# Supplementary material for: High-grade serous tubo-ovarian cancer refined with single-cell RNA sequencing: specific cell subtypes influence survival and determine molecular subtype classification
Source: Genome Med. 2021 Jul 9;13:111. doi: 10.1186/s13073-021-00922-x (PMC8268616; doi:10.1186/s13073-021-00922-x)
Supplement: Supplementary file 1 — Additional file 1: Table S1. Patient characteristics and sample information. [file 13073_2021_922_MOESM1_ESM.xlsx]

## Sheet: Blad1
Supplementary Table S1: Patient characteristics and sample information
Patient	Age at diagnosis (5 year range)	FIGO Stage	Histopathology	g/sBRCA mutation	Therapeutic regimen	Response after 1st line treatment
Patient 1	70-79	IIIC	HGSOC	negative	PDS followed by platinum-based CT	CR
Patient 2	60-69	IVB	HGSOC	gBRCA1	Platinum-based NACT followed by IDS	CR
Patient 3	80-89	IVB	Mixed (HGSOC- Clear Cell Carinoma)	Not tested	Platinum-based CT, No surgery	PD
Patient 4	60-69	IC1	HGSOC	negative	PDS followed by platinum-based CT	CR
Patient 5	80-89	IVB	HGSOC	negative	Platinum-based CT, No surgery	PR
Patient 6	70-79	IIIC	HGSOC	negative	Platinum-based NACT followed by IDS	CR
Patient 7	60-69	IVB	HGSOC	negative	Platinum-based CT, No surgery	PR

## Sheet: Legend
FIGO stage = International Federation of Gynecology and Obstetrics classification 2014
HSGOC = high-grade serous ovarian cancer
CT = chemotherapy
NACT = neo-adjuvant chemotherapy
PDS = primary debulking surgery
IDS = interval debulking surgery
CR = complete remission
PR = partial remission
PD = progressive disease
gBRCA = germline BRCA mutation
sBRCA = somatic BRCA mutation
