# Supplementary material for: High-grade serous tubo-ovarian cancer refined with single-cell RNA sequencing: specific cell subtypes influence survival and determine molecular subtype classification
Source: Genome Med. 2021 Jul 9;13:111. doi: 10.1186/s13073-021-00922-x (PMC8268616; doi:10.1186/s13073-021-00922-x)
Supplement: Supplementary file 2 — Additional file 2: Table S2. Single-cell RNA sequencing metrics and quality control indicators for each sample, major cell type and subcluster. [file 13073_2021_922_MOESM2_ESM.xlsx]

## Sheet: Sample
Supplementary Table S2: Single-cell RNA-sequencing metrics and quality control indicators for each sample, cell type and cell phenotype
A) single-cell RNA-sequencing metrics and quality assessment across the 12 samples
Patient	Sample_ID*	Viability of the input cells	Estimated Number of Cells	Total Genes Detected	Median UMI Counts per Cell	Median Genes per Cell	Number of Reads	Sequencing Saturation	Fraction Reads in Cells
P1	P1TOm	0.83	1403	22402	11544	3109	350096261	0.735	0.466
P1	P1NOm	0.85	879	20948	10090	2751	339448488	0.825	0.49
P1	P1NP	0.95	1045	19196	2867	1162	250974825	0.939	0.831
P1	P1TP	0.9	1249	19257	2958	1192	280613748	0.929	0.528
P1	P1TOv	0.91	1419	23084	12854	3407	400459655	0.782	0.581
P2	P2TP	>90%	2482	22908	7133	2064	306251034	0.811	0.718
P3	P3TP	>90%	3537	24513	9311	2838	298554801	0.63	0.799
P4	P4TOv	>90%	395	18964	7896	2119	146559477	0.875	0.605
P4	P4NOv	>90%	3044	21039	5061	1527	120336815	0.675	0.747
P5	P5TP	>90%	1343	23538	23655	4610	359053140	0.747	0.755
P6	P6TP	0.94	2060	23317	20327	4008	435328558	0.629	0.624
P7	P7TP	0.79	1627	20655	5348	1526	141910415	0.636	0.355
*Sample_ID= code attributed to every sample containing 3 elements: 1) Patient number (P1-P7), 2) Tissue specificity (T=Tumour, N=Non-Tumour) and 3) anatomic localisation of the sample (Om= Omentum, Ov= Ovary, P=Peritoneum)

## Sheet: Cell type
B) Number of cells, transcripts and detected genes for each major cell type
major cell type	number of cells	average detected genes per major cell type	average transcripts (UMIs) per major cell type
B cells	397	1586.66	13508.7
Dendritic cells	364	2231.09	9155.25
Endothelial cells	776	2325.27	7723.32
Fibroblasts	5152	2825.14	11658.8
Myeloid cells	2189	2531.36	10516.5
Ovarian stroma	1805	1654.92	6038.55
T cells	797	1454.27	4818.3
Tumour cells	6125	3047.36	12731

## Sheet: Cell subcluster_phenotype
C) Number of cells, transcripts and detected genes for each cell subtype
major cell type	cell subcluster	number of cells	average detected genes per subcluster	average transcripts (UMIs) per subcluster
B cell	BC_GPR183	33	1082.06	3378.3
	BC_IGHG1_PRDM1	364	1632.41	14427.1
Dendritic cells	DC_CD207	69	2546.64	9787.55
	DC_CLEC10A	216	1986.26	8085.13
	DC_CLEC9A	25	2292.96	11071.1
	DC_LILRA4	54	2778.56	11740.8
Endothelial cells	EC_ACKR1	302	2108.27	7016.86
	EC_CA4	86	2401.51	8821.22
	EC_ESM1	93	2868.94	9489.45
	EC_FBLN5	165	1932.11	5611.95
	EC_PROX1	76	2443.03	7779.91
	Doublet	54	3516.78	13255.8
Fibroblast	FB_CALB2	513	3153.92	13815.2
	FB_CFD	904	2081.92	7366.75
	FB_COL27A1	1453	3259.45	14685.7
	FB_COMP	394	3458.51	14711.7
	FB_MYH11	697	1834.71	6401.4
	FB_RGS5	225	2671.92	9979
	FB_SERPINE1	805	3110.1	12268.7
	Doublet	161	3558.06	16157.5
Myeloid cells and Mast cells	M_CCL18	1070	2566.03	10489.2
	M_CCR2	221	2764.43	11170.2
	M_CD14	353	1932.01	8714.66
	M_CD16	80	1531.24	4723.93
	M_CPA3	8	1892.75	7461.88
	M_MMP9	61	3101.84	15256.4
	Doublet	396	2968.96	12333.5
Ovarian stromal cells	OSC_LEFTY2	61	1598.31	5090.2
	OSC_STAR	1744	1656.9	6071.72
T/NK cell	NK_FGFBP2	65	1063.71	2836.28
	NK_XCL1	69	1974.68	6724.71
	TC_CD4_FOXP3	46	2129.28	6815.17
	TC_CD4_GZMA	269	1191.4	4033.25
	TC_CD8_CX3CR1	62	992.097	2754.76
	TC_CD8_GZMK	181	1341.02	3995.26
	Doublet	105	2199.89	8566.16
Tumour cell	Tum_ARNT2	711	3436.5	12347.5
	Tum_BAMBI	1148	2925.86	9482.89
	Tum_CRISP3	132	3395.72	13389.8
	Tum_DNAH5	774	3215.19	13833.6
	Tum_GJA5	479	3008.68	11319.6
	Tum_KRT17	632	4050.32	17336.6
	Tum_KRT6A	242	4485.52	27041.4
	Tum_MAGEC2	49	5191.65	27997.6
	Tum_PTPRZ1	96	3347.97	12333.5
	Tum_ST6GALNAC1	271	2320.47	9858.5
	Tum_TNNT2	1513	2177.64	10578.4
	Doublet	78	4361.6	21562.5
