# Supplementary material for: High-grade serous tubo-ovarian cancer refined with single-cell RNA sequencing: specific cell subtypes influence survival and determine molecular subtype classification
Source: Genome Med. 2021 Jul 9;13:111. doi: 10.1186/s13073-021-00922-x (PMC8268616; doi:10.1186/s13073-021-00922-x)
Supplement: Supplementary file 4 — Additional file 4: Table S3. List of marker genes used for major cell type classification with Entrez Gene and PMID. [file 13073_2021_922_MOESM4_ESM.xlsx]

## Sheet: Blad1
Supplementary Table S3: List of marker genes used for major cell type classification with Entrez Gene and PMID
Major cell type	marker gene	Full gene name	Entrez Gene		PMID
B cells	CD79A	B cell antigen receptor complex-associated protein alpha	973	Lambrechts et al. Nature, 2018	29988129
	CD79B	B cell antigen receptor complex-associated proteinBeta	974	Lambrechts et al. Nature, 2018	29988129
	IGKC	Immunoglobulin Heavy Constant Gamma 3	3514	Lambrechts et al. Nature, 2018	29988129
	CD19	B-lymphocyte antigen CD19	930	Yost et al. Nature Medicine, 2019	31359002
Cancer cells	EPCAM	﻿Epithelial cell adhesion molecule	4072	﻿Bellone S. et al.	19574774
	PAX8	Paired-box 8	7849	Chai et al. Oncology letters, 2017	29113220
	KRT18	Keratin 18	3875	Zhang et al. Bioscience Reports, 2019	29113220
	CD24	Cluster of differentiation 24	100133941	Strauss et al. Plos One, 2012	23236461
Dendritic cells	CD1C	CD1c	911	Villiani et al. Science, 2017	28428369
	CD207	Langerin	50489	Lambrechts et al. Nature, 2018	29988129
	CLEC9A	C-Type Lectin Domain Containing 9A	283420	Villiani et al. Science, 2017	28428369
Endothelial cells	CLDN5	Claudin 5	7122	Morita et al. journal of Cell Biology, 1999	10508865
	PECAM1	Platelet endothelial cell adhesion molecule 1, CD31	5175	Yost et al. Nature Medicine, 2019	31359002
	VWF	Von Willebrand factor	7450	Yost et al. Nature Medicine, 2019	31359002
Fibroblasts	COL1A1	Collagen type I alpha 1	1277	Yost et al. Nature Medicine, 2019	31359002
	COL1A2	Collagen type I alpha 2	1278	Yost et al. Nature Medicine, 2019	31359002
	BGN	Biglycan	633	Chen et al. Scientific Reports, 2019	30872643
	DCN	Decorin	1634	Chen et al. Scientific Reports, 2019	30872643
	POSTN	Periostin	10631	Elliott et al. ﻿Journal of Cell Science, 2012	22266908
Meyloid cells	CD68	CD68	968	Lambrechts et al. Nature, 2018	29988129
	LYZ	Lysozyme	4069	Lambrechts et al. Nature, 2018	29988129
	MARCO	Macrophage Receptor With Collagenous Structure	8685	Lambrechts et al. Nature, 2018	29988129
	AIF1	Allograft inflammatory factor 1	199	Cai H et al. Oncoimmunology 2017	28932635
T cells	CD3D	CD3D	915	Yost et al. Nature Medicine, 2019	31359002
	CD3E	CD3D	916	Yost et al. Nature Medicine, 2019	31359002
	TRAC	T Cell Receptor Alpha Constant	28755	Lambrechts et al. Nature, 2018	29988129
	CD3G	CD3G	917	Yost et al. Nature Medicine, 2019	31359002
Ovarian stromal cells	STAR	Human steroidogenic acute regulatory (StAR) gene	6770	﻿Pisarska et al. Endocrinology, 2004	15059956
	FOXL2	﻿Forkhead box L2	668	Georges et al. Journal of Molecular Endocrinology,2014	24049064
	DLK1	Delta like non-canonical Notch ligand 1	8788	Falix et al. Biochimica et Biophysica Acta, 2012	22353464
Naturall Killer cells	NCR1	Natural cytotoxicity triggering receptor 1	9437	Pessino A et al. ﻿Journal of Experimental Medicine, 1998	9730896
	NCAM	Neural cell adhesion molecule	4684	Cooper M.A. et al. Trends in Immunology, 2001	11698225
	KLRC1	Killer cell lectin like receptor C1	3821	Yost et al. Nature Medicine, 2019	31359002
	KLRC3	Killer cell lectin like receptor C3	3823	Yost et al. Nature Medicine, 2019	31359002
Mast cells	CPA3	Carboxypeptidase A3	1359	Wernersson S. and Pejler G. Nature reviews Immunology, 2014	24903914
	CMA1	Chymase 1	1215	Wernersson S. and Pejler G. Nature reviews Immunology, 2014	24903914
	MS4A2	High affinity immunoglobulin epsilon receptor subunit beta	2206	Wernersson S. and Pejler G. Nature reviews Immunology, 2014	24903914
