# Supplementary material for: High-grade serous tubo-ovarian cancer refined with single-cell RNA sequencing: specific cell subtypes influence survival and determine molecular subtype classification
Source: Genome Med. 2021 Jul 9;13:111. doi: 10.1186/s13073-021-00922-x (PMC8268616; doi:10.1186/s13073-021-00922-x)
Supplement: Supplementary file 5 — Additional file 5: Table S4. Normalised mutual information for clustering of major cell types and cell subclusters. [file 13073_2021_922_MOESM5_ESM.xlsx]

## Sheet: NMI major cell types
Supplementary Table S4: Normalised mutual information for clustering of major cell types and cell subclusters
A) Normalised mutual information of clustering the major cell types using different K value, PCs, prune parameters and resolution
Parameter	Normalised mutual information	Adjusted Rand index
On average*	0.991	0.994
K	0.991	0.991
PCs	0.978	0.986
Prune parameter	0.998	0.998
Resolution	0.997	0.997
* all 4 other parameters included

## Sheet: NMI  subclusters
B) Normalised mutual information of subclustering at different resolutions and using different numbers of PCs
All cell subclusters combined	Varying Parameter	Normalised mutual information
	On average*	0.936
	PCs	0.898
	resolution	0.975
for each major cell type seperately	Parameter	Normalised mutual information
Dendritic cells	On average*	0.960
	PCs	0.951
	resolution	0.970
Endothelial cells	On average*	0.917
	PCs	0.859
	resolution	0.976
Myeloid cells	On average*	0.895
	PCs	0.842
	resolution	0.949
Ovarian stroma	On average*	1000
	PCs	1000
	resolution	1000
T cells	On average*	0.875
	PCs	0.778
	resolution	0.973
Tumour cells	On average*	0.968
	PCs	0.956
	resolution	0.980
* average NMI for subclustering including both PC and Resolution
