# Supplementary material for: High-grade serous tubo-ovarian cancer refined with single-cell RNA sequencing: specific cell subtypes influence survival and determine molecular subtype classification
Source: Genome Med. 2021 Jul 9;13:111. doi: 10.1186/s13073-021-00922-x (PMC8268616; doi:10.1186/s13073-021-00922-x)
Supplement: Supplementary file 7 — Additional file 7: Table S5. Functional annotation of the identified subclusters based on transcriptomic profiles provided by the pan-cancer blueprint. [file 13073_2021_922_MOESM7_ESM.xlsx]

## Sheet: A) Comparison with Qian et al.
Supplementary Table S5: Functional validation of the identified subclusters based on transcriptomic profiles provided by the pan-cancer blueprint
A) Comparison of the identified stromal phenotypes described by Qian et al. (64) and Olbrecht et al.
Endothelial cells	Subclusters *	Functional annotation	present in Olbrecht et al.	present in Qian et al. (64)	reason for absence
	EC_ESM1	Tip cells	x	x	Not applicable
	EC_ACKR1	High endothelial venules (HEVs) and venous Ecs	x	x	Not applicable
	EC_CA4	Capillary ECs	x	x	Not applicable
	EC_FBLN5	Arterial ECs	x	x	Not applicable
	EC_PROX1	Lymphatic ECs	x	x	Not applicable
Fibroblasts	Subcluster	Functional annotation	present in Olbrecht et al.	present in Qian et al. (64)	reason for absence
	FB_MYH11	Myofibroblasts	x	x	Not applicable
	FB_CALB2	Mesothelium-derived cells	x	x	Not applicable
	FB_RGS5	Pericytes	x	x	Not applicable
	FB_CFD	Adipogenic fibroblasts	x	x	Not applicable
	FB_SERPINE1	Cancer-associated fibroblasts	x	x	Not applicable
	FB_COMP	Cancer-associated fibroblasts	x	x	Not applicable
	FB_COL27A1	Cancer-associated fibroblasts	x	/	Not applicable
Ovarian stromal cells	Subcluster	Functional annotation	present in Olbrecht et al.	present in Qian et al. (64)	reason for absence
	OSC_STAR	Granulosa cells	x	x°	Not applicable
	OSC_LEFTY2	Endometrial cells	x	/	Not applicable
Dendritic cells	Subcluster	Functional annotation	present in Olbrecht et al.	present in Qian et al. (64)	reason for absence
	DC_CLEC9A	Conventional dendritic cells (DCs) type 1 (cDC1)	x	x	Not applicable
	DC_CLEC10A	Conventional DCs type 2 (cDC2)	x	x	Not applicable
	DC_LILRA4	Plasmacytoid DCs (pDC)	x	x	Not applicable
	DC_CD207	Langerhans-like cDC	x	x	Not applicable
	DC_CCR7	migratory dendritic cells	/	x	Cell phenotype rare or absent in ovarian cancer
T/NK cells	Subcluster	Functional annotation	present in Olbrecht et al.	present in Qian et al. (64)	reason for absence
	TC_CD8_GZMK	CD8+ effector memory T cells	x	x	Not applicable
	TC_CD8_CX3CR1	CD8+ cytotoxic effector T cells	x	x	Not applicable
	TC_CD8_HAVCR2	CD8+ exhausted T cells	/	x	Insufficient numbers of cells to discriminate highly plastic cell phenotypes belonging to the same differentiation axis
	TC_CD8_ZNF683	CD8+ resident memory T cells	/	x	Insufficient numbers of cells to discriminate highly plastic cell phenotypes belonging to the same differentiation axis
	TC_CD4_FOXP3	CD4+ regulatory T cells	x	x	Not applicable
	TC_CD4_GZMA	CD4+ effector memory T cells	x	x	Not applicable
	TC_CD4_CXCL13	CD4+ exhausted T cells	/	x	Insufficient numbers of cells to discriminate highly plastic cell phenotypes belonging to the same differentiation axis
	TC_CD4_CCR7	CD4+ naive T cells	/	x	Insufficient numbers of cells to discriminate highly plastic cell phenotypes belonging to the same differentiation axis
	TC_NK_FGFBP2	Cytotoxic NK cells	x	x	Not applicable
	TC_NK_XCL1	Pro-inflammatoy NK cells	x	x	Not applicable
B cells	Subcluster	Functional annotation	present in Olbrecht et al.	present in Qian et al. (64)	reason for absence
	BC_GPR183	GC-memory B cell	x	x	Not applicable
	BC_CD27-/IGHD+	Mature naive B cell	/	x	Classification predominantly guided by other cancers in the pan-cancer blueprint
	BC_CD27+/IGHM-	﻿GC-memory B cell (no class-switch)	/	x	Classification predominantly guided by other cancers in the pan-cancer blueprint
	BC_CD27+/CD38+	﻿GC-independent memory B cell	/	x	Classification predominantly guided by other cancers in the pan-cancer blueprint
	BC_IGHG1+_PRDM1high	Plasma IgG mature	x	x	Not applicable
	BC_IGHG1+_ PRDM1low	Plasma IgG immature	/	x	Classification predominantly guided by other cancers in the pan-cancer blueprint
	BC_IGHA1+_ PRDM1high	Plasma IgA mature	/	x	Classification predominantly guided by other cancers in the pan-cancer blueprint
	BC_IGHA1+_ PRDM1low	Plasma IgA immature	/	x	Classification predominantly guided by other cancers in the pan-cancer blueprint
Myeloid and Mast cells	Subcluster	Functional annotation	present in Olbrecht et al.	present in Qian et al. (64)	reason for absence
	M_CD14	Classical monocytes	x	x	Not applicable
	M_CD16	Non-classical monocytes	x	x	Not applicable
	M_CCR2	Immature macrophages differentiated from monocytes	x	x	Not applicable
	M_CCL2	Early macrophages with intermediate inflammatory profile (CCL2)	/	x	Insufficient numbers of cells to discriminate highly plastic cell phenotypes belonging to the same differentiation axis
	M_CCL18	Cancer-associated macrophages, anti-inflammatory (M2 polarised)	x	x	Not applicable
	M_LYVE1	Cancer-associated macrophages, anti-inflammatory (M2 polarised), angiogenesis	/	x	Insufficient numbers of cells to discriminate highly plastic cell phenotypes belonging to the same differentiation axis
	M_CX3CR1	Cancer-associated macrophages, anti-inflammatory (M2 polarised), immune cell activation	/	x	Insufficient numbers of cells to discriminate highly plastic cell phenotypes belonging to the same differentiation axis
	M_MMP9	Lipid-associated cancer-associated macrophages, anti-inflammatory and tumour tissue remodelling	x	x	Not applicable
	M_FCGR3B	Neutrophils	/	x	Cell phenotype rare or absent in ovarian cancer
	M_CPA3	T-type MAST cell	x	x	Not applicable
	M_CMA1	TC-type MAST cell	/	x	Classification predominantly guided by other cancers in the pan-cancer blueprint
	M_TCAM1	Activated MAST cell	/	x	Classification predominantly guided by other cancers in the pan-cancer blueprint
* all subclusters colorcoded by appearence in both studies (black), only in Olbrecht et al. (blue) or only in Qian et al. (red)
° Qian et al. 2 subclusters FB_STAR_NF	FB_STAR_CAF

## Sheet: B) Classification other cancers
B) Overview of the number of ovarian cancer-derived cells analysed in Qian et al.(64)
Major cell type°	Total number of cells analysed in Qian et al.	Ovarian cancer-derived cells in Qian et al (% total)	Lung cancer-derived cells in Qian et al (% total)	Colorectal cancer-derived cells in Qian et al (% total)
B cells	15.247	819 (5.4%)	7,314 (48.0%)	7,114 (46.7%)
Dendritic cells	2.722	808 (29.7%)	1,493 (54.8%)	421 (15.5%)
Myeloid cells	32.721	6,526 (19.9%)	22,535 (68.9%)	3,660 (11.2%)
Fibroblasts + Ovarian stroma cells	24.404	14,549 (59.6%)	2,449 (10.0%)	7,406 (30.3%)
Mast cells	1.962	71 (3.6%)	1,191 (60.7%)	700 (35.7%)
Endothelial cells	8.223	1,891 (23.0%)	3,767 (45.8%)	2,565 (31.2%)
T cells + Natural killer cells	52.494	6,105 (11.6%)	37,601 (71.6%)	8,788 (16.7%)
° Doublets are still included

## Sheet: C) phenotypes rare in OC
C) Overview of the cancer of origin providing migratory dendritic cells and neutrophils analysed in Qian et al.(64)
Subcluster	Annotation	Total number of cells analysed in Qian et al.	Ovarian cancer-derived cells	Lung cancer-derived cells	Colorectal cancer-derived cells
DC_CCR7	migratory dendritic cells	180	9	115	56
M_FCGR3B	neutrophils	313	13	126	174

## Sheet: D) too few numbers of cells
D) Overview of the number of cells analysed in Olbrecht et al. and Qian et al.(64)
Major cell type°	number of cells analyses by Olbrecht et al.	number of cells analyses by Qian et al.
B cells	397	15247
Dendritic cells	364	2722
Myeloid cells	2181	32721
Fibroblasts + Ovarian stroma cells	6957	24404
Mast cells	8	1962
Endothelial cells	776	8223
T cells + Natural killer cells	797	52494
° Doublets are still included
