# Supplementary material for: High-grade serous tubo-ovarian cancer refined with single-cell RNA sequencing: specific cell subtypes influence survival and determine molecular subtype classification
Source: Genome Med. 2021 Jul 9;13:111. doi: 10.1186/s13073-021-00922-x (PMC8268616; doi:10.1186/s13073-021-00922-x)
Supplement: Supplementary file 8 — Additional file 8: Table S6. Differential gene expression analysis and functional annotation of the 11 cancer and 32 stromal subclusters. [file 13073_2021_922_MOESM8_ESM.xlsx]

## Sheet: Functional annotation
Supplementary Table S6: Differential gene expression analysis and functional annotation of the 11 cancer and 32 stromal subclusters
A) Functional annotation of all subclusters
Endothelial cells	Subcluster	Functional annotation
	EC_ESM1	Tip cells, enriched in tumour and crucial for angiogenesis
	EC_ACKR1	High endothelial venules (HEVs) and venous Ecs
	EC_CA4	Capillary ECs
	EC_FBLN5	Arterial ECs
	EC_PROX1	Lymphatic ECs
Fibroblast	Subcluster	Functional annotation
	FB_MYH11	Myofibroblasts characterised by high expression of smooth muscle-related contractile genes
	FB_CALB2	Mesothelium-derived cells, enriched in omentum
	FB_RGS5	Pericytes, required for vessel integrity and enriched in malignant tissue
	FB_CFD	Adipogenic fibroblasts
	FB_SERPINE1	Cancer-associated fibroblasts, related to migration, wound healing and angiogenesis
	FB_COMP	Cancer-associated fibroblasts, characterised by TGF-beta signaling
	FB_COL27A1	Cancer-associated fibroblasts, characterised by extracellular matrix and tissue remodeling (MMPs)
Ovarian stromal cells	Subcluster	Functional annotation
	OSC_STAR	Ovarian sex-cord stroma cells (normal tissue), probably granulosa cells based on expression of STAR and FOXL2
	OSC_LEFTY2	Endometrial cells, deposed on the ovary in case of endometriosis, as confirmed by expression of LEFTY2 and FOXL2
Dendritic cells	Subcluster	Functional annotation
	DC_CLEC9A	Conventional dendritic cells (DCs) type 1 (cDC1)
	DC_CLEC10A	Conventional DCs type 2 (cDC2)
	DC_LILRA4	Plasmacytoid DCs (pDC)
	DC_CD207	Langerhans-like cDC, related to cDC2 and enriched in omental tissue
T /NK cell	Subcluster	Functional annotation
	TC_CD8_GZMK	CD8+ T cell in an effector memory state that have potential to differentiate into effector cells, exhausted cells and resident memory cells.
	TC_CD8_CX3CR1	CD8+ cytotoxic effector T cells
	TC_CD4_FOXP3	CD4+ regulatory T cells
	TC_CD4_GZMA	CD4+ T cell in an effector memory state including some cells with a more naive profile ( CCR7, IL7R)
	TC_NK_FGFBP2	Cytotoxic NK cells
	TC_NK_XCL1	Pro-inflammatoy NK cells characterised by expression of chemo-attractants XCL1 and XCL2
B cell	Subcluster	Functional annotation
	BC_GPR183	GC-memory B cells
	BC_IGHG1+/PRDM1high	IgG-expressing plasma cells
Myeloid and Mast cells	Subcluster	Functional annotation
	M_CD14	Classical monocytes, tissue-infiltrating and pro-inflammatory
	M_CD16	Non-classical monocytes, patrolling the vasculature and involved in early immune response
	M_CCR2	Immature macrophages differentiated from monocytes, pro-inflammatory, contains a small portion of cells with a more intermediate inflammatory profile (CLL2)
	M_CCL18	Cancer-associated macrophages, anti-inflammatory (M2 polarised), including a subgroup of cells involved in immune cell activation (CX3CR1) and angiogenesis (LYVE1)
	M_MMP9	Lipid-associated cancer-associated macrophages, anti-inflammatory and tumour tissue remodelling
	M_CPA3	mast cells, no differentiation possible
Tumour cells	Subcluster	Functional annotation
	Tum_TNNT2	Tumour cluster originating from multiple patients, proinflammatory
	Tum_KRT6A	Tumour cluster originating from multiple patients, characterised by IL6/JAK/STAT3 signaling
	Tum_BAMBI	Tumour cluster originating from patient 3, originated from Clear cell component based on absence of WT1, involved in epithelial-to-mesenchymal transition and IL2/STAT5 signalling
	Tum_DNAH5	Tumour cluster originating from patient 3, originated from Clear cell component based on absence of WT1, characterised by PI3K/AKT/MTOR signaling
	Tum_ARNT2	Tumour cluster originating from patient 3, originated from Clear cell component based on absence of WT1, independent of cell cycle regulation
	Tum_KRT17	Tumour cluster originating from patient 1, involved in epithelial-to-mesenchymal transition
	Tum_GJA5	Tumour cluster originating from patient 2, involved in angiogenesis and MUC16 expression
	Tum_ST6GALNAC1	Tumour cluster originating from patient 2, involved in inflammatory response
	Tum_CRISP3	Tumour cluster originating from patient 1, characterised by early estrogen response
	Tum_PTPRZ1	Tumour cluster originating from patient 3, characterised by hedgehog signaling
	Tum_MAGEC2	Tumour cluster originating from patient 5, characterised by TGF-beta signaling

## Sheet: Metrics to cluster_subcluster
B) Metrics of clustering and subclustering
clustering object	number of vairably expressed genes used for each (sub)clustering	PC	Resolution	CC	Resolution
All cells	2766	20	0.35	/	/
Endothelial cells	6645	9	2.0	/	/
Fibrboblasts	3304	20	0.7	11	0.7
Ovarian stromal cells	5239	8	0.01	/	/
Dendritic cells	4962	15	1.2	/	/
T cells	8170	8	3.0	/	/
B cells	2766	15	1.5	/	/
Myeloid and Mast cells	4364	15	3.0	/	/
Tumour cells	2594	29	0.4	/	/

## Sheet: DGE Endothelial cells
Differential gene expresssion for each EC cell subcluster
p_val	avg_logFC	pct.1	pct.2	p_val_adj	cluster	gene			Marker genes for each EC subcluster
1.3107e-112	2.55948	0.954	0.119	3.03453e-108	EC_ACKR1	ACKR1			The top 50 differentially expressed genes are shown for each stromal subcluster
5.36948e-70	1.28998	0.977	0.621	1.24314e-65	EC_ACKR1	HLA-DRA			Doublets are excluded
9.55689e-67	1.09394	1	0.843	2.21261e-62	EC_ACKR1	CD74
1.46316e-61	1.22352	0.907	0.486	3.38752e-57	EC_ACKR1	HLA-DPB1			p_val = p value
4.75893e-58	1.29539	0.94	0.612	1.10179e-53	EC_ACKR1	ADIRF			avg_logFC = average log fold-change
1.33814e-56	1.16629	0.768	0.2	3.09807e-52	EC_ACKR1	CCL14			pct.1 = percentage of cells in this cluster expressing this gene
1.59398e-55	1.03769	0.954	0.576	3.69039e-51	EC_ACKR1	HLA-DPA1			pct.2 = percentage of cells in other clusters expressing this gene
3.36102e-53	0.528622	1	1	7.78144e-49	EC_ACKR1	RPL34			p_val_adj = adjusted p value
5.0128e-50	0.959371	0.97	0.657	1.16056e-45	EC_ACKR1	HLA-DRB1			cluster = cluster name
4.90051e-49	0.422119	1	0.998	1.13457e-44	EC_ACKR1	RPL32			gene = gene name
9.42678e-49	0.467385	1	0.993	2.18249e-44	EC_ACKR1	RPL26
2.66441e-47	0.440551	1	1	6.16865e-43	EC_ACKR1	RPS18
6.96743e-47	0.486259	1	0.998	1.6131e-42	EC_ACKR1	RPS6
1.88802e-45	0.898511	0.609	0.129	4.37113e-41	EC_ACKR1	IL1R1
8.56925e-45	0.905604	0.675	0.186	1.98395e-40	EC_ACKR1	TPD52L1
4.69638e-44	1.01838	0.848	0.398	1.08731e-39	EC_ACKR1	HLA-DRB5
6.14544e-44	1.04887	0.566	0.1	1.42279e-39	EC_ACKR1	HLA-DQA1
2.85487e-43	0.980732	0.705	0.224	6.60959e-39	EC_ACKR1	HLA-DQB1
3.4383e-43	0.395505	0.997	0.998	7.96034e-39	EC_ACKR1	RPS14
1.10366e-42	1.07144	0.533	0.088	2.5552e-38	EC_ACKR1	C7
1.43825e-39	0.881306	0.818	0.45	3.32983e-35	EC_ACKR1	DUSP23
3.02134e-38	0.749726	0.483	0.067	6.99501e-34	EC_ACKR1	SELP
9.44442e-38	0.407064	1	0.998	2.18657e-33	EC_ACKR1	RPL7
4.22482e-37	0.360574	1	0.998	9.78131e-33	EC_ACKR1	RPL10
3.43641e-36	0.786235	0.914	0.705	7.95597e-32	EC_ACKR1	NPC2
1.90439e-34	0.959132	0.821	0.464	4.40904e-30	EC_ACKR1	AQP1
3.03291e-34	0.551978	0.351	0.017	7.02179e-30	EC_ACKR1	CADM3-AS1
1.17075e-33	0.899249	0.921	0.6	2.71053e-29	EC_ACKR1	CLU
2.45507e-33	0.672229	0.854	0.436	5.68399e-29	EC_ACKR1	RAMP3
2.6777e-33	0.791423	0.831	0.443	6.19941e-29	EC_ACKR1	LIFR
3.92238e-33	0.751804	0.523	0.136	9.08109e-29	EC_ACKR1	ZNF385D
4.00271e-33	1.16127	0.454	0.088	9.26707e-29	EC_ACKR1	CPE
5.08935e-33	0.636208	0.967	0.795	1.17829e-28	EC_ACKR1	VWF
1.08043e-32	0.840197	0.354	0.026	2.50141e-28	EC_ACKR1	CCL23
2.32145e-32	0.387282	1	0.993	5.37461e-28	EC_ACKR1	RPS4X
1.41357e-30	1.04888	0.57	0.174	3.27269e-26	EC_ACKR1	POSTN
1.83631e-30	0.396211	1	0.998	4.25143e-26	EC_ACKR1	RPL12
5.99162e-30	0.553108	0.348	0.029	1.38718e-25	EC_ACKR1	HLA-DQA2
1.1626e-29	0.305855	1	1	2.69166e-25	EC_ACKR1	RPL11
1.67716e-29	0.325517	1	1	3.88295e-25	EC_ACKR1	RPL3
1.84082e-29	0.670224	0.464	0.11	4.26187e-25	EC_ACKR1	HAPLN3
1.91578e-29	0.647284	0.927	0.793	4.43541e-25	EC_ACKR1	LDHA
1.9492e-29	0.808652	0.599	0.236	4.5128e-25	EC_ACKR1	CTSC
2.1496e-29	0.643288	0.629	0.243	4.97677e-25	EC_ACKR1	TGFBR3
7.69379e-29	0.655519	0.51	0.143	1.78127e-24	EC_ACKR1	LPCAT4
1.88567e-28	0.561544	0.298	0.014	4.3657e-24	EC_ACKR1	PLCXD3
2.70212e-28	0.470798	0.301	0.017	6.25595e-24	EC_ACKR1	RAB3C
2.92306e-28	0.360234	0.993	0.983	6.76747e-24	EC_ACKR1	RPL37
3.26905e-27	0.308552	1	0.998	7.56851e-23	EC_ACKR1	RPL35A
8.65137e-27	0.70038	0.613	0.269	2.00296e-22	EC_ACKR1	SERPINB1
1.78702e-22	1.25187	0.209	0.009	4.13731e-18	EC_CA4	CA4
3.43782e-19	0.619808	0.291	0.036	7.95923e-15	EC_CA4	SERPINA5
7.355e-13	0.348469	0.221	0.033	1.70283e-08	EC_CA4	HLF
7.38842e-12	0.482716	0.267	0.055	1.71057e-07	EC_CA4	WT1
1.0573e-11	0.462531	0.302	0.074	2.44785e-07	EC_CA4	CD82
2.48771e-11	0.615818	0.988	0.965	5.75955e-07	EC_CA4	EEF1A1
3.89129e-11	0.325371	0.988	0.989	9.00912e-07	EC_CA4	RPL28
4.844e-11	0.297622	1	0.998	1.12148e-06	EC_CA4	RPS3
1.5545e-10	0.30394	1	0.995	3.59898e-06	EC_CA4	TPT1
4.40164e-10	0.278761	1	1	1.01907e-05	EC_CA4	RPLP1
3.2865e-09	0.640528	0.86	0.645	7.6089e-05	EC_CA4	PRSS23
4.69503e-09	0.847497	0.721	0.511	0.000108699	EC_CA4	RBP7
5.22574e-09	0.492837	0.977	0.918	0.000120986	EC_CA4	RPL39
5.4491e-09	0.266156	0.174	0.031	0.000126158	EC_CA4	ECM1
5.68143e-09	0.328392	0.163	0.027	0.000131536	EC_CA4	CD300LG
8.35169e-09	0.25819	1	0.998	0.000193358	EC_CA4	RPS12
1.38471e-08	0.285939	1	0.991	0.000320588	EC_CA4	RPS3A
2.04644e-08	0.393954	0.5	0.226	0.000473791	EC_CA4	WDR60
5.74273e-08	0.390453	0.616	0.313	0.00132956	EC_CA4	MLEC
5.90644e-08	0.290108	0.988	0.981	0.00136746	EC_CA4	RPL6
7.17701e-08	0.361305	0.488	0.212	0.00166162	EC_CA4	ARHGAP18
7.85069e-08	0.33282	0.384	0.151	0.00181759	EC_CA4	NEURL1B
1.02432e-07	0.47158	0.709	0.42	0.0023715	EC_CA4	TM4SF18
1.12264e-07	0.676502	0.395	0.176	0.00259913	EC_CA4	LCN6
1.36723e-07	0.292068	0.988	0.973	0.00316541	EC_CA4	RPL5
1.72639e-07	0.452105	1	0.975	0.00399694	EC_CA4	RPL41
1.88475e-07	0.300422	0.174	0.484	0.00436358	EC_CA4	HBA2
1.88496e-07	0.255395	1	0.997	0.00436406	EC_CA4	RPL10A
2.92773e-07	0.37471	0.767	0.557	0.00677829	EC_CA4	PRMT1
3.82678e-07	0.300227	0.14	0.027	0.00885976	EC_CA4	SLC7A5
4.70972e-07	0.391118	0.802	0.557	0.0109039	EC_CA4	CD34
5.37948e-07	0.322495	0.267	0.091	0.0124546	EC_CA4	SLCO2B1
8.52994e-07	0.369749	0.372	0.157	0.0197485	EC_CA4	EFNB1
1.48479e-06	0.435415	0.209	0.06	0.034376	EC_CA4	CRHBP
1.61127e-06	0.272888	1	0.998	0.0373041	EC_CA4	RPS2
3.27327e-06	0.255985	0.988	0.98	0.0757827	EC_CA4	RPLP0
4.02288e-06	0.30682	0.349	0.143	0.0931376	EC_CA4	BTNL9
4.80124e-06	0.251318	0.988	0.976	0.111158	EC_CA4	RPL7A
5.16464e-06	0.41751	0.709	0.475	0.119572	EC_CA4	TMEM88
5.57948e-06	0.326767	0.942	0.915	0.129176	EC_CA4	RPL22
6.37671e-06	0.269064	0.988	0.994	0.147634	EC_CA4	RPL9
6.57449e-06	0.340687	0.36	0.16	0.152213	EC_CA4	ITGA10
6.62131e-06	0.296239	0.5	0.253	0.153296	EC_CA4	RGCC
8.88754e-06	0.330824	0.814	0.531	0.205764	EC_CA4	H3F3A
1.04492e-05	0.282846	0.198	0.061	0.241921	EC_CA4	RGS5
1.29294e-05	0.273505	0.43	0.211	0.299341	EC_CA4	HOXD9
1.75971e-05	0.500865	0.256	0.101	0.407409	EC_CA4	FAM84A
2.23499e-05	0.334327	0.86	0.662	0.517445	EC_CA4	SPARC
2.53112e-05	0.355025	0.605	0.385	0.586004	EC_CA4	HLA-F
2.93567e-05	0.34964	0.453	0.248	0.679667	EC_CA4	CDC42EP4
4.95145e-67	2.03806	0.677	0.049	1.14636e-62	EC_ESM1	ESM1
1.55535e-61	2.09803	0.935	0.186	3.60094e-57	EC_ESM1	RGCC
1.43134e-58	1.42404	0.656	0.06	3.31384e-54	EC_ESM1	CA2
1.70902e-55	0.816671	0.484	0.019	3.95673e-51	EC_ESM1	GABRD
1.34345e-48	1.20388	0.731	0.124	3.11036e-44	EC_ESM1	LBH
4.07722e-48	1.67086	0.978	0.391	9.43959e-44	EC_ESM1	COL4A1
6.67795e-47	1.59877	0.978	0.329	1.54608e-42	EC_ESM1	INSR
1.56155e-46	1.6363	1	0.639	3.6153e-42	EC_ESM1	SPARC
6.61528e-46	1.48798	0.978	0.412	1.53157e-41	EC_ESM1	COL4A2
2.70596e-44	0.944105	0.742	0.141	6.26484e-40	EC_ESM1	MYO1B
2.7547e-43	1.08539	0.763	0.164	6.37767e-39	EC_ESM1	FAM101B
1.15741e-39	1.36007	0.849	0.256	2.67964e-35	EC_ESM1	VWA1
5.87499e-39	0.466168	0.43	0.032	1.36018e-34	EC_ESM1	RCAN2
6.75691e-39	1.19361	0.903	0.269	1.56436e-34	EC_ESM1	COL15A1
3.90614e-38	1.27034	0.849	0.256	9.04348e-34	EC_ESM1	MIR4435-2HG
5.08648e-36	1.01529	0.71	0.153	1.17762e-31	EC_ESM1	TNFRSF4
5.52268e-36	0.765475	0.624	0.113	1.27861e-31	EC_ESM1	HECW2
6.69232e-36	1.15279	0.871	0.312	1.54941e-31	EC_ESM1	PLPP3
9.00977e-34	1.0329	0.882	0.32	2.08594e-29	EC_ESM1	HTRA1
1.06028e-33	1.00561	0.839	0.277	2.45475e-29	EC_ESM1	MLEC
1.26498e-33	0.68475	0.484	0.064	2.92867e-29	EC_ESM1	ITGA8
6.53936e-32	0.993595	1	0.889	1.51399e-27	EC_ESM1	IGFBP7
7.08763e-32	0.664924	0.634	0.13	1.64093e-27	EC_ESM1	PCDH12
1.75057e-31	0.93308	0.796	0.259	4.05291e-27	EC_ESM1	IVNS1ABP
3.29148e-31	0.849294	0.527	0.087	7.62043e-27	EC_ESM1	CPM
1.12882e-30	0.875005	0.753	0.226	2.61343e-26	EC_ESM1	ITGA1
1.4578e-30	1.24642	0.796	0.289	3.3751e-26	EC_ESM1	LINC00152
2.14239e-30	1.11483	0.613	0.141	4.96006e-26	EC_ESM1	THY1
2.48225e-30	1.13345	0.914	0.471	5.7469e-26	EC_ESM1	FLT1
5.76344e-30	0.9067	0.645	0.153	1.33435e-25	EC_ESM1	PTP4A3
1.54963e-29	0.930019	0.763	0.259	3.58771e-25	EC_ESM1	KDR
2.61194e-29	0.552901	0.419	0.051	6.04715e-25	EC_ESM1	FJX1
2.63188e-29	0.729359	0.677	0.169	6.09333e-25	EC_ESM1	PDGFB
4.33316e-29	0.920149	0.871	0.424	1.00321e-24	EC_ESM1	SERPINH1
8.97056e-29	0.635054	0.538	0.103	2.07686e-24	EC_ESM1	SPRY4
1.04025e-28	0.947332	0.602	0.132	2.40838e-24	EC_ESM1	EDNRB
2.80518e-28	0.827483	0.624	0.146	6.49456e-24	EC_ESM1	PDGFD
3.43969e-28	0.955306	0.946	0.531	7.96357e-24	EC_ESM1	ARHGDIB
3.65632e-28	0.549813	0.323	0.025	8.4651e-24	EC_ESM1	KCNE3
8.35754e-28	0.785816	0.559	0.11	1.93494e-23	EC_ESM1	BTNL9
9.74158e-28	0.948555	0.968	0.523	2.25537e-23	EC_ESM1	PLVAP
3.60556e-27	0.704267	0.624	0.157	8.34759e-23	EC_ESM1	DYSF
4.49435e-27	0.929023	0.903	0.429	1.04053e-22	EC_ESM1	NOTCH4
4.97398e-27	0.776574	1	0.762	1.15158e-22	EC_ESM1	HSPG2
7.21483e-27	0.878926	0.828	0.347	1.67038e-22	EC_ESM1	UBE2J1
1.3058e-26	0.879017	0.785	0.285	3.02319e-22	EC_ESM1	C1orf54
5.2732e-26	0.388461	0.387	0.049	1.22085e-21	EC_ESM1	SMOX
8.61411e-26	0.513135	0.452	0.073	1.99434e-21	EC_ESM1	PREX1
2.33718e-25	0.840222	0.527	0.111	5.41104e-21	EC_ESM1	UNC5B
4.82431e-25	0.941316	0.935	0.568	1.11692e-20	EC_ESM1	ITGB1
2.64647e-76	1.50405	0.63	0.029	6.1271e-72	EC_FBLN5	GJA5
3.57611e-70	1.75479	0.988	0.724	8.27941e-66	EC_FBLN5	SRGN
1.24644e-68	1.18072	0.636	0.048	2.88575e-64	EC_FBLN5	TSPAN2
2.98538e-65	1.56109	0.873	0.203	6.91176e-61	EC_FBLN5	IGFBP3
2.88448e-60	1.18784	0.576	0.045	6.67815e-56	EC_FBLN5	SEMA3G
1.68117e-59	1.10967	0.539	0.032	3.89223e-55	EC_FBLN5	FBLN5
1.59446e-56	1.31346	0.636	0.09	3.6915e-52	EC_FBLN5	HEY1
2.4365e-53	1.31042	0.509	0.039	5.64098e-49	EC_FBLN5	SERPINE2
6.63271e-53	1.13481	1	0.966	1.53561e-48	EC_FBLN5	SRP14
2.10942e-51	1.63477	0.879	0.402	4.88373e-47	EC_FBLN5	FN1
3.7368e-51	1.16744	0.982	0.842	8.65144e-47	EC_FBLN5	CAV1
3.97867e-49	1.21796	0.552	0.068	9.21141e-45	EC_FBLN5	SULF1
1.32075e-47	1.27	0.891	0.551	3.05781e-43	EC_FBLN5	ICAM2
6.92415e-47	1.75525	0.982	0.829	1.60308e-42	EC_FBLN5	MGP
7.17088e-44	1.01816	0.982	0.882	1.6602e-39	EC_FBLN5	TM4SF1
1.69776e-43	1.28755	0.903	0.531	3.93065e-39	EC_FBLN5	RHOB
3.05604e-40	0.914993	0.933	0.754	7.07535e-36	EC_FBLN5	STOM
9.15148e-40	1.25068	0.709	0.235	2.11875e-35	EC_FBLN5	FBLN2
2.92524e-39	1.36898	0.479	0.068	6.77251e-35	EC_FBLN5	TMEM100
2.2222e-37	1.16162	0.939	0.675	5.14485e-33	EC_FBLN5	CLDN5
1.85018e-36	1.02383	0.63	0.196	4.28355e-32	EC_FBLN5	ARL15
6.08722e-36	0.660522	0.303	0.009	1.40931e-31	EC_FBLN5	TMEM178A
3.58567e-35	1.06206	0.636	0.197	8.30153e-31	EC_FBLN5	LTBP4
1.08848e-34	0.949404	0.455	0.07	2.52004e-30	EC_FBLN5	ANXA3
3.34145e-34	0.705992	0.976	0.966	7.73613e-30	EC_FBLN5	S100A6
3.69212e-33	1.12332	0.582	0.151	8.54799e-29	EC_FBLN5	PPP1R14A
8.27664e-33	0.815547	0.473	0.088	1.91621e-28	EC_FBLN5	PLLP
1.7823e-31	0.835678	0.388	0.052	4.12638e-27	EC_FBLN5	PCSK5
8.56062e-31	0.91602	0.582	0.172	1.98195e-26	EC_FBLN5	EMP3
1.37029e-30	1.54137	0.6	0.203	3.17249e-26	EC_FBLN5	C10orf10
3.18352e-30	1.10318	0.624	0.19	7.37049e-26	EC_FBLN5	CXCL12
7.94054e-30	0.89302	0.539	0.142	1.83839e-25	EC_FBLN5	IGF2
8.40965e-29	0.983297	0.4	0.068	1.947e-24	EC_FBLN5	COL8A1
1.63183e-28	0.490895	1	1	3.77801e-24	EC_FBLN5	VIM
3.13583e-28	0.942251	0.539	0.169	7.26007e-24	EC_FBLN5	FBLIM1
9.70855e-28	0.731075	0.958	0.718	2.24772e-23	EC_FBLN5	TSC22D1
1.32484e-27	0.969465	0.576	0.197	3.06727e-23	EC_FBLN5	ELN
1.6175e-27	0.694418	0.37	0.057	3.74485e-23	EC_FBLN5	GUCY1A3
2.48484e-27	1.31835	0.673	0.311	5.7529e-23	EC_FBLN5	SOX17
6.49883e-27	1.00685	0.77	0.469	1.50461e-22	EC_FBLN5	IFNGR1
7.73831e-27	0.670785	0.885	0.551	1.79157e-22	EC_FBLN5	CD9
8.75403e-27	1.1513	0.685	0.343	2.02673e-22	EC_FBLN5	LTC4S
5.35903e-26	0.949137	0.8	0.562	1.24072e-21	EC_FBLN5	KCTD12
7.56251e-26	0.886269	0.776	0.465	1.75087e-21	EC_FBLN5	PPA1
1.83367e-25	0.592367	0.224	0.009	4.24531e-21	EC_FBLN5	CLDN10
1.84981e-25	0.713669	0.885	0.765	4.28268e-21	EC_FBLN5	CLEC14A
3.25238e-25	1.05669	0.612	0.253	7.52992e-21	EC_FBLN5	BGN
3.25852e-25	0.727838	0.903	0.747	7.54412e-21	EC_FBLN5	BST2
3.49882e-25	1.07807	0.745	0.463	8.10048e-21	EC_FBLN5	PDCD4
4.21498e-25	0.698653	0.467	0.12	9.75852e-21	EC_FBLN5	TM6SF1
1.74224e-117	4.63656	0.908	0.025	4.03363e-113	EC_PROX1	CCL21
4.35353e-111	3.81149	0.921	0.037	1.00793e-106	EC_PROX1	TFF3
1.57559e-96	1.27658	0.724	0.012	3.64781e-92	EC_PROX1	PDPN
2.56456e-90	1.13921	0.671	0.009	5.93746e-86	EC_PROX1	RELN
7.67808e-87	1.55301	0.75	0.029	1.77763e-82	EC_PROX1	PROX1
1.12152e-84	0.947589	0.592	0.005	2.59654e-80	EC_PROX1	PARD6G
3.41047e-76	1.13381	0.566	0.008	7.89593e-72	EC_PROX1	PTX3
1.91475e-73	1.0495	0.632	0.022	4.43303e-69	EC_PROX1	MRC1
3.81985e-70	0.82067	0.5	0.005	8.84373e-66	EC_PROX1	IL7
2.30939e-65	0.766968	0.461	0.003	5.3467e-61	EC_PROX1	CHRDL1
1.37768e-63	0.852666	0.513	0.012	3.18961e-59	EC_PROX1	TBX1
1.18427e-61	0.945936	0.434	0.003	2.74182e-57	EC_PROX1	STAB2
3.25912e-61	1.06575	0.592	0.031	7.5455e-57	EC_PROX1	DOCK5
1.26391e-59	2.44707	0.763	0.087	2.9262e-55	EC_PROX1	EFEMP1
1.474e-59	0.677793	0.421	0.003	3.41261e-55	EC_PROX1	SCN3A
1.11162e-55	0.623663	0.368	0	2.57363e-51	EC_PROX1	PKHD1L1
6.03533e-55	0.692065	0.447	0.011	1.3973e-50	EC_PROX1	MYZAP
1.17059e-50	2.11255	0.908	0.218	2.71016e-46	EC_PROX1	MMRN1
4.81682e-50	1.12644	0.553	0.04	1.11519e-45	EC_PROX1	SCN3B
1.07503e-49	1.13784	0.605	0.056	2.48891e-45	EC_PROX1	NR2F1
8.5742e-49	0.718833	0.434	0.015	1.9851e-44	EC_PROX1	COLEC12
7.91152e-48	1.80006	0.605	0.062	1.83167e-43	EC_PROX1	LYVE1
5.77387e-47	0.741694	0.461	0.022	1.33677e-42	EC_PROX1	SEMA3D
5.89585e-47	0.762561	0.487	0.028	1.36501e-42	EC_PROX1	SEMA3A
2.5068e-46	0.647906	0.434	0.019	5.80373e-42	EC_PROX1	FAM102A
1.40892e-45	0.532998	0.355	0.006	3.26193e-41	EC_PROX1	MPP7
4.83706e-45	0.723374	0.447	0.022	1.11988e-40	EC_PROX1	EFNA5
3.61473e-44	2.07214	0.921	0.269	8.36881e-40	EC_PROX1	FABP4
7.88313e-44	0.765299	0.408	0.017	1.8251e-39	EC_PROX1	IGF1
8.84632e-44	0.799092	0.447	0.025	2.0481e-39	EC_PROX1	KBTBD11
6.50187e-43	1.77041	0.855	0.207	1.50531e-38	EC_PROX1	AKAP12
1.41617e-42	0.629521	0.421	0.02	3.27872e-38	EC_PROX1	RP11-322E11.5
1.06181e-41	1.01278	0.526	0.05	2.45831e-37	EC_PROX1	LOX
1.15733e-41	0.524314	0.368	0.012	2.67944e-37	EC_PROX1	ART4
1.2122e-41	0.428022	0.329	0.006	2.80648e-37	EC_PROX1	STON2
3.45604e-40	2.24789	0.934	0.418	8.00142e-36	EC_PROX1	TFPI
9.43479e-40	0.514711	0.289	0.003	2.18434e-35	EC_PROX1	ADGRG3
2.99818e-39	0.471539	0.342	0.011	6.94139e-35	EC_PROX1	FAM162B
6.8709e-38	0.332276	0.25	0	1.59075e-33	EC_PROX1	GPR1
6.8709e-38	0.288435	0.25	0	1.59075e-33	EC_PROX1	KCNIP1
3.73839e-37	0.527452	0.316	0.009	8.65512e-33	EC_PROX1	TC2N
1.16993e-36	1.17098	0.855	0.26	2.70863e-32	EC_PROX1	PTPRE
4.02545e-35	1.7085	0.934	0.365	9.31972e-31	EC_PROX1	FABP5
4.85501e-34	1.44066	0.895	0.365	1.12403e-29	EC_PROX1	GYPC
5.44903e-34	0.480115	0.224	0	1.26156e-29	EC_PROX1	B3GNT7
5.9077e-34	2.47457	0.75	0.19	1.36775e-29	EC_PROX1	APOD
1.43319e-33	0.664021	0.474	0.05	3.31813e-29	EC_PROX1	TMEM98
1.58389e-33	1.37674	0.447	0.046	3.66703e-29	EC_PROX1	NTS
2.10538e-32	0.461786	0.329	0.017	4.87438e-28	EC_PROX1	SCNN1B
3.1571e-32	1.29537	0.671	0.156	7.30931e-28	EC_PROX1	LAPTM5

## Sheet: DGE Fibroblasts
Differential gene expresssion for each fibroblast subcluster									Marker genes for each FB subcluster
p_val	avg_logFC	pct.1	pct.2	p_val_adj	cluster	gene			The top 50 differentially expressed genes are shown for each stromal subcluster
0	3.44212	0.793	0.039	0	FB_CALB2	ITLN1			Doublets are excluded
0	3.11168	0.934	0.055	0	FB_CALB2	HP
0	2.00047	0.943	0.182	0	FB_CALB2	PLA2G2A			p_val = p value
0	1.88023	0.692	0.051	0	FB_CALB2	PRG4			avg_logFC = average log fold-change
0	1.87405	0.943	0.165	0	FB_CALB2	MSLN			pct.1 = percentage of cells in this cluster expressing this gene
0	1.73377	0.869	0.154	0	FB_CALB2	TFPI2			pct.2 = percentage of cells in other clusters expressing this gene
0	1.70965	0.918	0.033	0	FB_CALB2	UPK3B			p_val_adj = adjusted p value
0	1.64473	0.938	0.102	0	FB_CALB2	CALB2			cluster = cluster name
0	1.23824	0.819	0.137	0	FB_CALB2	SLC39A8			gene = gene name
0	1.20684	0.914	0.166	0	FB_CALB2	CLDN1
0	1.19825	0.828	0.151	0	FB_CALB2	C19orf33
0	1.17516	0.875	0.056	0	FB_CALB2	KLK11
0	1.16731	0.862	0.143	0	FB_CALB2	BCHE
0	1.08927	0.823	0.06	0	FB_CALB2	ANXA3
0	0.977393	0.805	0.082	0	FB_CALB2	CLDN15
0	0.951726	0.83	0.099	0	FB_CALB2	IL18
0	0.940803	0.608	0.04	0	FB_CALB2	AADAC
0	0.932996	0.587	0.025	0	FB_CALB2	DPYS
0	0.929996	0.727	0.063	0	FB_CALB2	PDZK1IP1
0	0.836889	0.708	0.073	0	FB_CALB2	SGOL2
0	0.766506	0.743	0.094	0	FB_CALB2	CXADR
0	0.72495	0.577	0.006	0	FB_CALB2	ITLN2
0	0.70342	0.708	0.072	0	FB_CALB2	MST1
0	0.694726	0.61	0.051	0	FB_CALB2	VTN
0	0.652148	0.589	0.045	0	FB_CALB2	FAM153B
0	0.615522	0.524	0.037	0	FB_CALB2	FLRT3
0	0.611401	0.579	0.044	0	FB_CALB2	CLIC5
0	0.602561	0.561	0.01	0	FB_CALB2	CCDC64
0	0.593021	0.476	0.01	0	FB_CALB2	C21orf62
0	0.574266	0.478	0.017	0	FB_CALB2	TGM1
0	0.511852	0.343	0.004	0	FB_CALB2	SYT4
0	0.505503	0.505	0.017	0	FB_CALB2	MET
0	0.499225	0.515	0.025	0	FB_CALB2	RSPO1
0	0.491407	0.534	0.029	0	FB_CALB2	BNC1
0	0.473273	0.487	0.011	0	FB_CALB2	CH17-360D5.2
0	0.457204	0.501	0.016	0	FB_CALB2	ANXA8L1
0	0.448087	0.421	0.009	0	FB_CALB2	ALOX15
0	0.421752	0.419	0.004	0	FB_CALB2	AQP9
0	0.384022	0.423	0.009	0	FB_CALB2	ANXA8
0	0.319085	0.39	0.01	0	FB_CALB2	PKHD1L1
6.65461e-308	1.11158	0.885	0.2	1.54067e-303	FB_CALB2	EZR
2.62123e-307	0.677144	0.606	0.059	6.06866e-303	FB_CALB2	HSD17B6
2.71677e-307	2.13416	0.977	0.364	6.28986e-303	FB_CALB2	SLPI
9.50445e-290	0.884145	0.788	0.131	2.20047e-285	FB_CALB2	AOX1
2.99387e-281	0.353873	0.404	0.017	6.93142e-277	FB_CALB2	STX11
9.99885e-281	0.566712	0.62	0.072	2.31493e-276	FB_CALB2	ALDH1A2
9.53184e-279	0.372789	0.318	0.005	2.20681e-274	FB_CALB2	SCEL
1.09557e-277	0.992664	0.733	0.117	2.53646e-273	FB_CALB2	INMT
1.15876e-277	0.302099	0.351	0.009	2.68276e-273	FB_CALB2	CGN
3.44181e-270	0.54973	0.359	0.012	7.96848e-266	FB_CALB2	TRDC
0	2.84517	0.57	0.014	0	FB_CFD	PI16
0	1.07337	0.394	0.015	0	FB_CFD	C16orf89
0	0.94494	0.368	0.004	0	FB_CFD	SCARA5
1.55171e-303	1.9548	0.637	0.136	3.59251e-299	FB_CFD	ITM2A
4.92892e-275	1.12486	0.517	0.071	1.14114e-270	FB_CFD	F10
3.96412e-256	1.2846	0.538	0.096	9.17772e-252	FB_CFD	TNXB
4.46174e-246	4.04216	0.65	0.2	1.03298e-241	FB_CFD	CFD
1.37514e-244	1.13098	0.503	0.084	3.18372e-240	FB_CFD	CD34
2.79604e-234	1.39551	0.51	0.089	6.4734e-230	FB_CFD	WISP2
7.5191e-216	1.47312	0.697	0.285	1.74082e-211	FB_CFD	FBLN5
5.28026e-214	2.72059	0.936	0.873	1.22249e-209	FB_CFD	GSN
9.80939e-214	1.6287	0.676	0.263	2.27107e-209	FB_CFD	FBLN2
1.33502e-202	0.585921	0.274	0.012	3.09084e-198	FB_CFD	VIT
2.54195e-195	0.809436	0.381	0.05	5.88512e-191	FB_CFD	ABCA9
1.77295e-187	1.42209	0.772	0.363	4.10474e-183	FB_CFD	GPX3
2.07266e-179	2.1151	0.916	0.766	4.79863e-175	FB_CFD	MGP
2.8468e-179	1.43546	0.865	0.654	6.59091e-175	FB_CFD	MFAP4
4.88644e-177	1.31389	0.791	0.435	1.13131e-172	FB_CFD	PLAC9
4.18753e-167	0.770154	0.397	0.073	9.69496e-163	FB_CFD	CHRDL1
5.44462e-165	0.757743	0.406	0.079	1.26054e-160	FB_CFD	TGFBR3
6.84399e-160	1.97706	0.902	0.867	1.58452e-155	FB_CFD	DCN
3.13097e-157	2.67537	0.636	0.305	7.24883e-153	FB_CFD	APOD
1.77196e-156	0.615992	0.275	0.027	4.10245e-152	FB_CFD	CPXM2
1.89797e-156	0.545717	0.293	0.032	4.39419e-152	FB_CFD	EBF2
2.47608e-156	0.489524	0.223	0.012	5.73263e-152	FB_CFD	TNNT3
1.0293e-154	0.861967	0.54	0.164	2.38304e-150	FB_CFD	TFPI
1.67615e-154	2.18183	0.85	0.722	3.88063e-150	FB_CFD	IGFBP6
5.20277e-153	1.14701	0.631	0.271	1.20454e-148	FB_CFD	PRELP
1.28964e-148	0.481198	0.239	0.018	2.98578e-144	FB_CFD	ABCA10
4.94082e-147	0.930724	0.461	0.129	1.1439e-142	FB_CFD	ABCA6
9.94327e-147	1.25031	0.973	0.975	2.30207e-142	FB_CFD	CST3
3.29848e-144	0.463892	0.18	0.005	7.63664e-140	FB_CFD	CLEC3B
4.86682e-139	0.350468	0.184	0.007	1.12677e-134	FB_CFD	SGCG
8.95348e-138	0.926	0.78	0.392	2.07291e-133	FB_CFD	PDK4
2.58618e-135	0.7791	0.296	0.046	5.98754e-131	FB_CFD	ACKR3
6.89243e-132	1.47825	0.655	0.358	1.59573e-127	FB_CFD	SRPX
1.67038e-130	0.424737	0.156	0.003	3.86725e-126	FB_CFD	FIGF
1.58046e-128	1.5413	0.805	0.679	3.65908e-124	FB_CFD	SERPINF1
1.83767e-128	1.05215	0.624	0.32	4.25457e-124	FB_CFD	PODN
2.59409e-126	1.97967	0.605	0.294	6.00584e-122	FB_CFD	MFAP5
6.13685e-123	0.766039	0.888	0.713	1.4208e-118	FB_CFD	S100A4
5.56802e-122	1.44182	0.723	0.375	1.28911e-117	FB_CFD	HBB
2.86782e-121	1.18264	0.499	0.175	6.63957e-117	FB_CFD	ASPN
1.00517e-119	0.591416	0.229	0.026	2.32717e-115	FB_CFD	RP11-536O18.1
1.37791e-117	0.849559	0.597	0.219	3.19013e-113	FB_CFD	ADH1B
2.20699e-117	0.861465	0.489	0.188	5.10963e-113	FB_CFD	ABCA8
2.67142e-117	0.498092	0.295	0.052	6.18487e-113	FB_CFD	IL33
7.4118e-117	1.28882	0.647	0.321	1.71598e-112	FB_CFD	DPT
1.30748e-116	0.687381	0.465	0.148	3.02708e-112	FB_CFD	EBF1
6.4425e-116	1.05538	0.515	0.206	1.49157e-111	FB_CFD	ALDH1A1
0	1.7742	0.738	0.211	0	FB_COL27A1	MMP11
0	1.31436	0.807	0.261	0	FB_COL27A1	POSTN
0	1.23464	0.936	0.466	0	FB_COL27A1	CTHRC1
0	1.19019	0.968	0.79	0	FB_COL27A1	COL6A1
0	1.05395	0.932	0.536	0	FB_COL27A1	COL5A2
0	1.0535	0.972	0.804	0	FB_COL27A1	COL1A1
0	0.902403	0.804	0.173	0	FB_COL27A1	MFAP2
0	0.901481	0.999	0.993	0	FB_COL27A1	LGALS1
0	0.818501	0.786	0.222	0	FB_COL27A1	MMP23B
1.09575e-303	1.1931	0.888	0.484	2.53688e-299	FB_COL27A1	ISLR
2.50512e-302	1.16526	0.513	0.062	5.79985e-298	FB_COL27A1	PVALB
9.19078e-302	0.656611	0.77	0.233	2.12785e-297	FB_COL27A1	CREB3L1
2.47509e-293	0.730129	0.992	0.971	5.73034e-289	FB_COL27A1	TMSB10
4.64717e-285	0.92933	0.969	0.82	1.07591e-280	FB_COL27A1	COL1A2
5.22911e-280	0.867962	0.927	0.506	1.21064e-275	FB_COL27A1	COL5A1
1.52373e-275	0.917896	0.93	0.571	3.52773e-271	FB_COL27A1	THY1
2.45479e-273	1.05721	0.833	0.358	5.68332e-269	FB_COL27A1	CRABP2
1.11352e-271	0.700183	0.71	0.203	2.57802e-267	FB_COL27A1	ADAM12
1.00563e-269	0.593477	0.471	0.057	2.32823e-265	FB_COL27A1	CTD-2171N6.1
5.73504e-269	0.935581	0.935	0.561	1.32778e-264	FB_COL27A1	COL6A3
5.22293e-268	0.879706	0.965	0.746	1.20921e-263	FB_COL27A1	COL3A1
8.38292e-268	0.872748	0.984	0.896	1.94081e-263	FB_COL27A1	SPARC
2.53071e-267	0.578484	0.578	0.112	5.85909e-263	FB_COL27A1	SDC1
2.79089e-256	0.926439	0.948	0.631	6.46146e-252	FB_COL27A1	MDK
9.43801e-255	0.71404	0.994	0.947	2.18509e-250	FB_COL27A1	RPL39
9.86094e-255	0.522502	0.639	0.158	2.283e-250	FB_COL27A1	ADAMTS12
4.29449e-249	0.752628	0.65	0.199	9.9426e-245	FB_COL27A1	SMYD3
3.92876e-247	0.683347	0.898	0.532	9.09587e-243	FB_COL27A1	RRBP1
4.70176e-243	0.546442	0.648	0.174	1.08855e-238	FB_COL27A1	PODNL1
7.20982e-241	0.486239	0.999	0.987	1.66922e-236	FB_COL27A1	SERF2
6.54803e-239	0.441124	0.453	0.064	1.516e-234	FB_COL27A1	LRRC15
9.52968e-239	0.513127	0.717	0.236	2.20631e-234	FB_COL27A1	PYCR1
1.39214e-231	0.683573	0.937	0.462	3.22309e-227	FB_COL27A1	VCAN
4.99925e-231	0.462685	0.636	0.153	1.15743e-226	FB_COL27A1	COL11A1
3.71792e-230	0.654063	0.851	0.383	8.60773e-226	FB_COL27A1	LOXL1
4.02411e-229	0.426485	0.398	0.043	9.31661e-225	FB_COL27A1	RGPD3
2.11892e-227	0.466432	0.988	0.937	4.90573e-223	FB_COL27A1	ATP5E
6.05374e-226	0.42209	0.999	0.991	1.40156e-221	FB_COL27A1	RPL28
8.4897e-226	0.420982	0.544	0.12	1.96554e-221	FB_COL27A1	ZNF469
2.46036e-225	0.418605	0.543	0.118	5.69623e-221	FB_COL27A1	PLPP4
9.00027e-225	0.448259	0.443	0.066	2.08374e-220	FB_COL27A1	TSPAN13
5.88708e-223	0.802776	0.897	0.63	1.36298e-218	FB_COL27A1	TCF4
1.52799e-221	0.867228	0.77	0.36	3.53759e-217	FB_COL27A1	COL12A1
6.07574e-221	0.729372	0.787	0.393	1.40666e-216	FB_COL27A1	TMEM45A
8.52931e-220	1.53351	0.69	0.291	1.97471e-215	FB_COL27A1	IGF2
6.55404e-218	0.605245	0.873	0.454	1.51739e-213	FB_COL27A1	CERCAM
1.68672e-217	0.714433	0.944	0.545	3.90509e-213	FB_COL27A1	H3F3A
5.52855e-213	0.550938	0.751	0.304	1.27997e-208	FB_COL27A1	FSCN1
1.19368e-209	0.769901	0.979	0.874	2.76361e-205	FB_COL27A1	COL6A2
1.90969e-208	0.788511	0.929	0.669	4.42132e-204	FB_COL27A1	NBL1
1.8264e-193	1.05002	0.797	0.196	4.22849e-189	FB_COMP	COL10A1
1.06223e-173	1.25655	0.838	0.247	2.45927e-169	FB_COMP	COL11A1
3.3967e-168	0.606534	0.591	0.104	7.86404e-164	FB_COMP	SERINC2
2.23291e-167	1.1589	0.835	0.259	5.16964e-163	FB_COMP	INHBA
3.55893e-136	0.722401	0.47	0.077	8.23964e-132	FB_COMP	SUGCT
1.48128e-127	0.911934	0.294	0.027	3.42947e-123	FB_COMP	EPYC
5.22462e-125	1.0392	0.99	0.57	1.2096e-120	FB_COMP	CTHRC1
4.98864e-124	1.38284	0.992	0.735	1.15497e-119	FB_COMP	FN1
2.00085e-117	0.908507	0.335	0.041	4.63237e-113	FB_COMP	COMP
8.03372e-116	1.00875	0.985	0.899	1.85997e-111	FB_COMP	RARRES2
2.94936e-110	0.718215	0.942	0.518	6.82836e-106	FB_COMP	CNN2
1.01572e-109	1.01432	0.99	0.566	2.3516e-105	FB_COMP	VCAN
1.01182e-104	0.388563	0.368	0.059	2.34256e-100	FB_COMP	PTGER2
1.34689e-99	0.907214	0.647	0.196	3.11832e-95	FB_COMP	HOPX
3.50941e-98	0.950966	0.904	0.451	8.12499e-94	FB_COMP	TGFBI
9.46876e-98	0.665204	0.723	0.241	2.19221e-93	FB_COMP	SLC12A8
3.12297e-97	0.320111	0.419	0.083	7.23031e-93	FB_COMP	IL20RA
3.32877e-95	0.787173	0.97	0.575	7.70677e-91	FB_COMP	THBS2
1.56394e-94	0.926513	0.718	0.285	3.62083e-90	FB_COMP	PLAU
1.06101e-93	0.648942	0.99	0.804	2.45644e-89	FB_COMP	TPM4
1.99893e-90	0.518443	0.731	0.278	4.62793e-86	FB_COMP	NRP2
9.69437e-86	0.672617	0.919	0.538	2.24444e-81	FB_COMP	CDH11
1.1935e-85	0.496106	0.5	0.133	2.76319e-81	FB_COMP	CILP2
1.43559e-84	0.571497	0.931	0.461	3.32367e-80	FB_COMP	FAP
1.66182e-83	0.471886	0.65	0.23	3.84746e-79	FB_COMP	RUNX2
1.71261e-82	0.752384	0.995	0.774	3.96504e-78	FB_COMP	BGN
3.33684e-82	0.666441	0.997	0.798	7.72545e-78	FB_COMP	NNMT
1.2441e-79	0.816241	0.939	0.551	2.88034e-75	FB_COMP	COL8A1
1.94627e-79	0.469974	0.642	0.229	4.50601e-75	FB_COMP	NKD2
5.01559e-78	0.40057	0.5	0.141	1.16121e-73	FB_COMP	PDGFC
6.38865e-78	0.569459	0.982	0.72	1.4791e-73	FB_COMP	CTSB
1.74794e-77	0.329132	0.513	0.142	4.04683e-73	FB_COMP	WDR86
2.56401e-77	0.554103	0.754	0.321	5.9362e-73	FB_COMP	LTBP2
3.2769e-77	0.549311	0.858	0.399	7.58667e-73	FB_COMP	SMIM3
1.43128e-76	0.418725	0.604	0.212	3.31371e-72	FB_COMP	KIF26B
1.25308e-75	0.640151	0.929	0.556	2.90113e-71	FB_COMP	ANTXR1
8.89678e-75	0.348955	0.505	0.155	2.05978e-70	FB_COMP	CHST11
1.8994e-73	0.390975	0.647	0.246	4.3975e-69	FB_COMP	KIAA1217
4.48708e-72	0.412126	0.723	0.276	1.03885e-67	FB_COMP	PODNL1
8.14401e-71	0.457463	0.401	0.104	1.8855e-66	FB_COMP	ENPP1
5.735e-70	0.69156	0.893	0.559	1.32777e-65	FB_COMP	SULF1
2.1152e-69	0.725427	0.807	0.433	4.8971e-65	FB_COMP	IL32
3.14784e-69	0.687443	0.99	0.701	7.28787e-65	FB_COMP	MDK
1.70712e-68	0.590644	0.891	0.559	3.95232e-64	FB_COMP	RAB31
1.528e-67	0.695831	0.307	0.062	3.53764e-63	FB_COMP	IGFL2
1.61686e-66	0.592767	0.987	0.623	3.74335e-62	FB_COMP	COL5A2
1.35351e-65	0.728878	0.779	0.366	3.13365e-61	FB_COMP	SFRP4
2.5882e-65	0.494723	0.604	0.217	5.9922e-61	FB_COMP	SDC1
7.29708e-65	0.59018	0.99	0.668	1.68942e-60	FB_COMP	MMP2
2.31896e-64	0.440863	1	0.986	5.36886e-60	FB_COMP	IFITM3
8.80823e-63	0.521614	0.642	0.256	2.03928e-58	FB_COMP	GJB2
4.91223e-62	0.881503	0.756	0.395	1.13728e-57	FB_COMP	FBXO32
2.2561e-61	0.664574	0.673	0.289	5.22333e-57	FB_COMP	CXCL14
2.66163e-60	0.512972	0.853	0.487	6.1622e-56	FB_COMP	IGFBP2
3.45539e-60	0.527823	0.645	0.281	7.99992e-56	FB_COMP	NUAK1
8.698e-60	0.379479	0.284	0.058	2.01376e-55	FB_COMP	ITGBL1
3.27466e-59	0.563427	0.985	0.598	7.58149e-55	FB_COMP	COL5A1
6.01067e-58	0.558265	0.566	0.212	1.39159e-53	FB_COMP	SERPINE1
8.11211e-58	0.590451	0.939	0.614	1.87812e-53	FB_COMP	MMP14
1.66459e-56	0.294675	0.447	0.146	3.85386e-52	FB_COMP	WISP1
6.81785e-56	0.415182	0.995	0.931	1.57847e-51	FB_COMP	CFL1
1.03539e-55	0.307593	0.574	0.223	2.39713e-51	FB_COMP	SRPX2
1.03793e-55	0.388502	1	0.983	2.40301e-51	FB_COMP	ACTG1
1.10898e-55	0.613964	0.982	0.807	2.56752e-51	FB_COMP	AEBP1
1.38579e-55	0.518063	1	0.998	3.20837e-51	FB_COMP	ACTB
2.20484e-55	0.548433	0.972	0.703	5.10466e-51	FB_COMP	LUM
2.75601e-55	0.473797	0.855	0.499	6.38072e-51	FB_COMP	DPYSL3
3.30739e-55	0.629823	0.477	0.16	7.65726e-51	FB_COMP	C1QTNF3
3.71579e-55	0.263081	0.475	0.165	8.6028e-51	FB_COMP	LMO7
6.74257e-55	0.62378	1	0.84	1.56104e-50	FB_COMP	COL1A1
1.16473e-54	0.519576	0.886	0.58	2.69657e-50	FB_COMP	PDLIM3
2.68486e-54	0.534965	0.873	0.445	6.21599e-50	FB_COMP	COL12A1
7.47953e-54	0.316417	0.213	0.037	1.73166e-49	FB_COMP	DDIT4L
1.06272e-52	0.423793	0.825	0.481	2.4604e-48	FB_COMP	PPFIBP1
4.42037e-52	0.566109	0.997	0.852	1.0234e-47	FB_COMP	COL1A2
5.15718e-51	0.526878	0.447	0.157	1.19399e-46	FB_COMP	LAMP5
7.10862e-51	0.459289	0.904	0.605	1.64579e-46	FB_COMP	MYH9
9.56509e-51	0.467829	0.83	0.451	2.21451e-46	FB_COMP	COL16A1
1.12447e-50	0.496049	0.916	0.67	2.60338e-46	FB_COMP	NDUFA12
1.1716e-50	0.454626	0.827	0.45	2.7125e-46	FB_COMP	SFRP2
2.93946e-49	0.395087	0.741	0.389	6.80545e-45	FB_COMP	HOXB2
3.19014e-49	0.296147	0.624	0.274	7.3858e-45	FB_COMP	MDFI
3.46591e-49	0.460534	0.896	0.587	8.02426e-45	FB_COMP	EMILIN1
1.12712e-48	0.431902	1	0.975	2.60952e-44	FB_COMP	TMSB10
3.77774e-48	0.439941	0.876	0.517	8.74622e-44	FB_COMP	CMTM3
4.04145e-48	0.501163	0.761	0.424	9.35677e-44	FB_COMP	GAS6
4.41681e-48	0.425098	0.944	0.625	1.02258e-43	FB_COMP	S100A16
6.8285e-48	0.508923	0.954	0.701	1.58093e-43	FB_COMP	VMP1
8.14404e-48	0.397362	0.774	0.414	1.88551e-43	FB_COMP	BASP1
8.1503e-48	0.469948	0.424	0.162	1.88696e-43	FB_COMP	SPP1
2.00533e-47	0.371427	0.805	0.427	4.64275e-43	FB_COMP	RUNX1
2.34387e-47	0.300194	0.673	0.328	5.42653e-43	FB_COMP	CLMP
3.14083e-47	0.45919	0.97	0.763	7.27165e-43	FB_COMP	P4HB
3.38004e-47	0.323719	0.584	0.268	7.82548e-43	FB_COMP	RAI14
3.57974e-47	0.410151	0.855	0.473	8.2878e-43	FB_COMP	ITGB5
5.60433e-47	0.660935	0.919	0.598	1.29751e-42	FB_COMP	CTSK
1.00913e-46	0.488347	0.218	0.044	2.33635e-42	FB_COMP	CCL11
1.15163e-46	0.461044	0.964	0.704	2.66625e-42	FB_COMP	SERPINH1
1.25636e-46	0.268193	0.437	0.155	2.90873e-42	FB_COMP	STK17A
1.73179e-46	0.382491	0.975	0.801	4.00943e-42	FB_COMP	CAPZB
0	2.24561	0.931	0.079	0	FB_MYH11	MYH11
0	2.19867	0.925	0.075	0	FB_MYH11	PLN
0	2.14271	0.976	0.612	0	FB_MYH11	ADIRF
0	2.12209	0.838	0.043	0	FB_MYH11	RERGL
0	2.07614	0.994	0.802	0	FB_MYH11	TAGLN
0	1.95898	0.921	0.126	0	FB_MYH11	PPP1R14A
0	1.95347	0.999	0.892	0	FB_MYH11	MYL9
0	1.82008	0.999	0.963	0	FB_MYH11	DSTN
0	1.68574	0.925	0.372	0	FB_MYH11	BCAM
0	1.56262	0.95	0.413	0	FB_MYH11	SOD3
0	1.55264	0.73	0.11	0	FB_MYH11	C2orf40
0	1.43044	0.871	0.138	0	FB_MYH11	TINAGL1
0	1.41754	0.793	0.176	0	FB_MYH11	LMOD1
0	1.28184	0.769	0.093	0	FB_MYH11	MCAM
0	0.915808	0.519	0.027	0	FB_MYH11	KCNA5
0	0.882443	0.512	0.028	0	FB_MYH11	FHL5
2.25209e-307	1.74219	0.802	0.236	5.21404e-303	FB_MYH11	SORBS2
8.74495e-305	1.36584	0.999	0.902	2.02463e-300	FB_MYH11	TPM2
3.30231e-300	0.903051	0.557	0.059	7.64551e-296	FB_MYH11	KCNMB1
4.46619e-283	1.25573	0.725	0.17	1.03401e-278	FB_MYH11	CNN1
3.81184e-282	0.909936	0.605	0.084	8.82518e-278	FB_MYH11	NTRK2
1.10921e-278	0.949845	0.64	0.101	2.56804e-274	FB_MYH11	EFHD1
8.74927e-275	0.905579	0.514	0.055	2.02563e-270	FB_MYH11	NRGN
2.66746e-270	1.43755	0.924	0.52	6.1757e-266	FB_MYH11	CSRP1
8.50508e-270	0.650573	0.392	0.021	1.9691e-265	FB_MYH11	AC097724.3
8.72214e-269	0.788372	0.502	0.052	2.01935e-264	FB_MYH11	CCDC3
1.84729e-261	1.60178	0.974	0.735	4.27684e-257	FB_MYH11	TSC22D1
4.26068e-261	0.836231	1	0.986	9.86433e-257	FB_MYH11	MYL6
6.01187e-260	1.74071	0.811	0.303	1.39187e-255	FB_MYH11	SNCG
1.36106e-250	0.788107	0.475	0.05	3.15113e-246	FB_MYH11	LGI4
7.48321e-246	0.766869	0.999	0.974	1.73251e-241	FB_MYH11	PTMA
1.01428e-236	1.26366	0.865	0.419	2.34826e-232	FB_MYH11	CRIP2
2.9558e-236	1.09505	0.64	0.14	6.84327e-232	FB_MYH11	C11orf96
7.18614e-232	1.64414	0.953	0.704	1.66374e-227	FB_MYH11	ACTA2
6.64181e-230	0.948357	0.999	0.998	1.53771e-225	FB_MYH11	MT-ND2
3.5643e-229	1.21822	0.918	0.609	8.25207e-225	FB_MYH11	CRYAB
7.79393e-224	0.934799	0.478	0.061	1.80445e-219	FB_MYH11	ACTG2
3.81429e-222	0.653792	0.314	0.015	8.83085e-218	FB_MYH11	PGAM2
4.78223e-217	0.673153	0.436	0.05	1.10718e-212	FB_MYH11	NTRK3
7.65514e-216	1.29103	0.733	0.248	1.77232e-211	FB_MYH11	CKB
1.94359e-213	0.548681	1	0.993	4.49979e-209	FB_MYH11	FAU
4.32757e-209	1.32207	0.862	0.55	1.00192e-204	FB_MYH11	C12orf75
5.2652e-208	0.965813	0.991	0.968	1.219e-203	FB_MYH11	HSPB1
8.95872e-206	1.02047	0.954	0.769	2.07412e-201	FB_MYH11	MFGE8
9.1241e-202	1.03095	0.621	0.157	2.11241e-197	FB_MYH11	PTP4A3
1.33443e-201	0.966818	0.973	0.753	3.08948e-197	FB_MYH11	CAV1
4.18862e-200	0.77327	0.478	0.077	9.69748e-196	FB_MYH11	TBX2-AS1
4.1979e-200	1.12095	0.871	0.463	9.71898e-196	FB_MYH11	CSRP2
8.90075e-200	0.629242	0.999	0.998	2.0607e-195	FB_MYH11	MT-ATP6
5.24202e-199	0.685449	1	0.997	1.21363e-194	FB_MYH11	MT-ND1
0	2.50633	0.96	0.097	0	FB_RGS5	NDUFA4L2
0	1.89548	0.849	0.012	0	FB_RGS5	HIGD1B
0	1.60117	0.809	0.049	0	FB_RGS5	COX4I2
0	1.49851	0.876	0.059	0	FB_RGS5	CCDC102B
0	1.04598	0.6	0.019	0	FB_RGS5	AVPR1A
0	0.487482	0.404	0.007	0	FB_RGS5	TRPC6
1.42445e-279	1.13285	0.751	0.064	3.29789e-275	FB_RGS5	GJC1
8.84767e-275	0.669875	0.493	0.019	2.04841e-270	FB_RGS5	ADAP2
2.55708e-274	1.28119	0.676	0.048	5.92015e-270	FB_RGS5	FAM162B
1.09693e-270	1.62175	0.56	0.03	2.53961e-266	FB_RGS5	CD36
2.54892e-263	3.25534	0.96	0.155	5.90126e-259	FB_RGS5	RGS5
4.74005e-248	0.977622	0.68	0.06	1.09742e-243	FB_RGS5	GMFG
3.42669e-240	0.590619	0.387	0.012	7.93348e-236	FB_RGS5	TESC
9.70528e-239	1.22858	0.756	0.08	2.24697e-234	FB_RGS5	ANGPT2
5.51632e-230	0.828999	0.613	0.048	1.27714e-225	FB_RGS5	ENPEP
1.04743e-214	0.945268	0.724	0.083	2.425e-210	FB_RGS5	ADGRF5
3.90422e-211	0.260952	0.2	0	9.03905e-207	FB_RGS5	RP11-106E15.1
7.88441e-210	1.7371	0.933	0.191	1.8254e-205	FB_RGS5	ARHGDIB
1.18206e-204	1.09959	0.711	0.078	2.7367e-200	FB_RGS5	GJA4
2.27815e-195	0.478587	0.32	0.01	5.27437e-191	FB_RGS5	SLC38A11
3.48778e-192	0.394121	0.262	0.005	8.0749e-188	FB_RGS5	LAMC3
6.85689e-191	0.586208	0.404	0.021	1.58751e-186	FB_RGS5	ARHGAP15
1.3404e-187	0.458242	0.298	0.009	3.1033e-183	FB_RGS5	LPL
1.07483e-182	0.344895	0.289	0.008	2.48846e-178	FB_RGS5	SH2D3C
7.43471e-175	1.08267	0.533	0.049	1.72128e-170	FB_RGS5	STEAP4
6.67261e-167	2.48693	0.916	0.257	1.54484e-162	FB_RGS5	COL4A1
5.8325e-166	0.815754	0.622	0.079	1.35034e-161	FB_RGS5	GUCY1A2
5.9132e-166	0.417068	0.373	0.021	1.36903e-161	FB_RGS5	HTR1F
1.14294e-162	1.16731	0.813	0.159	2.64613e-158	FB_RGS5	SEPT4
4.13821e-160	0.857955	0.533	0.054	9.58079e-156	FB_RGS5	OLFML2A
1.63562e-150	2.16798	0.942	0.347	3.78678e-146	FB_RGS5	COL4A2
4.81366e-147	1.04595	0.747	0.123	1.11446e-142	FB_RGS5	CPM
9.21687e-147	1.41256	0.756	0.146	2.13389e-142	FB_RGS5	TPPP3
3.77204e-146	1.00106	0.693	0.106	8.73304e-142	FB_RGS5	PGF
1.99535e-143	0.386676	0.329	0.019	4.61964e-139	FB_RGS5	LINGO1
2.84662e-140	0.686788	0.493	0.053	6.59049e-136	FB_RGS5	CYGB
1.54443e-138	0.708554	0.649	0.092	3.57568e-134	FB_RGS5	ESAM
4.6067e-138	0.64998	0.484	0.051	1.06654e-133	FB_RGS5	NEURL1B
4.01424e-137	0.763309	0.578	0.08	9.29377e-133	FB_RGS5	LURAP1L
4.73755e-134	0.373712	0.324	0.021	1.09684e-129	FB_RGS5	CD4
5.42645e-129	1.07232	0.929	0.204	1.25633e-124	FB_RGS5	PPP1R14A
1.07228e-127	0.615681	0.524	0.07	2.48255e-123	FB_RGS5	PAG1
2.16032e-124	1.74629	1	0.936	5.00157e-120	FB_RGS5	IGFBP7
2.88635e-124	0.662034	0.529	0.067	6.68248e-120	FB_RGS5	FOXS1
1.25694e-123	0.375523	0.364	0.03	2.91007e-119	FB_RGS5	TRPV2
3.12415e-123	0.42635	0.4	0.037	7.23302e-119	FB_RGS5	RCSD1
2.85926e-122	1.25468	0.92	0.318	6.61975e-118	FB_RGS5	NOTCH3
1.1429e-119	0.54723	0.467	0.057	2.64605e-115	FB_RGS5	KCNS3
5.32572e-114	0.97137	0.622	0.12	1.23301e-109	FB_RGS5	KCNJ8
1.16422e-112	1.27378	0.787	0.237	2.69541e-108	FB_RGS5	ITGA1
1.19384e-240	0.76372	0.606	0.111	2.76399e-236	FB_SERPINE1	CADM3
1.41743e-230	1.79153	0.867	0.381	3.28163e-226	FB_SERPINE1	APOE
2.18898e-220	1.05884	0.65	0.161	5.06793e-216	FB_SERPINE1	SERPINE1
2.12482e-209	0.791726	0.867	0.337	4.91938e-205	FB_SERPINE1	PTGIS
7.12825e-204	1.00079	0.785	0.292	1.65033e-199	FB_SERPINE1	EGFL6
7.97588e-200	1.23686	0.676	0.201	1.84657e-195	FB_SERPINE1	ANGPTL4
1.14102e-188	0.865708	0.908	0.485	2.6417e-184	FB_SERPINE1	LXN
2.63807e-179	0.952206	0.986	0.786	6.10767e-175	FB_SERPINE1	SAT1
3.60879e-170	0.636763	0.636	0.167	8.35507e-166	FB_SERPINE1	CLDN1
2.78714e-162	0.768587	0.942	0.488	6.45278e-158	FB_SERPINE1	RARRES1
3.26387e-158	0.420695	0.376	0.057	7.55651e-154	FB_SERPINE1	WNT4
1.30674e-154	0.856841	0.626	0.209	3.02537e-150	FB_SERPINE1	TNFAIP3
6.02022e-149	0.696852	0.85	0.412	1.3938e-144	FB_SERPINE1	MEST
4.08163e-139	0.550152	0.553	0.158	9.44979e-135	FB_SERPINE1	OSR1
4.18841e-139	0.547879	0.589	0.21	9.69701e-135	FB_SERPINE1	FAH
3.33555e-138	0.706971	0.72	0.339	7.72247e-134	FB_SERPINE1	SERINC5
3.8321e-137	0.639182	0.634	0.229	8.87208e-133	FB_SERPINE1	PIM1
2.10256e-135	0.724227	0.752	0.296	4.86785e-131	FB_SERPINE1	IGF1
3.65817e-135	0.524539	1	0.985	8.4694e-131	FB_SERPINE1	IFITM3
3.36941e-132	0.579352	0.624	0.213	7.80086e-128	FB_SERPINE1	SLC12A8
9.74661e-130	0.551677	0.714	0.318	2.25653e-125	FB_SERPINE1	WT1
1.23156e-128	0.405642	0.544	0.16	2.85132e-124	FB_SERPINE1	RHOU
6.26257e-128	0.465067	0.619	0.238	1.44991e-123	FB_SERPINE1	HS2ST1
6.64588e-128	0.41823	0.334	0.057	1.53865e-123	FB_SERPINE1	NFATC2
1.83599e-126	0.599811	0.969	0.534	4.25068e-122	FB_SERPINE1	C3
3.65713e-124	0.579938	0.814	0.459	8.467e-120	FB_SERPINE1	IL1R1
4.84997e-123	0.912142	0.524	0.181	1.12287e-118	FB_SERPINE1	APOC1
8.66124e-122	0.897263	0.825	0.471	2.00525e-117	FB_SERPINE1	SOD2
1.64999e-120	0.509361	0.924	0.469	3.82006e-116	FB_SERPINE1	EFEMP1
2.06382e-120	0.403832	0.596	0.203	4.77815e-116	FB_SERPINE1	GATA6
7.81093e-120	0.628321	0.598	0.214	1.80839e-115	FB_SERPINE1	ALDH1A3
8.09853e-120	0.38663	0.363	0.073	1.87497e-115	FB_SERPINE1	GALNT15
1.90956e-119	0.525152	0.739	0.353	4.42101e-115	FB_SERPINE1	C2
4.11611e-119	0.358455	0.499	0.149	9.52963e-115	FB_SERPINE1	ROR1
2.49721e-117	0.696767	0.77	0.406	5.78154e-113	FB_SERPINE1	PLIN2
4.08003e-117	0.684416	0.737	0.355	9.44608e-113	FB_SERPINE1	IER3
7.12068e-117	0.33346	0.359	0.076	1.64858e-112	FB_SERPINE1	MAP3K1
5.31388e-116	0.375417	0.202	0.017	1.23027e-111	FB_SERPINE1	SBSN
1.42784e-115	0.551697	0.758	0.419	3.30572e-111	FB_SERPINE1	DCBLD2
2.0611e-115	0.359658	0.406	0.098	4.77185e-111	FB_SERPINE1	THSD4
8.50707e-112	0.329571	0.368	0.086	1.96956e-107	FB_SERPINE1	SNAP25
2.82966e-109	0.496358	0.837	0.5	6.55123e-105	FB_SERPINE1	CPXM1
8.17427e-109	0.842842	0.776	0.435	1.89251e-104	FB_SERPINE1	LMCD1
2.92264e-106	0.448863	0.646	0.298	6.76651e-102	FB_SERPINE1	FAS
3.94133e-106	0.491273	0.825	0.475	9.12497e-102	FB_SERPINE1	CFI
8.00539e-105	0.50767	0.836	0.487	1.85341e-100	FB_SERPINE1	KRT8
6.41109e-103	0.321383	0.386	0.098	1.4843e-98	FB_SERPINE1	PKP2
1.48327e-101	0.545038	0.99	0.78	3.43406e-97	FB_SERPINE1	NNMT
2.00653e-98	0.308687	0.391	0.109	4.64553e-94	FB_SERPINE1	SNX10
1.19598e-96	0.771672	0.99	0.935	2.76892e-92	FB_SERPINE1	MT2A

## Sheet: DGE Ovarian stroma cells
Differential gene expresssion for each ovarian stromal cell subcluster
p_val	avg_logFC	pct.1	pct.2	p_val_adj	cluster	gene			Marker genes for each OSC subcluster
3.26176e-211	1.10906	0.574	0.001	7.55163e-207	OSC_LEFTY2	WNT2			The top 50 differentially expressed genes are shown for each stromal subcluster
3.44011e-198	1.04678	0.607	0.004	7.96454e-194	OSC_LEFTY2	CDH13			Doublets are excluded
2.21341e-176	2.03279	0.639	0.009	5.1245e-172	OSC_LEFTY2	PAGE4
4.76121e-162	1.19136	0.574	0.007	1.10231e-157	OSC_LEFTY2	HOXA10			p_val = p value
4.94182e-160	0.771099	0.443	0.001	1.14413e-155	OSC_LEFTY2	HOXA11			avg_logFC = average log fold-change
3.41373e-114	1.3808	0.607	0.022	7.90346e-110	OSC_LEFTY2	TGM2			pct.1 = percentage of cells in this cluster expressing this gene
4.46036e-112	1.47161	0.607	0.023	1.03266e-107	OSC_LEFTY2	PCSK1N			pct.2 = percentage of cells in other clusters expressing this gene
1.92602e-103	0.640602	0.344	0.003	4.45911e-99	OSC_LEFTY2	PLA2G7			p_val_adj = adjusted p value
5.21079e-98	2.6784	1	0.126	1.2064e-93	OSC_LEFTY2	RAMP1			cluster = cluster name
6.40266e-98	0.890848	0.41	0.009	1.48234e-93	OSC_LEFTY2	CD24			gene = gene name
1.33036e-97	0.628975	0.377	0.006	3.08005e-93	OSC_LEFTY2	RORB
2.00356e-93	0.754196	0.295	0.002	4.63864e-89	OSC_LEFTY2	CLDN10
1.28063e-90	0.470144	0.262	0.001	2.96491e-86	OSC_LEFTY2	DPP6
2.96893e-87	1.40726	0.279	0.002	6.87368e-83	OSC_LEFTY2	DKK1
1.49753e-79	0.688577	0.246	0.002	3.46707e-75	OSC_LEFTY2	PKIB
1.81533e-78	1.31038	0.623	0.044	4.20286e-74	OSC_LEFTY2	FXYD5
5.15354e-78	0.693821	0.328	0.007	1.19315e-73	OSC_LEFTY2	TUBB2B
7.17795e-72	0.452577	0.213	0.001	1.66184e-67	OSC_LEFTY2	TFAP2C
2.78822e-71	0.524132	0.246	0.003	6.45529e-67	OSC_LEFTY2	HOXD11
3.02597e-71	2.5397	0.738	0.079	7.00572e-67	OSC_LEFTY2	LEFTY2
4.59297e-70	1.17745	0.721	0.072	1.06336e-65	OSC_LEFTY2	HAND2-AS1
1.1797e-68	1.18262	0.623	0.051	2.73124e-64	OSC_LEFTY2	CYP1B1
1.32036e-68	1.11922	0.492	0.029	3.05689e-64	OSC_LEFTY2	CRABP2
2.98261e-67	0.404057	0.213	0.002	6.90535e-63	OSC_LEFTY2	SPOCD1
5.33425e-67	0.432599	0.279	0.006	1.23499e-62	OSC_LEFTY2	ADAMTS19
2.25644e-62	0.526931	0.279	0.007	5.22411e-58	OSC_LEFTY2	ULK4
2.07984e-60	0.784675	0.377	0.018	4.81526e-56	OSC_LEFTY2	CLEC4M
3.78758e-58	0.339476	0.148	0	8.76901e-54	OSC_LEFTY2	TUBA3E
1.30076e-57	1.58167	0.836	0.141	3.01152e-53	OSC_LEFTY2	ISOC1
7.86229e-56	0.568478	0.279	0.009	1.82028e-51	OSC_LEFTY2	PAMR1
4.61836e-55	0.394921	0.18	0.002	1.06924e-50	OSC_LEFTY2	AARD
3.51537e-52	0.252601	0.148	0.001	8.13879e-48	OSC_LEFTY2	LINC01579
1.25632e-50	0.457581	0.213	0.005	2.90864e-46	OSC_LEFTY2	SLC2A12
3.69076e-48	1.74402	0.803	0.159	8.54484e-44	OSC_LEFTY2	IGF1
1.62705e-47	0.962096	0.623	0.08	3.76695e-43	OSC_LEFTY2	SOCS2
1.28777e-46	0.357383	0.23	0.007	2.98145e-42	OSC_LEFTY2	CBLN4
4.34409e-46	0.434557	0.246	0.009	1.00574e-41	OSC_LEFTY2	HTR2B
9.40312e-46	0.75201	0.443	0.038	2.17701e-41	OSC_LEFTY2	CCDC74B
1.36957e-45	0.38455	0.164	0.002	3.17083e-41	OSC_LEFTY2	TUBA3D
4.08852e-45	0.821443	0.492	0.05	9.46573e-41	OSC_LEFTY2	ESR1
4.98576e-45	0.379357	0.197	0.005	1.1543e-40	OSC_LEFTY2	MASP1
2.37771e-44	1.25059	0.754	0.145	5.50487e-40	OSC_LEFTY2	EMX2
2.16241e-42	0.371172	0.164	0.003	5.00642e-38	OSC_LEFTY2	STRA6
2.89151e-41	1.26118	0.754	0.145	6.69443e-37	OSC_LEFTY2	IGF2
2.37787e-40	0.905017	0.607	0.089	5.50524e-36	OSC_LEFTY2	PLAT
4.4681e-40	0.332182	0.18	0.005	1.03446e-35	OSC_LEFTY2	BCL2L10
7.54685e-40	0.340476	0.148	0.002	1.74725e-35	OSC_LEFTY2	ST6GAL2
8.88307e-40	0.279077	0.115	0.001	2.05661e-35	OSC_LEFTY2	ADRA2C
9.68546e-40	0.279402	0.115	0.001	2.24238e-35	OSC_LEFTY2	CSF3R
5.95378e-38	0.422112	0.246	0.012	1.37842e-33	OSC_LEFTY2	AHNAK2
8.22307e-37	2.00604	0.978	0.148	1.90381e-32	OSC_STAR	BST2
9.19967e-24	0.463677	0.999	1	2.12991e-19	OSC_STAR	RPS25
4.18206e-23	0.516522	1	1	9.68231e-19	OSC_STAR	RPL36
2.02196e-21	1.31248	0.872	0.393	4.68125e-17	OSC_STAR	FHL2
2.14472e-20	0.353317	0.998	1	4.96546e-16	OSC_STAR	RPL41
1.8287e-19	0.39435	0.999	1	4.2338e-15	OSC_STAR	RPS12
1.46623e-18	1.15508	0.797	0.164	3.39462e-14	OSC_STAR	S100A10
6.73019e-17	0.845345	0.917	0.574	1.55817e-12	OSC_STAR	SNHG8
7.88589e-17	0.407565	0.999	1	1.82574e-12	OSC_STAR	RPL14
8.30445e-17	0.437672	0.998	0.984	1.92265e-12	OSC_STAR	RPSA
1.82053e-16	1.019	0.873	0.311	4.21489e-12	OSC_STAR	NFKBIA
2.36205e-16	0.318243	1	1	5.46862e-12	OSC_STAR	RPS15
3.03647e-16	0.366601	0.999	1	7.03002e-12	OSC_STAR	RPL5
3.03961e-16	0.357796	1	1	7.03731e-12	OSC_STAR	RPL18A
6.34373e-16	0.562953	0.991	0.951	1.4687e-11	OSC_STAR	HSP90AB1
1.99032e-15	0.321182	1	1	4.60798e-11	OSC_STAR	RPS14
4.91795e-15	1.34663	0.663	0.115	1.1386e-10	OSC_STAR	STAR
2.49186e-14	0.280189	1	1	5.76914e-10	OSC_STAR	RPS3
3.4206e-14	0.276478	1	1	7.91938e-10	OSC_STAR	RPS23
7.22442e-14	0.264376	0.999	1	1.6726e-09	OSC_STAR	RPL13
8.51484e-14	0.335337	0.999	1	1.97136e-09	OSC_STAR	RPS7
1.55332e-13	0.307883	0.996	1	3.59624e-09	OSC_STAR	RPL39
4.72307e-13	0.606847	0.958	0.836	1.09349e-08	OSC_STAR	ZFAS1
6.75581e-13	0.92153	0.53	0.033	1.56411e-08	OSC_STAR	HS3ST1
1.12339e-12	0.286208	0.999	1	2.60086e-08	OSC_STAR	RPL18
1.39293e-12	0.95622	0.583	0.098	3.22492e-08	OSC_STAR	TCF21
1.58043e-12	0.359385	0.998	0.984	3.65901e-08	OSC_STAR	RPL23
3.24681e-12	1.15147	0.6	0.115	7.51702e-08	OSC_STAR	C7
3.69872e-12	1.00039	0.698	0.23	8.56328e-08	OSC_STAR	DDIT4
3.88894e-12	0.461573	0.999	1	9.00368e-08	OSC_STAR	MT-ND3
4.06475e-12	0.374947	0.998	1	9.41071e-08	OSC_STAR	MT-ND4
4.93979e-12	0.267596	1	1	1.14366e-07	OSC_STAR	RPS8
1.82525e-11	0.290586	0.999	1	4.22582e-07	OSC_STAR	RPS29
2.73478e-11	0.902964	0.913	0.639	6.33156e-07	OSC_STAR	JUNB
3.57112e-11	1.102	0.559	0.115	8.26785e-07	OSC_STAR	WISP2
5.80568e-11	0.806463	0.514	0.049	1.34413e-06	OSC_STAR	CTNNAL1
8.18813e-11	0.694622	0.982	0.803	1.89572e-06	OSC_STAR	IGFBP5
8.91521e-11	0.855558	0.498	0.049	2.06405e-06	OSC_STAR	PRELP
1.14217e-10	0.294857	0.999	1	2.64434e-06	OSC_STAR	RPS28
2.02508e-10	1.2867	0.509	0.082	4.68848e-06	OSC_STAR	SPRR2F
2.05886e-10	0.651666	0.688	0.262	4.76668e-06	OSC_STAR	SNHG7
2.88428e-10	0.390468	0.999	1	6.67769e-06	OSC_STAR	MT-ND2
4.4733e-10	0.651867	0.792	0.459	1.03566e-05	OSC_STAR	GNG11
1.00732e-09	1.24691	0.572	0.164	2.33215e-05	OSC_STAR	APOE
1.12596e-09	0.335348	0.997	1	2.60683e-05	OSC_STAR	RPLP0
1.24315e-09	0.264667	0.999	1	2.87814e-05	OSC_STAR	RPS13
1.77048e-09	0.65172	0.725	0.361	4.09902e-05	OSC_STAR	EPHX1
1.99999e-09	0.636616	0.627	0.197	4.63038e-05	OSC_STAR	EMP2
2.10295e-09	0.558643	0.976	0.967	4.86874e-05	OSC_STAR	RBP1
3.83187e-09	0.674319	0.555	0.148	8.87155e-05	OSC_STAR	PLA2G16

## Sheet: DGE T and NK cells
Differential gene expresssion for each T cell and NK cell subcluster
p_val	avg_logFC	pct.1	pct.2	p_val_adj	cluster	gene			Marker genes for each T cell and NK cell subcluster
7.95358e-68	2.06453	0.862	0.078	1.84141e-63	NK_FGFBP2	KLRF1			The top 50 differentially expressed genes are shown for each stromal subcluster
7.67014e-47	1.79294	0.677	0.069	1.77579e-42	NK_FGFBP2	FGFBP2			Doublets are excluded
1.05335e-46	1.86235	0.785	0.118	2.43871e-42	NK_FGFBP2	FCGR3A
1.32699e-43	2.09305	0.723	0.108	3.07224e-39	NK_FGFBP2	SPON2			p_val = p value
1.10512e-37	1.79129	0.785	0.166	2.55858e-33	NK_FGFBP2	CLIC3			avg_logFC = average log fold-change
2.3439e-37	1.8044	0.923	0.278	5.42659e-33	NK_FGFBP2	GNLY			pct.1 = percentage of cells in this cluster expressing this gene
2.97896e-33	1.39689	0.954	0.357	6.89688e-29	NK_FGFBP2	GZMB			pct.2 = percentage of cells in other clusters expressing this gene
3.05203e-32	1.45419	1	0.616	7.06606e-28	NK_FGFBP2	NKG7			p_val_adj = adjusted p value
1.49142e-29	1.25708	0.954	0.333	3.45293e-25	NK_FGFBP2	TYROBP			cluster = cluster name
2.11544e-27	1.69372	0.892	0.44	4.89767e-23	NK_FGFBP2	PRF1			gene = gene name
2.72379e-26	1.25114	0.923	0.348	6.30612e-22	NK_FGFBP2	KLRD1
5.26253e-24	1.5018	0.723	0.223	1.21838e-19	NK_FGFBP2	FCER1G
9.03391e-24	1.28925	0.723	0.225	2.09153e-19	NK_FGFBP2	PLAC8
2.03518e-20	1.1722	0.385	0.056	4.71185e-16	NK_FGFBP2	ADGRG1
7.18198e-19	1.2786	0.785	0.343	1.66277e-14	NK_FGFBP2	CMC1
6.24373e-18	0.982786	0.323	0.043	1.44555e-13	NK_FGFBP2	S1PR5
8.21133e-18	1.01914	0.246	0.022	1.90109e-13	NK_FGFBP2	AKR1C3
7.03994e-17	0.944438	0.985	0.608	1.62989e-12	NK_FGFBP2	CCL4
1.44851e-16	0.903032	0.923	0.608	3.35359e-12	NK_FGFBP2	CTSW
1.6824e-16	0.638568	0.231	0.021	3.8951e-12	NK_FGFBP2	CX3CR1
6.41238e-16	0.838993	0.369	0.069	1.48459e-11	NK_FGFBP2	FGR
6.97253e-16	0.934752	0.446	0.104	1.61428e-11	NK_FGFBP2	PLEK
1.67825e-15	1.26308	0.6	0.196	3.88549e-11	NK_FGFBP2	CCL3
1.97365e-15	0.976286	0.338	0.061	4.56939e-11	NK_FGFBP2	TTC38
3.38698e-15	1.29908	0.554	0.175	7.84154e-11	NK_FGFBP2	AREG
3.78076e-15	0.833035	0.954	0.611	8.75323e-11	NK_FGFBP2	CST7
1.56931e-14	0.797777	0.246	0.03	3.63326e-10	NK_FGFBP2	GSAP
3.29552e-14	0.844491	0.908	0.628	7.62978e-10	NK_FGFBP2	CD7
5.97933e-14	0.712106	0.138	0.006	1.38433e-09	NK_FGFBP2	MYOM2
1.24678e-13	0.731503	0.969	0.89	2.88655e-09	NK_FGFBP2	CYBA
9.82292e-13	0.804245	0.846	0.611	2.2742e-08	NK_FGFBP2	ITGB2
2.26763e-12	0.758237	0.277	0.049	5.25002e-08	NK_FGFBP2	HIPK2
3.14913e-12	0.878037	0.292	0.057	7.29086e-08	NK_FGFBP2	PTPN12
1.95929e-11	0.619203	0.892	0.485	4.53615e-07	NK_FGFBP2	KLRB1
3.26016e-11	0.840325	0.338	0.086	7.54793e-07	NK_FGFBP2	HSH2D
3.35788e-11	0.604043	0.215	0.032	7.77416e-07	NK_FGFBP2	PRSS23
5.20287e-11	0.522488	0.154	0.014	1.20457e-06	NK_FGFBP2	OSBPL5
6.4845e-11	0.653092	0.6	0.236	1.50129e-06	NK_FGFBP2	CCL4L2
1.14766e-10	1.0785	0.754	0.509	2.65706e-06	NK_FGFBP2	IER2
1.38223e-10	0.903385	0.6	0.303	3.20013e-06	NK_FGFBP2	GPR65
3.51401e-10	0.717315	0.215	0.037	8.13565e-06	NK_FGFBP2	SH2D1B
3.62333e-10	0.421123	0.185	0.026	8.38873e-06	NK_FGFBP2	CTBP2
4.46394e-10	0.488034	0.169	0.021	1.03349e-05	NK_FGFBP2	RHOBTB3
4.69405e-10	0.384703	0.123	0.01	1.08677e-05	NK_FGFBP2	MLC1
6.24076e-10	0.354115	1	0.997	1.44486e-05	NK_FGFBP2	MT-CO2
1.65656e-09	0.62313	0.446	0.144	3.83526e-05	NK_FGFBP2	TRDC
2.19472e-09	0.684874	0.277	0.065	5.08121e-05	NK_FGFBP2	MAFF
2.33035e-09	0.876854	0.477	0.201	5.39523e-05	NK_FGFBP2	TPST2
2.8268e-09	0.806708	0.662	0.386	6.5446e-05	NK_FGFBP2	HOPX
3.15099e-09	0.924597	0.354	0.116	7.29518e-05	NK_FGFBP2	CD300A
5.79594e-64	1.36311	0.507	0.008	1.34188e-59	NK_XCL1	KRT81
1.37577e-56	1.49356	0.855	0.096	3.18518e-52	NK_XCL1	TRDC
3.71424e-55	1.22628	0.783	0.079	8.59921e-51	NK_XCL1	TMIGD2
5.15447e-46	1.15432	0.449	0.018	1.19336e-41	NK_XCL1	KRT86
5.68958e-45	1.74982	0.812	0.14	1.31725e-40	NK_XCL1	TNFRSF18
4.8512e-42	0.622826	0.304	0.002	1.12315e-37	NK_XCL1	ADGRG3
9.98864e-41	1.69193	0.609	0.067	2.31257e-36	NK_XCL1	KLRC1
4.19813e-35	0.579716	0.377	0.019	9.7195e-31	NK_XCL1	KIR2DL4
6.39482e-35	0.884438	0.478	0.042	1.48053e-30	NK_XCL1	CXXC5
6.75898e-35	1.37155	0.841	0.207	1.56484e-30	NK_XCL1	FCER1G
2.26771e-30	0.520095	0.348	0.021	5.2502e-26	NK_XCL1	LINC00996
9.38379e-27	0.554204	0.304	0.018	2.17254e-22	NK_XCL1	SRGAP3
1.07074e-26	0.51687	0.333	0.022	2.47897e-22	NK_XCL1	SH2D1B
1.67085e-26	1.24412	0.899	0.335	3.86835e-22	NK_XCL1	TYROBP
9.50735e-26	0.282267	0.174	0	2.20114e-21	NK_XCL1	SOST
1.54985e-25	0.80869	0.435	0.053	3.58821e-21	NK_XCL1	SPRY1
2.38613e-25	0.811949	0.493	0.075	5.52436e-21	NK_XCL1	ITGA1
4.39918e-24	0.890664	0.333	0.03	1.0185e-19	NK_XCL1	RGS16
5.23268e-24	0.39724	0.246	0.011	1.21147e-19	NK_XCL1	CLNK
5.35898e-24	1.0096	0.739	0.189	1.24071e-19	NK_XCL1	XCL1
2.30852e-23	0.411251	0.29	0.021	5.34468e-19	NK_XCL1	DENND6B
9.27674e-23	1.00648	0.652	0.17	2.14775e-18	NK_XCL1	CAPG
1.24743e-22	0.894068	0.725	0.202	2.88805e-18	NK_XCL1	IL2RB
4.92062e-22	0.590153	0.478	0.077	1.13922e-17	NK_XCL1	LAT2
1.50936e-21	0.497015	0.174	0.003	3.49446e-17	NK_XCL1	PCDH9
3.60553e-21	0.633648	0.435	0.069	8.34753e-17	NK_XCL1	TEX30
1.80785e-20	1.03773	0.406	0.064	4.18553e-16	NK_XCL1	TNFSF13B
1.83078e-20	1.01939	0.42	0.069	4.23862e-16	NK_XCL1	ZNF683
2.10098e-20	0.310097	0.217	0.011	4.86419e-16	NK_XCL1	IFITM10
2.51153e-20	0.616683	0.493	0.093	5.81469e-16	NK_XCL1	CD38
2.23427e-19	0.935683	0.884	0.506	5.17279e-15	NK_XCL1	GSTP1
3.46924e-19	0.757402	0.855	0.331	8.032e-15	NK_XCL1	IGKC
1.10245e-18	0.95432	0.942	0.52	2.55239e-14	NK_XCL1	H3F3A
2.32792e-18	0.347187	0.261	0.024	5.3896e-14	NK_XCL1	AKAP5
2.71718e-18	0.743011	0.507	0.119	6.29081e-14	NK_XCL1	SLC16A3
3.30044e-18	1.13755	0.739	0.284	7.64117e-14	NK_XCL1	XCL2
4.67089e-18	0.379471	0.159	0.005	1.0814e-13	NK_XCL1	FAM166B
5.35607e-18	0.276311	0.159	0.005	1.24004e-13	NK_XCL1	KIAA0125
5.4728e-18	0.487666	0.406	0.066	1.26706e-13	NK_XCL1	KLRC2
9.15146e-18	1.14451	0.609	0.167	2.11875e-13	NK_XCL1	AREG
1.07718e-17	0.395526	0.145	0.003	2.49388e-13	NK_XCL1	LIF
1.27722e-17	0.263894	0.145	0.003	2.95703e-13	NK_XCL1	WIPF3
7.49539e-17	0.503394	0.42	0.079	1.73533e-12	NK_XCL1	IGHG3
1.17344e-16	0.51751	0.478	0.109	2.71675e-12	NK_XCL1	MPST
1.17502e-16	0.285848	0.203	0.014	2.7204e-12	NK_XCL1	AFAP1L2
1.24967e-16	0.495802	0.391	0.071	2.89323e-12	NK_XCL1	IGLC3
3.10597e-16	0.580801	0.58	0.149	7.19094e-12	NK_XCL1	NCR3
4.79773e-16	0.644629	0.42	0.087	1.11077e-11	NK_XCL1	HAVCR2
6.05123e-16	0.727746	0.188	0.013	1.40098e-11	NK_XCL1	NPW
6.68311e-16	0.321784	0.174	0.01	1.54727e-11	NK_XCL1	LDB2
4.91787e-68	1.04018	0.5	0.003	1.13859e-63	TC_CD4_FOXP3	FOXP3
2.30566e-42	0.648923	0.326	0.003	5.33806e-38	TC_CD4_FOXP3	IL1R2
2.87398e-42	0.699373	0.413	0.012	6.65385e-38	TC_CD4_FOXP3	AC017002.1
4.56047e-33	0.738754	0.457	0.029	1.05584e-28	TC_CD4_FOXP3	TBC1D4
5.22322e-33	0.770055	0.413	0.023	1.20928e-28	TC_CD4_FOXP3	LAYN
6.02624e-33	1.16781	0.696	0.088	1.3952e-28	TC_CD4_FOXP3	DUSP4
1.88772e-30	1.20861	0.543	0.054	4.37046e-26	TC_CD4_FOXP3	IL2RA
5.30155e-30	1.02358	0.565	0.065	1.22741e-25	TC_CD4_FOXP3	CTLA4
1.1854e-29	1.03229	0.587	0.067	2.74444e-25	TC_CD4_FOXP3	AC133644.2
1.22865e-29	0.462608	0.196	0	2.84458e-25	TC_CD4_FOXP3	AC145110.1
7.06084e-28	0.721818	0.348	0.019	1.63473e-23	TC_CD4_FOXP3	ICA1
4.21589e-27	0.3779	0.217	0.003	9.76064e-23	TC_CD4_FOXP3	PVALB
1.79065e-25	0.678568	0.348	0.022	4.14571e-21	TC_CD4_FOXP3	PTP4A3
1.36643e-24	0.294597	0.217	0.005	3.16356e-20	TC_CD4_FOXP3	F5
1.49868e-23	1.77301	0.63	0.119	3.46975e-19	TC_CD4_FOXP3	TNFRSF4
9.75565e-23	0.681452	0.348	0.026	2.25863e-18	TC_CD4_FOXP3	TNFRSF9
1.15613e-22	1.03849	0.739	0.172	2.67668e-18	TC_CD4_FOXP3	DNPH1
3.25823e-22	0.579748	0.435	0.048	7.54345e-18	TC_CD4_FOXP3	TRAF3
3.40054e-22	0.545961	0.304	0.02	7.87293e-18	TC_CD4_FOXP3	HACD1
7.63042e-21	0.327592	0.261	0.014	1.76659e-16	TC_CD4_FOXP3	LMCD1
1.0616e-20	0.596295	0.478	0.065	2.45781e-16	TC_CD4_FOXP3	GADD45A
8.69938e-20	0.501704	0.457	0.059	2.01408e-15	TC_CD4_FOXP3	POU2F2
1.49712e-19	0.890747	0.63	0.132	3.46613e-15	TC_CD4_FOXP3	ACP5
2.22069e-19	0.753921	0.348	0.034	5.14134e-15	TC_CD4_FOXP3	LAIR2
2.55927e-19	1.08211	0.804	0.24	5.92521e-15	TC_CD4_FOXP3	CORO1B
7.29126e-19	0.315719	0.261	0.017	1.68807e-14	TC_CD4_FOXP3	ASB2
5.03255e-18	1.26571	0.761	0.252	1.16514e-13	TC_CD4_FOXP3	BATF
8.26619e-18	0.606323	0.435	0.065	1.91379e-13	TC_CD4_FOXP3	WFDC2
1.36221e-17	1.02562	0.761	0.211	3.15378e-13	TC_CD4_FOXP3	CD27
2.35822e-17	0.312514	0.217	0.012	5.45974e-13	TC_CD4_FOXP3	CLEC7A
2.86599e-17	0.375485	0.174	0.006	6.63535e-13	TC_CD4_FOXP3	ZBED2
1.05839e-16	0.520373	0.522	0.098	2.45039e-12	TC_CD4_FOXP3	NCF4
1.75064e-16	0.361507	0.239	0.017	4.05309e-12	TC_CD4_FOXP3	OTUD7B
3.19422e-16	0.994372	0.587	0.135	7.39525e-12	TC_CD4_FOXP3	PTTG1
3.84584e-16	0.419461	0.283	0.028	8.90389e-12	TC_CD4_FOXP3	ETV7
7.02768e-16	0.60453	0.435	0.071	1.62705e-11	TC_CD4_FOXP3	NINJ2
1.11116e-15	0.653198	0.587	0.132	2.57255e-11	TC_CD4_FOXP3	CD4
3.75862e-15	0.264837	0.239	0.02	8.70195e-11	TC_CD4_FOXP3	IKZF4
6.70034e-15	0.47851	0.13	0.003	1.55126e-10	TC_CD4_FOXP3	ACTG2
7.92005e-15	0.589125	0.348	0.05	1.83365e-10	TC_CD4_FOXP3	ENTPD1
1.5068e-14	0.530144	0.304	0.037	3.48854e-10	TC_CD4_FOXP3	RTKN2
1.8301e-14	0.406109	0.457	0.082	4.23706e-10	TC_CD4_FOXP3	TRAF1
2.70351e-14	1.10711	0.63	0.176	6.25916e-10	TC_CD4_FOXP3	TNFRSF18
3.59637e-14	0.368399	0.283	0.033	8.32633e-10	TC_CD4_FOXP3	AC147651.4
4.69274e-14	0.591288	0.5	0.105	1.08646e-09	TC_CD4_FOXP3	SIRPG
6.75834e-14	0.459971	0.391	0.065	1.56469e-09	TC_CD4_FOXP3	CD79B
7.14517e-14	0.791562	1	0.802	1.65425e-09	TC_CD4_FOXP3	TRAC
1.4189e-13	0.532475	0.174	0.011	3.28505e-09	TC_CD4_FOXP3	VDR
4.04057e-13	0.439726	0.283	0.036	9.35472e-09	TC_CD4_FOXP3	CRADD
4.58522e-13	0.370314	0.239	0.025	1.06157e-08	TC_CD4_FOXP3	IL6R
8.71419e-51	1.20618	0.862	0.336	2.01751e-46	TC_CD4_GZMA	IL7R
3.18382e-35	0.440375	1	1	7.37118e-31	TC_CD4_GZMA	RPS29
1.91116e-33	0.50112	1	1	4.42473e-29	TC_CD4_GZMA	RPL34
3.26306e-31	0.380935	1	1	7.55464e-27	TC_CD4_GZMA	RPS18
2.80639e-30	0.373044	1	0.995	6.49735e-26	TC_CD4_GZMA	RPS28
1.90065e-29	0.63181	0.967	0.927	4.40039e-25	TC_CD4_GZMA	RPL36A
1.30827e-28	0.392354	1	1	3.02891e-24	TC_CD4_GZMA	RPS27
6.23195e-28	0.372103	1	1	1.44282e-23	TC_CD4_GZMA	RPL32
1.08513e-27	0.351878	1	1	2.51229e-23	TC_CD4_GZMA	RPL11
2.43957e-27	0.399772	0.993	0.993	5.64809e-23	TC_CD4_GZMA	RPL9
3.18307e-27	0.340774	1	1	7.36944e-23	TC_CD4_GZMA	RPL13A
5.54822e-27	0.367981	0.996	0.995	1.28453e-22	TC_CD4_GZMA	RPS25
9.34589e-27	0.344259	0.996	1	2.16376e-22	TC_CD4_GZMA	RPL35A
1.17308e-26	0.388735	1	1	2.71592e-22	TC_CD4_GZMA	RPS6
2.15942e-26	0.367764	1	1	4.99948e-22	TC_CD4_GZMA	RPL13
5.236e-25	0.300162	1	1	1.21224e-20	TC_CD4_GZMA	RPL10
8.01156e-25	0.39867	0.989	0.967	1.85484e-20	TC_CD4_GZMA	RPS21
8.7826e-25	0.412152	0.996	1	2.03335e-20	TC_CD4_GZMA	RPS12
9.20079e-25	0.34685	0.996	0.995	2.13017e-20	TC_CD4_GZMA	RPL18A
4.54453e-23	0.317447	1	1	1.05215e-18	TC_CD4_GZMA	RPS27A
4.98405e-22	0.362084	0.996	0.988	1.15391e-17	TC_CD4_GZMA	RPL36
8.78471e-21	0.309844	1	1	2.03384e-16	TC_CD4_GZMA	RPS14
1.27635e-20	0.337542	1	1	2.955e-16	TC_CD4_GZMA	RPL21
5.48007e-20	0.274484	1	1	1.26875e-15	TC_CD4_GZMA	RPS15A
1.79055e-19	0.274721	1	1	4.14549e-15	TC_CD4_GZMA	RPLP2
4.29122e-18	0.343163	0.989	0.991	9.93503e-14	TC_CD4_GZMA	RPS13
1.02139e-17	0.286627	1	0.995	2.36472e-13	TC_CD4_GZMA	RPL31
1.17345e-17	0.252576	1	1	2.71678e-13	TC_CD4_GZMA	RPL23A
3.16692e-17	0.312703	1	1	7.33205e-13	TC_CD4_GZMA	RPL3
3.82318e-17	0.321593	0.996	0.995	8.85142e-13	TC_CD4_GZMA	RPL12
4.01888e-17	0.277234	0.996	0.995	9.30451e-13	TC_CD4_GZMA	RPL19
1.00254e-16	0.290461	1	0.991	2.32108e-12	TC_CD4_GZMA	RPL30
2.12481e-16	0.333075	0.989	0.967	4.91937e-12	TC_CD4_GZMA	RPL38
2.57885e-16	0.57923	0.223	0.028	5.97055e-12	TC_CD4_GZMA	CCR7
5.16798e-16	0.51041	0.323	0.078	1.19649e-11	TC_CD4_GZMA	CD40LG
7.95915e-16	0.298638	0.989	0.986	1.8427e-11	TC_CD4_GZMA	RPL37
4.31736e-15	0.29211	0.985	0.981	9.99554e-11	TC_CD4_GZMA	RPS23
1.22602e-14	0.316782	0.978	0.986	2.83849e-10	TC_CD4_GZMA	RPS8
3.29384e-14	0.655035	0.457	0.191	7.62589e-10	TC_CD4_GZMA	GPR183
2.31784e-13	0.265518	0.985	0.981	5.36626e-09	TC_CD4_GZMA	RPL14
3.41437e-13	0.25635	0.996	0.993	7.90496e-09	TC_CD4_GZMA	RPS17
4.26971e-13	0.317112	0.996	0.988	9.88524e-09	TC_CD4_GZMA	TPT1
1.10153e-12	0.328571	0.944	0.917	2.55026e-08	TC_CD4_GZMA	RPS10
1.39648e-12	0.463881	0.509	0.253	3.23312e-08	TC_CD4_GZMA	ZNF90
2.3055e-12	0.262751	0.985	0.979	5.33769e-08	TC_CD4_GZMA	RPL18
2.63185e-12	0.429573	0.877	0.771	6.09327e-08	TC_CD4_GZMA	RPL17
5.10399e-12	0.26626	1	0.988	1.18167e-07	TC_CD4_GZMA	RPS16
1.07751e-11	0.273246	0.967	0.96	2.49464e-07	TC_CD4_GZMA	RPL5
2.41175e-11	0.405838	0.178	0.031	5.58368e-07	TC_CD4_GZMA	MAL
1.20967e-10	0.39253	0.208	0.05	2.80063e-06	TC_CD4_GZMA	SERINC5
7.63817e-22	1.13057	0.516	0.087	1.76839e-17	TC_CD8_CX3CR1	FGFBP2
3.72928e-17	1.1404	0.774	0.356	8.63404e-13	TC_CD8_CX3CR1	GZMH
1.60838e-16	0.906117	0.952	0.622	3.72371e-12	TC_CD8_CX3CR1	NKG7
2.15567e-13	0.525952	0.145	0.008	4.99081e-09	TC_CD8_CX3CR1	ENC1
1.26404e-12	0.598563	0.29	0.048	2.9265e-08	TC_CD8_CX3CR1	S1PR5
1.63891e-11	0.751812	0.806	0.451	3.79439e-07	TC_CD8_CX3CR1	PRF1
6.75413e-11	0.706555	0.887	0.619	1.56372e-06	TC_CD8_CX3CR1	CST7
7.25485e-10	0.720656	0.565	0.237	1.67964e-05	TC_CD8_CX3CR1	KLRG1
1.35133e-09	0.657956	0.758	0.367	3.12861e-05	TC_CD8_CX3CR1	KLRD1
1.30915e-08	0.524213	0.452	0.154	0.000303095	TC_CD8_CX3CR1	FCGR3A
1.73181e-08	0.438405	0.661	0.306	0.000400948	TC_CD8_CX3CR1	GNLY
2.71928e-08	0.311286	1	0.997	0.000629568	TC_CD8_CX3CR1	HLA-C
3.13691e-08	0.635479	0.548	0.244	0.000726256	TC_CD8_CX3CR1	PLAC8
3.54006e-08	0.639181	0.355	0.114	0.000819594	TC_CD8_CX3CR1	PLEK
4.94171e-08	0.41266	0.403	0.127	0.0011441	TC_CD8_CX3CR1	KLRF1
1.19086e-07	0.375699	0.952	0.613	0.00275709	TC_CD8_CX3CR1	CCL4
1.43982e-07	0.786515	0.629	0.36	0.00333347	TC_CD8_CX3CR1	CMC1
4.31795e-07	0.348946	0.161	0.029	0.00999692	TC_CD8_CX3CR1	CX3CR1
2.06136e-06	0.276679	1	0.986	0.0477246	TC_CD8_CX3CR1	MT-ATP6
4.49543e-06	0.504721	0.323	0.119	0.104078	TC_CD8_CX3CR1	ZEB2
4.90302e-06	0.601976	0.29	0.102	0.113515	TC_CD8_CX3CR1	PATL2
2.59823e-05	0.526048	0.226	0.075	0.601543	TC_CD8_CX3CR1	C1orf21
3.15322e-05	0.502726	0.452	0.213	0.730034	TC_CD8_CX3CR1	CD8B
4.95871e-05	0.446457	0.677	0.486	1	TC_CD8_CX3CR1	GZMM
5.41366e-05	0.327365	0.129	0.029	1	TC_CD8_CX3CR1	TTC16
6.54202e-05	0.400783	0.226	0.076	1	TC_CD8_CX3CR1	ADRB2
0.000106017	0.488726	0.468	0.259	1	TC_CD8_CX3CR1	PYHIN1
0.00012551	0.49109	0.661	0.468	1	TC_CD8_CX3CR1	LITAF
0.000132059	0.406143	0.774	0.624	1	TC_CD8_CX3CR1	CTSW
0.000210281	0.48958	0.258	0.108	1	TC_CD8_CX3CR1	BTN3A1
0.000217945	0.656646	0.516	0.352	1	TC_CD8_CX3CR1	LYAR
0.0002191	0.310291	0.145	0.04	1	TC_CD8_CX3CR1	PRSS23
0.000250563	0.320746	0.935	0.9	1	TC_CD8_CX3CR1	DDX5
0.000277982	0.253411	0.984	0.943	1	TC_CD8_CX3CR1	RPS11
0.000382994	0.404013	0.758	0.621	1	TC_CD8_CX3CR1	ITGB2
0.000571428	0.327118	0.855	0.757	1	TC_CD8_CX3CR1	GLTSCR2
0.000686373	0.339528	0.145	0.046	1	TC_CD8_CX3CR1	GK5
0.00105934	0.559469	0.355	0.189	1	TC_CD8_CX3CR1	TRGC2
0.0011759	0.285255	0.919	0.911	1	TC_CD8_CX3CR1	HLA-E
0.001316	0.347035	0.21	0.086	1	TC_CD8_CX3CR1	FGR
0.00151029	0.274953	0.516	0.286	1	TC_CD8_CX3CR1	CD8A
0.00154002	0.330057	0.129	0.041	1	TC_CD8_CX3CR1	CHI3L2
0.00158476	0.443958	0.161	0.06	1	TC_CD8_CX3CR1	BPGM
0.00159581	0.264178	0.113	0.032	1	TC_CD8_CX3CR1	VNN2
0.00201007	0.406701	0.339	0.198	1	TC_CD8_CX3CR1	ABHD17A
0.00244301	0.406496	0.5	0.352	1	TC_CD8_CX3CR1	MBP
0.00270821	0.324607	0.145	0.052	1	TC_CD8_CX3CR1	C11orf21
0.004059	0.456358	0.274	0.151	1	TC_CD8_CX3CR1	TRG-AS1
0.00447701	0.341135	0.161	0.068	1	TC_CD8_CX3CR1	UBALD1
0.0045943	0.287804	0.21	0.095	1	TC_CD8_CX3CR1	TBX21

## Sheet: DGE Myeloid and Mast cells
Differential gene expresssion for each Myeloid cell and Mast cell subcluster
p_val	avg_logFC	pct.1	pct.2	p_val_adj	cluster	gene			Marker genes for each M and Mast cell subcluster
8.61724e-161	1.61325	0.964	0.494	1.99506e-156	M_CCL18	C1QA			The top 50 differentially expressed genes are shown for each stromal subcluster
1.73431e-158	1.58345	0.936	0.398	4.01528e-154	M_CCL18	C1QC			Doublets are excluded
2.64375e-155	1.66299	0.952	0.452	6.12081e-151	M_CCL18	C1QB
4.71182e-105	1.25753	0.84	0.371	1.09088e-100	M_CCL18	PLTP			p_val = p value
1.76479e-104	0.74666	1	1	4.08585e-100	M_CCL18	FTL			avg_logFC = average log fold-change
4.6578e-102	1.24844	0.916	0.458	1.07837e-97	M_CCL18	APOE			pct.1 = percentage of cells in this cluster expressing this gene
1.50691e-90	0.903681	0.77	0.337	3.48879e-86	M_CCL18	DAB2			pct.2 = percentage of cells in other clusters expressing this gene
8.35913e-90	0.850787	0.752	0.297	1.9353e-85	M_CCL18	A2M			p_val_adj = adjusted p value
2.30746e-88	1.0343	0.794	0.367	5.34223e-84	M_CCL18	GPNMB			cluster = cluster name
6.32758e-85	1.08303	0.878	0.429	1.46496e-80	M_CCL18	APOC1			gene = gene name
2.23017e-80	0.765351	0.887	0.494	5.16329e-76	M_CCL18	MARCKS
3.41157e-80	0.973273	0.893	0.513	7.89847e-76	M_CCL18	RGS1
4.81264e-80	0.612521	0.991	0.851	1.11422e-75	M_CCL18	CTSB
1.1127e-76	0.840986	0.77	0.354	2.57613e-72	M_CCL18	VSIG4
8.60429e-76	0.988578	0.719	0.322	1.99207e-71	M_CCL18	LGMN
9.81382e-74	0.747045	0.995	0.99	2.27209e-69	M_CCL18	CD74
2.45178e-71	0.446871	1	0.928	5.67636e-67	M_CCL18	NPC2
1.4463e-68	0.745454	0.96	0.769	3.34847e-64	M_CCL18	CTSD
8.51349e-68	0.983111	0.808	0.429	1.97104e-63	M_CCL18	CTSL
2.03454e-67	1.17802	0.765	0.397	4.71037e-63	M_CCL18	RNASE1
5.90504e-67	0.687413	0.632	0.259	1.36714e-62	M_CCL18	SLCO2B1
3.08603e-66	0.6122	0.842	0.443	7.14479e-62	M_CCL18	CD81
3.60464e-65	0.580281	0.713	0.289	8.34547e-61	M_CCL18	MSR1
1.57195e-62	0.820923	0.982	0.86	3.63939e-58	M_CCL18	HLA-DPA1
5.40499e-61	0.503421	0.727	0.367	1.25136e-56	M_CCL18	HEXA
4.13805e-60	0.63327	0.976	0.863	9.58041e-56	M_CCL18	GLUL
4.62252e-59	0.435064	0.795	0.419	1.07021e-54	M_CCL18	LIPA
9.38661e-59	0.529912	0.996	0.985	2.17319e-54	M_CCL18	PSAP
2.16237e-57	0.622016	0.521	0.16	5.00632e-53	M_CCL18	MAF
2.20428e-57	1.33142	0.6	0.259	5.10334e-53	M_CCL18	SEPP1
4.65734e-57	0.399652	0.992	0.844	1.07827e-52	M_CCL18	CD63
1.92884e-56	1.26884	0.593	0.266	4.46566e-52	M_CCL18	NUPR1
3.76923e-56	0.562276	0.828	0.51	8.72653e-52	M_CCL18	CREG1
2.76883e-55	0.66306	0.845	0.568	6.4104e-51	M_CCL18	HLA-DMB
4.18746e-54	0.611303	0.593	0.242	9.69481e-50	M_CCL18	GPR34
5.67758e-54	0.72485	0.905	0.595	1.31447e-49	M_CCL18	HLA-DQA1
5.99411e-54	0.638635	0.684	0.326	1.38776e-49	M_CCL18	TREM2
1.14002e-53	0.76832	0.987	0.88	2.63937e-49	M_CCL18	HLA-DPB1
7.57029e-53	0.64057	0.919	0.615	1.75267e-48	M_CCL18	HLA-DQB1
1.36297e-52	0.407218	0.971	0.805	3.15555e-48	M_CCL18	CD68
1.65097e-51	0.904621	0.459	0.13	3.82233e-47	M_CCL18	FOLR2
2.20499e-51	0.683108	0.745	0.411	5.105e-47	M_CCL18	MS4A4A
5.36984e-50	0.550026	0.687	0.376	1.24322e-45	M_CCL18	AKR1B1
8.0045e-50	0.452045	0.773	0.433	1.8532e-45	M_CCL18	LAIR1
8.24666e-49	0.568956	0.867	0.606	1.90927e-44	M_CCL18	CTSC
1.70737e-48	0.628244	0.485	0.172	3.95289e-44	M_CCL18	C2
4.28554e-46	0.535065	0.413	0.112	9.92189e-42	M_CCL18	SDC3
1.04355e-42	0.509707	0.934	0.739	2.41603e-38	M_CCL18	HLA-DMA
4.01698e-42	0.421487	0.838	0.503	9.30011e-38	M_CCL18	FCGR3A
2.25631e-41	0.44131	0.834	0.527	5.22381e-37	M_CCL18	FCGR2A
1.42598e-38	0.401241	1	0.989	3.30144e-34	M_CCR2	PFN1
1.6928e-30	0.489837	0.982	0.83	3.91918e-26	M_CCR2	PKM
2.32863e-29	0.520006	0.448	0.152	5.39123e-25	M_CCR2	CST6
5.41153e-29	0.485593	0.995	0.933	1.25288e-24	M_CCR2	S100A10
3.00261e-28	0.498583	0.973	0.852	6.95164e-24	M_CCR2	ENO1
9.40658e-27	0.483967	0.738	0.41	2.17781e-22	M_CCR2	NME1
1.19041e-26	0.550068	0.543	0.228	2.75605e-22	M_CCR2	CLEC5A
2.28056e-26	0.538968	0.796	0.492	5.27995e-22	M_CCR2	HMGA1
1.11359e-25	0.309655	1	0.995	2.57817e-21	M_CCR2	RPL37A
1.16777e-25	0.95868	0.747	0.419	2.70363e-21	M_CCR2	C15orf48
2.59483e-25	0.285541	0.281	0.068	6.00754e-21	M_CCR2	ADAM19
4.0646e-24	0.556446	0.941	0.67	9.41037e-20	M_CCR2	YWHAH
1.43196e-23	0.62427	0.579	0.287	3.31527e-19	M_CCR2	SLC39A8
1.75203e-23	0.310269	0.403	0.144	4.05631e-19	M_CCR2	KCNN4
5.55423e-22	0.360903	0.443	0.181	1.28592e-17	M_CCR2	FAM129B
9.72709e-21	0.451026	0.896	0.666	2.25201e-16	M_CCR2	SLC16A3
1.17736e-20	0.448354	0.955	0.817	2.72583e-16	M_CCR2	LDHA
2.6451e-20	0.504208	0.525	0.26	6.12394e-16	M_CCR2	MARCKSL1
2.78208e-20	0.438308	0.715	0.436	6.44107e-16	M_CCR2	SDF2L1
7.74807e-20	0.370981	0.891	0.61	1.79383e-15	M_CCR2	EFHD2
8.49796e-20	0.463247	0.878	0.69	1.96745e-15	M_CCR2	H3F3A
9.82298e-20	0.316	0.995	0.923	2.27422e-15	M_CCR2	RPSA
1.52463e-19	0.266056	1	0.996	3.52982e-15	M_CCR2	RPS17
3.50998e-19	0.348639	0.991	0.889	8.12631e-15	M_CCR2	PPIA
5.00691e-19	0.421769	0.774	0.538	1.1592e-14	M_CCR2	RANBP1
1.72111e-18	0.278641	1	0.988	3.98472e-14	M_CCR2	GAPDH
3.21708e-18	0.401878	0.729	0.437	7.44817e-14	M_CCR2	OLR1
3.52999e-18	0.436987	0.765	0.491	8.17263e-14	M_CCR2	PGAM1
6.00074e-18	0.304676	1	0.99	1.38929e-13	M_CCR2	SH3BGRL3
6.53856e-18	0.255316	1	0.977	1.51381e-13	M_CCR2	CFL1
9.01287e-18	0.334112	0.919	0.701	2.08666e-13	M_CCR2	SNRPG
1.08477e-17	0.379955	0.991	0.95	2.51146e-13	M_CCR2	RPL39
1.29931e-17	0.343317	0.643	0.391	3.00816e-13	M_CCR2	MRPL12
1.34837e-17	0.412412	0.995	0.975	3.12174e-13	M_CCR2	RPL41
1.59418e-17	0.43711	0.774	0.503	3.69085e-13	M_CCR2	PPA1
1.25291e-16	0.339733	0.959	0.732	2.90074e-12	M_CCR2	CALR
1.76029e-16	0.392357	0.995	0.957	4.07543e-12	M_CCR2	EEF1A1
3.17959e-16	0.406691	0.742	0.479	7.36138e-12	M_CCR2	FPR3
3.45884e-16	0.283813	0.416	0.188	8.00791e-12	M_CCR2	SRM
4.04919e-16	0.280394	1	0.964	9.37468e-12	M_CCR2	RPLP0
4.66087e-16	0.521021	0.787	0.545	1.07909e-11	M_CCR2	SPP1
5.09866e-16	0.569202	0.511	0.263	1.18044e-11	M_CCR2	CCL2
5.70545e-16	0.35338	0.905	0.753	1.32093e-11	M_CCR2	MTDH
6.12637e-16	0.307179	0.688	0.42	1.41838e-11	M_CCR2	PDCD5
7.02461e-16	0.549647	0.421	0.189	1.62634e-11	M_CCR2	IL7R
1.17121e-15	0.358842	0.724	0.494	2.71159e-11	M_CCR2	NHP2
1.35786e-15	0.325741	0.896	0.686	3.14371e-11	M_CCR2	SERBP1
1.35877e-15	0.482802	0.602	0.358	3.14582e-11	M_CCR2	IL4I1
1.45215e-15	0.356773	0.606	0.332	3.36203e-11	M_CCR2	PKIB
1.86086e-15	0.346662	0.982	0.92	4.30826e-11	M_CCR2	TYMP
7.47599e-149	1.94023	0.598	0.053	1.73084e-144	M_CD14	S100A12
2.99818e-132	1.74117	0.892	0.291	6.94138e-128	M_CD14	FCN1
6.34156e-130	1.77983	0.881	0.31	1.4682e-125	M_CD14	VCAN
8.68063e-115	1.93093	1	0.908	2.00974e-110	M_CD14	LYZ
1.15054e-101	2.42099	0.833	0.392	2.66373e-97	M_CD14	RP11-1143G9.4
5.36623e-94	1.80233	0.683	0.207	1.24239e-89	M_CD14	THBS1
2.66327e-90	0.714649	1	1	6.166e-86	M_CD14	RPL34
3.27416e-89	1.97692	0.907	0.524	7.58033e-85	M_CD14	S100A8
2.82854e-88	0.575638	1	0.999	6.54864e-84	M_CD14	RPL21
7.2484e-86	1.2902	0.932	0.67	1.67815e-81	M_CD14	CSTA
1.85916e-82	1.70617	0.943	0.722	4.30433e-78	M_CD14	S100A9
4.99463e-79	0.567918	1	1	1.15636e-74	M_CD14	RPL7
2.54895e-77	0.804124	0.994	0.942	5.90134e-73	M_CD14	S100A4
3.78418e-73	1.15186	0.581	0.161	8.76113e-69	M_CD14	CFP
5.0443e-70	0.440029	1	0.999	1.16786e-65	M_CD14	RPS27
8.51095e-68	0.474687	1	0.997	1.97046e-63	M_CD14	RPS13
7.26167e-66	0.454833	1	0.999	1.68122e-61	M_CD14	RPL26
3.37823e-64	1.22115	0.881	0.674	7.82127e-60	M_CD14	MNDA
5.78062e-63	0.416393	1	0.998	1.33833e-58	M_CD14	RPS24
1.07278e-62	0.622219	1	0.977	2.48371e-58	M_CD14	S100A6
7.49769e-56	1.07043	0.674	0.317	1.73587e-51	M_CD14	CLEC4E
7.23564e-55	0.974596	0.983	0.946	1.67519e-50	M_CD14	CTSS
1.78308e-53	0.6149	0.983	0.983	4.12818e-49	M_CD14	PABPC1
3.67915e-53	0.891184	0.983	0.961	8.51797e-49	M_CD14	FOS
1.14216e-51	0.673429	0.932	0.928	2.64432e-47	M_CD14	C14orf2
6.16491e-51	0.551405	0.949	0.965	1.4273e-46	M_CD14	RPL36A
6.35673e-51	0.839914	0.34	0.062	1.47171e-46	M_CD14	FAM65B
5.69463e-50	0.331848	1	0.999	1.31842e-45	M_CD14	RPL32
1.06831e-43	0.73998	0.887	0.854	2.47334e-39	M_CD14	AP1S2
2.41259e-43	1.00286	0.663	0.382	5.58563e-39	M_CD14	CD55
1.0272e-42	0.897789	0.286	0.053	2.37818e-38	M_CD14	IL1R2
7.86593e-42	0.331917	1	0.999	1.82112e-37	M_CD14	RPL18A
1.03572e-40	0.790814	0.847	0.718	2.3979e-36	M_CD14	TKT
1.01432e-39	0.82188	0.805	0.606	2.34835e-35	M_CD14	HMGB2
3.5164e-39	0.32184	1	0.999	8.14117e-35	M_CD14	RPS9
1.30963e-38	0.613683	0.98	0.969	3.03205e-34	M_CD14	CALM2
2.68053e-37	0.836209	0.901	0.706	6.20597e-33	M_CD14	RGS2
6.84691e-37	0.872874	0.394	0.136	1.5852e-32	M_CD14	MEGF9
1.64598e-35	0.802632	0.612	0.339	3.81077e-31	M_CD14	JAML
6.47925e-35	0.483519	0.977	0.987	1.50008e-30	M_CD14	RPS26
1.93972e-34	0.485636	1	0.995	4.49083e-30	M_CD14	PFDN5
1.98599e-33	0.890883	0.416	0.167	4.59795e-29	M_CD14	SELL
3.02715e-33	0.750377	0.782	0.623	7.00846e-29	M_CD14	C10orf54
3.97909e-33	0.708984	0.96	0.91	9.2124e-29	M_CD14	DUSP1
1.01642e-32	0.793373	0.388	0.139	2.35321e-28	M_CD14	MGST1
1.15152e-32	0.272362	0.994	0.999	2.66599e-28	M_CD14	RPL35A
1.54425e-31	0.315419	1	0.997	3.57525e-27	M_CD14	RPS3A
1.75843e-30	0.698848	0.28	0.076	4.07112e-26	M_CD14	RP6-159A1.4
4.28078e-30	0.260576	1	1	9.91087e-26	M_CD14	RPS28
1.73251e-29	0.571918	0.873	0.83	4.0111e-25	M_CD14	ANXA1
3.28443e-62	1.32088	0.838	0.158	7.60411e-58	M_CD16	LILRA5
3.57096e-56	1.51238	0.7	0.118	8.26749e-52	M_CD16	PLAC8
2.24166e-55	1.06276	0.588	0.074	5.1899e-51	M_CD16	LILRA1
1.1176e-54	1.03448	0.525	0.062	2.58747e-50	M_CD16	CDKN1C
9.87696e-51	1.86798	0.95	0.379	2.28671e-46	M_CD16	LINC01272
4.45466e-48	1.59806	1	0.936	1.03134e-43	M_CD16	LST1
1.61437e-43	1.10592	0.85	0.215	3.73759e-39	M_CD16	CFP
7.2008e-40	0.963647	0.575	0.096	1.66713e-35	M_CD16	FAM65B
2.92965e-38	1.02194	0.638	0.15	6.78273e-34	M_CD16	SPN
3.51619e-38	1.68357	0.925	0.466	8.14068e-34	M_CD16	CD52
4.49211e-38	1.57827	0.975	0.779	1.04001e-33	M_CD16	IFITM2
7.03605e-37	0.674147	1	0.999	1.62899e-32	M_CD16	RPS19
5.14033e-36	1.09312	0.988	0.9	1.19009e-31	M_CD16	COTL1
1.3319e-32	0.963512	0.462	0.081	3.08361e-28	M_CD16	VNN1
1.55371e-31	1.07518	0.95	0.384	3.59716e-27	M_CD16	FCN1
7.40745e-31	1.00611	0.988	0.799	1.71497e-26	M_CD16	SERPINA1
8.98553e-31	0.736415	0.412	0.066	2.08033e-26	M_CD16	GPBAR1
9.10258e-29	1.05054	0.8	0.356	2.10743e-24	M_CD16	ARL4A
6.58171e-28	0.515244	1	0.999	1.5238e-23	M_CD16	RPS27
2.24788e-27	0.53037	0.3	0.039	5.20428e-23	M_CD16	CDH23
1.51082e-26	0.9007	0.95	0.717	3.49786e-22	M_CD16	CORO1A
1.89945e-26	0.664567	1	0.982	4.3976e-22	M_CD16	AIF1
5.36806e-26	0.259965	0.125	0.005	1.24281e-21	M_CD16	RAB37
1.16486e-25	0.673853	0.412	0.083	2.69689e-21	M_CD16	TCF7L2
1.89771e-25	0.742767	0.55	0.14	4.39358e-21	M_CD16	ICAM3
1.94933e-25	1.01611	0.95	0.692	4.51309e-21	M_CD16	FCGR3A
3.50723e-25	0.9411	0.912	0.642	8.11993e-21	M_CD16	C10orf54
7.4868e-25	0.902762	0.875	0.591	1.73334e-20	M_CD16	CD48
1.31993e-24	0.894697	0.662	0.244	3.05589e-20	M_CD16	MYO1G
2.46882e-24	0.774333	1	0.951	5.71581e-20	M_CD16	CTSS
2.84092e-24	0.82674	0.388	0.073	6.57731e-20	M_CD16	FPR2
3.56734e-24	0.957556	0.912	0.84	8.25911e-20	M_CD16	NAP1L1
1.79168e-23	0.460784	1	0.999	4.1481e-19	M_CD16	RPL21
3.61178e-23	0.48972	0.288	0.04	8.36199e-19	M_CD16	C11orf21
4.01715e-23	1.01303	0.825	0.447	9.30052e-19	M_CD16	STK17B
4.08674e-23	0.943171	0.825	0.492	9.46162e-19	M_CD16	LIMD2
5.91355e-23	0.503119	0.25	0.031	1.36911e-18	M_CD16	SYTL1
9.37401e-23	0.815374	1	0.916	2.17027e-18	M_CD16	DUSP1
1.89975e-22	0.60318	1	0.996	4.3983e-18	M_CD16	SAT1
2.35324e-22	0.564211	0.238	0.029	5.44822e-18	M_CD16	CD79B
4.11018e-22	0.852923	0.825	0.434	9.5159e-18	M_CD16	FGR
4.50108e-22	0.946351	0.9	0.564	1.04209e-17	M_CD16	RHOB
6.41765e-22	1.00764	0.762	0.399	1.48581e-17	M_CD16	LILRB2
7.52966e-22	0.544638	1	0.992	1.74327e-17	M_CD16	FCER1G
1.53911e-21	0.929914	0.475	0.122	3.56335e-17	M_CD16	APOBEC3A
2.00968e-21	1.0206	0.788	0.437	4.65281e-17	M_CD16	CYTIP
2.27418e-21	0.840578	0.362	0.073	5.26519e-17	M_CD16	TESC
7.96828e-21	0.453982	0.225	0.028	1.84482e-16	M_CD16	CYFIP2
3.86237e-20	0.909044	0.85	0.504	8.94217e-16	M_CD16	BCL2A1
1.54782e-19	0.738732	0.925	0.793	3.5835e-15	M_CD16	PTPRC
3.19392e-300	1.55762	0.875	0.001	7.39457e-296	M_CPA3	HDC
4.85344e-267	1.24207	0.875	0.001	1.12367e-262	M_CPA3	TPSD1
3.15367e-252	1.90902	0.75	0.001	7.30137e-248	M_CPA3	KIT
4.32036e-245	1.36646	0.625	0	1.00025e-240	M_CPA3	RP11-354E11.2
1.91262e-242	3.56054	1	0.003	4.42811e-238	M_CPA3	CPA3
3.04471e-242	1.85066	1	0.003	7.04912e-238	M_CPA3	GATA2
6.35492e-221	1.49984	0.75	0.001	1.47129e-216	M_CPA3	IL1RL1
7.71617e-219	1.90412	0.875	0.002	1.78645e-214	M_CPA3	SLC18A2
2.24709e-196	0.630251	0.5	0	5.20246e-192	M_CPA3	CDK15
8.99245e-154	1.11889	0.625	0.002	2.08193e-149	M_CPA3	RAB27B
6.77708e-137	0.933194	0.625	0.002	1.56903e-132	M_CPA3	AC004791.2
7.894e-113	1.22795	0.5	0.002	1.82762e-108	M_CPA3	SLC38A11
2.21705e-106	1.75246	0.875	0.009	5.13291e-102	M_CPA3	RGS13
4.72566e-99	0.546719	0.25	0	1.09408e-94	M_CPA3	ST8SIA6
4.72566e-99	0.345587	0.25	0	1.09408e-94	M_CPA3	NTRK1
5.72448e-99	0.931849	0.5	0.002	1.32533e-94	M_CPA3	KCNH2
4.34279e-75	1.36541	0.75	0.01	1.00544e-70	M_CPA3	GRAP2
1.39996e-70	1.78585	0.875	0.016	3.2412e-66	M_CPA3	CALB2
7.63063e-67	3.11906	1	0.023	1.76664e-62	M_CPA3	HPGD
1.75508e-66	0.352708	0.25	0.001	4.06336e-62	M_CPA3	IL9R
2.79413e-66	2.65661	0.5	0.004	6.46896e-62	M_CPA3	CTSG
3.90632e-57	0.804477	0.5	0.006	9.04391e-53	M_CPA3	RP11-557H15.4
1.92903e-54	1.16116	0.625	0.01	4.4661e-50	M_CPA3	MAOB
2.1344e-50	0.318236	0.125	0	4.94156e-46	M_CPA3	EIF2B5-AS1
2.1344e-50	0.312618	0.125	0	4.94156e-46	M_CPA3	RP5-1125N11.2
2.1344e-50	0.312618	0.125	0	4.94156e-46	M_CPA3	CTC-510F12.2
2.1344e-50	0.303662	0.125	0	4.94156e-46	M_CPA3	AQP10
2.1344e-50	0.293325	0.125	0	4.94156e-46	M_CPA3	RP4-680D5.9
2.1344e-50	0.293325	0.125	0	4.94156e-46	M_CPA3	RP11-586D19.1
2.1344e-50	0.293325	0.125	0	4.94156e-46	M_CPA3	GRIA3
2.1344e-50	0.293325	0.125	0	4.94156e-46	M_CPA3	PLA2G1B
2.1344e-50	0.293325	0.125	0	4.94156e-46	M_CPA3	RP11-40E6.2
2.1344e-50	0.261959	0.125	0	4.94156e-46	M_CPA3	DMRT2
2.1344e-50	0.261959	0.125	0	4.94156e-46	M_CPA3	AC008753.6
3.52868e-50	0.505844	0.25	0.001	8.1696e-46	M_CPA3	SVOPL
3.52868e-50	0.493794	0.25	0.001	8.1696e-46	M_CPA3	UTS2
3.52868e-50	0.47149	0.25	0.001	8.1696e-46	M_CPA3	ASIC4
3.52868e-50	0.466519	0.25	0.001	8.1696e-46	M_CPA3	CADPS
3.52868e-50	0.352056	0.25	0.001	8.1696e-46	M_CPA3	GFI1B
6.34796e-50	0.782916	0.375	0.003	1.46968e-45	M_CPA3	LAX1
6.90024e-50	0.370794	0.375	0.003	1.59754e-45	M_CPA3	TMEM246
1.25055e-45	5.34554	1	0.037	2.89528e-41	M_CPA3	TPSAB1
4.80598e-45	5.56159	1	0.038	1.11268e-40	M_CPA3	TPSB2
1.9456e-44	1.34533	0.875	0.028	4.50445e-40	M_CPA3	TESPA1
2.19047e-40	0.454159	0.25	0.002	5.07137e-36	M_CPA3	ANKDD1B
2.95827e-40	0.342807	0.25	0.002	6.84898e-36	M_CPA3	CACNA2D2
6.89096e-37	1.28437	0.75	0.025	1.59539e-32	M_CPA3	BACE2
7.5233e-34	0.508517	0.25	0.002	1.74179e-29	M_CPA3	ENPP3
1.45944e-29	1.06268	0.625	0.021	3.37889e-25	M_CPA3	SLC45A3
6.80492e-27	0.692271	0.5	0.015	1.57548e-22	M_CPA3	LINC00996
2.96584e-91	0.869431	0.508	0.02	6.86652e-87	M_MMP9	TM4SF19
6.22464e-81	0.771385	0.344	0.008	1.44113e-76	M_MMP9	AK5
5.67769e-77	0.90349	0.459	0.02	1.3145e-72	M_MMP9	SIGLEC15
3.14858e-73	0.302982	0.344	0.009	7.28959e-69	M_MMP9	DCSTAMP
1.74177e-70	0.422932	0.426	0.018	4.03255e-66	M_MMP9	ATP6V0D2
5.07168e-63	0.412443	0.328	0.011	1.17419e-58	M_MMP9	SPOCD1
3.10538e-62	0.344878	0.361	0.014	7.18958e-58	M_MMP9	AKAP6
7.50373e-61	1.04234	0.787	0.111	1.73726e-56	M_MMP9	MATK
4.17849e-55	1.40341	0.377	0.021	9.67403e-51	M_MMP9	SLC9B2
5.72255e-51	0.85454	0.377	0.023	1.32488e-46	M_MMP9	CHIT1
4.25275e-49	0.252018	0.262	0.009	9.84596e-45	M_MMP9	MAP1A
1.60325e-48	3.69173	0.738	0.121	3.71185e-44	M_MMP9	FABP4
1.10103e-47	0.261182	0.213	0.005	2.5491e-43	M_MMP9	DGKI
1.18719e-47	0.28268	0.262	0.01	2.74859e-43	M_MMP9	ITGA2
1.11144e-46	1.51869	0.574	0.07	2.5732e-42	M_MMP9	LPL
1.1742e-43	0.465422	0.344	0.023	2.71852e-39	M_MMP9	GPC4
5.86008e-42	3.02839	0.984	0.438	1.35673e-37	M_MMP9	ACP5
2.35567e-40	0.532011	0.525	0.066	5.45384e-36	M_MMP9	FAIM
8.80154e-39	2.90407	0.869	0.267	2.03773e-34	M_MMP9	MMP9
9.02177e-39	0.532364	0.426	0.042	2.08872e-34	M_MMP9	DHRS9
9.15382e-37	0.256749	0.344	0.028	2.11929e-32	M_MMP9	ITGA3
1.26826e-31	0.641671	0.689	0.152	2.93627e-27	M_MMP9	CD109
1.46342e-30	0.407267	0.295	0.025	3.38812e-26	M_MMP9	DPP4
1.25262e-29	2.93013	0.607	0.137	2.90007e-25	M_MMP9	CTSK
1.37192e-29	1.98575	0.475	0.076	3.17628e-25	M_MMP9	MMP7
2.26374e-29	0.679961	0.639	0.138	5.24101e-25	M_MMP9	HSD3B7
5.6979e-29	1.34207	1	0.627	1.31918e-24	M_MMP9	PLD3
3.16675e-28	0.289735	0.23	0.016	7.33167e-24	M_MMP9	FCMR
5.72449e-27	0.646216	0.77	0.212	1.32533e-22	M_MMP9	ITGB5
8.34713e-27	1.01025	0.59	0.133	1.93253e-22	M_MMP9	SDC2
2.25322e-26	1.18175	0.18	0.01	5.21665e-22	M_MMP9	GAL
1.10554e-25	0.799264	0.689	0.176	2.55955e-21	M_MMP9	MMP19
5.79357e-25	1.11027	0.934	0.47	1.34133e-20	M_MMP9	SPARC
6.75093e-25	1.10045	0.41	0.066	1.56298e-20	M_MMP9	CHI3L1
1.1299e-24	0.361379	0.361	0.049	2.61594e-20	M_MMP9	MYO1D
1.98621e-24	1.22898	1	0.87	4.59846e-20	M_MMP9	CSTB
6.77519e-24	0.939269	1	0.901	1.56859e-19	M_MMP9	CD68
9.57267e-24	1.0106	0.951	0.691	2.21626e-19	M_MMP9	C9orf16
1.19669e-23	0.464122	0.393	0.062	2.77057e-19	M_MMP9	RAB7B
2.33425e-23	0.34422	0.23	0.02	5.40427e-19	M_MMP9	F2R
9.01872e-23	1.25487	0.443	0.08	2.08801e-18	M_MMP9	TIMP3
4.55623e-22	0.576042	0.721	0.211	1.05486e-17	M_MMP9	EMP1
4.61774e-22	0.437572	0.361	0.055	1.0691e-17	M_MMP9	EXT1
1.60719e-21	0.389239	0.492	0.107	3.72096e-17	M_MMP9	ARHGAP10
1.83698e-20	0.805731	0.738	0.258	4.25298e-16	M_MMP9	ANPEP
2.12597e-20	0.909618	1	0.93	4.92205e-16	M_MMP9	CD63
2.85152e-20	0.445281	0.557	0.14	6.60184e-16	M_MMP9	LXN
8.87382e-20	0.419059	0.393	0.074	2.05447e-15	M_MMP9	LAT
2.3515e-19	0.481552	0.607	0.166	5.44418e-15	M_MMP9	ATP1B1
6.35859e-19	0.968946	1	0.879	1.47214e-14	M_MMP9	CTSD

## Sheet: DGE B cells
Differential gene expresssion for each B cell subcluster
p_val	avg_logFC	pct.1	pct.2	p_val_adj	cluster	gene			Marker genes for each BC subcluster
1.68898e-62	2.32696	0.818	0.011	3.91033e-58	BC_GPR183	MS4A1			The top 50 differentially expressed genes are shown for each stromal subcluster
9.1183e-36	2.6039	0.939	0.14	2.11107e-31	BC_GPR183	LTB			Doublets are excluded
6.19353e-34	1.38834	0.606	0.03	1.43393e-29	BC_GPR183	BANK1
1.5125e-30	1.68613	0.576	0.033	3.50175e-26	BC_GPR183	SELL			p_val = p value
7.45591e-28	1.41709	0.515	0.027	1.72619e-23	BC_GPR183	MARCH1			avg_logFC = average log fold-change
1.76853e-27	2.8986	1	0.324	4.0945e-23	BC_GPR183	CD52			pct.1 = percentage of cells in this cluster expressing this gene
1.4082e-26	2.66104	1	0.349	3.26028e-22	BC_GPR183	HLA-DRB1			pct.2 = percentage of cells in other clusters expressing this gene
2.09953e-26	0.859318	0.333	0.003	4.86083e-22	BC_GPR183	LINC00926			p_val_adj = adjusted p value
4.81163e-26	2.16636	0.909	0.231	1.11399e-21	BC_GPR183	LAPTM5			cluster = cluster name
2.21698e-25	0.938111	0.424	0.016	5.13276e-21	BC_GPR183	FCMR			gene = gene name
3.41408e-25	2.03566	0.97	0.33	7.90427e-21	BC_GPR183	HLA-DQB1
8.85614e-25	1.03733	0.364	0.008	2.05037e-20	BC_GPR183	CCR7
2.34236e-23	0.821823	0.364	0.011	5.42302e-19	BC_GPR183	FAM65B
3.43867e-23	1.79114	0.758	0.14	7.96121e-19	BC_GPR183	HLA-DRB5
3.92665e-23	1.09244	0.455	0.027	9.09098e-19	BC_GPR183	RP11-693J15.5
6.19637e-23	3.12759	1	0.541	1.43458e-18	BC_GPR183	HLA-DRA
3.31763e-22	2.42486	1	0.602	7.68099e-18	BC_GPR183	BTG1
7.36319e-22	2.517	0.909	0.327	1.70473e-17	BC_GPR183	CD37
8.27835e-22	1.10455	0.303	0.005	1.9166e-17	BC_GPR183	HLA-DQB2
1.06623e-21	2.04253	0.848	0.245	2.46853e-17	BC_GPR183	HLA-DQA1
2.18969e-21	2.2223	1	0.997	5.06956e-17	BC_GPR183	RPS27
2.22319e-21	2.58971	1	0.992	5.14713e-17	BC_GPR183	CD74
3.34875e-21	1.63511	1	1	7.75302e-17	BC_GPR183	RPL11
4.13825e-21	1.53564	1	0.997	9.58087e-17	BC_GPR183	RPL23A
4.32844e-21	1.65614	1	0.978	1.00212e-16	BC_GPR183	RPL37
4.32995e-21	1.62988	1	0.992	1.00247e-16	BC_GPR183	RPL32
4.33003e-21	1.66156	1	0.997	1.00249e-16	BC_GPR183	RPL13A
4.66933e-21	1.47422	1	0.997	1.08104e-16	BC_GPR183	RPS27A
4.95785e-21	1.77305	1	0.978	1.14784e-16	BC_GPR183	RPL31
5.50607e-21	1.12568	0.424	0.027	1.27476e-16	BC_GPR183	IRF8
5.59457e-21	1.7426	1	0.989	1.29526e-16	BC_GPR183	RPS29
6.4059e-21	1.54449	1	0.997	1.48309e-16	BC_GPR183	RPS6
7.90365e-21	1.50951	1	0.986	1.82985e-16	BC_GPR183	RPS3
8.58144e-21	1.50395	1	0.981	1.98677e-16	BC_GPR183	RPL26
9.74847e-21	1.60006	1	0.995	2.25696e-16	BC_GPR183	RPLP2
9.89306e-21	1.53907	1	0.981	2.29044e-16	BC_GPR183	RPL10A
1.02073e-20	1.65957	1	0.926	2.36319e-16	BC_GPR183	RPS21
1.05054e-20	1.68551	1	0.995	2.4322e-16	BC_GPR183	RPL21
1.39496e-20	1.31441	1	0.992	3.22961e-16	BC_GPR183	RPL15
1.77004e-20	1.45271	1	0.997	4.09799e-16	BC_GPR183	RPL13
2.2443e-20	1.52679	1	0.986	5.19601e-16	BC_GPR183	RPL30
2.41698e-20	1.42438	1	0.989	5.59579e-16	BC_GPR183	RPL19
2.4531e-20	1.34099	1	0.992	5.67941e-16	BC_GPR183	RPS28
2.56431e-20	1.52707	1	0.986	5.93689e-16	BC_GPR183	RPL12
4.17375e-20	1.47049	1	0.992	9.66306e-16	BC_GPR183	RPL36
4.49231e-20	1.50088	1	0.992	1.04006e-15	BC_GPR183	RPS25
4.61867e-20	0.754595	0.303	0.008	1.06931e-15	BC_GPR183	SCIMP
4.90618e-20	1.69738	1	0.986	1.13588e-15	BC_GPR183	RPS23
5.27998e-20	1.42601	1	0.986	1.22242e-15	BC_GPR183	RPS8
5.28041e-20	1.27455	1	0.997	1.22252e-15	BC_GPR183	RPS15A
3.07897e-21	2.73584	0.997	0.182	7.12843e-17	BC_IGHG1_PRDM1	MZB1
4.25988e-21	2.21639	1	0.636	9.86248e-17	BC_IGHG1_PRDM1	SSR4
2.6018e-20	2.61001	0.986	0.182	6.02368e-16	BC_IGHG1_PRDM1	XBP1
3.22763e-20	1.73474	0.973	0.03	7.4726e-16	BC_IGHG1_PRDM1	PRDX4
5.73065e-19	1.74681	0.986	0.121	1.32676e-14	BC_IGHG1_PRDM1	FKBP11
2.34644e-18	1.72446	0.97	0.152	5.43247e-14	BC_IGHG1_PRDM1	SEC11C
7.57388e-18	4.02461	0.967	0.394	1.7535e-13	BC_IGHG1_PRDM1	IGHG3
7.59729e-18	1.7958	0.981	0.091	1.75892e-13	BC_IGHG1_PRDM1	DERL3
1.12921e-17	1.51766	0.959	0.152	2.61435e-13	BC_IGHG1_PRDM1	FKBP2
1.30862e-17	4.18834	0.962	0.394	3.02971e-13	BC_IGHG1_PRDM1	IGHG1
2.12005e-17	3.79601	0.956	0.182	4.90834e-13	BC_IGHG1_PRDM1	IGHG4
2.527e-17	4.5175	0.923	0.152	5.85052e-13	BC_IGHG1_PRDM1	IGHG2
3.32659e-17	3.4493	0.893	0.03	7.70171e-13	BC_IGHG1_PRDM1	IGHGP
1.01739e-15	1.16074	0.907	0.091	2.35546e-11	BC_IGHG1_PRDM1	MANF
1.32057e-15	1.22452	0.92	0.121	3.05739e-11	BC_IGHG1_PRDM1	SSR3
1.35868e-15	1.26373	0.874	0.03	3.14563e-11	BC_IGHG1_PRDM1	ERLEC1
2.17279e-14	1.19716	0.912	0.121	5.03044e-10	BC_IGHG1_PRDM1	SPCS3
2.99905e-14	1.28206	0.951	0.182	6.94341e-10	BC_IGHG1_PRDM1	ITM2C
1.73407e-13	0.958046	0.874	0.061	4.01472e-09	BC_IGHG1_PRDM1	SELM
1.74753e-13	4.7863	0.973	0.667	4.04588e-09	BC_IGHG1_PRDM1	IGKC
1.94214e-13	1.19732	0.879	0.121	4.49644e-09	BC_IGHG1_PRDM1	SDF2L1
2.18876e-13	3.05746	0.926	0.333	5.06742e-09	BC_IGHG1_PRDM1	JCHAIN
2.50723e-13	1.18252	0.758	0	5.80475e-09	BC_IGHG1_PRDM1	JSRP1
2.88596e-13	1.33702	0.945	0.303	6.68157e-09	BC_IGHG1_PRDM1	HSP90B1
2.01826e-12	0.802611	0.783	0.03	4.67268e-08	BC_IGHG1_PRDM1	LMAN1
5.14378e-12	0.722347	0.769	0.03	1.19089e-07	BC_IGHG1_PRDM1	TXNDC15
8.24254e-12	0.936396	0.951	0.333	1.90831e-07	BC_IGHG1_PRDM1	SPCS1
2.24294e-11	0.738499	0.739	0.03	5.19285e-07	BC_IGHG1_PRDM1	SEL1L
2.81442e-11	0.825505	0.846	0.121	6.51594e-07	BC_IGHG1_PRDM1	TRAM1
4.94907e-11	0.845897	0.948	0.303	1.14581e-06	BC_IGHG1_PRDM1	GSTP1
1.01359e-10	0.835103	0.843	0.152	2.34667e-06	BC_IGHG1_PRDM1	KDELR2
1.21699e-10	0.881292	0.948	0.273	2.81757e-06	BC_IGHG1_PRDM1	CD63
1.43087e-10	0.650323	0.712	0.03	3.31275e-06	BC_IGHG1_PRDM1	FAM46C
1.66407e-10	0.772585	0.739	0.061	3.85266e-06	BC_IGHG1_PRDM1	RRBP1
1.70092e-10	0.74899	0.703	0.03	3.93797e-06	BC_IGHG1_PRDM1	NUCB2
2.27684e-10	0.873248	0.841	0.121	5.27134e-06	BC_IGHG1_PRDM1	MYDGF
2.77125e-10	0.703409	0.797	0.091	6.41599e-06	BC_IGHG1_PRDM1	RPN2
3.01316e-10	0.919116	0.731	0.061	6.97606e-06	BC_IGHG1_PRDM1	PRDM1
3.10941e-10	0.858078	0.827	0.182	7.1989e-06	BC_IGHG1_PRDM1	CRELD2
3.17266e-10	0.901061	0.929	0.303	7.34535e-06	BC_IGHG1_PRDM1	SELK
3.75454e-10	0.643133	0.745	0.061	8.69251e-06	BC_IGHG1_PRDM1	KDELR1
5.52327e-10	0.641198	0.626	0	1.27875e-05	BC_IGHG1_PRDM1	SDC1
6.49e-10	0.632422	0.67	0.03	1.50256e-05	BC_IGHG1_PRDM1	VKORC1
9.21977e-10	0.707481	0.929	0.273	2.13456e-05	BC_IGHG1_PRDM1	VIMP
1.0972e-09	0.569851	0.673	0.03	2.54024e-05	BC_IGHG1_PRDM1	CD59
1.32834e-09	0.729528	0.651	0.03	3.07538e-05	BC_IGHG1_PRDM1	CREB3L2
1.46045e-09	0.656302	0.662	0.03	3.38124e-05	BC_IGHG1_PRDM1	DNAJC1
1.62667e-09	0.746158	0.874	0.212	3.76607e-05	BC_IGHG1_PRDM1	PDIA6
3.10964e-09	0.673778	0.838	0.152	7.19944e-05	BC_IGHG1_PRDM1	DNAJB9
3.38901e-09	0.61626	0.591	0	7.84624e-05	BC_IGHG1_PRDM1	TNFRSF17

## Sheet: DGE Dendritic cells
Differential gene expresssion for each Dendritic cell subcluster
p_val	avg_logFC	pct.1	pct.2	p_val_adj	cluster	gene			Marker genes for each DC subcluster
1.11483e-52	2.20866	0.928	0.078	2.58106e-48	DC_CD207	FCGBP			The top 50 differentially expressed genes are shown for each stromal subcluster
9.00262e-39	1.45194	0.783	0.078	2.08429e-34	DC_CD207	CD1A			Doublets are excluded
1.50957e-34	1.04919	0.725	0.078	3.49495e-30	DC_CD207	HPGDS
6.95674e-34	0.94191	0.667	0.061	1.61062e-29	DC_CD207	PPM1N			p_val = p value
7.32415e-33	1.06843	0.696	0.075	1.69569e-28	DC_CD207	PLEK2			avg_logFC = average log fold-change
2.96903e-32	1.50037	0.855	0.173	6.87391e-28	DC_CD207	S100B			pct.1 = percentage of cells in this cluster expressing this gene
1.16714e-31	1.42499	0.725	0.095	2.70216e-27	DC_CD207	MMP9			pct.2 = percentage of cells in other clusters expressing this gene
3.71258e-31	1.30598	1	0.559	8.59536e-27	DC_CD207	CAPG			p_val_adj = adjusted p value
4.88065e-29	1.45218	1	0.417	1.12997e-24	DC_CD207	C15orf48			cluster = cluster name
1.47732e-27	0.77964	0.652	0.092	3.4203e-23	DC_CD207	CA2			gene = gene name
2.41629e-26	1.03665	1	0.983	5.59419e-22	DC_CD207	GAPDH
9.23826e-26	0.639984	0.594	0.075	2.13884e-21	DC_CD207	RXRA
1.00281e-25	0.946406	0.725	0.142	2.3217e-21	DC_CD207	CAMK1
1.8563e-25	1.25032	0.971	0.637	4.2977e-21	DC_CD207	ALOX5AP
4.63867e-25	1.27032	0.928	0.315	1.07395e-20	DC_CD207	C1QC
1.47187e-24	1.03028	0.986	0.492	3.40768e-20	DC_CD207	SLC16A3
1.72327e-24	1.03181	1	0.936	3.98972e-20	DC_CD207	LGALS1
2.80738e-24	0.963557	0.971	0.356	6.49964e-20	DC_CD207	CD9
6.53429e-24	0.946354	0.913	0.363	1.51282e-19	DC_CD207	NDRG2
8.38303e-24	0.967446	1	0.817	1.94084e-19	DC_CD207	PKM
7.29128e-23	0.9596	0.986	0.786	1.68808e-18	DC_CD207	CKLF
8.95623e-22	0.909727	0.957	0.532	2.07355e-17	DC_CD207	PRDX1
2.02351e-21	0.941769	0.899	0.451	4.68482e-17	DC_CD207	VASP
8.18421e-21	0.564815	0.435	0.041	1.89481e-16	DC_CD207	GPR84
3.36732e-20	0.758991	1	0.861	7.79601e-16	DC_CD207	TPI1
3.52341e-20	0.784205	0.71	0.183	8.15739e-16	DC_CD207	PDLIM7
5.20442e-20	1.35222	0.899	0.461	1.20493e-15	DC_CD207	C1QB
1.08175e-19	0.687246	0.551	0.098	2.50447e-15	DC_CD207	PLAU
2.50506e-19	0.804305	1	0.888	5.79972e-15	DC_CD207	ALDOA
1.15162e-18	0.76866	0.841	0.349	2.66623e-14	DC_CD207	ABI3
7.20637e-18	0.552764	1	0.983	1.66842e-13	DC_CD207	PFN1
1.44275e-17	0.530524	0.623	0.146	3.34025e-13	DC_CD207	RHOH
1.59104e-17	1.1744	0.667	0.193	3.68357e-13	DC_CD207	TACSTD2
1.69667e-17	1.07034	0.913	0.488	3.92814e-13	DC_CD207	C1QA
2.04758e-17	0.681431	0.739	0.247	4.74055e-13	DC_CD207	STK17A
2.91959e-17	0.933516	0.42	0.054	6.75944e-13	DC_CD207	CD207
3.14911e-17	0.595168	0.696	0.203	7.29082e-13	DC_CD207	SIRPA
4.40154e-17	0.65256	1	0.898	1.01905e-12	DC_CD207	AIF1
4.54802e-17	0.30098	0.29	0.014	1.05296e-12	DC_CD207	SLC12A5
5.16049e-17	0.568631	0.623	0.176	1.19476e-12	DC_CD207	NUDT14
6.08703e-17	0.673406	0.942	0.478	1.40927e-12	DC_CD207	CALM3
7.43642e-17	0.761252	0.971	0.651	1.72168e-12	DC_CD207	MIF
9.20966e-17	0.355561	0.391	0.044	2.13222e-12	DC_CD207	TNFRSF9
9.61517e-17	0.599076	1	0.946	2.2261e-12	DC_CD207	S100A11
1.35404e-16	0.412762	0.522	0.112	3.13487e-12	DC_CD207	MMP14
2.16339e-16	0.431111	0.391	0.047	5.00867e-12	DC_CD207	SEMA4C
2.28396e-16	0.747627	0.58	0.159	5.28783e-12	DC_CD207	RUNX3
2.48768e-16	0.731721	0.681	0.21	5.75947e-12	DC_CD207	SUSD3
2.56661e-16	0.40928	0.42	0.058	5.94221e-12	DC_CD207	RP11-556E13.1
2.98906e-16	0.598371	0.507	0.098	6.92028e-12	DC_CD207	CLEC5A
8.43087e-45	1.72092	0.88	0.038	1.95191e-40	DC_CLEC9A	CLEC9A
3.85582e-34	0.92117	0.8	0.047	8.92699e-30	DC_CLEC9A	RAB7B
4.55976e-29	0.91774	0.6	0.027	1.05567e-24	DC_CLEC9A	XCR1
6.9732e-26	0.891937	0.68	0.053	1.61443e-21	DC_CLEC9A	CLNK
1.46823e-20	0.362644	0.44	0.021	3.39926e-16	DC_CLEC9A	FBXO27
2.26714e-18	0.595572	0.52	0.044	5.24889e-14	DC_CLEC9A	PLCD1
1.46083e-15	1.06259	0.84	0.209	3.3821e-11	DC_CLEC9A	WDFY4
2.90347e-15	0.855278	0.68	0.124	6.72211e-11	DC_CLEC9A	HLA-DOB
4.66359e-15	0.935789	0.92	0.263	1.07971e-10	DC_CLEC9A	SHTN1
9.1675e-15	1.22243	0.68	0.121	2.12246e-10	DC_CLEC9A	IDO1
2.27454e-14	1.41162	0.68	0.124	5.26602e-10	DC_CLEC9A	DNASE1L3
3.11048e-14	0.64636	0.52	0.065	7.20139e-10	DC_CLEC9A	ASB2
3.14623e-14	1.79388	0.8	0.236	7.28416e-10	DC_CLEC9A	LGALS2
5.02243e-14	1.31941	0.88	0.33	1.16279e-09	DC_CLEC9A	CPNE3
1.39149e-13	0.826067	0.68	0.145	3.22158e-09	DC_CLEC9A	APOL3
2.79577e-13	0.678012	0.64	0.106	6.47278e-09	DC_CLEC9A	BATF3
3.48289e-13	0.504377	0.6	0.091	8.0636e-09	DC_CLEC9A	BTLA
4.06597e-13	0.944856	0.68	0.147	9.41354e-09	DC_CLEC9A	CADM1
6.23215e-13	0.367577	0.28	0.015	1.44287e-08	DC_CLEC9A	AIM2
8.05439e-13	1.34821	0.88	0.301	1.86475e-08	DC_CLEC9A	RGCC
9.91987e-13	1.02096	0.88	0.322	2.29665e-08	DC_CLEC9A	NAAA
1.11662e-12	0.68021	0.72	0.174	2.5852e-08	DC_CLEC9A	TMEM14A
2.30639e-12	1.56571	0.88	0.466	5.33975e-08	DC_CLEC9A	C1orf54
2.82093e-12	1.24379	0.96	0.425	6.53101e-08	DC_CLEC9A	IRF8
5.21843e-12	1.50638	0.92	0.522	1.20817e-07	DC_CLEC9A	CPVL
1.16537e-11	1.22189	0.84	0.242	2.69807e-07	DC_CLEC9A	TACSTD2
1.37159e-11	0.39297	0.32	0.027	3.17551e-07	DC_CLEC9A	GNAO1
1.47087e-11	0.28029	0.24	0.012	3.40536e-07	DC_CLEC9A	TOX
2.01869e-11	0.722584	0.64	0.139	4.67368e-07	DC_CLEC9A	VAC14
2.30289e-11	0.386373	0.4	0.047	5.33166e-07	DC_CLEC9A	DGAT2
6.41497e-11	1.54208	0.92	0.944	1.48519e-06	DC_CLEC9A	SNX3
6.6358e-11	0.742202	0.72	0.204	1.53632e-06	DC_CLEC9A	ANPEP
8.2981e-11	0.290263	0.36	0.038	1.92118e-06	DC_CLEC9A	SHISA4
1.36574e-10	0.250106	0.32	0.029	3.16197e-06	DC_CLEC9A	SLC24A4
3.38775e-10	0.859595	0.84	0.378	7.84331e-06	DC_CLEC9A	ICAM3
4.12699e-10	0.293485	0.36	0.041	9.55481e-06	DC_CLEC9A	SYTL1
6.54913e-10	0.498898	1	1	1.51626e-05	DC_CLEC9A	CD74
7.11766e-10	0.796628	0.64	0.15	1.64788e-05	DC_CLEC9A	SLAMF7
8.41767e-10	0.463717	0.44	0.074	1.94886e-05	DC_CLEC9A	LACC1
1.0731e-09	0.731661	1	0.95	2.48444e-05	DC_CLEC9A	LSP1
1.50077e-09	0.354185	0.28	0.027	3.47459e-05	DC_CLEC9A	SNX22
1.72578e-09	0.763204	0.96	0.914	3.99553e-05	DC_CLEC9A	S100A10
1.98108e-09	0.59668	1	1	4.5866e-05	DC_CLEC9A	TMSB4X
2.71204e-09	1.08085	1	0.997	6.27892e-05	DC_CLEC9A	CST3
7.21758e-09	0.835928	0.52	0.118	0.000167101	DC_CLEC9A	EGLN3
9.00391e-09	0.576309	0.48	0.094	0.000208458	DC_CLEC9A	VAV3
1.20929e-08	0.337175	0.4	0.068	0.000279974	DC_CLEC9A	APOL1
2.27492e-08	0.613266	0.96	1	0.00052669	DC_CLEC9A	HLA-B
2.98268e-08	0.729382	0.96	0.811	0.000690551	DC_CLEC9A	PPT1
3.43184e-08	0.806397	0.96	0.973	0.000794539	DC_CLEC9A	ACTG1
4.81215e-36	1.62756	0.954	0.581	1.11411e-31	DC_CLEC10A	LYZ
3.2272e-34	1.56878	0.796	0.155	7.47161e-30	DC_CLEC10A	CLEC10A
1.3159e-31	0.844095	1	1	3.04657e-27	DC_CLEC10A	FTH1
1.99776e-31	1.03194	0.991	0.993	4.62522e-27	DC_CLEC10A	SRGN
2.74123e-29	0.897304	0.963	0.838	6.3465e-25	DC_CLEC10A	MCL1
8.94805e-29	1.39888	0.718	0.162	2.07165e-24	DC_CLEC10A	VSIG4
1.42355e-28	1.31693	0.931	0.73	3.2958e-24	DC_CLEC10A	RGS2
1.02874e-27	0.760508	1	1	2.38173e-23	DC_CLEC10A	HLA-DRA
8.49725e-27	1.06635	0.824	0.345	1.96728e-22	DC_CLEC10A	KLF4
3.55157e-26	1.70377	0.755	0.223	8.2226e-22	DC_CLEC10A	AREG
9.11582e-26	1.08044	0.977	0.932	2.11049e-21	DC_CLEC10A	BTG1
1.57122e-23	1.11381	0.778	0.338	3.63769e-19	DC_CLEC10A	FCGR2B
3.16956e-23	1.00883	0.954	0.777	7.33818e-19	DC_CLEC10A	DUSP1
1.66011e-22	0.987075	0.833	0.446	3.84349e-18	DC_CLEC10A	MS4A7
3.4588e-22	0.841196	0.662	0.169	8.00781e-18	DC_CLEC10A	RP11-1143G9.4
1.37922e-21	1.01327	0.662	0.203	3.19316e-17	DC_CLEC10A	NLRP3
3.91731e-21	0.652093	1	0.993	9.06936e-17	DC_CLEC10A	MT-ND3
4.6168e-21	0.709934	0.995	1	1.06888e-16	DC_CLEC10A	HLA-DRB1
5.81899e-21	0.643338	0.995	0.986	1.34721e-16	DC_CLEC10A	HLA-DQA1
9.73498e-21	0.736192	0.759	0.358	2.25384e-16	DC_CLEC10A	IL13RA1
1.03345e-20	0.920544	0.625	0.155	2.39264e-16	DC_CLEC10A	CSTA
1.38079e-20	1.01396	0.769	0.412	3.19681e-16	DC_CLEC10A	CREM
1.92497e-20	0.937135	0.884	0.669	4.4567e-16	DC_CLEC10A	ZFAND5
2.00763e-20	1.00128	0.866	0.669	4.64806e-16	DC_CLEC10A	GLUL
5.62948e-20	0.938073	0.56	0.101	1.30334e-15	DC_CLEC10A	CD163
1.0043e-19	0.603662	1	0.993	2.32516e-15	DC_CLEC10A	HLA-DPB1
1.03234e-19	0.720996	0.986	0.966	2.39008e-15	DC_CLEC10A	JUNB
1.22489e-19	1.03694	0.731	0.351	2.83587e-15	DC_CLEC10A	SAMSN1
1.33935e-19	1.80736	0.894	0.818	3.10087e-15	DC_CLEC10A	MT2A
1.53336e-19	0.614239	0.991	0.98	3.55004e-15	DC_CLEC10A	HLA-DQB1
6.51512e-19	0.731337	0.926	0.831	1.50838e-14	DC_CLEC10A	PNRC1
6.54654e-19	0.836337	0.917	0.73	1.51565e-14	DC_CLEC10A	IFITM3
9.30092e-19	0.953466	0.639	0.216	2.15335e-14	DC_CLEC10A	RHOB
1.01593e-18	0.725441	0.764	0.399	2.35209e-14	DC_CLEC10A	SMAP2
1.36183e-18	0.677022	0.986	0.966	3.1529e-14	DC_CLEC10A	SAT1
1.47775e-18	0.391394	0.995	0.993	3.42128e-14	DC_CLEC10A	EIF1
2.29259e-18	0.873328	0.551	0.101	5.30781e-14	DC_CLEC10A	CFP
1.22509e-17	0.628651	0.449	0.041	2.83633e-13	DC_CLEC10A	PKP2
3.15439e-17	0.818645	0.843	0.554	7.30305e-13	DC_CLEC10A	HCST
4.99224e-17	0.640992	0.875	0.581	1.1558e-12	DC_CLEC10A	CXCL16
6.57605e-17	1.43341	0.736	0.419	1.52249e-12	DC_CLEC10A	FCER1A
7.33913e-17	0.818685	0.394	0.014	1.69916e-12	DC_CLEC10A	MRC1
1.00367e-16	0.65084	0.935	0.878	2.32369e-12	DC_CLEC10A	C1orf162
1.26727e-16	0.779445	0.389	0.014	2.93399e-12	DC_CLEC10A	CLEC4E
1.57724e-16	1.10196	0.403	0.02	3.65163e-12	DC_CLEC10A	FCN1
2.0368e-16	0.496067	1	0.993	4.71559e-12	DC_CLEC10A	HLA-DPA1
2.27245e-16	0.586172	0.972	0.986	5.26117e-12	DC_CLEC10A	HLA-DRB5
3.51645e-16	0.644029	0.875	0.696	8.14129e-12	DC_CLEC10A	REL
4.29307e-16	0.688343	0.597	0.216	9.93931e-12	DC_CLEC10A	CEBPD
4.87155e-16	0.515757	0.972	0.946	1.12786e-11	DC_CLEC10A	HLA-DMA
5.33591e-57	2.03717	0.778	0.01	1.23537e-52	DC_LILRA4	LILRA4
4.37906e-56	1.52679	0.722	0	1.01384e-51	DC_LILRA4	PTCRA
4.37906e-56	1.31581	0.722	0	1.01384e-51	DC_LILRA4	LRRC26
5.36519e-53	3.1489	0.815	0.032	1.24215e-48	DC_LILRA4	JCHAIN
1.23514e-50	1.31558	0.704	0.01	2.8596e-46	DC_LILRA4	SMPD3
5.80203e-48	1.10947	0.722	0.019	1.34329e-43	DC_LILRA4	LAMP5
7.95542e-48	1.51407	0.685	0.013	1.84184e-43	DC_LILRA4	MZB1
3.71132e-47	1.1809	0.722	0.023	8.59244e-43	DC_LILRA4	DERL3
5.00527e-47	1.51306	0.63	0.003	1.15882e-42	DC_LILRA4	SCT
5.41826e-47	1.26299	0.63	0.003	1.25444e-42	DC_LILRA4	MAP1A
8.73882e-47	3.6676	0.796	0.052	2.02321e-42	DC_LILRA4	GZMB
1.16744e-44	2.19265	0.796	0.061	2.70285e-40	DC_LILRA4	CLIC3
3.68686e-43	1.27168	0.648	0.016	8.53583e-39	DC_LILRA4	IL3RA
1.69075e-42	1.00409	0.556	0	3.91443e-38	DC_LILRA4	SMIM5
3.66363e-41	1.80936	0.852	0.103	8.48203e-37	DC_LILRA4	PPP1R14B
1.5002e-40	1.03025	0.648	0.026	3.47325e-36	DC_LILRA4	CLEC4C
1.44504e-39	0.9261	0.519	0	3.34555e-35	DC_LILRA4	FAM129C
4.11343e-38	1.18457	0.5	0	9.5234e-34	DC_LILRA4	LINC00996
4.11343e-38	0.548679	0.5	0	9.5234e-34	DC_LILRA4	SLA2
1.15053e-36	2.29181	0.481	0	2.6637e-32	DC_LILRA4	TCL1A
8.1948e-36	0.77463	0.556	0.016	1.89726e-31	DC_LILRA4	SLC44A2
1.23827e-35	1.53431	0.556	0.016	2.86685e-31	DC_LILRA4	PTPRS
1.31857e-35	0.724668	0.574	0.019	3.05275e-31	DC_LILRA4	ZFAT
4.51826e-35	0.764665	0.574	0.023	1.04607e-30	DC_LILRA4	RP11-117D22.2
2.20904e-34	1.4373	0.741	0.084	5.11438e-30	DC_LILRA4	CXCR3
5.84411e-34	0.841296	0.685	0.058	1.35303e-29	DC_LILRA4	C1orf186
8.54384e-34	0.493763	0.444	0	1.97807e-29	DC_LILRA4	PACSIN1
2.26911e-32	0.623705	0.426	0	5.25345e-28	DC_LILRA4	SCAMP5
1.5843e-31	1.5603	0.944	0.232	3.66797e-27	DC_LILRA4	C12orf75
2.06768e-31	1.93618	0.833	0.181	4.7871e-27	DC_LILRA4	ITM2C
1.33675e-30	1.49853	0.926	0.261	3.09484e-26	DC_LILRA4	UGCG
9.83491e-30	1.88864	0.815	0.181	2.27698e-25	DC_LILRA4	TSPAN13
2.85388e-29	0.867306	0.5	0.023	6.60731e-25	DC_LILRA4	MYBL2
1.25517e-28	1.0234	0.759	0.129	2.90597e-24	DC_LILRA4	SLC15A4
3.81007e-28	0.717481	0.481	0.023	8.82107e-24	DC_LILRA4	IGHM
3.84307e-28	0.523385	0.37	0	8.89747e-24	DC_LILRA4	RP11-73G16.2
1.48253e-27	1.37117	0.722	0.132	3.43236e-23	DC_LILRA4	BCL11A
8.84925e-27	0.619471	0.407	0.01	2.04878e-22	DC_LILRA4	NEK8
9.54928e-27	0.436869	0.352	0	2.21085e-22	DC_LILRA4	KIAA0125
3.01671e-26	2.38055	0.907	0.345	6.98428e-22	DC_LILRA4	IRF7
4.35845e-26	1.79161	0.944	0.329	1.00907e-21	DC_LILRA4	IGKC
6.13881e-26	0.988982	0.611	0.077	1.42126e-21	DC_LILRA4	TRAF4
2.36156e-25	1.51459	0.944	0.39	5.46748e-21	DC_LILRA4	TCF4
3.79628e-25	1.994	0.87	0.29	8.78914e-21	DC_LILRA4	PLAC8
1.13011e-24	0.661121	0.556	0.055	2.61643e-20	DC_LILRA4	BLNK
2.9895e-24	0.554428	0.463	0.029	6.92129e-20	DC_LILRA4	PMEPA1
5.61903e-24	0.603223	0.315	0	1.30092e-19	DC_LILRA4	SHD
5.61903e-24	0.412235	0.315	0	1.30092e-19	DC_LILRA4	TMIGD2
1.07077e-23	0.736439	0.463	0.032	2.47904e-19	DC_LILRA4	GPM6B
1.66751e-23	1.25901	0.833	0.232	3.86061e-19	DC_LILRA4	CYB561A3

## Sheet: DGE Tumour cells
Differential gene expresssion for each Tumour cell subcluster
p_val	avg_logFC	pct.1	pct.2	p_val_adj	cluster	gene			Marker genes for each Tumour subcluster
0	1.56539	0.962	0.348	0	Tum_ARNT2	PCSK1N			The top 50 differentially expressed genes are shown for each stromal subcluster
0	1.4549	0.976	0.542	0	Tum_ARNT2	LAMC1			Doublets are excluded
0	1.29271	0.871	0.076	0	Tum_ARNT2	TESC
0	1.03802	0.606	0.037	0	Tum_ARNT2	CLDN5			p_val = p value
0	1.02725	0.89	0.257	0	Tum_ARNT2	LINC01116			avg_logFC = average log fold-change
0	0.948907	0.879	0.225	0	Tum_ARNT2	COBLL1			pct.1 = percentage of cells in this cluster expressing this gene
0	0.88429	0.613	0.041	0	Tum_ARNT2	FGL2			pct.2 = percentage of cells in other clusters expressing this gene
0	0.84518	0.8	0.189	0	Tum_ARNT2	NOS1AP			p_val_adj = adjusted p value
0	0.837893	0.768	0.141	0	Tum_ARNT2	MMP1			cluster = cluster name
0	0.82161	0.685	0.041	0	Tum_ARNT2	GFRA1			gene = gene name
0	0.813481	0.748	0.151	0	Tum_ARNT2	CXCL14
0	0.687294	0.601	0.075	0	Tum_ARNT2	TMEM233
4.60568e-304	1.10162	0.914	0.291	1.06631e-299	Tum_ARNT2	GPC3
5.40769e-296	1.37587	0.975	0.423	1.25199e-291	Tum_ARNT2	TGFBI
5.00358e-294	0.981468	0.956	0.332	1.15843e-289	Tum_ARNT2	HOXA10
2.43331e-283	0.481263	0.534	0.069	5.63361e-279	Tum_ARNT2	LGR5
1.38694e-279	0.36745	0.331	0.015	3.21105e-275	Tum_ARNT2	HTR2B
2.42543e-279	0.411095	0.406	0.032	5.61536e-275	Tum_ARNT2	PCSK1
5.27518e-267	1.7067	0.532	0.078	1.22131e-262	Tum_ARNT2	MSMP
5.30587e-261	0.913404	0.443	0.046	1.22842e-256	Tum_ARNT2	STMN2
1.83303e-257	0.778146	1	0.902	4.24384e-253	Tum_ARNT2	H3F3A
2.40545e-255	0.954643	0.938	0.478	5.56911e-251	Tum_ARNT2	MECOM
7.43057e-255	0.585254	0.63	0.126	1.72033e-250	Tum_ARNT2	HOXD9
8.65028e-254	0.905548	0.911	0.415	2.00271e-249	Tum_ARNT2	HIPK2
1.032e-253	0.652574	0.726	0.171	2.38929e-249	Tum_ARNT2	HOXA9
4.2616e-250	0.553081	0.636	0.124	9.86647e-246	Tum_ARNT2	POU3F3
4.34913e-247	0.69485	0.738	0.202	1.00691e-242	Tum_ARNT2	FAT1
6.614e-230	0.494819	0.571	0.113	1.53127e-225	Tum_ARNT2	C1orf226
1.95401e-229	0.300335	0.34	0.027	4.52392e-225	Tum_ARNT2	ZNF536
5.35211e-228	0.41866	0.45	0.061	1.23912e-223	Tum_ARNT2	MYCN
5.65621e-228	0.414567	0.388	0.04	1.30953e-223	Tum_ARNT2	ONECUT2
6.10967e-223	0.837206	0.959	0.552	1.41451e-218	Tum_ARNT2	NREP
2.32653e-217	0.710275	0.857	0.326	5.38638e-213	Tum_ARNT2	COTL1
9.18574e-217	0.772609	0.767	0.232	2.12668e-212	Tum_ARNT2	DDR2
1.18404e-215	0.576865	0.647	0.163	2.7413e-211	Tum_ARNT2	NEBL
3.29121e-212	0.365015	0.315	0.025	7.6198e-208	Tum_ARNT2	DNER
1.77699e-211	0.902128	0.997	0.797	4.11408e-207	Tum_ARNT2	SOX4
6.58191e-211	0.809725	0.918	0.411	1.52384e-206	Tum_ARNT2	BEX1
3.70371e-207	0.729163	0.916	0.452	8.57483e-203	Tum_ARNT2	MSI2
1.02734e-206	0.734706	0.741	0.25	2.37849e-202	Tum_ARNT2	CADM1
3.35182e-204	0.696125	0.764	0.293	7.76013e-200	Tum_ARNT2	CERS6
9.18225e-204	0.503025	0.598	0.132	2.12587e-199	Tum_ARNT2	HOXD10
2.61073e-203	0.803304	0.987	0.825	6.04436e-199	Tum_ARNT2	DBI
2.0031e-199	0.509104	0.563	0.115	4.63758e-195	Tum_ARNT2	KCNJ15
8.40737e-192	0.427516	0.481	0.088	1.94647e-187	Tum_ARNT2	NCKAP5
1.18176e-191	0.76596	0.921	0.445	2.736e-187	Tum_ARNT2	DUSP6
9.41671e-189	0.463165	1	1	2.18016e-184	Tum_ARNT2	PTMA
2.71334e-187	0.255024	0.284	0.022	6.28192e-183	Tum_ARNT2	MIA
7.47314e-187	0.561707	0.7	0.202	1.73018e-182	Tum_ARNT2	RP11-408N14.1
1.22565e-186	0.399581	0.495	0.1	2.83762e-182	Tum_ARNT2	ARNT2
0	2.4344	0.995	0.586	0	Tum_BAMBI	COL1A1
0	2.0836	0.997	0.657	0	Tum_BAMBI	COL1A2
0	2.05733	0.998	0.78	0	Tum_BAMBI	LGALS1
0	2.02084	0.877	0.359	0	Tum_BAMBI	LUM
0	1.98221	0.946	0.155	0	Tum_BAMBI	BAMBI
0	1.94507	0.951	0.52	0	Tum_BAMBI	COL3A1
0	1.92974	0.901	0.107	0	Tum_BAMBI	PRRX1
0	1.72762	0.878	0.393	0	Tum_BAMBI	FN1
0	1.68791	0.706	0.197	0	Tum_BAMBI	CCL2
0	1.54302	0.886	0.081	0	Tum_BAMBI	CDH11
0	1.53512	0.537	0.05	0	Tum_BAMBI	DKK1
0	1.44119	0.927	0.229	0	Tum_BAMBI	UNC5B
0	1.39995	0.958	0.27	0	Tum_BAMBI	MLLT11
0	1.39353	0.507	0.04	0	Tum_BAMBI	EDN3
0	1.39149	0.915	0.356	0	Tum_BAMBI	COL6A1
0	1.34845	0.902	0.352	0	Tum_BAMBI	COL6A2
0	1.28056	0.778	0.08	0	Tum_BAMBI	MSX2
0	1.27215	0.759	0.079	0	Tum_BAMBI	PCOLCE2
0	1.26949	0.774	0.178	0	Tum_BAMBI	CTSK
0	1.23355	0.972	0.49	0	Tum_BAMBI	MARCKS
0	1.21004	0.641	0.038	0	Tum_BAMBI	LHX9
0	1.20854	0.813	0.1	0	Tum_BAMBI	WNT5A
0	1.19832	0.861	0.305	0	Tum_BAMBI	MMP2
0	1.16347	0.881	0.298	0	Tum_BAMBI	VCAN
0	1.13194	0.602	0.059	0	Tum_BAMBI	WIF1
0	1.11761	0.834	0.268	0	Tum_BAMBI	CCDC80
0	1.0954	0.801	0.298	0	Tum_BAMBI	CTHRC1
0	1.09126	0.861	0.354	0	Tum_BAMBI	PCOLCE
0	1.0744	0.874	0.341	0	Tum_BAMBI	BMP7
0	1.07428	0.644	0.121	0	Tum_BAMBI	NR2F1
0	1.06982	0.782	0.285	0	Tum_BAMBI	GJA1
0	1.03857	0.994	0.78	0	Tum_BAMBI	SOX4
0	1.01883	0.591	0.042	0	Tum_BAMBI	DLX5
0	1.01803	0.67	0.081	0	Tum_BAMBI	TRIL
0	0.989782	0.988	0.716	0	Tum_BAMBI	CRABP2
0	0.978659	0.72	0.222	0	Tum_BAMBI	PLK2
0	0.973339	0.85	0.36	0	Tum_BAMBI	CSRP2
0	0.966841	0.63	0.042	0	Tum_BAMBI	DYNC1I1
0	0.943745	0.649	0.133	0	Tum_BAMBI	KIF5C
0	0.930779	0.707	0.114	0	Tum_BAMBI	APCDD1
0	0.924137	0.529	0.085	0	Tum_BAMBI	MSX1
0	0.910947	0.633	0.095	0	Tum_BAMBI	XXbac-BPG32J3.19
0	0.897625	0.593	0.048	0	Tum_BAMBI	NPTX2
0	0.878181	0.497	0.058	0	Tum_BAMBI	CLDN11
0	0.860295	0.598	0.139	0	Tum_BAMBI	COL5A2
0	0.85617	0.808	0.297	0	Tum_BAMBI	RHOBTB3
0	0.840397	0.683	0.147	0	Tum_BAMBI	GLI3
0	0.815551	0.555	0.028	0	Tum_BAMBI	DNM3OS
0	0.810111	0.698	0.174	0	Tum_BAMBI	AHR
0	0.772611	0.69	0.169	0	Tum_BAMBI	MYO1B
0	2.40635	0.568	0.008	0	Tum_CRISP3	CRISP3
0	2.0472	0.447	0.003	0	Tum_CRISP3	C20orf85
0	1.92615	0.477	0.009	0	Tum_CRISP3	TMEM190
0	1.39731	0.432	0.002	0	Tum_CRISP3	SNTN
0	1.28895	0.424	0.002	0	Tum_CRISP3	RP11-356K23.1
0	1.1936	0.409	0.001	0	Tum_CRISP3	C11orf88
0	1.1875	0.644	0.003	0	Tum_CRISP3	PGR
0	0.96525	0.417	0.004	0	Tum_CRISP3	MS4A8
0	0.795527	0.394	0.004	0	Tum_CRISP3	WDR38
0	0.786637	0.386	0.002	0	Tum_CRISP3	ERICH3
0	0.729833	0.341	0.002	0	Tum_CRISP3	CATSPERD
0	0.72466	0.386	0	0	Tum_CRISP3	FAM216B
0	0.72236	0.379	0.005	0	Tum_CRISP3	TUBA4B
0	0.72173	0.402	0.003	0	Tum_CRISP3	TEKT1
0	0.711035	0.341	0.002	0	Tum_CRISP3	CFAP52
0	0.679043	0.318	0.001	0	Tum_CRISP3	C11orf97
0	0.641354	0.379	0.004	0	Tum_CRISP3	STOML3
0	0.598122	0.356	0.002	0	Tum_CRISP3	RP11-1008C21.1
0	0.59042	0.356	0.001	0	Tum_CRISP3	C6
0	0.544805	0.326	0.002	0	Tum_CRISP3	CDHR4
0	0.535126	0.341	0.003	0	Tum_CRISP3	DNAH12
0	0.449781	0.333	0	0	Tum_CRISP3	ANKRD66
0	0.4437	0.326	0.001	0	Tum_CRISP3	DTHD1
0	0.434919	0.311	0.001	0	Tum_CRISP3	DCDC2B
0	0.37785	0.288	0.001	0	Tum_CRISP3	MAP3K19
0	0.375396	0.303	0.002	0	Tum_CRISP3	RP11-275I14.4
0	0.346847	0.265	0	0	Tum_CRISP3	DNAI2
8.74781e-307	0.729834	0.432	0.008	2.02529e-302	Tum_CRISP3	CFAP73
4.65794e-301	0.451428	0.288	0.002	1.07841e-296	Tum_CRISP3	AKAP14
2.41115e-299	1.80875	0.455	0.01	5.5823e-295	Tum_CRISP3	OVGP1
8.8516e-296	0.330792	0.235	0	2.04932e-291	Tum_CRISP3	RP4-539M6.14
1.74518e-283	0.635543	0.5	0.014	4.04043e-279	Tum_CRISP3	SPATA18
2.04316e-279	0.348882	0.242	0.001	4.73032e-275	Tum_CRISP3	GSTA3
3.44236e-260	0.484816	0.295	0.003	7.96976e-256	Tum_CRISP3	RP4-666F24.3
2.64593e-254	0.734981	0.409	0.01	6.12586e-250	Tum_CRISP3	RIIAD1
4.15265e-249	0.936743	0.47	0.015	9.61421e-245	Tum_CRISP3	LRRC46
4.32058e-249	0.894023	0.439	0.012	1.0003e-244	Tum_CRISP3	CFAP157
9.61545e-248	0.604496	0.348	0.006	2.22617e-243	Tum_CRISP3	CCDC17
1.80026e-247	0.758564	0.402	0.01	4.16796e-243	Tum_CRISP3	ROPN1L
6.35056e-247	0.353541	0.311	0.004	1.47028e-242	Tum_CRISP3	DLEC1
7.36651e-247	1.27971	0.5	0.018	1.70549e-242	Tum_CRISP3	DNAAF1
4.21853e-245	0.287094	0.227	0.001	9.76674e-241	Tum_CRISP3	TCTEX1D1
8.49834e-243	0.275942	0.22	0.001	1.96754e-238	Tum_CRISP3	CROCC2
5.86195e-242	0.34376	0.25	0.002	1.35716e-237	Tum_CRISP3	DNAH10
3.49439e-241	1.0475	0.439	0.013	8.09021e-237	Tum_CRISP3	CCDC78
1.15071e-240	0.308687	0.212	0.001	2.66412e-236	Tum_CRISP3	MRLN
5.8469e-239	0.33944	0.265	0.003	1.35367e-234	Tum_CRISP3	CCDC81
8.24156e-236	1.41408	0.485	0.018	1.90809e-231	Tum_CRISP3	C1orf194
3.57762e-233	0.277895	0.212	0.001	8.28291e-229	Tum_CRISP3	SRD5A2
1.2716e-224	0.698813	0.371	0.009	2.944e-220	Tum_CRISP3	FAM92B
0	1.73687	0.908	0.371	0	Tum_DNAH5	AKAP12
0	1.1357	0.654	0.058	0	Tum_DNAH5	DNAH5
0	0.951516	0.727	0.14	0	Tum_DNAH5	MMP1
0	0.632037	0.425	0.022	0	Tum_DNAH5	HMGCS2
0	0.589924	0.637	0.099	0	Tum_DNAH5	KCNJ15
9.83024e-284	0.943557	0.819	0.226	2.2759e-279	Tum_DNAH5	COBLL1
5.26526e-280	0.378967	0.35	0.02	1.21901e-275	Tum_DNAH5	FXYD2
1.07304e-276	0.640111	0.496	0.062	2.4843e-272	Tum_DNAH5	EGLN3
3.28475e-271	0.461504	0.487	0.06	7.60484e-267	Tum_DNAH5	CDH16
1.26699e-270	0.516675	0.291	0.009	2.93334e-266	Tum_DNAH5	SPINK1
2.04748e-268	0.556016	1	1	4.74032e-264	Tum_DNAH5	RPL19
2.35558e-263	1.4458	0.767	0.231	5.45364e-259	Tum_DNAH5	NDUFA4L2
6.01573e-263	0.548637	0.558	0.092	1.39276e-258	Tum_DNAH5	KITLG
5.19774e-257	0.481064	0.53	0.078	1.20338e-252	Tum_DNAH5	COL4A4
2.32981e-255	0.847591	0.789	0.273	5.39398e-251	Tum_DNAH5	DCDC2
2.5986e-254	0.499684	0.549	0.093	6.01627e-250	Tum_DNAH5	TMEM37
4.39251e-252	0.752152	0.771	0.221	1.01695e-247	Tum_DNAH5	EGFL7
1.85048e-251	0.331594	0.302	0.015	4.28423e-247	Tum_DNAH5	LIPC
2.22822e-251	0.902051	1	0.98	5.15877e-247	Tum_DNAH5	EIF1
7.98486e-249	0.600174	1	0.999	1.84865e-244	Tum_DNAH5	RPL23A
2.23522e-247	0.682702	0.687	0.179	5.17498e-243	Tum_DNAH5	SBSPON
2.31324e-246	0.918583	0.933	0.534	5.35562e-242	Tum_DNAH5	SMS
3.05859e-245	0.716667	0.767	0.222	7.08124e-241	Tum_DNAH5	PLAGL1
9.64775e-236	1.17618	0.893	0.453	2.23365e-231	Tum_DNAH5	BNIP3
5.26353e-235	0.798963	0.824	0.278	1.21861e-230	Tum_DNAH5	PAX2
6.64555e-234	1.24973	0.963	0.644	1.53858e-229	Tum_DNAH5	IGFBP7
9.06561e-233	0.334981	0.381	0.039	2.09887e-228	Tum_DNAH5	DPP4
9.93004e-232	0.540717	0.492	0.079	2.299e-227	Tum_DNAH5	SMIM24
5.40512e-231	0.930901	1	1	1.25139e-226	Tum_DNAH5	GAPDH
4.98117e-225	0.346025	0.363	0.036	1.15324e-220	Tum_DNAH5	SYTL3
7.59508e-222	0.641312	0.855	0.295	1.75841e-217	Tum_DNAH5	MAL
4.02472e-215	0.253328	0.274	0.015	9.31803e-211	Tum_DNAH5	FAM150B
2.10207e-213	0.642106	0.571	0.124	4.8667e-209	Tum_DNAH5	STC1
1.29564e-195	0.51523	1	1	2.99967e-191	Tum_DNAH5	RPS12
1.8349e-194	0.549088	1	0.998	4.24816e-190	Tum_DNAH5	FTL
2.84915e-192	0.65949	0.407	0.065	6.59635e-188	Tum_DNAH5	C1QTNF3
7.61983e-191	0.526725	1	0.999	1.76414e-186	Tum_DNAH5	RPL26
3.6498e-189	0.683114	0.986	0.854	8.45001e-185	Tum_DNAH5	TOMM20
2.43872e-187	1.15035	0.942	0.616	5.64614e-183	Tum_DNAH5	CKB
2.85547e-187	0.384971	0.506	0.107	6.61097e-183	Tum_DNAH5	MET
1.01713e-185	0.611874	0.979	0.844	2.35487e-181	Tum_DNAH5	MZT2A
1.03906e-177	0.373603	0.453	0.086	2.40564e-173	Tum_DNAH5	CA12
4.13618e-174	0.714049	1	0.893	9.57608e-170	Tum_DNAH5	S100A10
1.28884e-171	0.466369	0.999	0.987	2.98392e-167	Tum_DNAH5	BTF3
5.98284e-171	0.495491	0.391	0.066	1.38515e-166	Tum_DNAH5	LINC01320
7.56503e-171	0.94382	0.802	0.424	1.75146e-166	Tum_DNAH5	ANXA4
1.31301e-167	0.454816	0.442	0.088	3.03988e-163	Tum_DNAH5	FILIP1L
3.0772e-166	0.605554	0.882	0.336	7.12434e-162	Tum_DNAH5	HOXA10
8.56781e-166	0.299464	0.373	0.058	1.98362e-161	Tum_DNAH5	HNF1B
1.58896e-165	0.561296	0.999	0.869	3.67876e-161	Tum_DNAH5	MIF
0	2.32177	0.977	0.246	0	Tum_GJA5	MMP7
0	1.82256	0.948	0.261	0	Tum_GJA5	HLA-DPA1
0	1.52038	0.914	0.101	0	Tum_GJA5	CXCL17
0	1.33856	0.912	0.173	0	Tum_GJA5	MTRNR2L1
0	1.33062	0.482	0.029	0	Tum_GJA5	NTS
0	1.31911	0.816	0.092	0	Tum_GJA5	HLA-DQA1
0	1.25314	0.904	0.197	0	Tum_GJA5	HLA-DMA
0	1.24541	0.814	0.108	0	Tum_GJA5	GPNMB
0	1.18417	0.875	0.134	0	Tum_GJA5	HLA-DRB5
0	1.12402	0.846	0.15	0	Tum_GJA5	KLK7
0	0.884557	0.649	0.075	0	Tum_GJA5	CYP4B1
0	0.801127	0.635	0.036	0	Tum_GJA5	HLA-DQA2
0	0.705941	0.518	0.018	0	Tum_GJA5	GJA5
0	0.652997	0.516	0.034	0	Tum_GJA5	ADRA2C
0	0.562923	0.495	0.034	0	Tum_GJA5	HLA-DOA
0	0.451598	0.413	0.019	0	Tum_GJA5	KYNU
1.18415e-302	1.61401	0.927	0.262	2.74155e-298	Tum_GJA5	HLA-DPB1
8.6629e-302	1.93708	0.985	0.36	2.00563e-297	Tum_GJA5	HLA-DRA
2.05479e-285	1.20075	0.923	0.226	4.75725e-281	Tum_GJA5	XIST
8.5942e-282	0.64529	0.576	0.064	1.98973e-277	Tum_GJA5	ALDH3B2
3.15429e-279	1.58118	0.96	0.357	7.30281e-275	Tum_GJA5	HLA-DRB1
7.78327e-269	2.28026	0.996	0.643	1.80198e-264	Tum_GJA5	CD74
6.24588e-268	0.521334	0.516	0.052	1.44605e-263	Tum_GJA5	PROM2
1.03991e-262	2.35428	0.994	0.753	2.4076e-258	Tum_GJA5	NEAT1
9.77523e-261	1.34417	0.931	0.325	2.26316e-256	Tum_GJA5	UCP2
1.31329e-256	1.33152	0.906	0.263	3.04053e-252	Tum_GJA5	RARRES3
3.04978e-256	1.53996	0.839	0.225	7.06085e-252	Tum_GJA5	SOD3
1.603e-255	1.34666	0.952	0.349	3.71127e-251	Tum_GJA5	MUC1
4.80138e-255	1.58591	0.998	0.662	1.11161e-250	Tum_GJA5	IGKC
7.50469e-255	0.271919	0.282	0.008	1.73749e-250	Tum_GJA5	FOXD1
1.48157e-248	0.421261	0.395	0.027	3.43013e-244	Tum_GJA5	GPT
7.01978e-247	1.20529	0.871	0.286	1.62522e-242	Tum_GJA5	HLA-DQB1
1.29561e-243	0.885351	0.752	0.16	2.99959e-239	Tum_GJA5	PRSS21
4.26809e-241	0.706314	0.649	0.107	9.88149e-237	Tum_GJA5	EHF
2.35051e-238	1.06466	0.806	0.183	5.4419e-234	Tum_GJA5	LCN2
3.73992e-238	0.649731	0.547	0.072	8.65865e-234	Tum_GJA5	BBOX1
2.20304e-231	1.26527	0.939	0.335	5.10048e-227	Tum_GJA5	NUPR1
5.44152e-231	0.82833	0.71	0.144	1.25982e-226	Tum_GJA5	SLC34A2
1.25636e-230	1.2577	1	1	2.90873e-226	Tum_GJA5	FTH1
1.5657e-227	1.35887	0.877	0.284	3.62491e-223	Tum_GJA5	C3
2.85573e-227	0.928269	0.77	0.199	6.61158e-223	Tum_GJA5	SLC9A3R2
3.19348e-227	1.16521	0.958	0.398	7.39356e-223	Tum_GJA5	SMIM22
3.36174e-227	1.8069	0.998	0.812	7.7831e-223	Tum_GJA5	CLU
1.06451e-226	0.686389	0.559	0.082	2.46456e-222	Tum_GJA5	CLGN
1.61844e-226	0.803527	0.731	0.157	3.74701e-222	Tum_GJA5	USP53
3.62951e-226	0.918304	0.766	0.183	8.40303e-222	Tum_GJA5	SPON1
2.35374e-224	1.00053	0.864	0.285	5.44938e-220	Tum_GJA5	IGHG3
3.25268e-222	1.38482	0.948	0.524	7.5306e-218	Tum_GJA5	CD81
3.52561e-220	1.13942	0.996	0.859	8.16248e-216	Tum_GJA5	ATP5I
3.13159e-219	0.776501	0.71	0.161	7.25027e-215	Tum_GJA5	ERBB3
5.79429e-301	0.723441	0.558	0.029	1.34149e-296	Tum_KRT6A	PRSS1
1.87527e-287	0.793279	0.599	0.039	4.34163e-283	Tum_KRT6A	PRSS2
1.15542e-259	0.877094	0.421	0.017	2.67503e-255	Tum_KRT6A	KRT6A
1.59797e-259	0.27039	0.508	0.028	3.69962e-255	Tum_KRT6A	RP11-783K16.5
1.33872e-255	0.540982	0.669	0.058	3.0994e-251	Tum_KRT6A	OAS1
1.77247e-245	0.6221	0.674	0.061	4.10363e-241	Tum_KRT6A	FOLR3
1.7739e-221	0.439792	0.483	0.031	4.10694e-217	Tum_KRT6A	SFTPD
5.23518e-217	0.281737	0.463	0.028	1.21205e-212	Tum_KRT6A	SYT8
7.61015e-189	1.18942	0.843	0.148	1.7619e-184	Tum_KRT6A	CLDN16
2.48305e-182	0.347514	0.583	0.06	5.74876e-178	Tum_KRT6A	THEMIS2
2.27208e-176	0.288791	0.558	0.057	5.26033e-172	Tum_KRT6A	RPP25
9.74636e-169	1.06043	0.88	0.175	2.25648e-164	Tum_KRT6A	CDKN2A
5.59864e-166	0.383547	0.335	0.019	1.2962e-161	Tum_KRT6A	MT1H
1.37443e-165	0.291876	0.475	0.043	3.18207e-161	Tum_KRT6A	DEGS2
4.85587e-161	1.37388	0.893	0.211	1.12423e-156	Tum_KRT6A	TACSTD2
5.73051e-161	0.585377	0.719	0.112	1.32673e-156	Tum_KRT6A	MX1
3.85714e-159	0.567016	0.335	0.02	8.93006e-155	Tum_KRT6A	SCGB1D1
6.46699e-157	1.10945	0.727	0.122	1.49724e-152	Tum_KRT6A	MT1G
9.84214e-157	0.63986	0.223	0.007	2.27865e-152	Tum_KRT6A	AC006262.5
3.62564e-155	0.675452	0.628	0.092	8.39409e-151	Tum_KRT6A	AKR1C3
5.55121e-151	0.462177	0.628	0.089	1.28522e-146	Tum_KRT6A	PLLP
5.02993e-148	1.18075	0.839	0.197	1.16453e-143	Tum_KRT6A	KCNK15
2.75893e-143	1.478	0.872	0.243	6.38747e-139	Tum_KRT6A	MT1E
7.03065e-141	0.514718	0.752	0.135	1.62774e-136	Tum_KRT6A	ST14
1.41909e-140	0.534881	0.818	0.173	3.28547e-136	Tum_KRT6A	MMP11
6.82575e-138	0.598607	0.86	0.191	1.5803e-133	Tum_KRT6A	KLK8
7.81532e-137	0.255917	0.459	0.05	1.8094e-132	Tum_KRT6A	BTC
5.07527e-136	0.747141	0.802	0.164	1.17503e-131	Tum_KRT6A	MUC16
1.10432e-135	1.88829	0.793	0.19	2.55671e-131	Tum_KRT6A	APOA1
5.27119e-134	0.290721	0.607	0.09	1.22039e-129	Tum_KRT6A	TMEM125
1.67482e-131	0.531035	0.616	0.096	3.87755e-127	Tum_KRT6A	CCL28
5.17353e-130	2.1663	0.88	0.278	1.19778e-125	Tum_KRT6A	PTGDS
1.68689e-129	0.333323	0.587	0.087	3.9055e-125	Tum_KRT6A	COL12A1
2.20562e-128	1.33465	0.876	0.242	5.10645e-124	Tum_KRT6A	ISG15
3.68356e-128	0.555662	0.752	0.147	8.52817e-124	Tum_KRT6A	CFB
4.3167e-127	0.545649	0.657	0.118	9.99402e-123	Tum_KRT6A	CDKN2C
9.24145e-127	1.59596	0.946	0.414	2.13958e-122	Tum_KRT6A	BST2
1.25308e-126	0.676212	0.798	0.195	2.90113e-122	Tum_KRT6A	LDOC1
1.88055e-126	0.268366	0.492	0.062	4.35385e-122	Tum_KRT6A	ANXA9
5.17346e-126	1.06392	0.901	0.241	1.19776e-121	Tum_KRT6A	FXYD3
1.63934e-122	0.303991	0.45	0.055	3.79539e-118	Tum_KRT6A	RP11-299L17.3
4.34078e-122	0.477924	0.715	0.139	1.00498e-117	Tum_KRT6A	DONSON
6.30345e-121	0.932809	0.736	0.158	1.45938e-116	Tum_KRT6A	KLK5
8.65553e-121	0.615108	0.682	0.129	2.00393e-116	Tum_KRT6A	UNC5B-AS1
1.57122e-120	0.597547	0.624	0.109	3.63769e-116	Tum_KRT6A	CLDN6
5.79596e-117	0.447447	0.674	0.128	1.34188e-112	Tum_KRT6A	LINC01503
1.98677e-115	0.307141	0.475	0.064	4.59977e-111	Tum_KRT6A	AMN
1.27381e-114	1.34899	0.901	0.319	2.94912e-110	Tum_KRT6A	IFI6
1.50927e-112	1.61515	0.897	0.386	3.49427e-108	Tum_KRT6A	CRIP1
6.98352e-112	1.02165	0.913	0.342	1.61682e-107	Tum_KRT6A	CLDN7
0	2.21815	0.915	0.161	0	Tum_KRT17	KRT17
0	1.61128	0.752	0.071	0	Tum_KRT17	HBB
0	1.59411	0.938	0.104	0	Tum_KRT17	FBXO2
0	1.50368	0.954	0.173	0	Tum_KRT17	MEST
0	1.42159	0.922	0.148	0	Tum_KRT17	COL9A2
0	1.27507	0.903	0.119	0	Tum_KRT17	TPPP3
0	1.23054	0.995	0.716	0	Tum_KRT17	MTCH1
0	1.20051	0.927	0.242	0	Tum_KRT17	SOX17
0	1.17595	0.676	0.092	0	Tum_KRT17	ATF3
0	1.16484	0.884	0.097	0	Tum_KRT17	LHX1
0	1.15762	0.921	0.242	0	Tum_KRT17	LTBP4
0	1.13577	0.82	0.1	0	Tum_KRT17	RIC3
0	1.07693	0.568	0.037	0	Tum_KRT17	HBA2
0	1.02342	0.679	0.065	0	Tum_KRT17	CLDN6
0	0.971936	0.894	0.207	0	Tum_KRT17	MXRA8
0	0.897489	0.639	0.038	0	Tum_KRT17	FGF17
0	0.893094	0.85	0.189	0	Tum_KRT17	FMOD
0	0.867841	0.701	0.058	0	Tum_KRT17	AGR3
0	0.857447	0.783	0.157	0	Tum_KRT17	PODXL
0	0.829914	0.805	0.145	0	Tum_KRT17	APOA1
0	0.816223	0.823	0.141	0	Tum_KRT17	FXYD1
0	0.814928	0.766	0.014	0	Tum_KRT17	CYYR1
0	0.804261	0.785	0.061	0	Tum_KRT17	RP11-445F12.1
0	0.794795	0.828	0.097	0	Tum_KRT17	KIF1A
0	0.783471	0.676	0.036	0	Tum_KRT17	SOX11
0	0.777229	0.59	0.031	0	Tum_KRT17	C2orf40
0	0.689704	0.772	0.115	0	Tum_KRT17	LRRC61
0	0.610961	0.432	0.017	0	Tum_KRT17	HBA1
0	0.608321	0.574	0.04	0	Tum_KRT17	WNT7A
0	0.598557	0.489	0.012	0	Tum_KRT17	SLC26A7
0	0.486934	0.56	0.057	0	Tum_KRT17	TBX2-AS1
0	0.472713	0.649	0.073	0	Tum_KRT17	TMEM101
0	0.463531	0.546	0.052	0	Tum_KRT17	TBX2
0	0.445289	0.608	0.066	0	Tum_KRT17	CD22
0	0.426799	0.573	0.057	0	Tum_KRT17	IQCA1
0	0.426392	0.459	0.028	0	Tum_KRT17	TMEM59L
0	0.411645	0.551	0.052	0	Tum_KRT17	KCNMB2-AS1
0	0.401851	0.434	0.024	0	Tum_KRT17	XKR4
0	0.39944	0.57	0.059	0	Tum_KRT17	FKBP1B
0	0.398548	0.396	0.021	0	Tum_KRT17	RP11-89K21.1
0	0.378438	0.445	0.012	0	Tum_KRT17	IL13RA2
0	0.324323	0.46	0.025	0	Tum_KRT17	RP11-499F3.2
0	0.321392	0.407	0.009	0	Tum_KRT17	NKX6-1
0	0.318291	0.432	0.017	0	Tum_KRT17	IGF2-AS
0	0.289374	0.408	0.02	0	Tum_KRT17	AC005537.2
0	0.253834	0.337	0.007	0	Tum_KRT17	MSANTD1
5.57422e-304	0.975663	0.854	0.231	1.29054e-299	Tum_KRT17	WLS
5.64527e-301	0.723005	0.79	0.17	1.30699e-296	Tum_KRT17	ERBB4
1.96108e-297	0.258694	0.373	0.019	4.5403e-293	Tum_KRT17	PTH2R
2.55838e-292	0.383216	0.543	0.06	5.92315e-288	Tum_KRT17	CYP27A1
0	0.435831	0.571	0.006	0	Tum_MAGEC2	MAGEC2
1.73634e-279	2.87396	1	0.031	4.01999e-275	Tum_MAGEC2	OBP2A
1.46091e-266	1.76473	0.918	0.026	3.3823e-262	Tum_MAGEC2	OBP2B
9.51136e-248	2.66835	0.898	0.028	2.20207e-243	Tum_MAGEC2	PAEP
2.90003e-246	0.370398	0.367	0.003	6.71416e-242	Tum_MAGEC2	CYP4A11
3.77597e-220	0.281376	0.408	0.005	8.74213e-216	Tum_MAGEC2	RP1-122K4.2
1.72282e-207	0.725903	0.816	0.027	3.98866e-203	Tum_MAGEC2	RUNX1T1
1.38992e-205	0.425485	0.49	0.008	3.21794e-201	Tum_MAGEC2	RP11-109J4.1
5.80375e-198	0.804762	0.796	0.028	1.34368e-193	Tum_MAGEC2	GLDC
5.55925e-182	0.467706	0.51	0.011	1.28708e-177	Tum_MAGEC2	ACY3
1.46435e-180	1.5958	0.898	0.041	3.39026e-176	Tum_MAGEC2	HTR3A
2.22854e-178	0.388195	0.347	0.004	5.15951e-174	Tum_MAGEC2	FLJ26245
6.66722e-157	0.265475	0.327	0.005	1.5436e-152	Tum_MAGEC2	LRRC55
1.07974e-140	0.752915	0.898	0.053	2.49982e-136	Tum_MAGEC2	PALM3
6.7034e-140	1.06615	0.449	0.012	1.55197e-135	Tum_MAGEC2	RP11-400N13.3
7.55136e-140	2.42545	0.959	0.062	1.74829e-135	Tum_MAGEC2	LYNX1
1.17717e-139	0.677592	0.857	0.047	2.72538e-135	Tum_MAGEC2	TMPRSS4
3.16263e-133	0.686463	0.449	0.012	7.32211e-129	Tum_MAGEC2	CALML5
1.92158e-123	2.48456	0.653	0.031	4.44885e-119	Tum_MAGEC2	HP
6.17774e-121	0.752183	0.551	0.021	1.43027e-116	Tum_MAGEC2	AP000432.2
5.68917e-120	0.308514	0.714	0.037	1.31716e-115	Tum_MAGEC2	PI3
2.56703e-111	0.449514	0.633	0.032	5.94318e-107	Tum_MAGEC2	BISPR
7.59936e-108	0.350608	0.551	0.024	1.7594e-103	Tum_MAGEC2	ZNF486
5.49468e-107	1.37627	0.959	0.088	1.27213e-102	Tum_MAGEC2	SERPINA5
2.94631e-106	0.375804	0.469	0.017	6.8213e-102	Tum_MAGEC2	CADM3
1.73848e-103	0.742481	0.571	0.027	4.02492e-99	Tum_MAGEC2	LYPD2
7.62096e-100	1.03131	0.735	0.052	1.7644e-95	Tum_MAGEC2	CYP4X1
3.44278e-90	0.282825	0.469	0.021	7.97072e-86	Tum_MAGEC2	LDLRAD1
1.0258e-88	0.592222	0.673	0.047	2.37494e-84	Tum_MAGEC2	CHST1
2.28506e-88	0.26345	0.49	0.024	5.29037e-84	Tum_MAGEC2	SCNN1D
5.79508e-87	0.746987	0.959	0.098	1.34168e-82	Tum_MAGEC2	VTCN1
2.04682e-85	0.361698	0.633	0.041	4.73879e-81	Tum_MAGEC2	CACNA2D3
4.23002e-83	0.790184	0.857	0.081	9.79335e-79	Tum_MAGEC2	CCNA1
3.79735e-79	0.455264	0.571	0.037	8.79161e-75	Tum_MAGEC2	FAM26F
1.65559e-77	1.51644	0.918	0.11	3.83301e-73	Tum_MAGEC2	CLDN10
2.16751e-76	1.27025	1	0.155	5.01822e-72	Tum_MAGEC2	DONSON
2.04569e-75	0.744282	0.898	0.098	4.73618e-71	Tum_MAGEC2	ALDH3B2
9.80398e-75	0.29306	0.449	0.023	2.26982e-70	Tum_MAGEC2	ATP10B
4.45852e-72	0.661929	0.755	0.073	1.03224e-67	Tum_MAGEC2	CYB5R2
1.34454e-71	0.684625	0.367	0.017	3.11288e-67	Tum_MAGEC2	FXYD4
2.73991e-71	0.35427	0.51	0.033	6.34343e-67	Tum_MAGEC2	ZFAT
8.23366e-68	0.441278	0.633	0.052	1.90626e-63	Tum_MAGEC2	SLC7A11
1.45702e-67	0.456622	0.531	0.037	3.37329e-63	Tum_MAGEC2	SLC22A18AS
2.69876e-67	0.623427	0.796	0.086	6.24817e-63	Tum_MAGEC2	RP11-283G6.4
1.81467e-66	0.265671	0.51	0.034	4.20132e-62	Tum_MAGEC2	POU2F3
8.17477e-65	0.43479	0.755	0.075	1.89262e-60	Tum_MAGEC2	ABO
1.41447e-63	0.258528	0.367	0.019	3.27478e-59	Tum_MAGEC2	GDPD2
5.79802e-63	1.38551	0.959	0.145	1.34236e-58	Tum_MAGEC2	UNC5B-AS1
5.15288e-62	1.3739	0.98	0.178	1.193e-57	Tum_MAGEC2	PTGS1
7.28513e-62	0.260195	0.347	0.017	1.68665e-57	Tum_MAGEC2	THRSP
0	1.69022	0.438	0.005	0	Tum_PTPRZ1	CRH
0	1.56197	0.802	0.031	0	Tum_PTPRZ1	COLGALT2
0	1.16619	0.729	0.007	0	Tum_PTPRZ1	PTPRZ1
0	0.959637	0.729	0.013	0	Tum_PTPRZ1	RFX4
0	0.875568	0.448	0.002	0	Tum_PTPRZ1	PPP1R17
0	0.761403	0.521	0.008	0	Tum_PTPRZ1	LGI1
0	0.702717	0.479	0.007	0	Tum_PTPRZ1	SCUBE2
0	0.621233	0.521	0.008	0	Tum_PTPRZ1	MLC1
0	0.620273	0.312	0.001	0	Tum_PTPRZ1	CCDC140
0	0.531188	0.458	0.001	0	Tum_PTPRZ1	PAX3
0	0.466431	0.448	0.004	0	Tum_PTPRZ1	GRIA1
3.8608e-298	0.776348	0.5	0.009	8.93853e-294	Tum_PTPRZ1	EDNRB
2.3205e-289	0.631787	0.531	0.012	5.37242e-285	Tum_PTPRZ1	OTX2
2.55356e-286	0.320633	0.229	0	5.91201e-282	Tum_PTPRZ1	SLC30A8
1.18751e-281	0.372007	0.323	0.003	2.74932e-277	Tum_PTPRZ1	RAB3C
3.50417e-269	0.279781	0.271	0.001	8.11286e-265	Tum_PTPRZ1	SEZ6L
5.22624e-253	0.955245	0.802	0.041	1.20998e-248	Tum_PTPRZ1	KLHDC8A
9.91724e-248	1.62076	0.948	0.065	2.29604e-243	Tum_PTPRZ1	SOX2
1.88576e-240	0.338828	0.302	0.003	4.36591e-236	Tum_PTPRZ1	CHST8
2.43766e-218	0.413994	0.229	0.001	5.64367e-214	Tum_PTPRZ1	ETV3L
6.83405e-210	0.265336	0.26	0.003	1.58222e-205	Tum_PTPRZ1	POU3F2
1.84891e-196	0.26057	0.177	0.001	4.28059e-192	Tum_PTPRZ1	FOXB1
6.85562e-193	1.51019	0.677	0.039	1.58721e-188	Tum_PTPRZ1	GDF10
6.51923e-188	0.352698	0.198	0.001	1.50933e-183	Tum_PTPRZ1	HEPN1
2.76978e-186	2.31121	0.969	0.101	6.41258e-182	Tum_PTPRZ1	S100B
3.10871e-185	0.770952	0.521	0.022	7.19728e-181	Tum_PTPRZ1	DCLK1
4.17678e-176	0.303881	0.365	0.009	9.67008e-172	Tum_PTPRZ1	ZIC3
1.54286e-174	0.492888	0.396	0.012	3.57204e-170	Tum_PTPRZ1	NTRK2
8.50299e-173	0.477191	0.458	0.017	1.96861e-168	Tum_PTPRZ1	DPYSL5
1.42447e-169	0.568319	0.562	0.029	3.29794e-165	Tum_PTPRZ1	SLC35F1
1.04625e-166	0.283016	0.229	0.003	2.42227e-162	Tum_PTPRZ1	KCNJ6
3.9609e-166	0.549036	0.312	0.007	9.17026e-162	Tum_PTPRZ1	VTN
7.02617e-154	2.0752	0.854	0.089	1.6267e-149	Tum_PTPRZ1	GAP43
2.17744e-148	0.775978	0.635	0.045	5.04121e-144	Tum_PTPRZ1	LHFP
3.93412e-148	0.753128	0.573	0.035	9.10828e-144	Tum_PTPRZ1	PROX1
2.55911e-146	0.290542	0.281	0.007	5.92485e-142	Tum_PTPRZ1	ISM2
5.88625e-143	0.517293	0.448	0.021	1.36278e-138	Tum_PTPRZ1	PRAC1
2.27892e-140	1.61215	0.802	0.087	5.27615e-136	Tum_PTPRZ1	TRAC
2.94385e-140	1.00741	0.812	0.085	6.81559e-136	Tum_PTPRZ1	CHL1
8.02232e-138	1.77977	0.479	0.026	1.85733e-133	Tum_PTPRZ1	MT3
8.8922e-135	1.11959	0.656	0.055	2.05872e-130	Tum_PTPRZ1	C21orf62
2.00065e-130	0.336006	0.208	0.004	4.6319e-126	Tum_PTPRZ1	LINC01480
2.25461e-129	1.48821	0.656	0.058	5.21987e-125	Tum_PTPRZ1	CA4
6.40562e-129	0.380001	0.312	0.01	1.48303e-124	Tum_PTPRZ1	RP11-71N10.1
1.70564e-128	1.18304	0.49	0.03	3.94889e-124	Tum_PTPRZ1	GFAP
1.20781e-121	0.925322	0.521	0.036	2.79633e-117	Tum_PTPRZ1	AGT
8.89559e-120	0.444362	0.375	0.017	2.05951e-115	Tum_PTPRZ1	PHYHIPL
1.81373e-119	2.24896	0.646	0.062	4.19915e-115	Tum_PTPRZ1	FRZB
1.44228e-118	0.817111	0.562	0.044	3.33917e-114	Tum_PTPRZ1	CA14
3.76611e-111	0.786702	0.542	0.044	8.71931e-107	Tum_PTPRZ1	TAGLN3
9.03433e-146	1.01212	1	0.999	2.09163e-141	Tum_ST6GALNAC1	RPL38
6.86222e-135	0.972406	1	0.999	1.58874e-130	Tum_ST6GALNAC1	RPL35
3.22584e-131	1.02778	1	1	7.46845e-127	Tum_ST6GALNAC1	RPL7
6.82286e-127	1.02735	0.738	0.178	1.57963e-122	Tum_ST6GALNAC1	CDKN2A
1.28057e-125	0.686905	1	1	2.96477e-121	Tum_ST6GALNAC1	RPS29
9.29921e-124	1.1268	0.996	0.674	2.15295e-119	Tum_ST6GALNAC1	IGKC
3.44667e-108	0.662577	0.572	0.119	7.97973e-104	Tum_ST6GALNAC1	DEPTOR
6.73776e-108	1.08637	0.945	0.699	1.55993e-103	Tum_ST6GALNAC1	NBEAL1
4.34271e-107	0.680731	1	0.997	1.00542e-102	Tum_ST6GALNAC1	RPL41
1.73504e-103	0.740984	1	1	4.01697e-99	Tum_ST6GALNAC1	RPS3A
3.09137e-103	1.00979	0.919	0.42	7.15714e-99	Tum_ST6GALNAC1	SMIM22
4.41829e-103	0.757853	1	0.997	1.02292e-98	Tum_ST6GALNAC1	SERF2
3.65782e-97	1.03756	0.996	0.975	8.46859e-93	Tum_ST6GALNAC1	H3F3B
6.67457e-96	1.23043	0.967	0.768	1.5453e-91	Tum_ST6GALNAC1	CD24
1.0623e-94	0.531458	0.435	0.077	2.45944e-90	Tum_ST6GALNAC1	ST6GALNAC1
3.55249e-93	0.861204	0.993	0.864	8.22474e-89	Tum_ST6GALNAC1	ATP5I
2.12024e-91	1.42992	0.875	0.389	4.90879e-87	Tum_ST6GALNAC1	DAPL1
5.573e-91	0.774124	0.996	1	1.29026e-86	Tum_ST6GALNAC1	RPL12
2.17467e-90	0.930623	0.631	0.172	5.0348e-86	Tum_ST6GALNAC1	HLA-DRB5
5.09137e-90	0.895449	0.72	0.231	1.17875e-85	Tum_ST6GALNAC1	HLA-DMA
1.16185e-89	0.749529	0.786	0.309	2.6899e-85	Tum_ST6GALNAC1	IGHG3
7.22292e-89	0.768058	0.996	0.998	1.67225e-84	Tum_ST6GALNAC1	RPL7A
2.50569e-88	0.673762	0.517	0.122	5.80116e-84	Tum_ST6GALNAC1	CDKN2C
6.43602e-88	1.14007	0.867	0.388	1.49007e-83	Tum_ST6GALNAC1	HLA-DRA
6.32664e-85	0.677434	1	1	1.46474e-80	Tum_ST6GALNAC1	RPL9
6.43453e-82	1.13853	0.749	0.294	1.48972e-77	Tum_ST6GALNAC1	HLA-DPB1
3.65036e-81	0.577177	0.395	0.069	8.45131e-77	Tum_ST6GALNAC1	HLA-DQA2
3.18499e-80	1.0132	0.76	0.295	7.37389e-76	Tum_ST6GALNAC1	HLA-DPA1
1.06772e-79	0.768301	0.609	0.187	2.47199e-75	Tum_ST6GALNAC1	ESR1
3.20203e-79	0.869625	0.86	0.416	7.41335e-75	Tum_ST6GALNAC1	ASS1
5.26498e-77	0.993798	0.978	0.659	1.21895e-72	Tum_ST6GALNAC1	IFI27
1.14751e-73	0.634077	1	1	2.65671e-69	Tum_ST6GALNAC1	RPL8
3.56231e-73	0.792482	0.742	0.309	8.24746e-69	Tum_ST6GALNAC1	DOK5
2.55939e-72	0.403654	0.373	0.07	5.92551e-68	Tum_ST6GALNAC1	NXNL2
1.35995e-71	0.761187	0.568	0.16	3.14855e-67	Tum_ST6GALNAC1	DEFB1
3.25076e-71	0.634952	1	1	7.52616e-67	Tum_ST6GALNAC1	RPS6
6.88305e-71	0.709096	0.941	0.689	1.59356e-66	Tum_ST6GALNAC1	AC090498.1
6.89228e-71	0.697485	0.52	0.132	1.5957e-66	Tum_ST6GALNAC1	HLA-DQA1
1.41288e-68	0.632736	1	1	3.2711e-64	Tum_ST6GALNAC1	FTH1
3.07762e-67	0.627805	0.959	0.89	7.12531e-63	Tum_ST6GALNAC1	EDF1
1.04154e-65	0.492539	0.435	0.107	2.41138e-61	Tum_ST6GALNAC1	ERAP2
1.37022e-65	0.650161	0.697	0.292	3.17234e-61	Tum_ST6GALNAC1	IGHG4
1.48266e-65	0.780659	0.952	0.658	3.43266e-61	Tum_ST6GALNAC1	CD74
2.79068e-65	0.335406	0.354	0.068	6.46099e-61	Tum_ST6GALNAC1	ABO
1.20016e-64	0.46361	0.454	0.117	2.7786e-60	Tum_ST6GALNAC1	NUPR2
7.50481e-64	0.915848	0.786	0.387	1.73751e-59	Tum_ST6GALNAC1	HLA-DRB1
7.23145e-63	0.821946	0.609	0.214	1.67422e-58	Tum_ST6GALNAC1	MTRNR2L1
3.11241e-62	0.337398	0.284	0.048	7.20585e-58	Tum_ST6GALNAC1	AIM1
2.47312e-61	0.331185	0.28	0.045	5.72577e-57	Tum_ST6GALNAC1	IDO1
2.61833e-60	0.550966	1	0.996	6.06196e-56	Tum_ST6GALNAC1	RPS10
0	1.94235	0.874	0.256	0	Tum_TNNT2	ADIRF
0	1.31049	0.529	0.033	0	Tum_TNNT2	TNNT2
0	1.20265	0.679	0.189	0	Tum_TNNT2	PCP4
0	1.16571	0.994	0.945	0	Tum_TNNT2	IFITM3
0	1.14007	1	1	0	Tum_TNNT2	RPLP1
0	1.02941	0.939	0.388	0	Tum_TNNT2	MSLN
0	0.969763	0.962	0.661	0	Tum_TNNT2	BCAM
0	0.922	1	1	0	Tum_TNNT2	RPL8
0	0.915592	0.999	1	0	Tum_TNNT2	RPL21
0	0.900219	1	1	0	Tum_TNNT2	RPS3
0	0.869698	1	1	0	Tum_TNNT2	RPS17
0	0.865261	0.994	0.998	0	Tum_TNNT2	RPLP0
0	0.81519	0.999	0.998	0	Tum_TNNT2	RPS25
0	0.811559	0.913	0.384	0	Tum_TNNT2	C19orf33
0	0.808545	1	1	0	Tum_TNNT2	RPL37
0	0.80448	0.999	0.998	0	Tum_TNNT2	RPSA
0	0.776752	0.426	0.045	0	Tum_TNNT2	CCDC3
0	0.761897	0.45	0.053	0	Tum_TNNT2	LINC01133
0	0.748153	1	1	0	Tum_TNNT2	RPLP2
0	0.733588	0.995	0.989	0	Tum_TNNT2	RPL36A
0	0.699607	1	1	0	Tum_TNNT2	RPL27A
0	0.480223	1	1	0	Tum_TNNT2	RPL30
1.26578e-307	0.685543	0.999	1	2.93052e-303	Tum_TNNT2	RPL29
9.30713e-307	0.559502	1	1	2.15479e-302	Tum_TNNT2	RPS20
8.01025e-305	1.0594	0.64	0.205	1.85453e-300	Tum_TNNT2	GAS6
8.97788e-304	0.601302	0.994	0.996	2.07856e-299	Tum_TNNT2	RPS10
4.81911e-301	0.534215	1	1	1.11572e-296	Tum_TNNT2	RPL15
7.75401e-298	0.630471	0.999	1	1.79521e-293	Tum_TNNT2	RPL18
1.10199e-295	0.665566	1	1	2.55133e-291	Tum_TNNT2	RPL32
4.79172e-295	0.525967	0.345	0.02	1.10938e-290	Tum_TNNT2	VSIG2
2.93724e-292	1.20323	0.864	0.502	6.8003e-288	Tum_TNNT2	S100A4
8.06455e-289	1.03002	0.572	0.154	1.8671e-284	Tum_TNNT2	CAV1
5.28898e-287	0.883701	0.877	0.469	1.2245e-282	Tum_TNNT2	FOLR1
5.65319e-285	0.616022	0.997	0.997	1.30883e-280	Tum_TNNT2	RPL4
5.89204e-280	0.638177	1	1	1.36412e-275	Tum_TNNT2	RPL31
3.00258e-279	0.602768	0.994	0.967	6.95158e-275	Tum_TNNT2	EEF1D
1.01066e-277	0.520219	1	1	2.33988e-273	Tum_TNNT2	RPL7
1.34841e-274	0.539733	1	1	3.12183e-270	Tum_TNNT2	RPL13A
4.51092e-270	0.455456	0.999	0.999	1.04437e-265	Tum_TNNT2	FAU
3.89317e-267	0.908764	0.863	0.487	9.01346e-263	Tum_TNNT2	LGALS3
3.18522e-266	0.47271	1	1	7.37442e-262	Tum_TNNT2	RPL9
9.81414e-266	0.448727	1	1	2.27217e-261	Tum_TNNT2	RPL10
8.41158e-265	0.607955	1	1	1.94745e-260	Tum_TNNT2	RPL10A
8.55417e-264	0.387979	1	1	1.98046e-259	Tum_TNNT2	RPS27A
1.87471e-262	1.30149	0.468	0.095	4.34033e-258	Tum_TNNT2	TFPI2
5.9262e-259	0.667341	1	1	1.37203e-254	Tum_TNNT2	RPS4X
6.02162e-258	0.519223	1	1	1.39412e-253	Tum_TNNT2	RPL34
2.57989e-257	0.687279	0.983	0.935	5.97295e-253	Tum_TNNT2	RPL36AL
1.23177e-244	0.483616	1	1	2.85181e-240	Tum_TNNT2	RPS13
3.21631e-241	0.584863	0.344	0.038	7.4464e-237	Tum_TNNT2	LY6G6C
