# Supplementary material for: High-grade serous tubo-ovarian cancer refined with single-cell RNA sequencing: specific cell subtypes influence survival and determine molecular subtype classification
Source: Genome Med. 2021 Jul 9;13:111. doi: 10.1186/s13073-021-00922-x (PMC8268616; doi:10.1186/s13073-021-00922-x)
Supplement: Supplementary file 9 — Additional file 9: Table S7. Comparative analysis of subtype annotation on mutual patients in this study and Qian et al. [file 13073_2021_922_MOESM9_ESM.xlsx]

## Sheet: A) Correlation major cell types
Supplementary Table S7: Comparative analysis of subtype annotation on mutual patients in this study and Qian et al.(64)
A) Overall correlation on stromal cell annotations of the major cell types in shared cells
	Major cell type annotation by Olbrecht et al.	Identical Major cell type annotation by Qian et al.	Percentage of cells with identical annotation
B cells	346	343	99.1%
Dendritic cells	313	283	90.4%
Endothelial cells	647	645	99.7%
Fibroblasts and ovarian stroma cells	5303	5284	99.6%
Myeloid cells and Mast cells	1359	1282	94.3%
T cells and	627	625	99.7%
Natural Killer cells
Total cells*	8595	8462	98.5%
Legend
* Doublets and low quality cells are still included as they are only removed on a subcluster level

## Sheet: B) correlation all phenotypes
B) Major cell type-weighted correlation on stromal cell annotations of the cell subtypes in shared cells
	Cell subtype annotation by Olbrecht et al.	Identical cell subtype annotation by Qian et al.	Percentage of cells with identical annotation
B cells °	337	323	95.8%
Dendritic cells	307	260	84.7%
Endothelial cells	617	564	91.4%
Fibroblasts and ovarian stroma cells◆	5254	4534	86.3%
Monocytes and Mast cells☆	1226	1010	82.4%
T cells☆ and	622	468	75.2%
Natural Killer cells
Total cells*	8363	7159	85.6%
* Doublets and low quality cells are excluded from this analysis
° B cell phenotypes of Qian et al.[64] were devided in follicular and plasma cells to make comparison possible
◆ OSC phenotypes of Olbrecht et al. are merged
✩ TC_CD4_GZMA includes TC_CD4_CCR7 from Qian et al.[64]
✩ TC_CD8_GZMA includes TC_CD8_ZNF683 and TC_CD8_HAVCR2 from Qian et al.[64]
✩ M_CCR2 includes M_CCL2 from Qian et al.[64]
✩ M_CCL18 includes M_LYVE1 and M_CX3CR1 from Qian et al.[64]

## Sheet: C) Correlation progn. phenotype
C) Major cell type-weighted correlation of the cell subtype annotations for the prognostic subclusters in shared cells.
	Cells with annotation by Olbrecht et al.	Cells with identical annotation by Qian et al.	Percentage of cells with identical annotation
BC_IGHG1+/PRDM1hi °	316	295	0.933544
EC_PROX1	71	66	0.929577
FB_COMP	266	248	0.932331
FB_MYH11	652	646	0.990798
FB_CALB2	445	437	0.982022
Tum_BAMBI ◆	NA	NA	NA
Doublet and low-quality subclusters were excluded from this analysis. NA, Not Applicable as Qian et al.[64] did not subcluster tumour cells.
* Doublets and low quality cells are excluded from this analysis
° B cell phenotypes of Qian et al.[64] are devided in follicular and plasma cells
◆ NA, Not applicable as Qian et al.[64] did not annotate tumour cells

## Sheet: D) NMI
D) Normalised mutual information of major cell type and subtype annotation of cells shared by Qian et al. and Olbrecht et al.
All cells	Varying Parameter	Normalised mutual information
All cells	major cell type annotation	0.936
Major cell types	Parameter	Normalised mutual information
results of each major cell type combined	cell subtype annotation	0.830
B cells	cell subtype annotation	0.606
Dendritic cells	cell subtype annotation	0.650
Endothelial cells	cell subtype annotation	0.774
Myeloid cells	cell subtype annotation	0.617
Fibroblasts + Ovarian stroma cells*	cell subtype annotation	0.736
T cells	cell subtype annotation	0.502
* No individual NMI analysis can be performed for fibroblasts and ovarian stromal cell seperately as Ovarian stromal cells were subclustered as a seperate major cell type in Olbrecht el al. in contrast to being subclustered among the fibroblasts in Qian et al.

## Sheet: Distribution cell lineages
Olbrecht et al.	B-cells	Dendritic cells	Endothelial cells	Fibroblasts	Monocytes	Ovarian stroma	T-cells	Tumor cells
Qian et al.[64]
B-cells	343	3	1	0	3	0	0	0
Dendritic cells	0	283	0	0	67	0	0	0
Endothelial cells	0	0	645	1	0	0	0	0
Fibroblasts	1	0	0	3495	0	1789	0	4
MAST	0	0	0	0	6	0	0	0
Missing ◆	1	0	1	3	1	14	1	4533
Myeloid cells	0	27	0	1	1282	0	1	2
T-cells	1	0	0	0	0	0	625	0
◆ Qian et al.[64] did not annotate tumour cells, so these cells are labeled as missing

## Sheet: Distribution of BCs
Olbrecht et al.	BC_GPR183	BC_IGHG1_PRDM1
Qian et al.[64]*
B cell C1_CD27-/IGHD+	5	0
B cell C2-3_CD27+	23	11
B cell C5_IGHG1+/PRDM1-high	0	163
B cell C7_IGHA1+/PRDM1-high	1	107
B cell C8_IGHA1+/PRDM1-low	0	25
Fibroblast CAF3	0	1
T cell C6_CD4_GZMA	1	0
* Doublets and low quality cells are excluded from this analysis

## Sheet: Distribution TCs
Olbrecht et al.*	NK_FGFBP2	NK_XCL1	TC_CD4_GZMA	TC_CD8_CX3CR1	TC_CD8_GZMK	TC_FOXP3
Qian et al.[64]*
Fibroblast C4_STAR_NF	0	0	0	0	0	0
Fibroblast C5_STAR_CAF	0	0	0	0	0	0
Fibroblast CAF1	0	0	0	0	0	0
T cell C1_CD8_HAVCR2	0	1	3	1	16	4
T cell C2_CD8_GZMK	0	0	22	9	30	1
T cell C3_CD8_ZNF683	0	2	20	3	76	1
T cell C4_CD8_CX3CR1	8	0	6	41	6	0
T cell C5_CD4_CCR7	1	1	66	0	3	0
T cell C6_CD4_GZMA	0	4	130	1	28	5
T cell C7_CD4_CXCL13	0	0	2	0	1	3
T cell C8_CD4_FOXP3	0	1	2	0	1	15
T cell C9_NK_FGFBP2	51	1	0	2	0	0
T cell C10_NK_XCL1	5	43	2	2	2	0
* Doublets and low quality cells are excluded from this analysis
subclusters linked by TC_CD8_GZMK
subclusters linked to TC_CD4_GZMA

## Sheet: Distribution DCs
Olbrecht et al.*	DC_CD207	DC_CLEC9A	DC_FCER1A	DC_LILRA4
Qian et al.[64]*
B cell C2-3_CD27+	0	0	3	0
DC C1_CLEC9A	0	16	4	0
DC C2_CLEC10A	1	2	170	0
DC C3_CCR7	0	0	4	0
DC C4_LILRA4	0	0	0	17
DC C5_CD207	57	0	5	7
Myeloid C3_CCR2	0	0	6	1
Myeloid C4_CCL2	0	0	3	0
Myeloid C5_CCL18	0	0	2	0
Myeloid C7_CX3CR1	8	0	0	1
* Doublets and low quality cells are excluded from this analysis

## Sheet: Distribution of FB+OSC
Olbrecht et al.*	FB_CALB2	FB_CFD	FB_COL27A1	FB_COMP	FB_MYH11	FB_RGS5	FB_SERPINE1	OSC_STAR	OSC_LEFTY2
Qian et al.[64]*
Fibroblast C4_STAR_NF	0	0	2	0	0	0	1	1548	6
Fibroblast C5_STAR_CAF	0	0	3	3	0	0	3	57	0
Fibroblast C6_CALB2	437	7	6	0	2	0	32	0	0
Fibroblast C7_MYH11	2	181	57	1	646	10	2	0	0
Fibroblast C8_RGS5	0	0	1	4	3	112	0	0	0
Fibroblast C9_CFD_CAF	1	15	121	2	0	0	90	91	53
Fibroblast C9_CFD_ovary	0	616	10	1	0	0	1	2	0
Fibroblast CAF1	0	10	214	40	0	0	5	1	0
Fibroblast CAF2	3	0	55	203	0	0	530	0	0
Fibroblast CAF3	2	6	21	9	1	0	16	4	0
Fibroblast CAF4	0	0	0	3	0	0	1	0	0
Myeloid C5_CCL18	0	0	0	0	0	0	1	0	0
Myeloid C7_CX3CR1	0	0	0	0	0	0	0	0	0
* Doublets and low quality cells are excluded from this analysis

## Sheet: Distribution M
Olbrecht et al.*	M_CCL18	M_CCR2	M_CD14	M_CD16	M_MAST	M_MMP9
Qian et al.[64]*
B cell C2-3_CD27+	0	0	2	0	0	0
DC C2_CLEC10A	16	5	2	0	0	0
DC C4_LILRA4	0	0	0	0	0	0
DC C5_CD207	7	0	0	0	0	0
Fibroblast C7_MYH11	0	0	0	0	0	0
Fibroblast CAF1	0	0	0	0	0	0
Mast C1_CPA3	0	0	0	0	3	0
Mast C2_CMA1	0	0	0	0	2	0
Mast C3_ICAM1	0	0	0	0	1	0
Myeloid C1_CD14	3	3	252	6	0	0
Myeloid C10_FCGR3B	0	2	0	0	0	0
Myeloid C2_CD16	0	0	4	69	0	0
Myeloid C3_CCR2	60	34	17	0	0	0
Myeloid C4_CCL2	34	24	2	0	0	3
Myeloid C5_CCL18	313	16	1	0	0	13
Myeloid C6_MMP9	0	7	2	0	0	33
Myeloid C7_CX3CR1	200	10	0	0	0	0
Myeloid C9_LYVE1	79	0	1	0	0	0
* Doublets and low quality cells are excluded from this analysis
subclusters linked by M2 profile
subclusters linked to M_CCR2

[truncated: 2 more sheets: Distribution ECs, Blad1]
