# Supplementary material for: High-grade serous tubo-ovarian cancer refined with single-cell RNA sequencing: specific cell subtypes influence survival and determine molecular subtype classification
Source: Genome Med. 2021 Jul 9;13:111. doi: 10.1186/s13073-021-00922-x (PMC8268616; doi:10.1186/s13073-021-00922-x)
Supplement: Supplementary file 10 — Additional file 10: Table S8. List and distribution of the 809 transcriptomic markers. [file 13073_2021_922_MOESM10_ESM.xlsx]

## Sheet: List of TMs
Supplementary Table S8: List and distribution of the 809 transcriptomic markers
Transcriptomic Marker	subcluster highest TM expression	p_val	avg_logFC	pct.1	pct.2	p_val_adj	subcluster second highest TM expression		p_val	p-value not adjusted for multiple test correction
MS4A1	BC_GPR183	1.68898e-62	2.32696	0.818	0.011	3.91033e-58	TC_CD4_GZMA		avg_logFC	average log2 fold change. Positive values indicate that the gene is more highly expressed in the cluster.
BANK1	BC_GPR183	6.19353e-34	1.38834	0.606	0.03	1.43393e-29	NK_XCL1		pct.1	The percentage of cells where the gene is detected in the cluster
RP11-693J15.5	BC_GPR183	3.92665e-23	1.09244	0.455	0.027	9.09098e-19	DC_CLEC10A		pct.2	The percentage of cells where the gene is detected on average in the other clusters
VPREB3	BC_GPR183	4.45892e-13	1.17392	0.455	0.077	1.03233e-08	Tum_MAGEC2		p_val_adj	Adjusted p-value, based on bonferroni correction using all genes in the dataset, used to determine significance
FCRLA	BC_GPR183	1.57369e-12	1.2467	0.455	0.082	3.6434e-08	BC_IGHG1_PRDM1
CD79B	BC_GPR183	6.67653e-08	1.40932	0.606	0.316	0.00154575	EC_CA4
TNFRSF13C	BC_GPR183	9.56437e-07	0.803523	0.424	0.146	0.0221434	BC_IGHG1_PRDM1
IGHG2	BC_IGHG1_PRDM1	2.527e-17	4.5175	0.923	0.152	5.85052e-13	TC_CD8_GZMK
IGHGP	BC_IGHG1_PRDM1	3.32659e-17	3.4493	0.893	0.03	7.70171e-13	M_CD14
JSRP1	BC_IGHG1_PRDM1	2.50723e-13	1.18252	0.758	0	5.80475e-09	TC_CD8_CX3CR1
FAM46C	BC_IGHG1_PRDM1	1.43087e-10	0.650323	0.712	0.03	3.31275e-06	TC_CD8_GZMK
TNFRSF17	BC_IGHG1_PRDM1	3.38901e-09	0.61626	0.591	0	7.84624e-05	DC_LILRA4
IGLV3-1	BC_IGHG1_PRDM1	5.85453e-09	1.42986	0.615	0.03	0.000135544	BC_GPR183
PDK1	BC_IGHG1_PRDM1	1.94965e-08	0.598484	0.61	0.03	0.000451384	Tum_DNAH5
SPAG4	BC_IGHG1_PRDM1	6.01924e-07	0.385054	0.536	0.03	0.0139357	Tum_DNAH5
RP11-16E12.2	BC_IGHG1_PRDM1	2.70941e-06	0.452521	0.437	0	0.0627282	Tum_MAGEC2
FCRL5	BC_IGHG1_PRDM1	4.18193e-06	0.446391	0.728	0.182	0.0968202	BC_GPR183
FCGBP	DC_CD207	1.11483e-52	2.20866	0.928	0.078	2.58106e-48	M_CCL18
CD1A	DC_CD207	9.00262e-39	1.45194	0.783	0.078	2.08429e-34	DC_LILRA4
PPM1N	DC_CD207	6.95674e-34	0.94191	0.667	0.061	1.61062e-29	M_CD16
PLEK2	DC_CD207	7.32415e-33	1.06843	0.696	0.075	1.69569e-28	M_CCR2
CD207	DC_CD207	2.91959e-17	0.933516	0.42	0.054	6.75944e-13	DC_LILRA4
RP11-556E13.1	DC_CD207	2.56661e-16	0.40928	0.42	0.058	5.94221e-12	M_CCR2
PARM1	DC_CD207	7.0376e-14	0.469359	0.565	0.159	1.62934e-09	FB_RGS5
G0S2	DC_CD207	7.03063e-13	1.08355	0.551	0.159	1.62773e-08	M_CD16
CCL3L3	DC_CD207	1.2437e-10	0.94568	0.42	0.105	2.87941e-06	M_CCL18
CD1E	DC_CD207	4.87809e-10	0.473861	0.826	0.39	1.12938e-05	DC_CLEC10A
TRPM4	DC_CD207	1.34937e-09	0.593813	0.42	0.125	3.12405e-05	DC_LILRA4
TIGAR	DC_CD207	1.66724e-09	0.363395	0.522	0.186	3.85999e-05	M_MMP9
RP11-404O13.5	DC_CD207	2.23775e-09	0.364811	0.536	0.18	5.18085e-05	DC_CLEC10A
EBI3	DC_CD207	1.2949e-07	0.344572	0.406	0.139	0.00299794	DC_CLEC10A
TNFAIP8L2	DC_CD207	1.27561e-06	0.280253	0.522	0.224	0.0295329	M_CCR2
DOCK10	DC_CD207	8.92924e-06	0.262456	0.58	0.271	0.20673	NK_FGFBP2
CLEC9A	DC_CLEC9A	8.43087e-45	1.72092	0.88	0.038	1.95191e-40	DC_CLEC10A
RAB7B	DC_CLEC9A	3.85582e-34	0.92117	0.8	0.047	8.92699e-30	M_MMP9
XCR1	DC_CLEC9A	4.55976e-29	0.91774	0.6	0.027	1.05567e-24	DC_CLEC10A
CLNK	DC_CLEC9A	6.9732e-26	0.891937	0.68	0.053	1.61443e-21	NK_XCL1
FBXO27	DC_CLEC9A	1.46823e-20	0.362644	0.44	0.021	3.39926e-16	Tum_ARNT2
WDFY4	DC_CLEC9A	1.46083e-15	1.06259	0.84	0.209	3.3821e-11	DC_LILRA4
IDO1	DC_CLEC9A	9.1675e-15	1.22243	0.68	0.121	2.12246e-10	Tum_GJA5
ASB2	DC_CLEC9A	3.11048e-14	0.64636	0.52	0.065	7.20139e-10	TC_FOXP3
LGALS2	DC_CLEC9A	3.14623e-14	1.79388	0.8	0.236	7.28416e-10	M_CD14
BATF3	DC_CLEC9A	2.79577e-13	0.678012	0.64	0.106	6.47278e-09	FB_RGS5
VAC14	DC_CLEC9A	2.01869e-11	0.722584	0.64	0.139	4.67368e-07	M_MMP9
SLAMF7	DC_CLEC9A	7.11766e-10	0.796628	0.64	0.15	1.64788e-05	NK_FGFBP2
LACC1	DC_CLEC9A	8.41767e-10	0.463717	0.44	0.074	1.94886e-05	M_CCL18
VAV3	DC_CLEC9A	9.00391e-09	0.576309	0.48	0.094	0.000208458	TC_FOXP3
HAVCR2	DC_CLEC9A	7.2408e-05	0.530228	0.84	0.451	1	NK_XCL1
CLEC10A	DC_CLEC10A	3.2272e-34	1.56878	0.796	0.155	7.47161e-30	DC_CLEC9A
NLRP3	DC_CLEC10A	1.37922e-21	1.01327	0.662	0.203	3.19316e-17	M_CD14
IL1R2	DC_CLEC10A	3.30427e-14	1.02728	0.449	0.088	7.65005e-10	M_CD14
GPAT3	DC_CLEC10A	1.71296e-08	0.48022	0.505	0.25	0.000396584	DC_CD207
LILRA4	DC_LILRA4	5.33591e-57	2.03717	0.778	0.01	1.23537e-52	M_CD16
PTCRA	DC_LILRA4	4.37906e-56	1.52679	0.722	0	1.01384e-51	M_MMP9
LRRC26	DC_LILRA4	4.37906e-56	1.31581	0.722	0	1.01384e-51	Tum_MAGEC2
SMPD3	DC_LILRA4	1.23514e-50	1.31558	0.704	0.01	2.8596e-46	FB_CALB2
SCT	DC_LILRA4	5.00527e-47	1.51306	0.63	0.003	1.15882e-42	FB_COMP
MAP1A	DC_LILRA4	5.41826e-47	1.26299	0.63	0.003	1.25444e-42	FB_RGS5
IL3RA	DC_LILRA4	3.68686e-43	1.27168	0.648	0.016	8.53583e-39	EC_ESM1
SMIM5	DC_LILRA4	1.69075e-42	1.00409	0.556	0	3.91443e-38	Tum_CRISP3
CLEC4C	DC_LILRA4	1.5002e-40	1.03025	0.648	0.026	3.47325e-36	DC_CLEC9A
FAM129C	DC_LILRA4	1.44504e-39	0.9261	0.519	0	3.34555e-35	BC_GPR183
TCL1A	DC_LILRA4	1.15053e-36	2.29181	0.481	0	2.6637e-32	BC_GPR183
RP11-117D22.2	DC_LILRA4	4.51826e-35	0.764665	0.574	0.023	1.04607e-30	DC_CLEC9A
PACSIN1	DC_LILRA4	8.54384e-34	0.493763	0.444	0	1.97807e-29	TC_CD8_CX3CR1
SCAMP5	DC_LILRA4	2.26911e-32	0.623705	0.426	0	5.25345e-28	EC_ESM1
MYBL2	DC_LILRA4	2.85388e-29	0.867306	0.5	0.023	6.60731e-25	Tum_ARNT2
SLC15A4	DC_LILRA4	1.25517e-28	1.0234	0.759	0.129	2.90597e-24	NK_FGFBP2
BCL11A	DC_LILRA4	1.48253e-27	1.37117	0.722	0.132	3.43236e-23	BC_GPR183
NEK8	DC_LILRA4	8.84925e-27	0.619471	0.407	0.01	2.04878e-22	BC_GPR183
RUBCN	DC_LILRA4	3.56044e-20	0.920991	0.556	0.087	8.24312e-16	NK_FGFBP2
SLC7A5	DC_LILRA4	9.35312e-20	0.713924	0.611	0.103	2.16543e-15	EC_CA4
ERN1	DC_LILRA4	1.91059e-19	0.614153	0.481	0.058	4.42339e-15	TC_CD4_GZMA
PFKFB2	DC_LILRA4	1.96784e-19	0.580422	0.407	0.032	4.55595e-15	Tum_DNAH5
TLR7	DC_LILRA4	1.55875e-18	0.596076	0.593	0.1	3.60881e-14	M_CCL18
KCTD5	DC_LILRA4	3.9667e-18	0.521617	0.611	0.113	9.18371e-14	DC_CD207
SPIB	DC_LILRA4	6.34812e-18	1.04557	0.667	0.187	1.46972e-13	BC_GPR183
FUT7	DC_LILRA4	5.17034e-17	0.86926	0.593	0.126	1.19704e-12	DC_CD207
CSF2RB	DC_LILRA4	2.13194e-16	0.723495	0.667	0.187	4.93587e-12	EC_ACKR1
ABHD15	DC_LILRA4	6.12399e-13	0.632434	0.519	0.116	1.41783e-08	NK_XCL1
IRF4	DC_LILRA4	6.26249e-13	0.671366	0.519	0.129	1.44989e-08	BC_IGHG1_PRDM1
CHAF1A	DC_LILRA4	1.75024e-12	0.406099	0.5	0.113	4.05215e-08	Tum_ARNT2
TATDN3	DC_LILRA4	6.43974e-10	0.461047	0.537	0.165	1.49093e-05	M_CD16
SIDT1	DC_LILRA4	1.14933e-08	0.270061	0.426	0.103	0.000266094	DC_CLEC10A
ADAM19	DC_LILRA4	4.40927e-08	0.444701	0.519	0.177	0.00102084	TC_FOXP3
ACKR1	EC_ACKR1	1.3107e-112	2.55948	0.954	0.119	3.03453e-108	EC_CA4
CCL14	EC_ACKR1	1.33814e-56	1.16629	0.768	0.2	3.09807e-52	EC_CA4
SELP	EC_ACKR1	3.02134e-38	0.749726	0.483	0.067	6.99501e-34	EC_CA4
ZNF385D	EC_ACKR1	3.92238e-33	0.751804	0.523	0.136	9.08109e-29	EC_CA4
TGFBR3	EC_ACKR1	2.1496e-29	0.643288	0.629	0.243	4.97677e-25	FB_CFD
OLFM1	EC_ACKR1	2.79945e-22	0.602851	0.483	0.169	6.48128e-18	EC_CA4
DOC2B	EC_ACKR1	4.42076e-16	0.445442	0.434	0.174	1.02349e-11	EC_PROX1
LRRC32	EC_ACKR1	7.31267e-12	0.525733	0.447	0.229	1.69303e-07	EC_FBLN5
MPZL2	EC_ACKR1	2.14652e-08	0.360087	0.503	0.307	0.000496963	EC_FBLN5
ESM1	EC_ESM1	4.95145e-67	2.03806	0.677	0.049	1.14636e-62	EC_CA4
GABRD	EC_ESM1	1.70902e-55	0.816671	0.484	0.019	3.95673e-51	FB_RGS5
FAM101B	EC_ESM1	2.7547e-43	1.08539	0.763	0.164	6.37767e-39	EC_CA4
VWA1	EC_ESM1	1.15741e-39	1.36007	0.849	0.256	2.67964e-35	EC_CA4
HECW2	EC_ESM1	5.52268e-36	0.765475	0.624	0.113	1.27861e-31	EC_CA4
ITGA8	EC_ESM1	1.26498e-33	0.68475	0.484	0.064	2.92867e-29	FB_MYH11
PCDH12	EC_ESM1	7.08763e-32	0.664924	0.634	0.13	1.64093e-27	EC_CA4
PDGFB	EC_ESM1	2.63188e-29	0.729359	0.677	0.169	6.09333e-25	EC_CA4
PDGFD	EC_ESM1	2.80518e-28	0.827483	0.624	0.146	6.49456e-24	EC_FBLN5
BTNL9	EC_ESM1	8.35754e-28	0.785816	0.559	0.11	1.93494e-23	EC_CA4
DYSF	EC_ESM1	3.60556e-27	0.704267	0.624	0.157	8.34759e-23	EC_CA4
PCDH17	EC_ESM1	1.19101e-24	0.888268	0.731	0.254	2.75743e-20	EC_CA4
EXOC3L2	EC_ESM1	3.92136e-24	0.507318	0.452	0.083	9.07874e-20	EC_CA4
PINK1	EC_ESM1	8.72671e-24	0.749926	0.731	0.259	2.02041e-19	EC_CA4
GPR4	EC_ESM1	2.30563e-23	0.521187	0.602	0.156	5.338e-19	EC_CA4
FAM167B	EC_ESM1	3.98307e-23	0.799826	0.806	0.294	9.2216e-19	EC_CA4
DGKH	EC_ESM1	6.76826e-21	0.603079	0.634	0.202	1.56699e-16	EC_CA4
RGS3	EC_ESM1	3.00264e-19	0.851958	0.656	0.24	6.9517e-15	EC_FBLN5
NDST1	EC_ESM1	4.10063e-19	0.548324	0.645	0.219	9.49378e-15	EC_CA4
ACE	EC_ESM1	6.08953e-19	0.684165	0.591	0.186	1.40985e-14	EC_FBLN5
GRB10	EC_ESM1	8.88579e-19	0.542674	0.591	0.192	2.05724e-14	EC_CA4
FMNL3	EC_ESM1	3.46198e-17	0.514498	0.527	0.159	8.01519e-13	DC_LILRA4
GRPEL2	EC_ESM1	4.57294e-17	0.377159	0.409	0.094	1.05873e-12	EC_CA4
LMO2	EC_ESM1	9.71032e-15	0.613782	0.634	0.28	2.24813e-10	EC_CA4
FAM198B	EC_ESM1	1.05275e-14	0.541186	0.785	0.37	2.43733e-10	EC_FBLN5
DOCK6	EC_ESM1	5.33574e-13	0.397566	0.613	0.246	1.23533e-08	EC_FBLN5
ARAP3	EC_ESM1	1.26044e-12	0.293562	0.495	0.17	2.91817e-08	EC_FBLN5
CPNE2	EC_ESM1	1.72322e-12	0.416444	0.559	0.223	3.9896e-08	EC_FBLN5
ATP11A	EC_ESM1	2.3634e-12	0.40612	0.505	0.183	5.47174e-08	M_CD16
SEMA6B	EC_ESM1	8.50381e-10	0.298886	0.484	0.186	1.9688e-05	EC_FBLN5
CDA	EC_ESM1	1.14222e-09	0.419465	0.634	0.308	2.64446e-05	EC_FBLN5
DCHS1	EC_ESM1	2.5622e-09	0.304467	0.495	0.207	5.93201e-05	EC_PROX1
ACVRL1	EC_ESM1	6.57115e-08	0.361913	0.71	0.413	0.00152135	EC_FBLN5
STC1	EC_ESM1	9.1333e-08	0.767638	0.452	0.205	0.00211454	EC_FBLN5
FZD4	EC_ESM1	1.11982e-07	0.319675	0.634	0.35	0.00259261	EC_CA4
SOX18	EC_ESM1	1.99359e-07	0.436831	0.602	0.358	0.00461557	EC_CA4
SHROOM4	EC_ESM1	6.91412e-07	0.292792	0.484	0.245	0.0160076	EC_FBLN5
CMTM8	EC_ESM1	1.1245e-06	0.386944	0.473	0.24	0.0260345	EC_FBLN5
PIK3R3	EC_ESM1	3.02134e-06	0.38431	0.634	0.386	0.06995	EC_FBLN5
TSPAN2	EC_FBLN5	1.24644e-68	1.18072	0.636	0.048	2.88575e-64	NK_FGFBP2
SEMA3G	EC_FBLN5	2.88448e-60	1.18784	0.576	0.045	6.67815e-56	EC_ESM1
HEY1	EC_FBLN5	1.59446e-56	1.31346	0.636	0.09	3.6915e-52	EC_ESM1
TMEM100	EC_FBLN5	2.92524e-39	1.36898	0.479	0.068	6.77251e-35	EC_PROX1
ARL15	EC_FBLN5	1.85018e-36	1.02383	0.63	0.196	4.28355e-32	EC_ESM1
TM6SF1	EC_FBLN5	4.21498e-25	0.698653	0.467	0.12	9.75852e-21	DC_CD207
ENPP2	EC_FBLN5	2.47253e-20	0.964368	0.6	0.26	5.7244e-16	EC_ESM1
AIF1L	EC_FBLN5	1.72942e-18	0.635871	0.442	0.151	4.00395e-14	EC_CA4
LEPR	EC_FBLN5	1.81369e-13	0.566852	0.503	0.242	4.19906e-09	FB_CFD
DNAJB4	EC_FBLN5	1.24339e-10	0.484176	0.491	0.273	2.8787e-06	FB_MYH11
FILIP1	EC_FBLN5	4.14574e-09	0.488709	0.442	0.25	9.59822e-05	FB_MYH11
GFOD1	EC_FBLN5	1.47098e-07	0.514088	0.497	0.343	0.0034056	NK_FGFBP2
CCL21	EC_PROX1	1.74224e-117	4.63656	0.908	0.025	4.03363e-113	EC_CA4
TFF3	EC_PROX1	4.35353e-111	3.81149	0.921	0.037	1.00793e-106	Tum_CRISP3
RELN	EC_PROX1	2.56456e-90	1.13921	0.671	0.009	5.93746e-86	EC_FBLN5
PARD6G	EC_PROX1	1.12152e-84	0.947589	0.592	0.005	2.59654e-80	FB_RGS5
PTX3	EC_PROX1	3.41047e-76	1.13381	0.566	0.008	7.89593e-72	FB_CFD
MRC1	EC_PROX1	1.91475e-73	1.0495	0.632	0.022	4.43303e-69	DC_CLEC10A
IL7	EC_PROX1	3.81985e-70	0.82067	0.5	0.005	8.84373e-66	Tum_CRISP3
TBX1	EC_PROX1	1.37768e-63	0.852666	0.513	0.012	3.18961e-59	EC_ESM1
STAB2	EC_PROX1	1.18427e-61	0.945936	0.434	0.003	2.74182e-57	FB_CFD
DOCK5	EC_PROX1	3.25912e-61	1.06575	0.592	0.031	7.5455e-57	M_CD16
SCN3A	EC_PROX1	1.474e-59	0.677793	0.421	0.003	3.41261e-55	FB_MYH11
MYZAP	EC_PROX1	6.03533e-55	0.692065	0.447	0.011	1.3973e-50	BC_GPR183
MMRN1	EC_PROX1	1.17059e-50	2.11255	0.908	0.218	2.71016e-46	EC_ACKR1
SCN3B	EC_PROX1	4.81682e-50	1.12644	0.553	0.04	1.11519e-45	Tum_PTPRZ1
LYVE1	EC_PROX1	7.91152e-48	1.80006	0.605	0.062	1.83167e-43	M_CCL18
SEMA3A	EC_PROX1	5.89585e-47	0.762561	0.487	0.028	1.36501e-42	Tum_GJA5
KBTBD11	EC_PROX1	8.84632e-44	0.799092	0.447	0.025	2.0481e-39	Tum_DNAH5
RP11-322E11.5	EC_PROX1	1.41617e-42	0.629521	0.421	0.02	3.27872e-38	EC_CA4
WFS1	EC_PROX1	1.33165e-28	0.621252	0.513	0.077	3.08304e-24	EC_CA4
TSPAN5	EC_PROX1	7.13483e-28	0.881849	0.605	0.132	1.65186e-23	OSC_STAR
FLT4	EC_PROX1	6.94087e-24	0.926577	0.592	0.152	1.60695e-19	EC_ESM1
C6orf141	EC_PROX1	3.47626e-20	0.64465	0.408	0.07	8.04823e-16	EC_CA4
PGM5	EC_PROX1	1.04461e-16	0.508708	0.539	0.156	2.41849e-12	EC_ACKR1
RHOJ	EC_PROX1	1.14308e-12	0.626789	0.592	0.265	2.64647e-08	EC_ESM1
RCAN1	EC_PROX1	3.18796e-12	0.903041	0.513	0.19	7.38077e-08	EC_FBLN5
PLSCR4	EC_PROX1	6.44048e-12	0.839309	0.579	0.26	1.4911e-07	FB_CFD
ANKS1A	EC_PROX1	1.53493e-11	0.456727	0.487	0.173	3.55368e-07	Tum_BAMBI
SMAD1	EC_PROX1	3.69486e-10	0.475808	0.539	0.232	8.55434e-06	EC_CA4
CDC42EP2	EC_PROX1	5.69241e-09	0.401688	0.461	0.184	0.000131791	M_CD16
HOXD8	EC_PROX1	1.46512e-07	0.444892	0.553	0.285	0.00339204	EC_ESM1
F8	EC_PROX1	6.38946e-07	0.347237	0.566	0.286	0.0147929	EC_CA4
RPS6KA2	EC_PROX1	7.11075e-05	0.269069	0.526	0.319	1	EC_FBLN5
ITLN1	FB_CALB2	0	3.44212	0.793	0.039	0	DC_CLEC10A
PLA2G2A	FB_CALB2	0	2.00047	0.943	0.182	0	FB_CFD
PRG4	FB_CALB2	0	1.88023	0.692	0.051	0	FB_CFD
TFPI2	FB_CALB2	0	1.73377	0.869	0.154	0	Tum_TNNT2
BCHE	FB_CALB2	0	1.16731	0.862	0.143	0	Tum_DNAH5
CLDN15	FB_CALB2	0	0.977393	0.805	0.082	0	EC_ESM1
AADAC	FB_CALB2	0	0.940803	0.608	0.04	0	FB_CFD
DPYS	FB_CALB2	0	0.932996	0.587	0.025	0	FB_SERPINE1
SGOL2	FB_CALB2	0	0.836889	0.708	0.073	0	Tum_BAMBI
ITLN2	FB_CALB2	0	0.72495	0.577	0.006	0	EC_PROX1
VTN	FB_CALB2	0	0.694726	0.61	0.051	0	Tum_PTPRZ1
FAM153B	FB_CALB2	0	0.652148	0.589	0.045	0	OSC_STAR
CCDC64	FB_CALB2	0	0.602561	0.561	0.01	0	TC_CD8_GZMK
TGM1	FB_CALB2	0	0.574266	0.478	0.017	0	Tum_KRT6A
BNC1	FB_CALB2	0	0.491407	0.534	0.029	0	FB_SERPINE1
CH17-360D5.2	FB_CALB2	0	0.473273	0.487	0.011	0	Tum_TNNT2
ANXA8L1	FB_CALB2	0	0.457204	0.501	0.016	0	Tum_MAGEC2
ALOX15	FB_CALB2	0	0.448087	0.421	0.009	0	DC_CLEC9A
ANXA8	FB_CALB2	0	0.384022	0.423	0.009	0	FB_SERPINE1
HSD17B6	FB_CALB2	2.62123e-307	0.677144	0.606	0.059	6.06866e-303	FB_SERPINE1
AOX1	FB_CALB2	9.50445e-290	0.884145	0.788	0.131	2.20047e-285	FB_CFD
ALDH1A2	FB_CALB2	9.99885e-281	0.566712	0.62	0.072	2.31493e-276	OSC_LEFTY2
INMT	FB_CALB2	1.09557e-277	0.992664	0.733	0.117	2.53646e-273	FB_CFD
TNFSF14	FB_CALB2	2.07061e-248	0.522028	0.52	0.052	4.79388e-244	NK_XCL1
BCO2	FB_CALB2	2.61615e-243	0.405988	0.481	0.042	6.0569e-239	DC_CD207
FGF1	FB_CALB2	1.07307e-233	0.727749	0.643	0.108	2.48437e-229	FB_COMP
HAS1	FB_CALB2	1.83714e-228	0.760587	0.715	0.127	4.25334e-224	FB_SERPINE1
CCBE1	FB_CALB2	2.25762e-223	0.61218	0.567	0.08	5.22684e-219	OSC_LEFTY2
DSC3	FB_CALB2	3.02666e-213	0.498234	0.589	0.091	7.00732e-209	FB_SERPINE1
MGARP	FB_CALB2	5.21802e-208	0.556988	0.614	0.104	1.20807e-203	FB_SERPINE1
VIPR2	FB_CALB2	1.67704e-199	0.374893	0.483	0.056	3.88268e-195	DC_LILRA4
FAM110C	FB_CALB2	5.71525e-177	0.403653	0.456	0.06	1.3232e-172	Tum_GJA5
FLRT2	FB_CALB2	5.57084e-144	0.64317	0.805	0.303	1.28976e-139	EC_PROX1
DPP4	FB_CALB2	1.54191e-124	0.410404	0.526	0.128	3.56984e-120	M_MMP9
DFNA5	FB_CALB2	1.6435e-104	0.298921	0.466	0.11	3.80503e-100	FB_CFD
SEMA5A	FB_CALB2	1.9252e-98	0.439045	0.655	0.245	4.45721e-94	FB_RGS5
PAPPA	FB_CALB2	3.33923e-94	0.413158	0.483	0.132	7.73099e-90	OSC_LEFTY2
STEAP1	FB_CALB2	2.08167e-89	0.427969	0.628	0.232	4.81949e-85	FB_SERPINE1
CDON	FB_CALB2	6.82296e-87	0.262694	0.431	0.108	1.57965e-82	FB_CFD
ROBO3	FB_CALB2	5.54373e-85	0.349755	0.595	0.207	1.28348e-80	FB_CFD
ASPHD1	FB_CALB2	4.75856e-74	0.299556	0.476	0.159	1.1017e-69	Tum_GJA5
HHIP-AS1	FB_CALB2	1.67182e-73	0.305834	0.448	0.146	3.87059e-69	FB_COL27A1
STEAP2	FB_CALB2	3.62066e-68	0.296743	0.532	0.19	8.38255e-64	FB_SERPINE1
VGLL3	FB_CALB2	3.45458e-58	0.3131	0.577	0.25	7.99805e-54	FB_CFD
PKD2	FB_CALB2	9.82695e-43	0.263012	0.579	0.295	2.27513e-38	FB_CFD
PI16	FB_CFD	0	2.84517	0.57	0.014	0	EC_FBLN5
F10	FB_CFD	4.92892e-275	1.12486	0.517	0.071	1.14114e-270	FB_MYH11
TNXB	FB_CFD	3.96412e-256	1.2846	0.538	0.096	9.17772e-252	EC_PROX1
PRELP	FB_CFD	5.20277e-153	1.14701	0.631	0.271	1.20454e-148	OSC_STAR
ABCA6	FB_CFD	4.94082e-147	0.930724	0.461	0.129	1.1439e-142	OSC_STAR
SRPX	FB_CFD	6.89243e-132	1.47825	0.655	0.358	1.59573e-127	FB_SERPINE1
ASPN	FB_CFD	2.86782e-121	1.18264	0.499	0.175	6.63957e-117	FB_RGS5
ABCA8	FB_CFD	2.20699e-117	0.861465	0.489	0.188	5.10963e-113	OSC_STAR
FGF7	FB_CFD	2.53648e-107	0.830596	0.499	0.194	5.87245e-103	FB_SERPINE1
NEGR1	FB_CFD	2.71409e-84	0.584893	0.404	0.154	6.28367e-80	FB_COL27A1
COL14A1	FB_CFD	4.66475e-69	0.788234	0.588	0.366	1.07998e-64	FB_SERPINE1
MMP23B	FB_COL27A1	0	0.818501	0.786	0.222	0	FB_SERPINE1
PVALB	FB_COL27A1	2.50512e-302	1.16526	0.513	0.062	5.79985e-298	FB_COMP
CTD-2171N6.1	FB_COL27A1	1.00563e-269	0.593477	0.471	0.057	2.32823e-265	FB_COMP
ADAMTS12	FB_COL27A1	9.86094e-255	0.522502	0.639	0.158	2.283e-250	FB_RGS5
LRRC15	FB_COL27A1	6.54803e-239	0.441124	0.453	0.064	1.516e-234	EC_PROX1
ZNF469	FB_COL27A1	8.4897e-226	0.420982	0.544	0.12	1.96554e-221	FB_COMP
C1QTNF6	FB_COL27A1	2.64847e-199	0.439274	0.679	0.234	6.13173e-195	Tum_PTPRZ1
ADAMTS14	FB_COL27A1	4.26647e-177	0.29188	0.409	0.076	9.87774e-173	FB_COMP
P3H3	FB_COL27A1	5.5736e-166	0.357375	0.614	0.213	1.2904e-161	FB_COMP
COL27A1	FB_COL27A1	1.24355e-158	0.341176	0.52	0.153	2.87906e-154	Tum_ARNT2
PTHLH	FB_COL27A1	9.34661e-156	0.398739	0.448	0.111	2.16393e-151	FB_CFD
GPC6	FB_COL27A1	9.8706e-126	0.296582	0.603	0.23	2.28524e-121	FB_MYH11
TGFB3	FB_COL27A1	1.33193e-79	0.295344	0.501	0.223	3.08368e-75	FB_SERPINE1
SUGCT	FB_COMP	3.55893e-136	0.722401	0.47	0.077	8.23964e-132	FB_COL27A1
CILP2	FB_COMP	1.1935e-85	0.496106	0.5	0.133	2.76319e-81	FB_SERPINE1
PDGFC	FB_COMP	5.01559e-78	0.40057	0.5	0.141	1.16121e-73	Tum_GJA5
WDR86	FB_COMP	1.74794e-77	0.329132	0.513	0.142	4.04683e-73	OSC_LEFTY2
ENPP1	FB_COMP	8.14401e-71	0.457463	0.401	0.104	1.8855e-66	Tum_BAMBI
WISP1	FB_COMP	1.66459e-56	0.294675	0.447	0.146	3.85386e-52	FB_SERPINE1
SRPX2	FB_COMP	1.03539e-55	0.307593	0.574	0.223	2.39713e-51	FB_COL27A1
CLMP	FB_COMP	2.34387e-47	0.300194	0.673	0.328	5.42653e-43	FB_SERPINE1
NTM	FB_COMP	3.5321e-45	0.397243	0.515	0.218	8.17753e-41	FB_COL27A1
FNDC1	FB_COMP	2.15696e-43	0.35087	0.462	0.18	4.99379e-39	FB_SERPINE1
FOXO1	FB_COMP	3.93613e-23	0.287291	0.437	0.228	9.11293e-19	FB_SERPINE1
MYH11	FB_MYH11	0	2.24561	0.931	0.079	0	FB_CFD
PLN	FB_MYH11	0	2.19867	0.925	0.075	0	FB_CFD
RERGL	FB_MYH11	0	2.12209	0.838	0.043	0	FB_CFD
KCNA5	FB_MYH11	0	0.915808	0.519	0.027	0	FB_CFD
FHL5	FB_MYH11	0	0.882443	0.512	0.028	0	FB_RGS5
CNN1	FB_MYH11	4.46619e-283	1.25573	0.725	0.17	1.03401e-278	FB_SERPINE1
NTRK2	FB_MYH11	3.81184e-282	0.909936	0.605	0.084	8.82518e-278	FB_CFD
EFHD1	FB_MYH11	1.10921e-278	0.949845	0.64	0.101	2.56804e-274	FB_RGS5
NRGN	FB_MYH11	8.74927e-275	0.905579	0.514	0.055	2.02563e-270	M_CD14
LGI4	FB_MYH11	1.36106e-250	0.788107	0.475	0.05	3.15113e-246	FB_RGS5
C11orf96	FB_MYH11	2.9558e-236	1.09505	0.64	0.14	6.84327e-232	FB_RGS5
ACTG2	FB_MYH11	7.79393e-224	0.934799	0.478	0.061	1.80445e-219	FB_COMP
NTRK3	FB_MYH11	4.78223e-217	0.673153	0.436	0.05	1.10718e-212	FB_CFD
SGCA	FB_MYH11	4.07311e-166	0.648189	0.468	0.087	9.43008e-162	FB_CFD
RCAN2	FB_MYH11	2.09017e-119	0.786537	0.618	0.283	4.83917e-115	EC_ESM1
TTLL7	FB_MYH11	2.21101e-119	0.65502	0.472	0.141	5.11893e-115	FB_CFD
NOL3	FB_MYH11	2.89087e-110	0.634935	0.509	0.182	6.69295e-106	Tum_BAMBI
HSPB2	FB_MYH11	5.83409e-45	0.509645	0.491	0.296	1.35071e-40	FB_RGS5
MSRB3	FB_MYH11	8.03219e-39	0.538644	0.564	0.449	1.85961e-34	EC_FBLN5
HIGD1B	FB_RGS5	0	1.89548	0.849	0.012	0	FB_MYH11
COX4I2	FB_RGS5	0	1.60117	0.809	0.049	0	FB_MYH11
CCDC102B	FB_RGS5	0	1.49851	0.876	0.059	0	EC_PROX1
AVPR1A	FB_RGS5	0	1.04598	0.6	0.019	0	FB_MYH11
TRPC6	FB_RGS5	0	0.487482	0.404	0.007	0	EC_PROX1
GJC1	FB_RGS5	1.42445e-279	1.13285	0.751	0.064	3.29789e-275	Tum_BAMBI
FAM162B	FB_RGS5	2.55708e-274	1.28119	0.676	0.048	5.92015e-270	EC_PROX1
RGS5	FB_RGS5	2.54892e-263	3.25534	0.96	0.155	5.90126e-259	FB_MYH11
ENPEP	FB_RGS5	5.51632e-230	0.828999	0.613	0.048	1.27714e-225	OSC_LEFTY2
GJA4	FB_RGS5	1.18206e-204	1.09959	0.711	0.078	2.7367e-200	EC_FBLN5
STEAP4	FB_RGS5	7.43471e-175	1.08267	0.533	0.049	1.72128e-170	FB_MYH11
GUCY1A2	FB_RGS5	5.8325e-166	0.815754	0.622	0.079	1.35034e-161	Tum_ARNT2
SEPT4	FB_RGS5	1.14294e-162	1.16731	0.813	0.159	2.64613e-158	FB_MYH11
OLFML2A	FB_RGS5	4.13821e-160	0.857955	0.533	0.054	9.58079e-156	EC_ESM1
PGF	FB_RGS5	3.77204e-146	1.00106	0.693	0.106	8.73304e-142	FB_MYH11
CYGB	FB_RGS5	2.84662e-140	0.686788	0.493	0.053	6.59049e-136	FB_CFD
LURAP1L	FB_RGS5	4.01424e-137	0.763309	0.578	0.08	9.29377e-133	FB_MYH11
FOXS1	FB_RGS5	2.88635e-124	0.662034	0.529	0.067	6.68248e-120	FB_MYH11
KCNS3	FB_RGS5	1.1429e-119	0.54723	0.467	0.057	2.64605e-115	Tum_GJA5
KCNJ8	FB_RGS5	5.32572e-114	0.97137	0.622	0.12	1.23301e-109	FB_MYH11
ANO1	FB_RGS5	7.56418e-111	0.514836	0.427	0.05	1.75126e-106	Tum_CRISP3
MOCS1	FB_RGS5	1.65833e-108	0.43544	0.418	0.048	3.83938e-104	Tum_GJA5
FAM13C	FB_RGS5	8.82722e-107	0.683884	0.573	0.1	2.04368e-102	EC_CA4
TBX2	FB_RGS5	9.03547e-98	0.68109	0.564	0.106	2.09189e-93	FB_MYH11
ADCY3	FB_RGS5	8.90361e-86	0.547986	0.529	0.104	2.06136e-81	FB_MYH11
ABCC9	FB_RGS5	2.97961e-75	0.679768	0.498	0.106	6.89839e-71	FB_CFD
PDGFA	FB_RGS5	1.01503e-74	0.580367	0.467	0.092	2.34999e-70	EC_PROX1
EGFLAM	FB_RGS5	2.58502e-72	0.603687	0.511	0.118	5.98484e-68	FB_COMP
EPB41L1	FB_RGS5	1.2736e-71	0.547217	0.453	0.094	2.94864e-67	Tum_GJA5
MAP3K7CL	FB_RGS5	6.37252e-63	0.582389	0.427	0.088	1.47537e-58	FB_MYH11
GUCY1B3	FB_RGS5	7.26269e-62	0.592704	0.604	0.184	1.68146e-57	FB_MYH11
PTGIR	FB_RGS5	4.34294e-61	0.569689	0.52	0.139	1.00548e-56	FB_MYH11
DLC1	FB_RGS5	8.61002e-60	0.67351	0.644	0.222	1.99339e-55	EC_ESM1
GGT5	FB_RGS5	4.80605e-59	0.642021	0.618	0.194	1.1127e-54	FB_CFD
S1PR3	FB_RGS5	5.48775e-59	0.556089	0.444	0.103	1.27052e-54	FB_MYH11
COL5A3	FB_RGS5	7.45287e-59	0.640466	0.556	0.159	1.72549e-54	FB_COL27A1
ARHGEF17	FB_RGS5	2.93277e-43	0.516494	0.524	0.187	6.78994e-39	FB_MYH11
PEAK1	FB_RGS5	2.48572e-40	0.531531	0.516	0.199	5.75494e-36	EC_PROX1
NCK2	FB_RGS5	1.32057e-39	0.437564	0.467	0.16	3.05737e-35	TC_FOXP3
ADGRA2	FB_RGS5	2.24423e-36	0.49114	0.538	0.219	5.19583e-32	EC_FBLN5
TNFAIP6	FB_RGS5	4.88523e-34	0.694159	0.489	0.201	1.13103e-29	FB_COMP
DAAM2	FB_RGS5	2.1173e-27	0.46273	0.489	0.215	4.90198e-23	FB_COL27A1
PRKG1	FB_RGS5	7.25904e-19	0.33002	0.427	0.202	1.68061e-14	FB_MYH11
NID2	FB_RGS5	5.03812e-17	0.373287	0.476	0.272	1.16643e-12	FB_SERPINE1
CADM3	FB_SERPINE1	1.19384e-240	0.76372	0.606	0.111	2.76399e-236	FB_CFD
ANGPTL4	FB_SERPINE1	7.97588e-200	1.23686	0.676	0.201	1.84657e-195	FB_COMP
ALDH1A3	FB_SERPINE1	7.81093e-120	0.628321	0.598	0.214	1.80839e-115	FB_CFD
ROR1	FB_SERPINE1	4.11611e-119	0.358455	0.499	0.149	9.52963e-115	FB_CALB2
AXIN2	FB_SERPINE1	7.28097e-85	0.386636	0.484	0.193	1.68569e-80	FB_CALB2
SLCO2B1	M_CCL18	5.90504e-67	0.687413	0.632	0.259	1.36714e-62	M_CCR2
ABCA1	M_CCL18	8.85462e-30	0.413388	0.479	0.234	2.05002e-25	M_CCR2
CST6	M_CCR2	2.32863e-29	0.520006	0.448	0.152	5.39123e-25	Tum_CRISP3
S100A12	M_CD14	7.47599e-149	1.94023	0.598	0.053	1.73084e-144	M_CD16
RP11-1143G9.4	M_CD14	1.15054e-101	2.42099	0.833	0.392	2.66373e-97	DC_CLEC9A
CLEC4E	M_CD14	7.49769e-56	1.07043	0.674	0.317	1.73587e-51	M_CD16
CSF3R	M_CD14	3.9818e-21	0.766465	0.586	0.412	9.21865e-17	DC_CLEC10A
LILRA5	M_CD16	3.28443e-62	1.32088	0.838	0.158	7.60411e-58	M_CD14
LILRA1	M_CD16	2.24166e-55	1.06276	0.588	0.074	5.1899e-51	M_CD14
LINC01272	M_CD16	9.87696e-51	1.86798	0.95	0.379	2.28671e-46	M_CD14
FAM65B	M_CD16	7.2008e-40	0.963647	0.575	0.096	1.66713e-35	NK_FGFBP2
VNN1	M_CD16	1.3319e-32	0.963512	0.462	0.081	3.08361e-28	M_CD14
GPBAR1	M_CD16	8.98553e-31	0.736415	0.412	0.066	2.08033e-26	M_CD14
MYO1G	M_CD16	1.31993e-24	0.894697	0.662	0.244	3.05589e-20	NK_FGFBP2
LILRB2	M_CD16	6.41765e-22	1.00764	0.762	0.399	1.48581e-17	M_CD14
APOBEC3A	M_CD16	1.53911e-21	0.929914	0.475	0.122	3.56335e-17	M_CD14
LILRA2	M_CD16	2.10806e-16	0.65026	0.462	0.152	4.88058e-12	M_CD14
DPEP2	M_CD16	7.05216e-12	0.461625	0.412	0.147	1.63272e-07	M_CD14
MTSS1	M_CD16	5.03483e-11	0.583351	0.588	0.332	1.16566e-06	EC_ESM1
FAM49A	M_CD16	9.5163e-09	0.568773	0.538	0.312	0.000220321	M_CD14
PILRA	M_CD16	3.46433e-06	0.537249	0.612	0.507	0.0802062	M_CD14
LILRB3	M_CD16	6.68763e-06	0.471811	0.512	0.357	0.154832	M_CD14
C5AR1	M_CD16	6.81864e-06	0.466235	0.688	0.517	0.157865	M_CD14
MS4A2	M_CPA3	0	2.85876	1	0.001	0	M_CD14
HDC	M_CPA3	3.19392e-300	1.55762	0.875	0.001	7.39457e-296	TC_CD8_CX3CR1
TPSD1	M_CPA3	4.85344e-267	1.24207	0.875	0.001	1.12367e-262	M_CCR2
KIT	M_CPA3	3.15367e-252	1.90902	0.75	0.001	7.30137e-248	NK_XCL1
RP11-354E11.2	M_CPA3	4.32036e-245	1.36646	0.625	0	1.00025e-240	Tum_CRISP3
CPA3	M_CPA3	1.91262e-242	3.56054	1	0.003	4.42811e-238	BC_IGHG1_PRDM1
GATA2	M_CPA3	3.04471e-242	1.85066	1	0.003	7.04912e-238	EC_FBLN5
IL1RL1	M_CPA3	6.35492e-221	1.49984	0.75	0.001	1.47129e-216	FB_SERPINE1
SLC18A2	M_CPA3	7.71617e-219	1.90412	0.875	0.002	1.78645e-214	OSC_STAR
CDK15	M_CPA3	2.24709e-196	0.630251	0.5	0	5.20246e-192	Tum_PTPRZ1
RAB27B	M_CPA3	8.99245e-154	1.11889	0.625	0.002	2.08193e-149	TC_CD8_CX3CR1
AC004791.2	M_CPA3	6.77708e-137	0.933194	0.625	0.002	1.56903e-132	Tum_MAGEC2
RGS13	M_CPA3	2.21705e-106	1.75246	0.875	0.009	5.13291e-102	BC_GPR183
GRAP2	M_CPA3	4.34279e-75	1.36541	0.75	0.01	1.00544e-70	TC_FOXP3
HPGD	M_CPA3	7.63063e-67	3.11906	1	0.023	1.76664e-62	NK_FGFBP2
CTSG	M_CPA3	2.79413e-66	2.65661	0.5	0.004	6.46896e-62	EC_FBLN5
RP11-557H15.4	M_CPA3	3.90632e-57	0.804477	0.5	0.006	9.04391e-53	EC_ESM1
TPSAB1	M_CPA3	1.25055e-45	5.34554	1	0.037	2.89528e-41	M_CCR2
TPSB2	M_CPA3	4.80598e-45	5.56159	1	0.038	1.11268e-40	M_CCR2
TESPA1	M_CPA3	1.9456e-44	1.34533	0.875	0.028	4.50445e-40	TC_CD4_GZMA
SLC45A3	M_CPA3	1.45944e-29	1.06268	0.625	0.021	3.37889e-25	EC_PROX1
C1orf228	M_CPA3	2.9442e-11	1.17202	0.625	0.062	6.8164e-07	TC_FOXP3
RENBP	M_CPA3	6.91872e-05	0.751028	0.875	0.328	1	M_CCL18
RSAD2	M_CPA3	9.75356e-05	0.817338	0.625	0.156	1	M_MMP9
LYL1	M_CPA3	0.000246341	0.691925	0.75	0.29	1	EC_ESM1
GTDC1	M_CPA3	0.000288891	0.477903	0.5	0.113	1	TC_CD8_CX3CR1
TM4SF19	M_MMP9	2.96584e-91	0.869431	0.508	0.02	6.86652e-87	NK_FGFBP2
SIGLEC15	M_MMP9	5.67769e-77	0.90349	0.459	0.02	1.3145e-72	Tum_ARNT2
ATP6V0D2	M_MMP9	1.74177e-70	0.422932	0.426	0.018	4.03255e-66	M_CCL18
LPL	M_MMP9	1.11144e-46	1.51869	0.574	0.07	2.5732e-42	FB_RGS5
CD109	M_MMP9	1.26826e-31	0.641671	0.689	0.152	2.93627e-27	EC_FBLN5
TNFRSF11A	M_MMP9	3.53812e-18	0.445468	0.557	0.152	8.19146e-14	M_CCR2
PLA2G7	M_MMP9	9.00815e-16	0.986896	0.607	0.218	2.08557e-11	OSC_LEFTY2
EEPD1	M_MMP9	2.5742e-15	0.251859	0.426	0.1	5.95978e-11	Tum_BAMBI
SLC38A6	M_MMP9	5.73746e-15	0.352015	0.574	0.173	1.32834e-10	M_CCL18
TMEM206	M_MMP9	1.74607e-14	0.271604	0.459	0.118	4.04251e-10	Tum_ARNT2
SLC37A2	M_MMP9	7.83549e-14	0.361864	0.525	0.164	1.81407e-09	M_CCL18
NCEH1	M_MMP9	9.05015e-11	0.512955	0.574	0.229	2.09529e-06	M_CCL18
CYP27A1	M_MMP9	1.5051e-08	0.410481	0.59	0.255	0.000348461	M_CCL18
KLRF1	NK_FGFBP2	7.95358e-68	2.06453	0.862	0.078	1.84141e-63	TC_CD8_CX3CR1
CCL3	NK_FGFBP2	1.67825e-15	1.26308	0.6	0.196	3.88549e-11	NK_XCL1
GPR65	NK_FGFBP2	1.38223e-10	0.903385	0.6	0.303	3.20013e-06	TC_CD8_CX3CR1
KRT81	NK_XCL1	5.79594e-64	1.36311	0.507	0.008	1.34188e-59	Tum_BAMBI
TRDC	NK_XCL1	1.37577e-56	1.49356	0.855	0.096	3.18518e-52	NK_FGFBP2
TMIGD2	NK_XCL1	3.71424e-55	1.22628	0.783	0.079	8.59921e-51	NK_FGFBP2
KRT86	NK_XCL1	5.15447e-46	1.15432	0.449	0.018	1.19336e-41	NK_FGFBP2
KLRC1	NK_XCL1	9.98864e-41	1.69193	0.609	0.067	2.31257e-36	NK_FGFBP2
XCL1	NK_XCL1	5.35898e-24	1.0096	0.739	0.189	1.24071e-19	TC_CD8_GZMK
ZNF683	NK_XCL1	1.83078e-20	1.01939	0.42	0.069	4.23862e-16	TC_CD8_GZMK
XCL2	NK_XCL1	3.30044e-18	1.13755	0.739	0.284	7.64117e-14	TC_CD8_GZMK
KLRC2	NK_XCL1	5.4728e-18	0.487666	0.406	0.066	1.26706e-13	TC_CD8_GZMK
IKZF3	NK_XCL1	1.41132e-07	0.361486	0.667	0.303	0.00326748	TC_CD8_GZMK
SKAP1	NK_XCL1	2.08543e-05	0.334274	0.594	0.326	0.48282	TC_CD8_GZMK
WNT2	OSC_LEFTY2	3.26176e-211	1.10906	0.574	0.001	7.55163e-207	FB_CFD
PAGE4	OSC_LEFTY2	2.21341e-176	2.03279	0.639	0.009	5.1245e-172	EC_CA4
LEFTY2	OSC_LEFTY2	3.02597e-71	2.5397	0.738	0.079	7.00572e-67	OSC_STAR
HAND2-AS1	OSC_LEFTY2	4.59297e-70	1.17745	0.721	0.072	1.06336e-65	FB_CALB2
OSR2	OSC_LEFTY2	1.19347e-32	1.27771	0.852	0.265	2.76313e-28	FB_CFD
SFRP1	OSC_LEFTY2	3.64348e-21	0.964489	0.443	0.088	8.43537e-17	FB_CFD
MIR503HG	OSC_LEFTY2	2.86842e-08	0.669392	0.459	0.203	0.000664097	OSC_STAR
STAR	OSC_STAR	4.91795e-15	1.34663	0.663	0.115	1.1386e-10	OSC_LEFTY2
TCF21	OSC_STAR	1.39293e-12	0.95622	0.583	0.098	3.22492e-08	FB_CFD
SPRR2F	OSC_STAR	2.02508e-10	1.2867	0.509	0.082	4.68848e-06	FB_CALB2
PEG3	OSC_STAR	1.50228e-08	0.692821	0.59	0.246	0.000347808	OSC_LEFTY2
GSTM5	OSC_STAR	1.86233e-08	0.642837	0.634	0.262	0.000431167	OSC_LEFTY2
MAG	OSC_STAR	2.76607e-07	0.558353	0.413	0.066	0.006404	Tum_GJA5
IL7R	TC_CD4_GZMA	8.71419e-51	1.20618	0.862	0.336	2.01751e-46	TC_CD8_CX3CR1
KLRG1	TC_CD8_CX3CR1	7.25485e-10	0.720656	0.565	0.237	1.67964e-05	TC_CD8_GZMK
GZMK	TC_CD8_GZMK	2.36125e-35	1.18022	0.785	0.305	5.46677e-31	TC_CD8_CX3CR1
FOXP3	TC_FOXP3	4.91787e-68	1.04018	0.5	0.003	1.13859e-63	TC_CD8_GZMK
AC017002.1	TC_FOXP3	2.87398e-42	0.699373	0.413	0.012	6.65385e-38	EC_ESM1
IL2RA	TC_FOXP3	1.88772e-30	1.20861	0.543	0.054	4.37046e-26	NK_XCL1
CTLA4	TC_FOXP3	5.30155e-30	1.02358	0.565	0.065	1.22741e-25	TC_CD8_GZMK
AC133644.2	TC_FOXP3	1.1854e-29	1.03229	0.587	0.067	2.74444e-25	TC_CD8_GZMK
SIRPG	TC_FOXP3	4.69274e-14	0.591288	0.5	0.105	1.08646e-09	TC_CD8_GZMK
ICOS	TC_FOXP3	1.72332e-12	0.747891	0.435	0.096	3.98984e-08	TC_CD8_GZMK
TIGIT	TC_FOXP3	1.35385e-11	0.765677	0.609	0.184	3.13444e-07	TC_CD8_GZMK
CD28	TC_FOXP3	1.14759e-09	0.4789	0.413	0.104	2.6569e-05	TC_CD4_GZMA
SPOCK2	TC_FOXP3	1.92882e-07	0.64757	0.674	0.347	0.0044656	TC_CD4_GZMA
GATA3	TC_FOXP3	4.48172e-05	0.384578	0.435	0.183	1	TC_CD8_GZMK
BCL11B	TC_FOXP3	6.87274e-05	0.261299	0.457	0.186	1	TC_CD4_GZMA
RHOH	TC_FOXP3	0.000102413	0.319851	0.696	0.35	1	TC_CD4_GZMA
TESC	Tum_ARNT2	0	1.29271	0.871	0.076	0	M_CD16
GFRA1	Tum_ARNT2	0	0.82161	0.685	0.041	0	Tum_PTPRZ1
LGR5	Tum_ARNT2	2.43331e-283	0.481263	0.534	0.069	5.63361e-279	Tum_ST6GALNAC1
PCSK1	Tum_ARNT2	2.42543e-279	0.411095	0.406	0.032	5.61536e-275	Tum_DNAH5
MSMP	Tum_ARNT2	5.27518e-267	1.7067	0.532	0.078	1.22131e-262	Tum_DNAH5
STMN2	Tum_ARNT2	5.30587e-261	0.913404	0.443	0.046	1.22842e-256	Tum_PTPRZ1
POU3F3	Tum_ARNT2	4.2616e-250	0.553081	0.636	0.124	9.86647e-246	Tum_DNAH5
FAT1	Tum_ARNT2	4.34913e-247	0.69485	0.738	0.202	1.00691e-242	FB_RGS5
C1orf226	Tum_ARNT2	6.614e-230	0.494819	0.571	0.113	1.53127e-225	Tum_PTPRZ1
MYCN	Tum_ARNT2	5.35211e-228	0.41866	0.45	0.061	1.23912e-223	Tum_DNAH5
NEBL	Tum_ARNT2	1.18404e-215	0.576865	0.647	0.163	2.7413e-211	Tum_DNAH5
HOXD10	Tum_ARNT2	9.18225e-204	0.503025	0.598	0.132	2.12587e-199	Tum_DNAH5
NCKAP5	Tum_ARNT2	8.40737e-192	0.427516	0.481	0.088	1.94647e-187	Tum_DNAH5
ARNT2	Tum_ARNT2	1.22565e-186	0.399581	0.495	0.1	2.83762e-182	Tum_PTPRZ1
ITGA2	Tum_ARNT2	2.87736e-170	0.389454	0.496	0.108	6.66166e-166	EC_ESM1
TNFRSF11B	Tum_ARNT2	8.79075e-169	0.384227	0.451	0.087	2.03523e-164	Tum_PTPRZ1
ST6GAL2	Tum_ARNT2	4.07701e-163	0.391783	0.459	0.091	9.43908e-159	OSC_LEFTY2
ARHGEF28	Tum_ARNT2	7.03247e-158	0.429672	0.549	0.146	1.62816e-153	Tum_DNAH5
FZD8	Tum_ARNT2	9.71559e-154	0.435411	0.496	0.119	2.24935e-149	Tum_DNAH5
ETV4	Tum_ARNT2	4.20437e-151	0.474936	0.688	0.236	9.73396e-147	Tum_BAMBI
HOXA11-AS	Tum_ARNT2	1.18068e-147	0.342271	0.487	0.112	2.73351e-143	Tum_DNAH5
HOXA5	Tum_ARNT2	6.2565e-138	0.35315	0.439	0.098	1.44851e-133	Tum_DNAH5
NETO2	Tum_ARNT2	7.90588e-126	0.302305	0.402	0.089	1.83037e-121	Tum_PTPRZ1
STARD4-AS1	Tum_ARNT2	1.3259e-119	0.435666	0.65	0.25	3.06973e-115	Tum_BAMBI
ARMC9	Tum_ARNT2	6.06246e-117	0.393154	0.508	0.164	1.40358e-112	FB_COL27A1
HELLS	Tum_ARNT2	7.8823e-112	0.556927	0.653	0.281	1.82491e-107	Tum_BAMBI
HDAC4	Tum_ARNT2	2.46814e-103	0.342122	0.45	0.136	5.71424e-99	Tum_BAMBI
CTXN1	Tum_ARNT2	1.74764e-100	0.452475	0.695	0.352	4.04614e-96	Tum_CRISP3
BEX5	Tum_ARNT2	9.18554e-95	0.328163	0.512	0.182	2.12664e-90	Tum_ST6GALNAC1
TMEM97	Tum_ARNT2	1.32939e-84	0.389023	0.633	0.301	3.07781e-80	Tum_BAMBI
DNAH14	Tum_ARNT2	8.86124e-81	0.36563	0.617	0.295	2.05155e-76	Tum_BAMBI
GINS2	Tum_ARNT2	5.25685e-76	0.37212	0.487	0.192	1.21707e-71	Tum_BAMBI
FHIT	Tum_ARNT2	5.56382e-74	0.296528	0.499	0.208	1.28814e-69	Tum_BAMBI
CHML	Tum_ARNT2	7.13102e-72	0.260913	0.435	0.158	1.65097e-67	Tum_BAMBI
NAV2	Tum_ARNT2	1.53539e-69	0.289439	0.453	0.182	3.55474e-65	Tum_DNAH5
PIGM	Tum_ARNT2	2.74872e-69	0.304876	0.568	0.269	6.36383e-65	Tum_PTPRZ1
ORC6	Tum_ARNT2	1.4011e-49	0.268057	0.442	0.204	3.24382e-45	Tum_BAMBI
BAMBI	Tum_BAMBI	0	1.98221	0.946	0.155	0	OSC_LEFTY2
EDN3	Tum_BAMBI	0	1.39353	0.507	0.04	0	Tum_PTPRZ1
MSX2	Tum_BAMBI	0	1.28056	0.778	0.08	0	Tum_PTPRZ1
LHX9	Tum_BAMBI	0	1.21004	0.641	0.038	0	OSC_STAR
WNT5A	Tum_BAMBI	0	1.20854	0.813	0.1	0	Tum_ARNT2
WIF1	Tum_BAMBI	0	1.13194	0.602	0.059	0	Tum_ARNT2
DLX5	Tum_BAMBI	0	1.01883	0.591	0.042	0	FB_RGS5
TRIL	Tum_BAMBI	0	1.01803	0.67	0.081	0	EC_PROX1
DYNC1I1	Tum_BAMBI	0	0.966841	0.63	0.042	0	FB_MYH11
APCDD1	Tum_BAMBI	0	0.930779	0.707	0.114	0	EC_ESM1
MSX1	Tum_BAMBI	0	0.924137	0.529	0.085	0	Tum_KRT17
XXbac-BPG32J3.19	Tum_BAMBI	0	0.910947	0.633	0.095	0	Tum_DNAH5
NPTX2	Tum_BAMBI	0	0.897625	0.593	0.048	0	Tum_PTPRZ1
DNM3OS	Tum_BAMBI	0	0.815551	0.555	0.028	0	OSC_LEFTY2
RGL1	Tum_BAMBI	0	0.644208	0.522	0.086	0	EC_ESM1
RP1-79C4.4	Tum_BAMBI	0	0.585191	0.414	0.022	0	FB_RGS5
ANGPT1	Tum_BAMBI	0	0.567368	0.404	0.026	0	FB_RGS5
MIR181A1HG	Tum_BAMBI	2.09547e-306	0.570184	0.479	0.065	4.85144e-302	EC_ESM1
TMSB15A	Tum_BAMBI	1.66307e-238	0.675261	0.53	0.126	3.85034e-234	Tum_ARNT2
RP11-357H14.17	Tum_BAMBI	4.51943e-187	0.503088	0.438	0.104	1.04634e-182	Tum_DNAH5
EFNB1	Tum_BAMBI	4.91625e-180	0.588742	0.587	0.233	1.13821e-175	EC_CA4
BMP4	Tum_BAMBI	1.80159e-152	0.536155	0.476	0.149	4.17105e-148	Tum_ARNT2
SLC7A8	Tum_BAMBI	4.79356e-137	0.446037	0.447	0.147	1.1098e-132	FB_COMP
MPPED2	Tum_BAMBI	1.14105e-132	0.464438	0.497	0.196	2.64176e-128	Tum_GJA5
NR2F1-AS1	Tum_BAMBI	1.56091e-118	0.40884	0.413	0.14	3.61383e-114	OSC_LEFTY2
HOMER1	Tum_BAMBI	6.6056e-101	0.376915	0.404	0.154	1.52933e-96	EC_PROX1
ZDHHC9	Tum_BAMBI	6.77121e-96	0.387699	0.455	0.208	1.56767e-91	FB_COL27A1
LMO7	Tum_BAMBI	2.38395e-58	0.392476	0.468	0.286	5.51932e-54	Tum_GJA5
CRISP3	Tum_CRISP3	0	2.40635	0.568	0.008	0	Tum_KRT6A
C20orf85	Tum_CRISP3	0	2.0472	0.447	0.003	0	Tum_KRT17
TMEM190	Tum_CRISP3	0	1.92615	0.477	0.009	0	Tum_PTPRZ1
SNTN	Tum_CRISP3	0	1.39731	0.432	0.002	0	Tum_MAGEC2
RP11-356K23.1	Tum_CRISP3	0	1.28895	0.424	0.002	0	Tum_KRT17
C11orf88	Tum_CRISP3	0	1.1936	0.409	0.001	0	M_CD16
MS4A8	Tum_CRISP3	0	0.96525	0.417	0.004	0	Tum_PTPRZ1
TEKT1	Tum_CRISP3	0	0.72173	0.402	0.003	0	Tum_PTPRZ1
CFAP73	Tum_CRISP3	8.74781e-307	0.729834	0.432	0.008	2.02529e-302	DC_CD207
OVGP1	Tum_CRISP3	2.41115e-299	1.80875	0.455	0.01	5.5823e-295	EC_PROX1
SPATA18	Tum_CRISP3	1.74518e-283	0.635543	0.5	0.014	4.04043e-279	EC_ESM1
RIIAD1	Tum_CRISP3	2.64593e-254	0.734981	0.409	0.01	6.12586e-250	Tum_PTPRZ1
LRRC46	Tum_CRISP3	4.15265e-249	0.936743	0.47	0.015	9.61421e-245	M_CD16
CFAP157	Tum_CRISP3	4.32058e-249	0.894023	0.439	0.012	1.0003e-244	Tum_MAGEC2
ROPN1L	Tum_CRISP3	1.80026e-247	0.758564	0.402	0.01	4.16796e-243	EC_ACKR1
DNAAF1	Tum_CRISP3	7.36651e-247	1.27971	0.5	0.018	1.70549e-242	M_CD14
CCDC78	Tum_CRISP3	3.49439e-241	1.0475	0.439	0.013	8.09021e-237	TC_CD8_CX3CR1
C1orf194	Tum_CRISP3	8.24156e-236	1.41408	0.485	0.018	1.90809e-231	Tum_PTPRZ1
C1orf168	Tum_CRISP3	3.09457e-213	0.435881	0.492	0.02	7.16454e-209	Tum_TNNT2
FAM166B	Tum_CRISP3	1.32541e-207	0.811835	0.402	0.013	3.06858e-203	NK_XCL1
EFCAB1	Tum_CRISP3	1.19491e-193	0.738532	0.409	0.015	2.76646e-189	OSC_LEFTY2
IL20RA	Tum_CRISP3	2.65339e-181	0.554043	0.538	0.031	6.14314e-177	FB_COMP
C9orf24	Tum_CRISP3	1.22541e-172	1.97736	0.477	0.027	2.83707e-168	Tum_PTPRZ1
MORN5	Tum_CRISP3	2.65401e-171	1.09416	0.439	0.022	6.14456e-167	Tum_KRT17
LINC01320	Tum_CRISP3	1.83948e-142	0.861665	0.765	0.093	4.25877e-138	Tum_DNAH5
TEKT2	Tum_CRISP3	1.23283e-136	0.722644	0.417	0.026	2.85424e-132	Tum_KRT17
CFAP43	Tum_CRISP3	1.46455e-133	0.787469	0.455	0.032	3.39072e-129	Tum_DNAH5
FAM183A	Tum_CRISP3	1.54754e-131	2.00972	0.455	0.034	3.58286e-127	Tum_PTPRZ1
PRUNE2	Tum_CRISP3	1.94719e-115	0.683336	0.644	0.082	4.50813e-111	FB_MYH11
NXNL2	Tum_CRISP3	4.17715e-108	0.563826	0.598	0.072	9.67093e-104	Tum_ST6GALNAC1
UBXN10	Tum_CRISP3	4.54691e-108	0.635543	0.447	0.039	1.0527e-103	Tum_KRT17
TTYH1	Tum_CRISP3	9.5997e-104	0.602417	0.538	0.061	2.22252e-99	Tum_PTPRZ1
PIFO	Tum_CRISP3	5.85231e-103	1.57102	0.598	0.082	1.35493e-98	Tum_KRT17
ZMYND10	Tum_CRISP3	9.29912e-102	1.09748	0.447	0.043	2.15293e-97	Tum_PTPRZ1
C2orf88	Tum_CRISP3	2.56378e-100	0.584528	0.591	0.077	5.93567e-96	Tum_GJA5
SPEF1	Tum_CRISP3	5.38794e-96	0.582766	0.409	0.037	1.24742e-91	Tum_PTPRZ1
CAPSL	Tum_CRISP3	1.87886e-95	1.22639	0.424	0.042	4.34994e-91	Tum_DNAH5
DYNLRB2	Tum_CRISP3	1.56616e-93	1.19629	0.47	0.053	3.62598e-89	Tum_PTPRZ1
CFAP53	Tum_CRISP3	3.60762e-93	0.935792	0.462	0.052	8.35236e-89	Tum_PTPRZ1
LONRF2	Tum_CRISP3	2.61274e-84	0.599399	0.674	0.116	6.04903e-80	OSC_LEFTY2
MAPK15	Tum_CRISP3	1.23422e-82	0.588833	0.439	0.051	2.85747e-78	Tum_KRT17
C5orf49	Tum_CRISP3	3.04063e-81	1.56731	0.568	0.093	7.03966e-77	Tum_PTPRZ1
CFAP70	Tum_CRISP3	5.01486e-80	0.543445	0.417	0.047	1.16104e-75	Tum_KRT17
CCDC170	Tum_CRISP3	5.72469e-79	0.902141	0.492	0.069	1.32538e-74	Tum_KRT17
ERP27	Tum_CRISP3	5.22478e-76	0.984413	0.674	0.137	1.20964e-71	Tum_GJA5
HRH1	Tum_CRISP3	3.75626e-72	0.380489	0.424	0.053	8.6965e-68	EC_ESM1
CDS1	Tum_CRISP3	4.38159e-64	0.788816	0.576	0.118	1.01443e-59	Tum_GJA5
PLPP2	Tum_CRISP3	5.00114e-64	0.876521	0.667	0.156	1.15786e-59	Tum_GJA5
FANK1	Tum_CRISP3	3.7224e-63	0.462084	0.424	0.061	8.61809e-59	TC_FOXP3
AGR2	Tum_CRISP3	1.20287e-61	1.36583	0.432	0.066	2.78489e-57	Tum_DNAH5
ANAPC4	Tum_CRISP3	1.46915e-60	0.644858	0.439	0.071	3.40138e-56	FB_CALB2
DRC3	Tum_CRISP3	2.85654e-60	0.888774	0.515	0.1	6.61347e-56	BC_GPR183
DYNC2H1	Tum_CRISP3	4.87868e-60	0.648492	0.523	0.099	1.12951e-55	FB_CFD
WDR78	Tum_CRISP3	2.05329e-59	0.481519	0.409	0.061	4.75377e-55	Tum_KRT17
OSCP1	Tum_CRISP3	1.79361e-58	0.53687	0.432	0.069	4.15256e-54	Tum_KRT17
C9orf9	Tum_CRISP3	9.98531e-58	0.340515	0.417	0.064	2.3118e-53	OSC_LEFTY2
RSPH1	Tum_CRISP3	5.70719e-57	1.58442	0.606	0.152	1.32133e-52	Tum_PTPRZ1
LCN12	Tum_CRISP3	3.30085e-54	0.477542	0.591	0.134	7.64212e-50	Tum_KRT17
CEP126	Tum_CRISP3	5.97649e-54	0.742518	0.439	0.08	1.38368e-49	OSC_LEFTY2
NME5	Tum_CRISP3	7.1879e-49	0.729336	0.553	0.135	1.66414e-44	Tum_PTPRZ1
RP11-295M3.4	Tum_CRISP3	1.48388e-48	0.561409	0.598	0.151	3.43548e-44	Tum_ARNT2
PKP2	Tum_CRISP3	1.81837e-47	0.625534	0.682	0.214	4.2099e-43	DC_CLEC10A
CFAP126	Tum_CRISP3	1.23434e-44	0.866722	0.439	0.094	2.85775e-40	Tum_PTPRZ1
RFX3	Tum_CRISP3	1.23607e-43	0.464398	0.455	0.098	2.86175e-39	Tum_PTPRZ1
FOXJ1	Tum_CRISP3	1.64744e-42	0.91981	0.545	0.151	3.81416e-38	Tum_GJA5
FDXR	Tum_CRISP3	2.20387e-42	0.428838	0.477	0.109	5.10239e-38	OSC_STAR
NEK5	Tum_CRISP3	1.05998e-40	0.644823	0.455	0.107	2.45406e-36	Tum_PTPRZ1
TMEM231	Tum_CRISP3	1.06308e-37	0.589097	0.455	0.111	2.46125e-33	OSC_LEFTY2
CC2D2A	Tum_CRISP3	7.26642e-37	0.383189	0.402	0.087	1.68232e-32	FB_CFD
IGF1R	Tum_CRISP3	3.13918e-34	0.528297	0.561	0.183	7.26782e-30	EC_FBLN5
SPEF2	Tum_CRISP3	2.13333e-33	0.50346	0.462	0.128	4.93908e-29	Tum_ARNT2
PPIL6	Tum_CRISP3	1.70876e-31	0.609416	0.432	0.12	3.95613e-27	Tum_PTPRZ1
NEK1	Tum_CRISP3	1.01996e-30	0.359913	0.409	0.103	2.36141e-26	FB_COMP
LRRIQ1	Tum_CRISP3	2.91883e-25	0.711189	0.553	0.228	6.75768e-21	Tum_ARNT2
TSGA10	Tum_CRISP3	8.9703e-23	0.416834	0.477	0.179	2.0768e-18	Tum_KRT17
MNS1	Tum_CRISP3	5.84908e-21	0.560628	0.447	0.174	1.35418e-16	Tum_ARNT2
GAS8	Tum_CRISP3	1.77376e-20	0.277431	0.417	0.14	4.1066e-16	Tum_ARNT2
STK33	Tum_CRISP3	2.04931e-20	0.516074	0.409	0.145	4.74456e-16	Tum_ARNT2
CSPP1	Tum_CRISP3	2.74146e-20	0.408497	0.409	0.145	6.34703e-16	EC_FBLN5
C21orf58	Tum_CRISP3	1.64668e-19	0.693496	0.439	0.176	3.81239e-15	Tum_ARNT2
MOSPD1	Tum_CRISP3	1.75474e-19	0.442615	0.447	0.173	4.06258e-15	OSC_LEFTY2
RABL2B	Tum_CRISP3	2.19356e-19	0.434663	0.545	0.246	5.07853e-15	Tum_ARNT2
IQCG	Tum_CRISP3	9.6252e-13	0.513657	0.447	0.23	2.22843e-08	OSC_STAR
ANK3	Tum_CRISP3	1.39948e-12	0.270528	0.439	0.207	3.24007e-08	Tum_ARNT2
RABL2A	Tum_CRISP3	1.68655e-12	0.273424	0.409	0.185	3.9047e-08	Tum_KRT17
DZIP3	Tum_CRISP3	1.42973e-11	0.27357	0.402	0.184	3.31012e-07	TC_CD8_GZMK
DNAH5	Tum_DNAH5	0	1.1357	0.654	0.058	0	Tum_CRISP3
HMGCS2	Tum_DNAH5	0	0.632037	0.425	0.022	0	Tum_ARNT2
CDH16	Tum_DNAH5	3.28475e-271	0.461504	0.487	0.06	7.60484e-267	Tum_ARNT2
KITLG	Tum_DNAH5	6.01573e-263	0.548637	0.558	0.092	1.39276e-258	Tum_ARNT2
DCDC2	Tum_DNAH5	2.32981e-255	0.847591	0.789	0.273	5.39398e-251	Tum_ARNT2
PAX2	Tum_DNAH5	5.26353e-235	0.798963	0.824	0.278	1.21861e-230	Tum_ARNT2
SMIM24	Tum_DNAH5	9.93004e-232	0.540717	0.492	0.079	2.299e-227	Tum_ARNT2
TMEM92	Tum_DNAH5	5.60486e-139	0.309563	0.417	0.095	1.29764e-134	Tum_ARNT2
PCCA	Tum_DNAH5	1.04894e-138	0.412784	0.487	0.134	2.42851e-134	Tum_CRISP3
RP11-11N9.4	Tum_DNAH5	1.45148e-135	0.297199	0.472	0.115	3.36047e-131	DC_LILRA4
MMP7	Tum_GJA5	0	2.32177	0.977	0.246	0	M_MMP9
CYP4B1	Tum_GJA5	0	0.884557	0.649	0.075	0	Tum_KRT6A
ADRA2C	Tum_GJA5	0	0.652997	0.516	0.034	0	OSC_LEFTY2
PRSS21	Tum_GJA5	1.29561e-243	0.885351	0.752	0.16	2.99959e-239	Tum_ST6GALNAC1
BBOX1	Tum_GJA5	3.73992e-238	0.649731	0.547	0.072	8.65865e-234	Tum_KRT6A
CLGN	Tum_GJA5	1.06451e-226	0.686389	0.559	0.082	2.46456e-222	Tum_CRISP3
ERBB3	Tum_GJA5	3.13159e-219	0.776501	0.71	0.161	7.25027e-215	Tum_ST6GALNAC1
AQP5	Tum_GJA5	1.17684e-214	0.605485	0.537	0.077	2.72462e-210	Tum_KRT6A
COLCA1	Tum_GJA5	4.88536e-187	0.429677	0.441	0.055	1.13106e-182	Tum_ST6GALNAC1
LL22NC03-N95F10.1	Tum_GJA5	2.25564e-175	0.471415	0.409	0.051	5.22225e-171	Tum_ARNT2
SULT1C2	Tum_GJA5	2.48452e-175	0.69263	0.656	0.162	5.75217e-171	Tum_DNAH5
DOK7	Tum_GJA5	8.43112e-175	0.448688	0.474	0.074	1.95197e-170	Tum_ST6GALNAC1
SORT1	Tum_GJA5	2.10759e-167	0.757751	0.701	0.215	4.87948e-163	Tum_ST6GALNAC1
AP000769.1	Tum_GJA5	3.00182e-162	0.516614	0.493	0.087	6.94982e-158	BC_GPR183
RNF150	Tum_GJA5	1.41949e-161	0.488326	0.511	0.095	3.2864e-157	Tum_CRISP3
CDCP1	Tum_GJA5	3.22654e-156	0.372784	0.405	0.058	7.47009e-152	FB_COMP
RAB25	Tum_GJA5	1.12244e-143	0.53273	0.649	0.162	2.59868e-139	Tum_ST6GALNAC1
MROH1	Tum_GJA5	8.46509e-138	0.382344	0.424	0.075	1.95984e-133	Tum_ST6GALNAC1
GALNT3	Tum_GJA5	3.09313e-131	0.513564	0.572	0.149	7.16122e-127	Tum_CRISP3
LRIG1	Tum_GJA5	2.72027e-117	0.425944	0.474	0.112	6.29796e-113	EC_FBLN5
RP11-532F12.5	Tum_GJA5	1.34972e-113	0.519416	0.618	0.203	3.12488e-109	Tum_ST6GALNAC1
NRBP2	Tum_GJA5	2.08669e-112	0.409307	0.459	0.108	4.83111e-108	Tum_ST6GALNAC1
KHDRBS3	Tum_GJA5	1.4801e-105	0.40644	0.476	0.121	3.42673e-101	FB_RGS5
PRR15	Tum_GJA5	2.22956e-105	0.345598	0.418	0.089	5.16187e-101	FB_CALB2
HOMER2	Tum_GJA5	2.08195e-97	0.455932	0.528	0.164	4.82013e-93	Tum_ST6GALNAC1
HAGLR	Tum_GJA5	1.34401e-91	0.411479	0.461	0.132	3.11164e-87	Tum_ST6GALNAC1
LINC00176	Tum_GJA5	2.16092e-90	0.610428	0.534	0.178	5.00297e-86	Tum_ST6GALNAC1
RNPC3	Tum_GJA5	4.40629e-83	0.42188	0.493	0.163	1.02014e-78	Tum_CRISP3
TBC1D24	Tum_GJA5	1.08858e-81	0.380126	0.424	0.121	2.52029e-77	Tum_KRT17
NR1D2	Tum_GJA5	3.24056e-67	0.31023	0.403	0.124	7.50253e-63	Tum_ST6GALNAC1
HPN	Tum_GJA5	1.07424e-57	0.322938	0.413	0.143	2.48707e-53	Tum_ST6GALNAC1
WHSC1	Tum_GJA5	2.38948e-56	0.299944	0.418	0.151	5.53213e-52	TC_FOXP3
SMCR5	Tum_GJA5	1.6702e-46	0.312899	0.413	0.164	3.86684e-42	NK_FGFBP2
KRT17	Tum_KRT17	0	2.21815	0.915	0.161	0	Tum_KRT6A
COL9A2	Tum_KRT17	0	1.42159	0.922	0.148	0	M_CPA3
RIC3	Tum_KRT17	0	1.13577	0.82	0.1	0	BC_GPR183
FGF17	Tum_KRT17	0	0.897489	0.639	0.038	0	Tum_DNAH5
RP11-445F12.1	Tum_KRT17	0	0.804261	0.785	0.061	0	Tum_KRT6A
KIF1A	Tum_KRT17	0	0.794795	0.828	0.097	0	Tum_KRT6A
SOX11	Tum_KRT17	0	0.783471	0.676	0.036	0	FB_COL27A1
LRRC61	Tum_KRT17	0	0.689704	0.772	0.115	0	Tum_CRISP3
WNT7A	Tum_KRT17	0	0.608321	0.574	0.04	0	Tum_KRT6A
SLC26A7	Tum_KRT17	0	0.598557	0.489	0.012	0	Tum_GJA5
IQCA1	Tum_KRT17	0	0.426799	0.573	0.057	0	Tum_CRISP3
TMEM59L	Tum_KRT17	0	0.426392	0.459	0.028	0	Tum_PTPRZ1
KCNMB2-AS1	Tum_KRT17	0	0.411645	0.551	0.052	0	Tum_KRT6A
XKR4	Tum_KRT17	0	0.401851	0.434	0.024	0	Tum_PTPRZ1
RP11-499F3.2	Tum_KRT17	0	0.324323	0.46	0.025	0	Tum_MAGEC2
NKX6-1	Tum_KRT17	0	0.321392	0.407	0.009	0	OSC_LEFTY2
IGF2-AS	Tum_KRT17	0	0.318291	0.432	0.017	0	OSC_LEFTY2
AC005537.2	Tum_KRT17	0	0.289374	0.408	0.02	0	OSC_LEFTY2
EYA4	Tum_KRT17	5.85537e-286	0.310957	0.438	0.035	1.35563e-281	Tum_CRISP3
RASSF10	Tum_KRT17	9.25441e-281	0.482463	0.622	0.093	2.14258e-276	Tum_TNNT2
ZNF208	Tum_KRT17	3.82276e-275	0.279954	0.403	0.029	8.85045e-271	Tum_GJA5
THBS3	Tum_KRT17	6.24108e-272	0.655291	0.758	0.17	1.44494e-267	FB_CFD
CTD-2034I4.2	Tum_KRT17	5.04031e-264	0.27643	0.459	0.044	1.16693e-259	Tum_TNNT2
RP11-834C11.4	Tum_KRT17	3.61465e-260	0.459283	0.63	0.102	8.36863e-256	FB_MYH11
FAM84A	Tum_KRT17	1.98154e-256	0.891794	0.706	0.161	4.58767e-252	EC_CA4
DACH1	Tum_KRT17	4.14606e-256	0.461056	0.649	0.113	9.59895e-252	Tum_BAMBI
TTLL4	Tum_KRT17	1.48447e-250	0.493587	0.566	0.088	3.43684e-246	NK_XCL1
RP11-247C2.2	Tum_KRT17	1.19941e-241	0.353113	0.509	0.067	2.77688e-237	Tum_BAMBI
LGR6	Tum_KRT17	2.83545e-225	0.322999	0.516	0.072	6.56463e-221	Tum_BAMBI
FBXO44	Tum_KRT17	3.30285e-199	0.320468	0.528	0.094	7.64675e-195	NK_FGFBP2
FOXP4	Tum_KRT17	2.53208e-190	0.43768	0.661	0.168	5.86226e-186	Tum_GJA5
CHD7	Tum_KRT17	5.34904e-187	0.5062	0.777	0.246	1.23841e-182	Tum_GJA5
SH3RF1	Tum_KRT17	2.39564e-176	0.291254	0.448	0.073	5.5464e-172	FB_RGS5
IGF2BP3	Tum_KRT17	5.73767e-153	0.322341	0.541	0.122	1.32839e-148	Tum_BAMBI
LINC01006	Tum_KRT17	2.52694e-142	0.35292	0.623	0.185	5.85037e-138	Tum_DNAH5
ZEB1-AS1	Tum_KRT17	3.78007e-139	0.263574	0.505	0.116	8.75161e-135	BC_GPR183
LRRN2	Tum_KRT17	5.07085e-136	0.271952	0.445	0.094	1.174e-131	Tum_PTPRZ1
PODXL2	Tum_KRT17	3.56233e-134	0.457889	0.701	0.251	8.24751e-130	Tum_ARNT2
NAT14	Tum_KRT17	3.38137e-131	0.297847	0.536	0.143	7.82855e-127	OSC_LEFTY2
HIST2H2BE	Tum_KRT17	6.78374e-126	0.330376	0.446	0.104	1.57057e-121	Tum_MAGEC2
TNFRSF19	Tum_KRT17	2.7805e-99	0.293999	0.462	0.129	6.43741e-95	Tum_BAMBI
LINC00665	Tum_KRT17	4.41548e-88	0.283897	0.631	0.252	1.02227e-83	Tum_ST6GALNAC1
PRSS1	Tum_KRT6A	5.79429e-301	0.723441	0.558	0.029	1.34149e-296	Tum_MAGEC2
PRSS2	Tum_KRT6A	1.87527e-287	0.793279	0.599	0.039	4.34163e-283	Tum_MAGEC2
KRT6A	Tum_KRT6A	1.15542e-259	0.877094	0.421	0.017	2.67503e-255	Tum_TNNT2
FOLR3	Tum_KRT6A	1.77247e-245	0.6221	0.674	0.061	4.10363e-241	M_CPA3
SFTPD	Tum_KRT6A	1.7739e-221	0.439792	0.483	0.031	4.10694e-217	Tum_TNNT2
SYT8	Tum_KRT6A	5.23518e-217	0.281737	0.463	0.028	1.21205e-212	Tum_TNNT2
BTC	Tum_KRT6A	7.81532e-137	0.255917	0.459	0.05	1.8094e-132	FB_MYH11
CCL28	Tum_KRT6A	1.67482e-131	0.531035	0.616	0.096	3.87755e-127	NK_FGFBP2
ANXA9	Tum_KRT6A	1.88055e-126	0.268366	0.492	0.062	4.35385e-122	Tum_TNNT2
KRT23	Tum_KRT6A	1.43041e-110	0.406865	0.492	0.071	3.31169e-106	Tum_CRISP3
SMPDL3B	Tum_KRT6A	1.01371e-100	0.310151	0.537	0.095	2.34694e-96	FB_CALB2
HIST1H2BD	Tum_KRT6A	3.25774e-97	0.359775	0.591	0.117	7.54232e-93	Tum_KRT17
LAMB3	Tum_KRT6A	1.78464e-88	0.47449	0.661	0.151	4.1318e-84	Tum_ARNT2
NECAB3	Tum_KRT6A	1.99866e-82	0.380102	0.645	0.165	4.62731e-78	OSC_STAR
ECE2	Tum_KRT6A	1.57952e-66	0.459821	0.694	0.23	3.65691e-62	Tum_ARNT2
KCTD1	Tum_KRT6A	1.76673e-36	0.276975	0.682	0.283	4.09034e-32	Tum_CRISP3
MAGEC2	Tum_MAGEC2	0	0.435831	0.571	0.006	0	Tum_KRT6A
OBP2A	Tum_MAGEC2	1.73634e-279	2.87396	1	0.031	4.01999e-275	Tum_KRT6A
OBP2B	Tum_MAGEC2	1.46091e-266	1.76473	0.918	0.026	3.3823e-262	Tum_KRT6A
PAEP	Tum_MAGEC2	9.51136e-248	2.66835	0.898	0.028	2.20207e-243	Tum_KRT6A
RP1-122K4.2	Tum_MAGEC2	3.77597e-220	0.281376	0.408	0.005	8.74213e-216	Tum_ST6GALNAC1
RP11-109J4.1	Tum_MAGEC2	1.38992e-205	0.425485	0.49	0.008	3.21794e-201	Tum_KRT6A
GLDC	Tum_MAGEC2	5.80375e-198	0.804762	0.796	0.028	1.34368e-193	Tum_KRT6A
ACY3	Tum_MAGEC2	5.55925e-182	0.467706	0.51	0.011	1.28708e-177	BC_GPR183
HTR3A	Tum_MAGEC2	1.46435e-180	1.5958	0.898	0.041	3.39026e-176	Tum_GJA5
PALM3	Tum_MAGEC2	1.07974e-140	0.752915	0.898	0.053	2.49982e-136	Tum_BAMBI
RP11-400N13.3	Tum_MAGEC2	6.7034e-140	1.06615	0.449	0.012	1.55197e-135	Tum_KRT6A
LYNX1	Tum_MAGEC2	7.55136e-140	2.42545	0.959	0.062	1.74829e-135	Tum_KRT6A
TMPRSS4	Tum_MAGEC2	1.17717e-139	0.677592	0.857	0.047	2.72538e-135	Tum_GJA5
CALML5	Tum_MAGEC2	3.16263e-133	0.686463	0.449	0.012	7.32211e-129	Tum_KRT6A
AP000432.2	Tum_MAGEC2	6.17774e-121	0.752183	0.551	0.021	1.43027e-116	Tum_TNNT2
BISPR	Tum_MAGEC2	2.56703e-111	0.449514	0.633	0.032	5.94318e-107	NK_FGFBP2
ZNF486	Tum_MAGEC2	7.59936e-108	0.350608	0.551	0.024	1.7594e-103	EC_PROX1
SERPINA5	Tum_MAGEC2	5.49468e-107	1.37627	0.959	0.088	1.27213e-102	EC_CA4
CYP4X1	Tum_MAGEC2	7.62096e-100	1.03131	0.735	0.052	1.7644e-95	FB_MYH11
CHST1	Tum_MAGEC2	1.0258e-88	0.592222	0.673	0.047	2.37494e-84	EC_ESM1
SCNN1D	Tum_MAGEC2	2.28506e-88	0.26345	0.49	0.024	5.29037e-84	NK_XCL1
VTCN1	Tum_MAGEC2	5.79508e-87	0.746987	0.959	0.098	1.34168e-82	Tum_GJA5
CACNA2D3	Tum_MAGEC2	2.04682e-85	0.361698	0.633	0.041	4.73879e-81	DC_CLEC10A
CCNA1	Tum_MAGEC2	4.23002e-83	0.790184	0.857	0.081	9.79335e-79	Tum_KRT17
CLDN10	Tum_MAGEC2	1.65559e-77	1.51644	0.918	0.11	3.83301e-73	OSC_LEFTY2
ATP10B	Tum_MAGEC2	9.80398e-75	0.29306	0.449	0.023	2.26982e-70	Tum_TNNT2
CYB5R2	Tum_MAGEC2	4.45852e-72	0.661929	0.755	0.073	1.03224e-67	OSC_LEFTY2
SLC7A11	Tum_MAGEC2	8.23366e-68	0.441278	0.633	0.052	1.90626e-63	DC_LILRA4
SLC22A18AS	Tum_MAGEC2	1.45702e-67	0.456622	0.531	0.037	3.37329e-63	Tum_GJA5
POU2F3	Tum_MAGEC2	1.81467e-66	0.265671	0.51	0.034	4.20132e-62	Tum_KRT6A
ABO	Tum_MAGEC2	8.17477e-65	0.43479	0.755	0.075	1.89262e-60	Tum_ST6GALNAC1
LRTM1	Tum_MAGEC2	3.55556e-59	0.36191	0.714	0.073	8.23183e-55	Tum_KRT17
ZBTB42	Tum_MAGEC2	1.22049e-56	0.375401	0.633	0.063	2.82568e-52	Tum_GJA5
RP4-797C5.2	Tum_MAGEC2	4.50423e-54	0.297196	0.571	0.053	1.04282e-49	Tum_GJA5
IFT172	Tum_MAGEC2	3.11535e-52	1.03714	0.98	0.195	7.21266e-48	Tum_GJA5
PKP3	Tum_MAGEC2	5.00241e-51	0.730993	0.939	0.162	1.15816e-46	Tum_TNNT2
FCHO1	Tum_MAGEC2	1.76114e-50	0.662227	0.857	0.136	4.07739e-46	DC_CLEC9A
NOXA1	Tum_MAGEC2	4.70424e-50	0.687558	0.816	0.128	1.08912e-45	Tum_KRT17
RP4-569M23.2	Tum_MAGEC2	2.22832e-49	0.366583	0.551	0.056	5.15902e-45	Tum_CRISP3
ZNF626	Tum_MAGEC2	6.88986e-49	0.342654	0.776	0.103	1.59514e-44	BC_GPR183
CHODL	Tum_MAGEC2	2.1744e-48	0.285595	0.571	0.059	5.03418e-44	Tum_GJA5
RAB3D	Tum_MAGEC2	1.41484e-47	0.685218	0.898	0.161	3.27563e-43	M_CD14
ST6GALNAC5	Tum_MAGEC2	1.32577e-46	0.299703	0.49	0.045	3.06943e-42	FB_COMP
PITRM1	Tum_MAGEC2	4.49306e-45	0.511033	0.857	0.142	1.04023e-40	EC_PROX1
CHI3L1	Tum_MAGEC2	7.47302e-44	1.56627	0.959	0.208	1.73015e-39	M_MMP9
KRT14	Tum_MAGEC2	2.22441e-43	0.388311	0.469	0.045	5.14996e-39	Tum_KRT6A
CELSR1	Tum_MAGEC2	3.07212e-40	0.37641	0.776	0.124	7.11257e-36	Tum_GJA5
TMOD1	Tum_MAGEC2	4.84912e-40	0.450795	0.796	0.131	1.12267e-35	FB_MYH11
STAC2	Tum_MAGEC2	1.58499e-39	0.271825	0.449	0.044	3.66957e-35	Tum_ARNT2
RBM38	Tum_MAGEC2	2.05382e-39	0.62844	0.837	0.159	4.75499e-35	Tum_GJA5
EXOC3-AS1	Tum_MAGEC2	7.31577e-37	0.318002	0.735	0.119	1.69375e-32	Tum_CRISP3
WDR24	Tum_MAGEC2	1.56339e-36	0.279864	0.612	0.084	3.61957e-32	Tum_KRT6A
CRB2	Tum_MAGEC2	1.07921e-35	0.587731	0.816	0.156	2.49859e-31	Tum_GJA5
SWSAP1	Tum_MAGEC2	5.22212e-31	0.253547	0.755	0.139	1.20902e-26	EC_CA4
BDH1	Tum_MAGEC2	6.72821e-30	0.316209	0.755	0.15	1.55772e-25	Tum_ST6GALNAC1
EPS8L1	Tum_MAGEC2	7.92072e-30	0.426884	0.878	0.203	1.8338e-25	Tum_GJA5
MFSD3	Tum_MAGEC2	3.44969e-28	0.335542	0.755	0.157	7.98672e-24	Tum_ST6GALNAC1
LRP3	Tum_MAGEC2	3.14518e-26	0.316853	0.633	0.119	7.28171e-22	OSC_STAR
DHCR7	Tum_MAGEC2	3.64746e-26	0.294839	0.755	0.153	8.44461e-22	Tum_KRT17
REC8	Tum_MAGEC2	5.81155e-23	0.457185	0.837	0.231	1.34549e-18	TC_FOXP3
CACNA1A	Tum_MAGEC2	5.44091e-21	0.267596	0.571	0.12	1.25968e-16	Tum_KRT6A
CTD-2015H6.3	Tum_MAGEC2	2.4512e-19	0.262731	0.714	0.183	5.67501e-15	Tum_ARNT2
SRD5A1	Tum_MAGEC2	2.90156e-16	0.269959	0.653	0.18	6.71768e-12	M_MMP9
AMMECR1	Tum_MAGEC2	2.1301e-15	0.306379	0.653	0.185	4.9316e-11	FB_CALB2
CRH	Tum_PTPRZ1	0	1.69022	0.438	0.005	0	Tum_BAMBI
COLGALT2	Tum_PTPRZ1	0	1.56197	0.802	0.031	0	Tum_ARNT2
PTPRZ1	Tum_PTPRZ1	0	1.16619	0.729	0.007	0	FB_CALB2
RFX4	Tum_PTPRZ1	0	0.959637	0.729	0.013	0	Tum_ARNT2
PPP1R17	Tum_PTPRZ1	0	0.875568	0.448	0.002	0	M_CD16
LGI1	Tum_PTPRZ1	0	0.761403	0.521	0.008	0	FB_CFD
SCUBE2	Tum_PTPRZ1	0	0.702717	0.479	0.007	0	FB_COMP
MLC1	Tum_PTPRZ1	0	0.621233	0.521	0.008	0	NK_FGFBP2
PAX3	Tum_PTPRZ1	0	0.531188	0.458	0.001	0	Tum_BAMBI
GRIA1	Tum_PTPRZ1	0	0.466431	0.448	0.004	0	Tum_BAMBI
OTX2	Tum_PTPRZ1	2.3205e-289	0.631787	0.531	0.012	5.37242e-285	Tum_KRT17
KLHDC8A	Tum_PTPRZ1	5.22624e-253	0.955245	0.802	0.041	1.20998e-248	OSC_STAR
SOX2	Tum_PTPRZ1	9.91724e-248	1.62076	0.948	0.065	2.29604e-243	Tum_ARNT2
GDF10	Tum_PTPRZ1	6.85562e-193	1.51019	0.677	0.039	1.58721e-188	Tum_KRT17
DPYSL5	Tum_PTPRZ1	8.50299e-173	0.477191	0.458	0.017	1.96861e-168	Tum_ARNT2
SLC35F1	Tum_PTPRZ1	1.42447e-169	0.568319	0.562	0.029	3.29794e-165	FB_RGS5
GAP43	Tum_PTPRZ1	7.02617e-154	2.0752	0.854	0.089	1.6267e-149	Tum_BAMBI
PRAC1	Tum_PTPRZ1	5.88625e-143	0.517293	0.448	0.021	1.36278e-138	Tum_ARNT2
CHL1	Tum_PTPRZ1	2.94385e-140	1.00741	0.812	0.085	6.81559e-136	FB_CFD
MT3	Tum_PTPRZ1	8.02232e-138	1.77977	0.479	0.026	1.85733e-133	Tum_BAMBI
C21orf62	Tum_PTPRZ1	8.8922e-135	1.11959	0.656	0.055	2.05872e-130	FB_CALB2
CA4	Tum_PTPRZ1	2.25461e-129	1.48821	0.656	0.058	5.21987e-125	EC_CA4
GFAP	Tum_PTPRZ1	1.70564e-128	1.18304	0.49	0.03	3.94889e-124	Tum_KRT17
AGT	Tum_PTPRZ1	1.20781e-121	0.925322	0.521	0.036	2.79633e-117	Tum_DNAH5
CA14	Tum_PTPRZ1	1.44228e-118	0.817111	0.562	0.044	3.33917e-114	Tum_ARNT2
TAGLN3	Tum_PTPRZ1	3.76611e-111	0.786702	0.542	0.044	8.71931e-107	Tum_BAMBI
ATP1B2	Tum_PTPRZ1	2.35662e-101	1.07466	0.74	0.099	5.45604e-97	FB_RGS5
LY6H	Tum_PTPRZ1	2.84162e-97	0.930402	0.458	0.035	6.57892e-93	EC_PROX1
BTBD17	Tum_PTPRZ1	1.417e-89	0.484398	0.5	0.045	3.28064e-85	Tum_ARNT2
SCRG1	Tum_PTPRZ1	6.57058e-82	0.627758	0.406	0.032	1.52122e-77	FB_CFD
DGKG	Tum_PTPRZ1	2.77293e-80	0.429069	0.406	0.033	6.41989e-76	FB_MYH11
HOXB8	Tum_PTPRZ1	6.24159e-78	0.601302	0.479	0.049	1.44505e-73	Tum_DNAH5
FABP7	Tum_PTPRZ1	3.31114e-77	1.53554	0.729	0.133	7.66595e-73	Tum_BAMBI
BAALC	Tum_PTPRZ1	1.41121e-70	0.549308	0.542	0.069	3.26723e-66	EC_PROX1
SDK2	Tum_PTPRZ1	1.03274e-61	0.36174	0.427	0.048	2.39101e-57	DC_LILRA4
ZIC1	Tum_PTPRZ1	3.53833e-59	0.484742	0.438	0.054	8.19195e-55	Tum_MAGEC2
ATP1A2	Tum_PTPRZ1	8.50803e-58	0.843939	0.573	0.096	1.96978e-53	FB_MYH11
NLRP1	Tum_PTPRZ1	1.76019e-57	0.876588	0.812	0.206	4.0752e-53	NK_FGFBP2
SYT11	Tum_PTPRZ1	1.82568e-55	0.96456	0.771	0.205	4.22682e-51	EC_FBLN5
CPNE8	Tum_PTPRZ1	5.42152e-48	0.523352	0.646	0.133	1.25519e-43	EC_FBLN5
RND2	Tum_PTPRZ1	5.76085e-47	0.456693	0.469	0.076	1.33375e-42	Tum_KRT17
PLP1	Tum_PTPRZ1	1.55882e-46	0.883572	0.542	0.104	3.60897e-42	Tum_BAMBI
HOXB9	Tum_PTPRZ1	2.33599e-44	0.73913	0.521	0.097	5.40828e-40	Tum_BAMBI
REEP2	Tum_PTPRZ1	5.6048e-44	0.4394	0.438	0.071	1.29762e-39	Tum_BAMBI
KREMEN1	Tum_PTPRZ1	7.38817e-43	0.401748	0.458	0.078	1.71051e-38	FB_SERPINE1
PRAC2	Tum_PTPRZ1	2.58154e-42	0.606201	0.698	0.174	5.97679e-38	Tum_BAMBI
GPR162	Tum_PTPRZ1	1.50893e-39	0.365604	0.438	0.076	3.49348e-35	Tum_CRISP3
RAB6B	Tum_PTPRZ1	6.097e-34	0.481209	0.573	0.152	1.41158e-29	EC_PROX1
FZD3	Tum_PTPRZ1	7.87198e-31	0.560553	0.708	0.254	1.82252e-26	Tum_GJA5
MSI1	Tum_PTPRZ1	5.30426e-30	0.359642	0.406	0.082	1.22804e-25	Tum_KRT17
SLC22A17	Tum_PTPRZ1	4.48764e-23	0.477311	0.531	0.171	1.03898e-18	Tum_BAMBI
SYT17	Tum_PTPRZ1	1.59583e-20	0.383474	0.458	0.142	3.69466e-16	EC_PROX1
MAP7	Tum_PTPRZ1	1.21034e-18	0.499651	0.51	0.188	2.80219e-14	Tum_ST6GALNAC1
ZNRF3	Tum_PTPRZ1	9.06151e-18	0.377721	0.531	0.197	2.09792e-13	Tum_DNAH5
CSRNP3	Tum_PTPRZ1	4.37362e-17	0.333674	0.427	0.141	1.01258e-12	FB_RGS5
MANEA	Tum_PTPRZ1	8.10838e-16	0.262334	0.417	0.137	1.87725e-11	BC_IGHG1_PRDM1
RP11-452F19.3	Tum_PTPRZ1	9.43251e-16	0.303476	0.49	0.185	2.18381e-11	BC_GPR183
TMEM260	Tum_PTPRZ1	2.53918e-15	0.266703	0.406	0.14	5.87871e-11	Tum_KRT17
DEPTOR	Tum_ST6GALNAC1	3.44667e-108	0.662577	0.572	0.119	7.97973e-104	Tum_GJA5
ST6GALNAC1	Tum_ST6GALNAC1	1.0623e-94	0.531458	0.435	0.077	2.45944e-90	Tum_GJA5
NUPR2	Tum_ST6GALNAC1	1.20016e-64	0.46361	0.454	0.117	2.7786e-60	Tum_GJA5
TNNT2	Tum_TNNT2	0	1.31049	0.529	0.033	0	Tum_KRT6A
PCP4	Tum_TNNT2	0	1.20265	0.679	0.189	0	Tum_GJA5

## Sheet: Distribution of the TMs 
Distribution of the TMs across the cell phenotypes
Number of TMs	1-4	5-9	10-14	15-19	>20
Subcluster	DC_CLEC10A	BC_GPR183	BC_IGHG1_PRDM1	DC_CD207	DC_LILRA4
	M_CCL18	EC_ACKR1	EC_FBLN5	DC_CLEC9A	EC_ESM1
	M_CCR2	FB_SERPINE1	FB_CFD	FB_MYH11	EC_PROX1
	M_CD14	OSC_LEFTY2	FB_COL27A1	M_CD16	FB_CALB2
	NK_FGFBP2	OSC_STAR	FB_COMP	Tum_KRT6A	FB_RGS5
	TC_CD4_GZMA		M_MMP9		M_CPA3
	TC_CD8_CX3CR1		NK_XCL1		Tum_ARNT2
	TC_CD8_GZMK		TC_FOXP3		Tum_BAMBI
	Tum_ST6GALNAC1		Tum_DNAH5		Tum_CRISP3
	Tum_TNNT2				Tum_GJA5
					Tum_KRT17
					Tum_MAGEC2
					Tum_PTPRZ1
