# Supplementary material for: High-grade serous tubo-ovarian cancer refined with single-cell RNA sequencing: specific cell subtypes influence survival and determine molecular subtype classification
Source: Genome Med. 2021 Jul 9;13:111. doi: 10.1186/s13073-021-00922-x (PMC8268616; doi:10.1186/s13073-021-00922-x)
Supplement: Supplementary file 11 — Additional file 11: Table S9. Results of the meta-analysis of Cox proportional hazards regression model based on Subcluster-Specific Z-scores. [file 13073_2021_922_MOESM11_ESM.xlsx]

## Sheet: Meta-analysis SSZ-score
Supplementary Table S9: Results of the meta-analysis of Cox proportional hazards regression model based on Subcluster-Specific Z-scores.
subcluster	HR	se	ci.lb	ci.ub	p_value	BH
BC_IGHG1_PRDM1	0.826662	0.0544964	-0.29717	-0.0835479	0.00047753	0.00668542
FB_CALB2	1.47219	0.104107	0.182707	0.590801	0.000203242	0.00668542
FB_COMP	1.22662	0.0571271	0.0922939	0.316228	0.000349489	0.00668542
DC_CLEC9A	0.809759	0.0733648	-0.354811	-0.0672266	0.0040237	0.0422489
FB_MYH11	1.25213	0.0916998	0.045118	0.404575	0.0142072	0.0994501
Tum_BAMBI	1.47247	0.154403	0.0843181	0.689567	0.0122087	0.0994501
FB_COL27A1	1.18408	0.072792	0.0263006	0.31164	0.020272	0.121632
Tum_GJA5	0.781635	0.108526	-0.459073	-0.0336608	0.0231998	0.121799
EC_PROX1	1.28764	0.128439	0.00107193	0.504544	0.0490324	0.228818
FB_RGS5	1.20348	0.103464	-0.0175706	0.387999	0.0734314	0.241313
NK_XCL1	0.868306	0.0758516	-0.289878	0.00745509	0.0626484	0.241313
OSC_LEFTY2	1.20578	0.10205	-0.0128855	0.387143	0.0666989	0.241313
Tum_TNNT2	1.07122	0.0385981	-0.00685556	0.144446	0.0746921	0.241313
M_CCL18	1.07194	0.042575	-0.0139741	0.152917	0.102734	0.287656
TC_CD4_GZMA	0.941599	0.0367495	-0.132204	0.0118517	0.101534	0.287656
FB_CFD	1.11296	0.0692433	-0.0286924	0.242736	0.122203	0.320783
EC_ESM1	1.18218	0.113459	-0.055017	0.389736	0.140197	0.338696
M_CCR2	1.08945	0.058808	-0.0295866	0.200936	0.145155	0.338696
BC_GPR183	0.915698	0.0628161	-0.211186	0.0350486	0.160913	0.355702
Tum_CRISP3	0.883569	0.0974379	-0.31476	0.0671892	0.20394	0.428275
DC_LILRA4	0.876497	0.111806	-0.350958	0.0873139	0.238389	0.476778
EC_FBLN5	1.2721	0.214512	-0.179766	0.661105	0.261888	0.499968
DC_FCER1A	1.08855	0.0820123	-0.0758991	0.245583	0.300901	0.549471
FB_SERPINE1	1.07368	0.0763968	-0.0786389	0.220831	0.352052	0.591447
Tum_MAGEC2	0.872076	0.14385	-0.41882	0.145063	0.341334	0.591447
EC_ACKR1	1.09847	0.133008	-0.166774	0.354608	0.480125	0.705974
M_CD14	0.965133	0.0490235	-0.131574	0.0605948	0.46911	0.705974
NK_FGFBP2	1.03259	0.0480213	-0.0620518	0.126188	0.504267	0.705974
OSC_STAR	1.06012	0.0811311	-0.100631	0.217398	0.47176	0.705974
Tum_KRT6A	0.922254	0.120539	-0.317188	0.155318	0.501939	0.705974
TC_FOXP3	0.946245	0.0926241	-0.236793	0.126286	0.550817	0.746269
DC_CD207	1.03875	0.0675578	-0.0943905	0.170431	0.573583	0.750612
TC_CD8_GZMK	0.972361	0.0525169	-0.130959	0.0749035	0.593557	0.750612
Tum_PTPRZ1	1.06898	0.129924	-0.187937	0.321355	0.607638	0.750612
TC_CD8_CX3CR1	1.01762	0.035928	-0.0529523	0.0878827	0.626885	0.752262
Tum_DNAH5	1.03375	0.0757754	-0.115328	0.181706	0.661395	0.771628
M_CPA3	0.963814	0.0962131	-0.225431	0.151717	0.701664	0.795678
Tum_ARNT2	1.07593	0.204083	-0.326813	0.473179	0.719899	0.795678
M_CD16	0.991344	0.0732638	-0.152288	0.1349	0.90554	0.91004
M_MMP9	0.981276	0.100588	-0.216051	0.178247	0.850944	0.91004
Tum_KRT17	1.01718	0.150799	-0.278523	0.3126	0.91004	0.91004
Tum_ST6GALNAC1	0.994283	0.0398015	-0.0837425	0.0722764	0.885468	0.91004

## Sheet: Legend
HR= Hazard Ratio
se = Standard error
ci.lb = Lower confidence interval bounds
ci.ub = Upper confidence interval bounds
BH= Benjamini-Hochberg false discovery rate adjusting method
