# Supplementary material for: High-grade serous tubo-ovarian cancer refined with single-cell RNA sequencing: specific cell subtypes influence survival and determine molecular subtype classification
Source: Genome Med. 2021 Jul 9;13:111. doi: 10.1186/s13073-021-00922-x (PMC8268616; doi:10.1186/s13073-021-00922-x)
Supplement: Supplementary file 12 — Additional file 12: Table S10. Results of the meta-analysis of Cox proportional hazards regression model based on the xCell enrichment scores. [file 13073_2021_922_MOESM12_ESM.xlsx]

## Sheet: Meta-an xCell algorithm scores
Supplementary Table S10: Results of the meta-analysis of Cox proportional hazards regression model based on the xCell enrichment scores
subcluster	HR	se	ci.lb	ci.ub	p_value	BH
FB_MYH11	106.523	1.02228	2.66474	6.67199	4.95625e-06	0.000213119
FB_CALB2	57.7349	0.929543	2.23399	5.87773	1.28122e-05	0.000275462
EC_FBLN5	3427.1	2.10506	4.01363	12.2653	0.000110351	0.0015817
Tum_BAMBI	34.109	0.991418	1.58642	5.47271	0.000370695	0.00398498
M_CD14	19186	3.43865	3.12231	16.6016	0.00413117	0.0355281
BC_IGHG1_PRDM1	0.0791715	0.937106	-4.37283	-0.699445	0.00680269	0.0487526
DC_CD207	158.339	2.196	0.760652	9.36882	0.0210914	0.0906931
EC_PROX1	10.3454	1.01162	0.353815	4.31927	0.0209039	0.0906931
FB_COMP	4.94526	0.687221	0.251502	2.94536	0.0200221	0.0906931
OSC_LEFTY2	24.5344	1.36777	0.519304	5.88085	0.0193025	0.0906931
M_CD16	0.116389	1.01062	-4.1316	-0.170031	0.0333198	0.116747
NK_FGFBP2	0.0456504	1.4744	-5.97651	-0.196974	0.0362992	0.116747
TC_CD4_FOXP3	0.0421688	1.48257	-6.07186	-0.260292	0.0327176	0.116747
Tum_TNNT2	10.0706	1.11321	0.127771	4.49147	0.0380105	0.116747
EC_CA4	0.0303179	1.80642	-7.03654	0.0445033	0.0529501	0.142303
FB_CFD	1.52937e+21	25.0007	-0.221366	97.7797	0.051044	0.142303
NK_XCL1	0.153376	1.01633	-3.86683	0.117105	0.0650753	0.164602
EC_ESM1	3.25927	0.755656	-0.299554	2.66256	0.117924	0.253536
TC_CD8_CX3CR1	0.0272881	2.24098	-7.99355	0.790944	0.10805	0.253536
Tum_ST6GALNAC1	0.198192	1.02895	-3.63523	0.398189	0.115724	0.253536
M_CCR2	118.083	3.31113	-1.71831	11.2611	0.149581	0.306284
DC_LILRA4	0.282883	0.916064	-3.05818	0.53273	0.168073	0.307166
EC_ACKR1	5.44874	1.21123	-0.67859	4.06936	0.161598	0.307166
FB_COL27A1	54.6314	2.92531	-1.73288	9.7341	0.171441	0.307166
TC_CD4_GZMA	855.106	5.13231	-3.30792	16.8104	0.188364	0.323986
Tum_MAGEC2	0.206474	1.33268	-4.18959	1.03443	0.236507	0.391146
M_MMP9	0.228815	1.29333	-4.00972	1.06003	0.254142	0.404744
BC_GPR183	0.0682954	2.44886	-7.4836	2.11577	0.273086	0.419382
Tum_KRT6A	2.53414	0.894797	-0.823917	2.68362	0.298722	0.442933
Tum_PTPRZ1	2.51176	1.09136	-1.21804	3.06	0.398732	0.571515
DC_CLEC9A	0.454462	1.02062	-2.78903	1.21175	0.439698	0.609903
DC_CLEC10A	0.368213	1.43291	-3.80755	1.80936	0.485648	0.65259
Tum_CRISP3	0.595022	0.942077	-2.36559	1.32728	0.581581	0.757817
FB_RGS5	1.58422	0.96717	-1.43552	2.35571	0.634279	0.776171
FB_SERPINE1	4.28788	3.20648	-4.82879	7.74037	0.649817	0.776171
Tum_ARNT2	2.0641	1.50897	-2.23284	3.68222	0.631045	0.776171
TC_CD8_GZMK	3.18009	3.08423	-4.88807	7.20189	0.707582	0.782439
Tum_DNAH5	1.61007	1.27921	-2.03093	2.98348	0.709654	0.782439
Tum_GJA5	0.613027	1.16731	-2.77724	1.79855	0.675065	0.782439
M_CPA3	0.749649	1.00923	-2.2662	1.6899	0.775248	0.833392
Tum_KRT17	0.781465	0.973296	-2.15421	1.66104	0.799998	0.839022
OSC_STAR	1.40257	2.37652	-4.31959	4.9962	0.886802	0.907916
M_CCL18	0.842292	1.48465	-3.08149	2.73823	0.907968	0.907968

## Sheet: Legend
HR= Hazard Ratio
se = Standard error
ci.lb = Lower confidence interval bounds
ci.ub = Upper confidence interval bounds
BH= Benjamini-Hochberg false discovery rate adjusting method
