# Supplementary material for: High-grade serous tubo-ovarian cancer refined with single-cell RNA sequencing: specific cell subtypes influence survival and determine molecular subtype classification
Source: Genome Med. 2021 Jul 9;13:111. doi: 10.1186/s13073-021-00922-x (PMC8268616; doi:10.1186/s13073-021-00922-x)
Supplement: Supplementary file 13 — Additional file 13: Table S11. CellPhoneDB output: list of interactions between cell phenotypes from 7 patients. [file 13073_2021_922_MOESM13_ESM.xlsx]

## Sheet: CellPhoneDB_output 7 patients
Supplementary Table S11: CellPhoneDB output: list of interactions between cell phenotypes from 7 patients.
id_cp_interaction	interacting_pair	partner_a	partner_b	gene_a	gene_b	secreted	receptor_a	receptor_b	annotation_strategy	is_integrin	rank	pair	cluster_a	cluster_b	value
CPI-SS0AFC7BACF	ADGRG5_FAM3C	simple:Q8IZF4	simple:Q92520	ADGRG5	FAM3C	TRUE	TRUE	FALSE	InnateDB-All	FALSE	0.125	B-cells|B-cells	B cells	B cells	0.237
CPI-SS0E0DEA7D5	PECAM1_CD38	simple:P16284	simple:P28907	PECAM1	CD38	FALSE	TRUE	TRUE	curated	FALSE	0.25	B-cells|B-cells	B cells	B cells	0.448
CPI-SS0889E281D	CADM1_CADM1	simple:Q9BY67	simple:Q9BY67	CADM1	CADM1	FALSE	FALSE	FALSE	curated	FALSE	0.344	B-cells|B-cells	B cells	B cells	0.222
CPI-SS034D36D2F	HLA-C_FAM3C	simple:HLAC	simple:Q92520	HLA-C	FAM3C	TRUE	TRUE	FALSE	InnateDB-All	FALSE	0.656	B-cells|B-cells	B cells	B cells	1.481
CPI-SS08C995EB4	CXCL17_GPR35	simple:Q6UXB2	simple:Q9HC97	CXCL17	GPR35	TRUE	FALSE	TRUE	guidetopharmacology.org	FALSE	0.031	B-cells|Dendritic cells	B cells	Dendritic cells	0.083
CPI-SS09648FAA9	TNFRSF13C_TNFSF13B	simple:Q96RJ3	simple:Q9Y275	TNFRSF13C	TNFSF13B	TRUE	TRUE	FALSE	guidetopharmacology.org	FALSE	0.031	B-cells|Dendritic cells	B cells	Dendritic cells	0.477
CPI-SS0E2863F09	TNFRSF17_TNFSF13B	simple:Q02223	simple:Q9Y275	TNFRSF17	TNFSF13B	TRUE	TRUE	FALSE	curated	FALSE	0.047	B-cells|Dendritic cells	B cells	Dendritic cells	0.627
CPI-SS0F8C664D9	CXCR3_CCL20	simple:P49682	simple:P78556	CXCR3	CCL20	TRUE	TRUE	FALSE	guidetopharmacology.org	FALSE	0.094	B-cells|Dendritic cells	B cells	Dendritic cells	0.115
CPI-SS073C1B796	CD52_SIGLEC10	simple:P31358	simple:Q96LC7	CD52	SIGLEC10	TRUE	FALSE	FALSE	curated	FALSE	0.125	B-cells|Dendritic cells	B cells	Dendritic cells	0.344
CPI-CS04CBDE052	IL10 receptor_IL10	complex:IL10 receptor	simple:P22301		IL10	TRUE	TRUE	FALSE	curated	FALSE	0.125	B-cells|Dendritic cells	B cells	Dendritic cells	0.133
CPI-SS0632A027A	CD44_HBEGF	simple:P16070	simple:Q99075	CD44	HBEGF	TRUE	TRUE	TRUE	I2D,InnateDB-All	FALSE	0.172	B-cells|Dendritic cells	B cells	Dendritic cells	0.384
CPI-SS0F00D756A	CD40_TNFSF13B	simple:P25942	simple:Q9Y275	CD40	TNFSF13B	TRUE	TRUE	FALSE	I2D,InnateDB	FALSE	0.219	B-cells|Dendritic cells	B cells	Dendritic cells	0.467
CPI-SS0E0DEA7D5	PECAM1_CD38	simple:P16284	simple:P28907	PECAM1	CD38	FALSE	TRUE	TRUE	curated	FALSE	0.25	B-cells|Dendritic cells	B cells	Dendritic cells	0.29
CPI-SS0F3D40856	PGRMC2_CCL4L2	simple:O15173	simple:Q8NHW4	PGRMC2	CCL4L2	TRUE	TRUE	FALSE	IMEx,IntAct	FALSE	0.281	B-cells|Dendritic cells	B cells	Dendritic cells	0.241
CPI-SS0889E281D	CADM1_CADM1	simple:Q9BY67	simple:Q9BY67	CADM1	CADM1	FALSE	FALSE	FALSE	curated	FALSE	0.344	B-cells|Dendritic cells	B cells	Dendritic cells	0.203
CPI-SS0302E8E8F	CD74_COPA	simple:P04233	simple:P53621	CD74	COPA	TRUE	TRUE	FALSE	IMEx,IntAct	FALSE	0.469	B-cells|Dendritic cells	B cells	Dendritic cells	1.201
CPI-SS0ABC5C1B8	CD74_MIF	simple:P04233	simple:P14174	CD74	MIF	TRUE	TRUE	FALSE	I2D,InnateDB-All	FALSE	0.484	B-cells|Dendritic cells	B cells	Dendritic cells	1.583
CPI-SS034D36D2F	HLA-C_FAM3C	simple:HLAC	simple:Q92520	HLA-C	FAM3C	TRUE	TRUE	FALSE	InnateDB-All	FALSE	0.656	B-cells|Dendritic cells	B cells	Dendritic cells	1.357
CPI-SC0517A327B	COL9A3_a10b1 complex	simple:Q14050	complex:a10b1 complex	COL9A3		TRUE	FALSE	FALSE	curated	TRUE	0.047	B-cells|Endothelial cells	B cells	Endothelial cells	0.137
CPI-SS05B7D3407	CCL5_ACKR1	simple:P13501	simple:Q16570	CCL5	ACKR1	TRUE	FALSE	TRUE	curated	FALSE	0.062	B-cells|Endothelial cells	B cells	Endothelial cells	0.811
CPI-SC0F778DC8E	COL9A3_a1b1 complex	simple:Q14050	complex:a1b1 complex	COL9A3		TRUE	FALSE	FALSE	curated	TRUE	0.094	B-cells|Endothelial cells	B cells	Endothelial cells	0.197
CPI-CS063AE1C91	IL6 receptor_IL6	complex:IL6 receptor	simple:P05231		IL6	TRUE	TRUE	FALSE	curated	FALSE	0.094	B-cells|Endothelial cells	B cells	Endothelial cells	0.233
CPI-SC0A68C5F13	IGF1_a6b4 complex	simple:P05019	complex:a6b4 complex	IGF1		TRUE	FALSE	FALSE	curated	TRUE	0.109	B-cells|Endothelial cells	B cells	Endothelial cells	0.255
CPI-SS0AFC7BACF	ADGRG5_FAM3C	simple:Q8IZF4	simple:Q92520	ADGRG5	FAM3C	TRUE	TRUE	FALSE	InnateDB-All	FALSE	0.125	B-cells|Endothelial cells	B cells	Endothelial cells	0.227
CPI-SS044C72D0D	SEMA4A_PLXND1	simple:Q9H3S1	simple:Q9Y4D7	SEMA4A	PLXND1	FALSE	FALSE	TRUE	curated	FALSE	0.219	B-cells|Endothelial cells	B cells	Endothelial cells	0.305
CPI-SC0EEF3A379	LAMC1_a6b1 complex	simple:P11047	complex:a6b1 complex	LAMC1		TRUE	FALSE	FALSE	curated	TRUE	0.219	B-cells|Endothelial cells	B cells	Endothelial cells	0.345
CPI-SS01A07768A	CD46_JAG1	simple:P15529	simple:P78504	CD46	JAG1	FALSE	TRUE	FALSE	curated	FALSE	0.25	B-cells|Endothelial cells	B cells	Endothelial cells	0.256
CPI-SS085EE60B1	TGFB1_TGFBR3	simple:P01137	simple:Q03167	TGFB1	TGFBR3	TRUE	FALSE	TRUE	curated	FALSE	0.266	B-cells|Endothelial cells	B cells	Endothelial cells	0.297
CPI-SS09808DEAE	CD74_APP	simple:P04233	simple:P05067	CD74	APP	FALSE	TRUE	FALSE	curated	FALSE	0.438	B-cells|Endothelial cells	B cells	Endothelial cells	1.907
CPI-SS0302E8E8F	CD74_COPA	simple:P04233	simple:P53621	CD74	COPA	TRUE	TRUE	FALSE	IMEx,IntAct	FALSE	0.469	B-cells|Endothelial cells	B cells	Endothelial cells	1.219
CPI-SS0ABC5C1B8	CD74_MIF	simple:P04233	simple:P14174	CD74	MIF	TRUE	TRUE	FALSE	I2D,InnateDB-All	FALSE	0.484	B-cells|Endothelial cells	B cells	Endothelial cells	1.571
CPI-SS034D36D2F	HLA-C_FAM3C	simple:HLAC	simple:Q92520	HLA-C	FAM3C	TRUE	TRUE	FALSE	InnateDB-All	FALSE	0.656	B-cells|Endothelial cells	B cells	Endothelial cells	1.471
CPI-SC0B4BD965C	COL9A3_a11b1 complex	simple:Q14050	complex:a11b1 complex	COL9A3		TRUE	FALSE	FALSE	curated	TRUE	0.031	B-cells|Fibroblasts	B cells	Fibroblasts	0.124
CPI-SS0E2863F09	TNFRSF17_TNFSF13B	simple:Q02223	simple:Q9Y275	TNFRSF17	TNFSF13B	TRUE	TRUE	FALSE	curated	FALSE	0.047	B-cells|Fibroblasts	B cells	Fibroblasts	0.279
CPI-SC0F778DC8E	COL9A3_a1b1 complex	simple:Q14050	complex:a1b1 complex	COL9A3		TRUE	FALSE	FALSE	curated	TRUE	0.094	B-cells|Fibroblasts	B cells	Fibroblasts	0.158
CPI-CS063AE1C91	IL6 receptor_IL6	complex:IL6 receptor	simple:P05231		IL6	TRUE	TRUE	FALSE	curated	FALSE	0.094	B-cells|Fibroblasts	B cells	Fibroblasts	0.11
CPI-SS0AFC7BACF	ADGRG5_FAM3C	simple:Q8IZF4	simple:Q92520	ADGRG5	FAM3C	TRUE	TRUE	FALSE	InnateDB-All	FALSE	0.125	B-cells|Fibroblasts	B cells	Fibroblasts	0.359
CPI-SS0889E281D	CADM1_CADM1	simple:Q9BY67	simple:Q9BY67	CADM1	CADM1	FALSE	FALSE	FALSE	curated	FALSE	0.344	B-cells|Fibroblasts	B cells	Fibroblasts	0.179
CPI-SS09808DEAE	CD74_APP	simple:P04233	simple:P05067	CD74	APP	FALSE	TRUE	FALSE	curated	FALSE	0.438	B-cells|Fibroblasts	B cells	Fibroblasts	1.507
CPI-SS0302E8E8F	CD74_COPA	simple:P04233	simple:P53621	CD74	COPA	TRUE	TRUE	FALSE	IMEx,IntAct	FALSE	0.469	B-cells|Fibroblasts	B cells	Fibroblasts	1.286
CPI-SS0ABC5C1B8	CD74_MIF	simple:P04233	simple:P14174	CD74	MIF	TRUE	TRUE	FALSE	I2D,InnateDB-All	FALSE	0.484	B-cells|Fibroblasts	B cells	Fibroblasts	1.69
CPI-SS034D36D2F	HLA-C_FAM3C	simple:HLAC	simple:Q92520	HLA-C	FAM3C	TRUE	TRUE	FALSE	InnateDB-All	FALSE	0.656	B-cells|Fibroblasts	B cells	Fibroblasts	1.603
CPI-SS09648FAA9	TNFRSF13C_TNFSF13B	simple:Q96RJ3	simple:Q9Y275	TNFRSF13C	TNFSF13B	TRUE	TRUE	FALSE	guidetopharmacology.org	FALSE	0.031	B-cells|Monocytes	B cells	Myeloid cells	0.578
CPI-SS0E2863F09	TNFRSF17_TNFSF13B	simple:Q02223	simple:Q9Y275	TNFRSF17	TNFSF13B	TRUE	TRUE	FALSE	curated	FALSE	0.047	B-cells|Monocytes	B cells	Myeloid cells	0.729
CPI-SS0F8C664D9	CXCR3_CCL20	simple:P49682	simple:P78556	CXCR3	CCL20	TRUE	TRUE	FALSE	guidetopharmacology.org	FALSE	0.094	B-cells|Monocytes	B cells	Myeloid cells	0.18
CPI-SS0A021DB6E	CCL5_CCR1	simple:P13501	simple:P32246	CCL5	CCR1	TRUE	FALSE	TRUE	curated	FALSE	0.094	B-cells|Monocytes	B cells	Myeloid cells	0.295
CPI-SS073C1B796	CD52_SIGLEC10	simple:P31358	simple:Q96LC7	CD52	SIGLEC10	TRUE	FALSE	FALSE	curated	FALSE	0.125	B-cells|Monocytes	B cells	Myeloid cells	0.36
CPI-CS04CBDE052	IL10 receptor_IL10	complex:IL10 receptor	simple:P22301		IL10	TRUE	TRUE	FALSE	curated	FALSE	0.125	B-cells|Monocytes	B cells	Myeloid cells	0.13
CPI-SS03E48EFEA	C3_C3AR1	simple:P01024	simple:Q16581	C3	C3AR1	TRUE	FALSE	TRUE	guidetopharmacology.org	FALSE	0.125	B-cells|Monocytes	B cells	Myeloid cells	0.38
CPI-SC063BC3DDE	ICAM2_aLb2 complex	simple:P13598	complex:aLb2 complex	ICAM2		FALSE	FALSE	FALSE	curated	TRUE	0.141	B-cells|Monocytes	B cells	Myeloid cells	0.193
CPI-SS0A76A8E97	HLA-F_LILRB2	simple:P30511	simple:Q8N423	HLA-F	LILRB2	FALSE	FALSE	TRUE	curated	FALSE	0.172	B-cells|Monocytes	B cells	Myeloid cells	0.288
CPI-SS00150FB64	HLA-F_LILRB1	simple:P30511	simple:Q8NHL6	HLA-F	LILRB1	TRUE	FALSE	TRUE	curated	FALSE	0.172	B-cells|Monocytes	B cells	Myeloid cells	0.237
CPI-SC0329D5397	ICAM3_aLb2 complex	simple:P32942	complex:aLb2 complex	ICAM3		FALSE	FALSE	FALSE	curated	TRUE	0.172	B-cells|Monocytes	B cells	Myeloid cells	0.339
CPI-SS05D23BCE8	HLA-DPB1_TNFSF13B	simple:HLADPB1	simple:Q9Y275	HLA-DPB1	TNFSF13B	TRUE	TRUE	FALSE	InnateDB-All	FALSE	0.188	B-cells|Monocytes	B cells	Myeloid cells	0.773
CPI-SS044C72D0D	SEMA4A_PLXND1	simple:Q9H3S1	simple:Q9Y4D7	SEMA4A	PLXND1	FALSE	FALSE	TRUE	curated	FALSE	0.219	B-cells|Monocytes	B cells	Myeloid cells	0.257
CPI-SS0F00D756A	CD40_TNFSF13B	simple:P25942	simple:Q9Y275	CD40	TNFSF13B	TRUE	TRUE	FALSE	I2D,InnateDB	FALSE	0.219	B-cells|Monocytes	B cells	Myeloid cells	0.569
CPI-SS0E0DEA7D5	PECAM1_CD38	simple:P16284	simple:P28907	PECAM1	CD38	FALSE	TRUE	TRUE	curated	FALSE	0.25	B-cells|Monocytes	B cells	Myeloid cells	0.281
CPI-SS0F3D40856	PGRMC2_CCL4L2	simple:O15173	simple:Q8NHW4	PGRMC2	CCL4L2	TRUE	TRUE	FALSE	IMEx,IntAct	FALSE	0.281	B-cells|Monocytes	B cells	Myeloid cells	0.246
CPI-SS02AB0C3E0	SPP1_CD44	simple:P10451	simple:P16070	SPP1	CD44	TRUE	FALSE	TRUE	I2D,IMEx,InnateDB-All,IntAct	FALSE	0.312	B-cells|Monocytes	B cells	Myeloid cells	0.763
CPI-SS0889E281D	CADM1_CADM1	simple:Q9BY67	simple:Q9BY67	CADM1	CADM1	FALSE	FALSE	FALSE	curated	FALSE	0.344	B-cells|Monocytes	B cells	Myeloid cells	0.211
CPI-SS0302E8E8F	CD74_COPA	simple:P04233	simple:P53621	CD74	COPA	TRUE	TRUE	FALSE	IMEx,IntAct	FALSE	0.469	B-cells|Monocytes	B cells	Myeloid cells	1.245
CPI-SS0ABC5C1B8	CD74_MIF	simple:P04233	simple:P14174	CD74	MIF	TRUE	TRUE	FALSE	I2D,InnateDB-All	FALSE	0.484	B-cells|Monocytes	B cells	Myeloid cells	1.672
CPI-SS034D36D2F	HLA-C_FAM3C	simple:HLAC	simple:Q92520	HLA-C	FAM3C	TRUE	TRUE	FALSE	InnateDB-All	FALSE	0.656	B-cells|Monocytes	B cells	Myeloid cells	1.353
CPI-SS09808DEAE	CD74_APP	simple:P04233	simple:P05067	CD74	APP	FALSE	TRUE	FALSE	curated	FALSE	0.438	B-cells|Ovarian stroma	B cells	Ovarian stroma	1.431
CPI-SS0302E8E8F	CD74_COPA	simple:P04233	simple:P53621	CD74	COPA	TRUE	TRUE	FALSE	IMEx,IntAct	FALSE	0.469	B-cells|Ovarian stroma	B cells	Ovarian stroma	1.17
CPI-SS034D36D2F	HLA-C_FAM3C	simple:HLAC	simple:Q92520	HLA-C	FAM3C	TRUE	TRUE	FALSE	InnateDB-All	FALSE	0.656	B-cells|Ovarian stroma	B cells	Ovarian stroma	1.441
CPI-SS083296041	CD40_CD40LG	simple:P25942	simple:P29965	CD40	CD40LG	TRUE	TRUE	FALSE	curated	FALSE	0.109	B-cells|T-cells	B cells	T cells	0.193
CPI-SC063BC3DDE	ICAM2_aLb2 complex	simple:P13598	complex:aLb2 complex	ICAM2		FALSE	FALSE	FALSE	curated	TRUE	0.141	B-cells|T-cells	B cells	T cells	0.262
CPI-SC0329D5397	ICAM3_aLb2 complex	simple:P32942	complex:aLb2 complex	ICAM3		FALSE	FALSE	FALSE	curated	TRUE	0.172	B-cells|T-cells	B cells	T cells	0.408
CPI-SS0E0DEA7D5	PECAM1_CD38	simple:P16284	simple:P28907	PECAM1	CD38	FALSE	TRUE	TRUE	curated	FALSE	0.25	B-cells|T-cells	B cells	T cells	0.29
CPI-SS0F3D40856	PGRMC2_CCL4L2	simple:O15173	simple:Q8NHW4	PGRMC2	CCL4L2	TRUE	TRUE	FALSE	IMEx,IntAct	FALSE	0.281	B-cells|T-cells	B cells	T cells	0.377
CPI-SS02A0FF87F	FAM3C_CLEC2D	simple:Q92520	simple:Q9UHP7	FAM3C	CLEC2D	TRUE	FALSE	TRUE	IMEx,InnateDB-All,IntAct	FALSE	0.281	B-cells|T-cells	B cells	T cells	0.572
CPI-SS02AB0C3E0	SPP1_CD44	simple:P10451	simple:P16070	SPP1	CD44	TRUE	FALSE	TRUE	I2D,IMEx,InnateDB-All,IntAct	FALSE	0.312	B-cells|T-cells	B cells	T cells	0.597
CPI-SS061A7E099	CD55_ADGRE5	simple:P08174	simple:P48960	CD55	ADGRE5	TRUE	TRUE	TRUE	curated	FALSE	0.328	B-cells|T-cells	B cells	T cells	0.419
CPI-SS0ABC5C1B8	CD74_MIF	simple:P04233	simple:P14174	CD74	MIF	TRUE	TRUE	FALSE	I2D,InnateDB-All	FALSE	0.484	B-cells|T-cells	B cells	T cells	1.602
CPI-SS034D36D2F	HLA-C_FAM3C	simple:HLAC	simple:Q92520	HLA-C	FAM3C	TRUE	TRUE	FALSE	InnateDB-All	FALSE	0.656	B-cells|T-cells	B cells	T cells	1.373
CPI-SS064C772FE	CCR10_CCL28	simple:P46092	simple:Q9NRJ3	CCR10	CCL28	TRUE	TRUE	FALSE	guidetopharmacology.org	FALSE	0.016	B-cells|Tumor cells	B cells	Tumour cells	0.094
CPI-SS0AFC7BACF	ADGRG5_FAM3C	simple:Q8IZF4	simple:Q92520	ADGRG5	FAM3C	TRUE	TRUE	FALSE	InnateDB-All	FALSE	0.125	B-cells|Tumor cells	B cells	Tumour cells	0.284
CPI-SS0889E281D	CADM1_CADM1	simple:Q9BY67	simple:Q9BY67	CADM1	CADM1	FALSE	FALSE	FALSE	curated	FALSE	0.344	B-cells|Tumor cells	B cells	Tumour cells	0.251
CPI-SS09808DEAE	CD74_APP	simple:P04233	simple:P05067	CD74	APP	FALSE	TRUE	FALSE	curated	FALSE	0.438	B-cells|Tumor cells	B cells	Tumour cells	1.549
CPI-SS0302E8E8F	CD74_COPA	simple:P04233	simple:P53621	CD74	COPA	TRUE	TRUE	FALSE	IMEx,IntAct	FALSE	0.469	B-cells|Tumor cells	B cells	Tumour cells	1.3
CPI-SS0ABC5C1B8	CD74_MIF	simple:P04233	simple:P14174	CD74	MIF	TRUE	TRUE	FALSE	I2D,InnateDB-All	FALSE	0.484	B-cells|Tumor cells	B cells	Tumour cells	1.875
CPI-SS034D36D2F	HLA-C_FAM3C	simple:HLAC	simple:Q92520	HLA-C	FAM3C	TRUE	TRUE	FALSE	InnateDB-All	FALSE	0.656	B-cells|Tumor cells	B cells	Tumour cells	1.528
CPI-SS08330207B	BTLA_TNFRSF14	simple:Q7Z6A9	simple:Q92956	BTLA	TNFRSF14	FALSE	TRUE	TRUE	guidetopharmacology.org	FALSE	0.094	Dendritic cells|B-cells	Dendritic cells	B cells	0.149
CPI-SS077B160B9	IL15_IL15RA	simple:P40933	simple:Q13261	IL15	IL15RA	TRUE	FALSE	TRUE	guidetopharmacology.org	FALSE	0.094	Dendritic cells|B-cells	Dendritic cells	B cells	0.075
CPI-SS0AFC7BACF	ADGRG5_FAM3C	simple:Q8IZF4	simple:Q92520	ADGRG5	FAM3C	TRUE	TRUE	FALSE	InnateDB-All	FALSE	0.125	Dendritic cells|B-cells	Dendritic cells	B cells	0.237
CPI-SS080611C5B	ALOX5_ALOX5AP	simple:P09917	simple:P20292	ALOX5	ALOX5AP	FALSE	FALSE	FALSE	guidetopharmacology.org	FALSE	0.125	Dendritic cells|B-cells	Dendritic cells	B cells	0.301
CPI-SS06AA638A8	CD72_SEMA4D	simple:P21854	simple:Q92854	CD72	SEMA4D	FALSE	FALSE	TRUE	curated	FALSE	0.125	Dendritic cells|B-cells	Dendritic cells	B cells	0.215
CPI-SS0D0252D87	AXL_IL15RA	simple:P30530	simple:Q13261	AXL	IL15RA	TRUE	TRUE	TRUE	I2D	FALSE	0.141	Dendritic cells|B-cells	Dendritic cells	B cells	0.295
CPI-SS0FF6CFDCA	ADORA3_ENTPD1	simple:P0DMS8	simple:P49961	ADORA3	ENTPD1	FALSE	TRUE	FALSE	curated	FALSE	0.156	Dendritic cells|B-cells	Dendritic cells	B cells	0.146
CPI-SS087321EB5	SELL_SELPLG	simple:P14151	simple:Q14242	SELL	SELPLG	FALSE	FALSE	TRUE	curated	FALSE	0.188	Dendritic cells|B-cells	Dendritic cells	B cells	0.268
CPI-SS0E0DEA7D5	PECAM1_CD38	simple:P16284	simple:P28907	PECAM1	CD38	FALSE	TRUE	TRUE	curated	FALSE	0.25	Dendritic cells|B-cells	Dendritic cells	B cells	0.363
CPI-SS002DF6C31	LGALS9_SLC1A5	simple:O00182	simple:Q15758	LGALS9	SLC1A5	TRUE	FALSE	TRUE	I2D,InnateDB-All	FALSE	0.297	Dendritic cells|B-cells	Dendritic cells	B cells	0.525
CPI-SS014958F32	LGALS9_CD47	simple:O00182	simple:Q08722	LGALS9	CD47	TRUE	FALSE	TRUE	InnateDB-All	FALSE	0.312	Dendritic cells|B-cells	Dendritic cells	B cells	0.619
CPI-SS061A7E099	CD55_ADGRE5	simple:P08174	simple:P48960	CD55	ADGRE5	TRUE	TRUE	TRUE	curated	FALSE	0.328	Dendritic cells|B-cells	Dendritic cells	B cells	0.409
CPI-SS06CBC985C	LTBR_LTB	simple:P36941	simple:Q06643	LTBR	LTB	FALSE	TRUE	FALSE	curated	FALSE	0.328	Dendritic cells|B-cells	Dendritic cells	B cells	0.248
CPI-SS03A4F7DC8	AXL_GAS6	simple:P30530	simple:Q14393	AXL	GAS6	TRUE	TRUE	FALSE	guidetopharmacology.org	FALSE	0.344	Dendritic cells|B-cells	Dendritic cells	B cells	0.344
CPI-SS0889E281D	CADM1_CADM1	simple:Q9BY67	simple:Q9BY67	CADM1	CADM1	FALSE	FALSE	FALSE	curated	FALSE	0.344	Dendritic cells|B-cells	Dendritic cells	B cells	0.203
CPI-SS0703338F5	LGALS9_CD44	simple:O00182	simple:P16070	LGALS9	CD44	TRUE	FALSE	TRUE	InnateDB	FALSE	0.375	Dendritic cells|B-cells	Dendritic cells	B cells	0.62
CPI-SS09808DEAE	CD74_APP	simple:P04233	simple:P05067	CD74	APP	FALSE	TRUE	FALSE	curated	FALSE	0.438	Dendritic cells|B-cells	Dendritic cells	B cells	2.673
CPI-SS0302E8E8F	CD74_COPA	simple:P04233	simple:P53621	CD74	COPA	TRUE	TRUE	FALSE	IMEx,IntAct	FALSE	0.469	Dendritic cells|B-cells	Dendritic cells	B cells	2.704
CPI-SS0ABC5C1B8	CD74_MIF	simple:P04233	simple:P14174	CD74	MIF	TRUE	TRUE	FALSE	I2D,InnateDB-All	FALSE	0.484	Dendritic cells|B-cells	Dendritic cells	B cells	3.003
CPI-SS034D36D2F	HLA-C_FAM3C	simple:HLAC	simple:Q92520	HLA-C	FAM3C	TRUE	TRUE	FALSE	InnateDB-All	FALSE	0.656	Dendritic cells|B-cells	Dendritic cells	B cells	1.571
CPI-SS07F015051	CCR6_CCL20	simple:P51684	simple:P78556	CCR6	CCL20	TRUE	TRUE	FALSE	curated	FALSE	0.031	Dendritic cells|Dendritic cells	Dendritic cells	Dendritic cells	0.138
CPI-CS085E95BC1	IL1 receptor inhibitor_IL1RN	complex:IL1 receptor inhibitor	simple:P18510		IL1RN	TRUE	TRUE	FALSE	curated	FALSE	0.031	Dendritic cells|Dendritic cells	Dendritic cells	Dendritic cells	0.289
CPI-CS008C9D6E5	IL1 receptor inhibitor_IL1B	complex:IL1 receptor inhibitor	simple:P01584		IL1B	TRUE	TRUE	FALSE	curated	FALSE	0.031	Dendritic cells|Dendritic cells	Dendritic cells	Dendritic cells	0.497
CPI-SS0EAB03260	CD1D_LILRB2	simple:P15813	simple:Q8N423	CD1D	LILRB2	FALSE	FALSE	TRUE	curated	FALSE	0.062	Dendritic cells|Dendritic cells	Dendritic cells	Dendritic cells	0.292
CPI-SS0817CE2B3	CCL3L3_CCR1	simple:P16619	simple:P32246	CCL3L3	CCR1	TRUE	FALSE	TRUE	curated	FALSE	0.062	Dendritic cells|Dendritic cells	Dendritic cells	Dendritic cells	0.205
CPI-SS095DCA7F7	LILRA4_BST2	simple:P59901	simple:Q10589	LILRA4	BST2	FALSE	TRUE	FALSE	curated	FALSE	0.078	Dendritic cells|Dendritic cells	Dendritic cells	Dendritic cells	0.72
CPI-SS08330207B	BTLA_TNFRSF14	simple:Q7Z6A9	simple:Q92956	BTLA	TNFRSF14	FALSE	TRUE	TRUE	guidetopharmacology.org	FALSE	0.094	Dendritic cells|Dendritic cells	Dendritic cells	Dendritic cells	0.215
CPI-SS067BA9202	LAIR1_LILRB4	simple:Q6GTX8	simple:Q8NHJ6	LAIR1	LILRB4	FALSE	TRUE	TRUE	curated	FALSE	0.094	Dendritic cells|Dendritic cells	Dendritic cells	Dendritic cells	0.436
CPI-SS0F8C664D9	CXCR3_CCL20	simple:P49682	simple:P78556	CXCR3	CCL20	TRUE	TRUE	FALSE	guidetopharmacology.org	FALSE	0.094	Dendritic cells|Dendritic cells	Dendritic cells	Dendritic cells	0.187
CPI-SS0822AEF5F	PTPRC_MRC1	simple:P08575	simple:P22897	PTPRC	MRC1	FALSE	FALSE	TRUE	curated	FALSE	0.094	Dendritic cells|Dendritic cells	Dendritic cells	Dendritic cells	0.738
CPI-SS08DA48A5A	CCL3_CCR1	simple:P10147	simple:P32246	CCL3	CCR1	TRUE	FALSE	TRUE	curated	FALSE	0.094	Dendritic cells|Dendritic cells	Dendritic cells	Dendritic cells	0.308
CPI-SS080611C5B	ALOX5_ALOX5AP	simple:P09917	simple:P20292	ALOX5	ALOX5AP	FALSE	FALSE	FALSE	guidetopharmacology.org	FALSE	0.125	Dendritic cells|Dendritic cells	Dendritic cells	Dendritic cells	1
CPI-SC0A9458008	ICAM1_aXb2 complex	simple:P05362	complex:aXb2 complex	ICAM1		FALSE	TRUE	FALSE	curated	TRUE	0.125	Dendritic cells|Dendritic cells	Dendritic cells	Dendritic cells	0.224
CPI-SS0C1BD22BC	SPP1_PTGER4	simple:P10451	simple:P35408	SPP1	PTGER4	TRUE	FALSE	TRUE	IMEx,MINT	FALSE	0.125	Dendritic cells|Dendritic cells	Dendritic cells	Dendritic cells	0.5
CPI-SS073C1B796	CD52_SIGLEC10	simple:P31358	simple:Q96LC7	CD52	SIGLEC10	TRUE	FALSE	FALSE	curated	FALSE	0.125	Dendritic cells|Dendritic cells	Dendritic cells	Dendritic cells	0.538
CPI-SC0E9C058EB	PLAUR_a4b1 complex	simple:Q03405	complex:a4b1 complex	PLAUR		TRUE	TRUE	FALSE	curated	TRUE	0.125	Dendritic cells|Dendritic cells	Dendritic cells	Dendritic cells	0.8
CPI-CS04CBDE052	IL10 receptor_IL10	complex:IL10 receptor	simple:P22301		IL10	TRUE	TRUE	FALSE	curated	FALSE	0.125	Dendritic cells|Dendritic cells	Dendritic cells	Dendritic cells	0.287
CPI-SS09A3FA737	NAMPT_P2RY6	simple:P43490	simple:Q15077	NAMPT	P2RY6	TRUE	FALSE	TRUE	IMEx,IntAct	FALSE	0.125	Dendritic cells|Dendritic cells	Dendritic cells	Dendritic cells	0.608
CPI-SC0B6D68FD5	ICAM1_aMb2 complex	simple:P05362	complex:aMb2 complex	ICAM1		FALSE	TRUE	FALSE	curated	TRUE	0.125	Dendritic cells|Dendritic cells	Dendritic cells	Dendritic cells	0.207
CPI-SS06AA638A8	CD72_SEMA4D	simple:P21854	simple:Q92854	CD72	SEMA4D	FALSE	FALSE	TRUE	curated	FALSE	0.125	Dendritic cells|Dendritic cells	Dendritic cells	Dendritic cells	0.226
CPI-SS00B1BEE64	CD2_CD58	simple:P06729	simple:P19256	CD2	CD58	FALSE	TRUE	FALSE	curated	FALSE	0.141	Dendritic cells|Dendritic cells	Dendritic cells	Dendritic cells	0.295
CPI-SS0FF6CFDCA	ADORA3_ENTPD1	simple:P0DMS8	simple:P49961	ADORA3	ENTPD1	FALSE	TRUE	FALSE	curated	FALSE	0.156	Dendritic cells|Dendritic cells	Dendritic cells	Dendritic cells	0.307
CPI-SS065F7DA2A	COPA_P2RY6	simple:P53621	simple:Q15077	COPA	P2RY6	TRUE	FALSE	TRUE	IMEx,IntAct	FALSE	0.156	Dendritic cells|Dendritic cells	Dendritic cells	Dendritic cells	0.224
CPI-SS01946BE5C	C5AR1_RPS19	simple:P21730	simple:P39019	C5AR1	RPS19	FALSE	TRUE	FALSE	guidetopharmacology.org	FALSE	0.172	Dendritic cells|Dendritic cells	Dendritic cells	Dendritic cells	2.219
CPI-SS0A76A8E97	HLA-F_LILRB2	simple:P30511	simple:Q8N423	HLA-F	LILRB2	FALSE	FALSE	TRUE	curated	FALSE	0.172	Dendritic cells|Dendritic cells	Dendritic cells	Dendritic cells	0.345
CPI-SS00150FB64	HLA-F_LILRB1	simple:P30511	simple:Q8NHL6	HLA-F	LILRB1	TRUE	FALSE	TRUE	curated	FALSE	0.172	Dendritic cells|Dendritic cells	Dendritic cells	Dendritic cells	0.313
CPI-SS0632A027A	CD44_HBEGF	simple:P16070	simple:Q99075	CD44	HBEGF	TRUE	TRUE	TRUE	I2D,InnateDB-All	FALSE	0.172	Dendritic cells|Dendritic cells	Dendritic cells	Dendritic cells	0.655
CPI-SS03133B4F2	TFRC_TNFSF13B	simple:P02786	simple:Q9Y275	TFRC	TNFSF13B	TRUE	TRUE	FALSE	IMEx,IntAct	FALSE	0.172	Dendritic cells|Dendritic cells	Dendritic cells	Dendritic cells	0.562
CPI-SS087321EB5	SELL_SELPLG	simple:P14151	simple:Q14242	SELL	SELPLG	FALSE	FALSE	TRUE	curated	FALSE	0.188	Dendritic cells|Dendritic cells	Dendritic cells	Dendritic cells	0.382
CPI-SS06CCF5A54	ANXA1_FPR3	simple:P04083	simple:P25089	ANXA1	FPR3	TRUE	FALSE	TRUE	guidetopharmacology.org	FALSE	0.188	Dendritic cells|Dendritic cells	Dendritic cells	Dendritic cells	0.83
CPI-SS05D23BCE8	HLA-DPB1_TNFSF13B	simple:HLADPB1	simple:Q9Y275	HLA-DPB1	TNFSF13B	TRUE	TRUE	FALSE	InnateDB-All	FALSE	0.188	Dendritic cells|Dendritic cells	Dendritic cells	Dendritic cells	2.523
CPI-SS0D2539AEB	FPR3_HEBP1	simple:P25089	simple:Q9NRV9	FPR3	HEBP1	FALSE	TRUE	FALSE	guidetopharmacology.org	FALSE	0.188	Dendritic cells|Dendritic cells	Dendritic cells	Dendritic cells	0.313
CPI-SS0E7D5974D	TNF_TNFRSF1B	simple:P01375	simple:P20333	TNF	TNFRSF1B	TRUE	FALSE	TRUE	curated	FALSE	0.188	Dendritic cells|Dendritic cells	Dendritic cells	Dendritic cells	0.326
CPI-SS0B81F1BF5	TNF_SEMA4C	simple:P01375	simple:Q9C0C4	TNF	SEMA4C	TRUE	FALSE	TRUE	InnateDB-All	FALSE	0.188	Dendritic cells|Dendritic cells	Dendritic cells	Dendritic cells	0.109
CPI-SS09C4FCB90	ICAM1_SPN	simple:P05362	simple:P16150	ICAM1	SPN	FALSE	TRUE	FALSE	curated	FALSE	0.188	Dendritic cells|Dendritic cells	Dendritic cells	Dendritic cells	0.28
CPI-SS0F739D3DB	ANXA1_FPR1	simple:P04083	simple:P21462	ANXA1	FPR1	TRUE	FALSE	TRUE	guidetopharmacology.org	FALSE	0.203	Dendritic cells|Dendritic cells	Dendritic cells	Dendritic cells	0.875
CPI-SS044C72D0D	SEMA4A_PLXND1	simple:Q9H3S1	simple:Q9Y4D7	SEMA4A	PLXND1	FALSE	FALSE	TRUE	curated	FALSE	0.219	Dendritic cells|Dendritic cells	Dendritic cells	Dendritic cells	0.176
CPI-SS0D4C221B8	ICAM1_AREG	simple:P05362	simple:P15514	ICAM1	AREG	TRUE	TRUE	FALSE	InnateDB-All	FALSE	0.219	Dendritic cells|Dendritic cells	Dendritic cells	Dendritic cells	0.773
CPI-SS09C52F54E	LGALS9_SORL1	simple:O00182	simple:Q92673	LGALS9	SORL1	TRUE	FALSE	TRUE	InnateDB-All	FALSE	0.219	Dendritic cells|Dendritic cells	Dendritic cells	Dendritic cells	0.599
CPI-SS0F00D756A	CD40_TNFSF13B	simple:P25942	simple:Q9Y275	CD40	TNFSF13B	TRUE	TRUE	FALSE	I2D,InnateDB	FALSE	0.219	Dendritic cells|Dendritic cells	Dendritic cells	Dendritic cells	0.525
CPI-SS0E23CEB91	LGALS9_HAVCR2	simple:O00182	simple:Q8TDQ0	LGALS9	HAVCR2	TRUE	FALSE	TRUE	curated	FALSE	0.234	Dendritic cells|Dendritic cells	Dendritic cells	Dendritic cells	0.683
CPI-SS0419B80C4	LGALS9_LRP1	simple:O00182	simple:Q07954	LGALS9	LRP1	TRUE	FALSE	TRUE	InnateDB-All	FALSE	0.25	Dendritic cells|Dendritic cells	Dendritic cells	Dendritic cells	0.534
CPI-SS0E0DEA7D5	PECAM1_CD38	simple:P16284	simple:P28907	PECAM1	CD38	FALSE	TRUE	TRUE	curated	FALSE	0.25	Dendritic cells|Dendritic cells	Dendritic cells	Dendritic cells	0.205
CPI-SS0C4E86714	TNFRSF1B_GRN	simple:P20333	simple:P28799	TNFRSF1B	GRN	TRUE	TRUE	FALSE	IMEx,InnateDB-All,MINT	FALSE	0.266	Dendritic cells|Dendritic cells	Dendritic cells	Dendritic cells	1.239
CPI-SS0E00478B4	NRP2_VEGFA	simple:O60462	simple:P15692	NRP2	VEGFA	TRUE	TRUE	FALSE	curated	FALSE	0.266	Dendritic cells|Dendritic cells	Dendritic cells	Dendritic cells	0.216
CPI-SC098C06330	TGFB1_TGFbeta receptor1	simple:P01137	complex:TGFbeta receptor1	TGFB1		TRUE	FALSE	TRUE	curated	FALSE	0.281	Dendritic cells|Dendritic cells	Dendritic cells	Dendritic cells	0.274
CPI-SS0DE0A486F	NRP1_VEGFA	simple:O14786	simple:P15692	NRP1	VEGFA	TRUE	TRUE	FALSE	curated	FALSE	0.281	Dendritic cells|Dendritic cells	Dendritic cells	Dendritic cells	0.221
CPI-SS002DF6C31	LGALS9_SLC1A5	simple:O00182	simple:Q15758	LGALS9	SLC1A5	TRUE	FALSE	TRUE	I2D,InnateDB-All	FALSE	0.297	Dendritic cells|Dendritic cells	Dendritic cells	Dendritic cells	0.555
CPI-SS08FAC0A55	PLXNB2_SEMA4D	simple:O15031	simple:Q92854	PLXNB2	SEMA4D	FALSE	TRUE	TRUE	curated	FALSE	0.297	Dendritic cells|Dendritic cells	Dendritic cells	Dendritic cells	0.162
CPI-SS0DA033F03	TNFRSF1A_GRN	simple:P19438	simple:P28799	TNFRSF1A	GRN	TRUE	TRUE	FALSE	IMEx,InnateDB-All,MINT	FALSE	0.312	Dendritic cells|Dendritic cells	Dendritic cells	Dendritic cells	1.174
CPI-SS014958F32	LGALS9_CD47	simple:O00182	simple:Q08722	LGALS9	CD47	TRUE	FALSE	TRUE	InnateDB-All	FALSE	0.312	Dendritic cells|Dendritic cells	Dendritic cells	Dendritic cells	0.76
CPI-SS02AB0C3E0	SPP1_CD44	simple:P10451	simple:P16070	SPP1	CD44	TRUE	FALSE	TRUE	I2D,IMEx,InnateDB-All,IntAct	FALSE	0.312	Dendritic cells|Dendritic cells	Dendritic cells	Dendritic cells	0.765
CPI-SS061A7E099	CD55_ADGRE5	simple:P08174	simple:P48960	CD55	ADGRE5	TRUE	TRUE	TRUE	curated	FALSE	0.328	Dendritic cells|Dendritic cells	Dendritic cells	Dendritic cells	0.5
CPI-SS06CBC985C	LTBR_LTB	simple:P36941	simple:Q06643	LTBR	LTB	FALSE	TRUE	FALSE	curated	FALSE	0.328	Dendritic cells|Dendritic cells	Dendritic cells	Dendritic cells	0.324
CPI-SS0339AE950	SIRPA_CD47	simple:P78324	simple:Q08722	SIRPA	CD47	FALSE	TRUE	TRUE	curated	FALSE	0.328	Dendritic cells|Dendritic cells	Dendritic cells	Dendritic cells	0.461
CPI-SS03A4F7DC8	AXL_GAS6	simple:P30530	simple:Q14393	AXL	GAS6	TRUE	TRUE	FALSE	guidetopharmacology.org	FALSE	0.344	Dendritic cells|Dendritic cells	Dendritic cells	Dendritic cells	0.35
CPI-SS0889E281D	CADM1_CADM1	simple:Q9BY67	simple:Q9BY67	CADM1	CADM1	FALSE	FALSE	FALSE	curated	FALSE	0.344	Dendritic cells|Dendritic cells	Dendritic cells	Dendritic cells	0.183
CPI-SS0703338F5	LGALS9_CD44	simple:O00182	simple:P16070	LGALS9	CD44	TRUE	FALSE	TRUE	InnateDB	FALSE	0.375	Dendritic cells|Dendritic cells	Dendritic cells	Dendritic cells	0.891
CPI-SS09808DEAE	CD74_APP	simple:P04233	simple:P05067	CD74	APP	FALSE	TRUE	FALSE	curated	FALSE	0.438	Dendritic cells|Dendritic cells	Dendritic cells	Dendritic cells	2.789
CPI-SS0302E8E8F	CD74_COPA	simple:P04233	simple:P53621	CD74	COPA	TRUE	TRUE	FALSE	IMEx,IntAct	FALSE	0.469	Dendritic cells|Dendritic cells	Dendritic cells	Dendritic cells	2.748
CPI-SS0ABC5C1B8	CD74_MIF	simple:P04233	simple:P14174	CD74	MIF	TRUE	TRUE	FALSE	I2D,InnateDB-All	FALSE	0.484	Dendritic cells|Dendritic cells	Dendritic cells	Dendritic cells	3.129
CPI-SS034D36D2F	HLA-C_FAM3C	simple:HLAC	simple:Q92520	HLA-C	FAM3C	TRUE	TRUE	FALSE	InnateDB-All	FALSE	0.656	Dendritic cells|Dendritic cells	Dendritic cells	Dendritic cells	1.447
CPI-SS0C6448B94	IL1B_ADRB2	simple:P01584	simple:P07550	IL1B	ADRB2	TRUE	FALSE	TRUE	I2D	FALSE	0.031	Dendritic cells|Endothelial cells	Dendritic cells	Endothelial cells	0.36
CPI-SS00D153A8A	NOTCH4_DLL4	simple:Q99466	simple:Q9NR61	NOTCH4	DLL4	FALSE	TRUE	FALSE	curated	FALSE	0.031	Dendritic cells|Endothelial cells	Dendritic cells	Endothelial cells	0.183
CPI-SS05FEE05CB	NOTCH4_JAG2	simple:Q99466	simple:Q9Y219	NOTCH4	JAG2	FALSE	TRUE	FALSE	curated	FALSE	0.031	Dendritic cells|Endothelial cells	Dendritic cells	Endothelial cells	0.199
CPI-SS0911EECCC	CXCL8_ACKR1	simple:P10145	simple:Q16570	CXCL8	ACKR1	TRUE	FALSE	TRUE	curated	FALSE	0.031	Dendritic cells|Endothelial cells	Dendritic cells	Endothelial cells	1.146
CPI-SS059CC19A3	CCR1_CCL14	simple:P32246	simple:Q16627	CCR1	CCL14	TRUE	TRUE	FALSE	curated	FALSE	0.031	Dendritic cells|Endothelial cells	Dendritic cells	Endothelial cells	0.442
CPI-SS09199F78C	CCR1_CCL23	simple:P32246	simple:P55773	CCR1	CCL23	TRUE	TRUE	FALSE	curated	FALSE	0.031	Dendritic cells|Endothelial cells	Dendritic cells	Endothelial cells	0.192
CPI-SS032E9A219	CX3CR1_CX3CL1	simple:P49238	simple:P78423	CX3CR1	CX3CL1	TRUE	TRUE	TRUE	curated	FALSE	0.031	Dendritic cells|Endothelial cells	Dendritic cells	Endothelial cells	0.177
CPI-SS02EBC1BB0	TNF_NOTCH1	simple:P01375	simple:P46531	TNF	NOTCH1	TRUE	FALSE	TRUE	I2D	FALSE	0.047	Dendritic cells|Endothelial cells	Dendritic cells	Endothelial cells	0.19
CPI-SS09C917D22	TNF_FLT4	simple:P01375	simple:P35916	TNF	FLT4	TRUE	FALSE	TRUE	InnateDB-All	FALSE	0.047	Dendritic cells|Endothelial cells	Dendritic cells	Endothelial cells	0.162
CPI-SS0B9B3870A	VEGFA_FLT1	simple:P15692	simple:P17948	VEGFA	FLT1	TRUE	FALSE	TRUE	curated	FALSE	0.062	Dendritic cells|Endothelial cells	Dendritic cells	Endothelial cells	0.567
CPI-SS0C03F7CDC	VEGFA_KDR	simple:P15692	simple:P35968	VEGFA	KDR	TRUE	FALSE	TRUE	curated	FALSE	0.062	Dendritic cells|Endothelial cells	Dendritic cells	Endothelial cells	0.36
CPI-SS0B01CF3AB	CSF1R_CSF1	simple:P07333	simple:P09603	CSF1R	CSF1	TRUE	TRUE	FALSE	curated	FALSE	0.062	Dendritic cells|Endothelial cells	Dendritic cells	Endothelial cells	0.431
CPI-SS05B7D3407	CCL5_ACKR1	simple:P13501	simple:Q16570	CCL5	ACKR1	TRUE	FALSE	TRUE	curated	FALSE	0.062	Dendritic cells|Endothelial cells	Dendritic cells	Endothelial cells	0.821
CPI-SS02770D68F	NOTCH2_JAG2	simple:Q04721	simple:Q9Y219	NOTCH2	JAG2	FALSE	TRUE	FALSE	curated	FALSE	0.078	Dendritic cells|Endothelial cells	Dendritic cells	Endothelial cells	0.301
CPI-SS059EEFDC6	MIF_TNFRSF10D	simple:P14174	simple:Q9UBN6	MIF	TNFRSF10D	TRUE	FALSE	TRUE	I2D,IntAct	FALSE	0.078	Dendritic cells|Endothelial cells	Dendritic cells	Endothelial cells	0.606
CPI-SS095DCA7F7	LILRA4_BST2	simple:P59901	simple:Q10589	LILRA4	BST2	FALSE	TRUE	FALSE	curated	FALSE	0.078	Dendritic cells|Endothelial cells	Dendritic cells	Endothelial cells	0.852
CPI-SS0DBFB8BEA	CCL2_ACKR1	simple:P13500	simple:Q16570	CCL2	ACKR1	TRUE	FALSE	TRUE	curated	FALSE	0.078	Dendritic cells|Endothelial cells	Dendritic cells	Endothelial cells	0.784
CPI-SS027CDEA08	NOTCH2_DLL4	simple:Q04721	simple:Q9NR61	NOTCH2	DLL4	FALSE	TRUE	FALSE	curated	FALSE	0.078	Dendritic cells|Endothelial cells	Dendritic cells	Endothelial cells	0.285
CPI-SS0EB5AEC83	SELL_CD34	simple:P14151	simple:P28906	SELL	CD34	FALSE	FALSE	FALSE	curated	FALSE	0.094	Dendritic cells|Endothelial cells	Dendritic cells	Endothelial cells	0.669
CPI-SS095E52E66	TNFSF10_TNFRSF10D	simple:P50591	simple:Q9UBN6	TNFSF10	TNFRSF10D	TRUE	FALSE	TRUE	curated	FALSE	0.094	Dendritic cells|Endothelial cells	Dendritic cells	Endothelial cells	0.21
CPI-SS08330207B	BTLA_TNFRSF14	simple:Q7Z6A9	simple:Q92956	BTLA	TNFRSF14	FALSE	TRUE	TRUE	guidetopharmacology.org	FALSE	0.094	Dendritic cells|Endothelial cells	Dendritic cells	Endothelial cells	0.196
CPI-CS063AE1C91	IL6 receptor_IL6	complex:IL6 receptor	simple:P05231		IL6	TRUE	TRUE	FALSE	curated	FALSE	0.094	Dendritic cells|Endothelial cells	Dendritic cells	Endothelial cells	0.275
CPI-SS077B160B9	IL15_IL15RA	simple:P40933	simple:Q13261	IL15	IL15RA	TRUE	FALSE	TRUE	guidetopharmacology.org	FALSE	0.094	Dendritic cells|Endothelial cells	Dendritic cells	Endothelial cells	0.113
CPI-SS0795802F6	CCL4_SLC7A1	simple:P13236	simple:P30825	CCL4	SLC7A1	TRUE	FALSE	TRUE	IMEx,IntAct	FALSE	0.094	Dendritic cells|Endothelial cells	Dendritic cells	Endothelial cells	0.301
CPI-SC062C5C6C2	PLA2G2A_a5b1 complex	simple:P14555	complex:a5b1 complex	PLA2G2A		TRUE	FALSE	FALSE	curated	TRUE	0.094	Dendritic cells|Endothelial cells	Dendritic cells	Endothelial cells	0.391
CPI-SS0BC7CD11B	LGALS9_MET	simple:O00182	simple:P08581	LGALS9	MET	TRUE	FALSE	TRUE	InnateDB-All	FALSE	0.094	Dendritic cells|Endothelial cells	Dendritic cells	Endothelial cells	0.536
CPI-SS07CCAD9BF	GRN_SORT1	simple:P28799	simple:Q99523	GRN	SORT1	TRUE	FALSE	TRUE	IMEx,InnateDB-All,MINT	FALSE	0.109	Dendritic cells|Endothelial cells	Dendritic cells	Endothelial cells	1.026
CPI-SS0AFC7BACF	ADGRG5_FAM3C	simple:Q8IZF4	simple:Q92520	ADGRG5	FAM3C	TRUE	TRUE	FALSE	InnateDB-All	FALSE	0.125	Dendritic cells|Endothelial cells	Dendritic cells	Endothelial cells	0.227
CPI-SS0F8EFEECF	TNF_DAG1	simple:P01375	simple:Q14118	TNF	DAG1	TRUE	FALSE	TRUE	InnateDB-All	FALSE	0.141	Dendritic cells|Endothelial cells	Dendritic cells	Endothelial cells	0.126
CPI-SS00B1BEE64	CD2_CD58	simple:P06729	simple:P19256	CD2	CD58	FALSE	TRUE	FALSE	curated	FALSE	0.141	Dendritic cells|Endothelial cells	Dendritic cells	Endothelial cells	0.216
CPI-SS0A9FB762A	LGALS9_PTPRK	simple:O00182	simple:Q15262	LGALS9	PTPRK	TRUE	FALSE	TRUE	InnateDB-All	FALSE	0.141	Dendritic cells|Endothelial cells	Dendritic cells	Endothelial cells	0.536
CPI-SS0D0252D87	AXL_IL15RA	simple:P30530	simple:Q13261	AXL	IL15RA	TRUE	TRUE	TRUE	I2D	FALSE	0.141	Dendritic cells|Endothelial cells	Dendritic cells	Endothelial cells	0.334
CPI-SC02BFEEC8A	THBS1_a3b1 complex	simple:P07996	complex:a3b1 complex	THBS1		FALSE	FALSE	FALSE	curated	TRUE	0.141	Dendritic cells|Endothelial cells	Dendritic cells	Endothelial cells	0.264
CPI-SS0BD9F32BA	LGALS9_DAG1	simple:O00182	simple:Q14118	LGALS9	DAG1	TRUE	FALSE	TRUE	InnateDB-All	FALSE	0.141	Dendritic cells|Endothelial cells	Dendritic cells	Endothelial cells	0.5
CPI-SS0FF6CFDCA	ADORA3_ENTPD1	simple:P0DMS8	simple:P49961	ADORA3	ENTPD1	FALSE	TRUE	FALSE	curated	FALSE	0.156	Dendritic cells|Endothelial cells	Dendritic cells	Endothelial cells	0.393
CPI-SS0632A027A	CD44_HBEGF	simple:P16070	simple:Q99075	CD44	HBEGF	TRUE	TRUE	TRUE	I2D,InnateDB-All	FALSE	0.172	Dendritic cells|Endothelial cells	Dendritic cells	Endothelial cells	0.567
CPI-SS04B4619D0	TNF_TNFRSF1A	simple:P01375	simple:P19438	TNF	TNFRSF1A	TRUE	FALSE	TRUE	curated	FALSE	0.188	Dendritic cells|Endothelial cells	Dendritic cells	Endothelial cells	0.506
CPI-SS0D2539AEB	FPR3_HEBP1	simple:P25089	simple:Q9NRV9	FPR3	HEBP1	FALSE	TRUE	FALSE	guidetopharmacology.org	FALSE	0.188	Dendritic cells|Endothelial cells	Dendritic cells	Endothelial cells	0.476
CPI-SS0E7D5974D	TNF_TNFRSF1B	simple:P01375	simple:P20333	TNF	TNFRSF1B	TRUE	FALSE	TRUE	curated	FALSE	0.188	Dendritic cells|Endothelial cells	Dendritic cells	Endothelial cells	0.218
CPI-SS0B81F1BF5	TNF_SEMA4C	simple:P01375	simple:Q9C0C4	TNF	SEMA4C	TRUE	FALSE	TRUE	InnateDB-All	FALSE	0.188	Dendritic cells|Endothelial cells	Dendritic cells	Endothelial cells	0.135
CPI-SS044C72D0D	SEMA4A_PLXND1	simple:Q9H3S1	simple:Q9Y4D7	SEMA4A	PLXND1	FALSE	FALSE	TRUE	curated	FALSE	0.219	Dendritic cells|Endothelial cells	Dendritic cells	Endothelial cells	0.364
CPI-SS0AB21032D	PLXNB2_SEMA4C	simple:O15031	simple:Q9C0C4	PLXNB2	SEMA4C	FALSE	TRUE	TRUE	curated	FALSE	0.219	Dendritic cells|Endothelial cells	Dendritic cells	Endothelial cells	0.177
CPI-SS0898D7F7F	TNFRSF10B_TNFSF10	simple:O14763	simple:P50591	TNFRSF10B	TNFSF10	TRUE	TRUE	FALSE	curated	FALSE	0.25	Dendritic cells|Endothelial cells	Dendritic cells	Endothelial cells	0.382
CPI-SS01A07768A	CD46_JAG1	simple:P15529	simple:P78504	CD46	JAG1	FALSE	TRUE	FALSE	curated	FALSE	0.25	Dendritic cells|Endothelial cells	Dendritic cells	Endothelial cells	0.325
CPI-SS085EE60B1	TGFB1_TGFBR3	simple:P01137	simple:Q03167	TGFB1	TGFBR3	TRUE	FALSE	TRUE	curated	FALSE	0.266	Dendritic cells|Endothelial cells	Dendritic cells	Endothelial cells	0.464
CPI-SS0C4E86714	TNFRSF1B_GRN	simple:P20333	simple:P28799	TNFRSF1B	GRN	TRUE	TRUE	FALSE	IMEx,InnateDB-All,MINT	FALSE	0.266	Dendritic cells|Endothelial cells	Dendritic cells	Endothelial cells	0.736
CPI-SS002DF6C31	LGALS9_SLC1A5	simple:O00182	simple:Q15758	LGALS9	SLC1A5	TRUE	FALSE	TRUE	I2D,InnateDB-All	FALSE	0.297	Dendritic cells|Endothelial cells	Dendritic cells	Endothelial cells	0.521
CPI-SS014958F32	LGALS9_CD47	simple:O00182	simple:Q08722	LGALS9	CD47	TRUE	FALSE	TRUE	InnateDB-All	FALSE	0.312	Dendritic cells|Endothelial cells	Dendritic cells	Endothelial cells	0.635
CPI-SS03A4F7DC8	AXL_GAS6	simple:P30530	simple:Q14393	AXL	GAS6	TRUE	TRUE	FALSE	guidetopharmacology.org	FALSE	0.344	Dendritic cells|Endothelial cells	Dendritic cells	Endothelial cells	0.513
CPI-SS09808DEAE	CD74_APP	simple:P04233	simple:P05067	CD74	APP	FALSE	TRUE	FALSE	curated	FALSE	0.438	Dendritic cells|Endothelial cells	Dendritic cells	Endothelial cells	3.454
CPI-SS0302E8E8F	CD74_COPA	simple:P04233	simple:P53621	CD74	COPA	TRUE	TRUE	FALSE	IMEx,IntAct	FALSE	0.469	Dendritic cells|Endothelial cells	Dendritic cells	Endothelial cells	2.766
CPI-SS0ABC5C1B8	CD74_MIF	simple:P04233	simple:P14174	CD74	MIF	TRUE	TRUE	FALSE	I2D,InnateDB-All	FALSE	0.484	Dendritic cells|Endothelial cells	Dendritic cells	Endothelial cells	3.118
CPI-SS034D36D2F	HLA-C_FAM3C	simple:HLAC	simple:Q92520	HLA-C	FAM3C	TRUE	TRUE	FALSE	InnateDB-All	FALSE	0.656	Dendritic cells|Endothelial cells	Dendritic cells	Endothelial cells	1.561
CPI-SS04641FE5F	CCL3L3_DPP4	simple:P16619	simple:P27487	CCL3L3	DPP4	TRUE	FALSE	TRUE	I2D	FALSE	0.062	Dendritic cells|Fibroblasts	Dendritic cells	Fibroblasts	0.177
CPI-SS0B01CF3AB	CSF1R_CSF1	simple:P07333	simple:P09603	CSF1R	CSF1	TRUE	TRUE	FALSE	curated	FALSE	0.062	Dendritic cells|Fibroblasts	Dendritic cells	Fibroblasts	0.467
CPI-SS095DCA7F7	LILRA4_BST2	simple:P59901	simple:Q10589	LILRA4	BST2	FALSE	TRUE	FALSE	curated	FALSE	0.078	Dendritic cells|Fibroblasts	Dendritic cells	Fibroblasts	0.732
CPI-SS0EB5AEC83	SELL_CD34	simple:P14151	simple:P28906	SELL	CD34	FALSE	FALSE	FALSE	curated	FALSE	0.094	Dendritic cells|Fibroblasts	Dendritic cells	Fibroblasts	0.319
CPI-SS08330207B	BTLA_TNFRSF14	simple:Q7Z6A9	simple:Q92956	BTLA	TNFRSF14	FALSE	TRUE	TRUE	guidetopharmacology.org	FALSE	0.094	Dendritic cells|Fibroblasts	Dendritic cells	Fibroblasts	0.116
CPI-CS063AE1C91	IL6 receptor_IL6	complex:IL6 receptor	simple:P05231		IL6	TRUE	TRUE	FALSE	curated	FALSE	0.094	Dendritic cells|Fibroblasts	Dendritic cells	Fibroblasts	0.151
CPI-SS0EF0750A7	HLA-DRB1_OGN	simple:HLADRB1	simple:P20774	HLA-DRB1	OGN	TRUE	TRUE	FALSE	InnateDB-All	FALSE	0.094	Dendritic cells|Fibroblasts	Dendritic cells	Fibroblasts	2.328
CPI-SS02371A6D6	VEGFA_EPHB2	simple:P15692	simple:P29323	VEGFA	EPHB2	TRUE	FALSE	TRUE	I2D	FALSE	0.094	Dendritic cells|Fibroblasts	Dendritic cells	Fibroblasts	0.196
CPI-SS06B86672A	CD44_FGFR2	simple:P16070	simple:P21802	CD44	FGFR2	TRUE	TRUE	TRUE	InnateDB-All	FALSE	0.094	Dendritic cells|Fibroblasts	Dendritic cells	Fibroblasts	0.487
CPI-SS08877A081	LGALS9_COLEC12	simple:O00182	simple:Q5KU26	LGALS9	COLEC12	TRUE	FALSE	TRUE	InnateDB-All	FALSE	0.094	Dendritic cells|Fibroblasts	Dendritic cells	Fibroblasts	0.62
CPI-SS0AFC7BACF	ADGRG5_FAM3C	simple:Q8IZF4	simple:Q92520	ADGRG5	FAM3C	TRUE	TRUE	FALSE	InnateDB-All	FALSE	0.125	Dendritic cells|Fibroblasts	Dendritic cells	Fibroblasts	0.359
CPI-SS0CDAC688B	CXCL2_DPP4	simple:P19875	simple:P27487	CXCL2	DPP4	TRUE	FALSE	TRUE	curated	FALSE	0.125	Dendritic cells|Fibroblasts	Dendritic cells	Fibroblasts	0.259
CPI-SS08B7D54A3	TNF_FAS	simple:P01375	simple:P25445	TNF	FAS	TRUE	FALSE	TRUE	InnateDB-All	FALSE	0.141	Dendritic cells|Fibroblasts	Dendritic cells	Fibroblasts	0.208
CPI-SS0F8EFEECF	TNF_DAG1	simple:P01375	simple:Q14118	TNF	DAG1	TRUE	FALSE	TRUE	InnateDB-All	FALSE	0.141	Dendritic cells|Fibroblasts	Dendritic cells	Fibroblasts	0.128
CPI-SS0A9FB762A	LGALS9_PTPRK	simple:O00182	simple:Q15262	LGALS9	PTPRK	TRUE	FALSE	TRUE	InnateDB-All	FALSE	0.141	Dendritic cells|Fibroblasts	Dendritic cells	Fibroblasts	0.489
CPI-SC0984894BC	TGFB1_TGFbeta receptor2	simple:P01137	complex:TGFbeta receptor2	TGFB1		TRUE	FALSE	TRUE	curated	FALSE	0.141	Dendritic cells|Fibroblasts	Dendritic cells	Fibroblasts	0.298
CPI-SC02BFEEC8A	THBS1_a3b1 complex	simple:P07996	complex:a3b1 complex	THBS1		FALSE	FALSE	FALSE	curated	TRUE	0.141	Dendritic cells|Fibroblasts	Dendritic cells	Fibroblasts	0.251
CPI-SS0855C0353	NRP1_PGF	simple:O14786	simple:P49763	NRP1	PGF	TRUE	TRUE	FALSE	curated	FALSE	0.141	Dendritic cells|Fibroblasts	Dendritic cells	Fibroblasts	0.146
CPI-SS0BD9F32BA	LGALS9_DAG1	simple:O00182	simple:Q14118	LGALS9	DAG1	TRUE	FALSE	TRUE	InnateDB-All	FALSE	0.141	Dendritic cells|Fibroblasts	Dendritic cells	Fibroblasts	0.501
CPI-SS0241A1F57	NRP2_SEMA3C	simple:O60462	simple:Q99985	NRP2	SEMA3C	TRUE	TRUE	FALSE	curated	FALSE	0.156	Dendritic cells|Fibroblasts	Dendritic cells	Fibroblasts	0.283
CPI-SS0FF6CFDCA	ADORA3_ENTPD1	simple:P0DMS8	simple:P49961	ADORA3	ENTPD1	FALSE	TRUE	FALSE	curated	FALSE	0.156	Dendritic cells|Fibroblasts	Dendritic cells	Fibroblasts	0.144
CPI-SS0FBC9234C	TNF_PTPRS	simple:P01375	simple:Q13332	TNF	PTPRS	TRUE	FALSE	TRUE	InnateDB-All	FALSE	0.156	Dendritic cells|Fibroblasts	Dendritic cells	Fibroblasts	0.204
CPI-SS05D23BCE8	HLA-DPB1_TNFSF13B	simple:HLADPB1	simple:Q9Y275	HLA-DPB1	TNFSF13B	TRUE	TRUE	FALSE	InnateDB-All	FALSE	0.188	Dendritic cells|Fibroblasts	Dendritic cells	Fibroblasts	2.175
CPI-SS04B4619D0	TNF_TNFRSF1A	simple:P01375	simple:P19438	TNF	TNFRSF1A	TRUE	FALSE	TRUE	curated	FALSE	0.188	Dendritic cells|Fibroblasts	Dendritic cells	Fibroblasts	0.447
CPI-SS0D2539AEB	FPR3_HEBP1	simple:P25089	simple:Q9NRV9	FPR3	HEBP1	FALSE	TRUE	FALSE	guidetopharmacology.org	FALSE	0.188	Dendritic cells|Fibroblasts	Dendritic cells	Fibroblasts	0.439
CPI-SS02EF3E1BA	TNFSF12_TNFRSF12A	simple:O43508	simple:Q9NP84	TNFSF12	TNFRSF12A	TRUE	FALSE	TRUE	curated	FALSE	0.188	Dendritic cells|Fibroblasts	Dendritic cells	Fibroblasts	0.42
CPI-SS0B81F1BF5	TNF_SEMA4C	simple:P01375	simple:Q9C0C4	TNF	SEMA4C	TRUE	FALSE	TRUE	InnateDB-All	FALSE	0.188	Dendritic cells|Fibroblasts	Dendritic cells	Fibroblasts	0.108
CPI-SS0BFB29A42	PLXNB2_PTN	simple:O15031	simple:P21246	PLXNB2	PTN	TRUE	TRUE	FALSE	I2D,IMEx,InnateDB-All,IntAct	FALSE	0.188	Dendritic cells|Fibroblasts	Dendritic cells	Fibroblasts	0.265
CPI-SS048346C2B	LGALS9_MRC2	simple:O00182	simple:Q9UBG0	LGALS9	MRC2	TRUE	FALSE	TRUE	InnateDB-All	FALSE	0.188	Dendritic cells|Fibroblasts	Dendritic cells	Fibroblasts	0.706
CPI-SS044C72D0D	SEMA4A_PLXND1	simple:Q9H3S1	simple:Q9Y4D7	SEMA4A	PLXND1	FALSE	FALSE	TRUE	curated	FALSE	0.219	Dendritic cells|Fibroblasts	Dendritic cells	Fibroblasts	0.157
CPI-SS0419B80C4	LGALS9_LRP1	simple:O00182	simple:Q07954	LGALS9	LRP1	TRUE	FALSE	TRUE	InnateDB-All	FALSE	0.25	Dendritic cells|Fibroblasts	Dendritic cells	Fibroblasts	0.856
CPI-SS0898D7F7F	TNFRSF10B_TNFSF10	simple:O14763	simple:P50591	TNFRSF10B	TNFSF10	TRUE	TRUE	FALSE	curated	FALSE	0.25	Dendritic cells|Fibroblasts	Dendritic cells	Fibroblasts	0.254
CPI-SS01A07768A	CD46_JAG1	simple:P15529	simple:P78504	CD46	JAG1	FALSE	TRUE	FALSE	curated	FALSE	0.25	Dendritic cells|Fibroblasts	Dendritic cells	Fibroblasts	0.23
CPI-SS085EE60B1	TGFB1_TGFBR3	simple:P01137	simple:Q03167	TGFB1	TGFBR3	TRUE	FALSE	TRUE	curated	FALSE	0.266	Dendritic cells|Fibroblasts	Dendritic cells	Fibroblasts	0.287
CPI-SS0C4E86714	TNFRSF1B_GRN	simple:P20333	simple:P28799	TNFRSF1B	GRN	TRUE	TRUE	FALSE	IMEx,InnateDB-All,MINT	FALSE	0.266	Dendritic cells|Fibroblasts	Dendritic cells	Fibroblasts	0.7
CPI-SS055E061C9	LAMP1_FAM3C	simple:P11279	simple:Q92520	LAMP1	FAM3C	TRUE	TRUE	FALSE	InnateDB-All	FALSE	0.281	Dendritic cells|Fibroblasts	Dendritic cells	Fibroblasts	0.436
CPI-SC098C06330	TGFB1_TGFbeta receptor1	simple:P01137	complex:TGFbeta receptor1	TGFB1		TRUE	FALSE	TRUE	curated	FALSE	0.281	Dendritic cells|Fibroblasts	Dendritic cells	Fibroblasts	0.258
CPI-SS002DF6C31	LGALS9_SLC1A5	simple:O00182	simple:Q15758	LGALS9	SLC1A5	TRUE	FALSE	TRUE	I2D,InnateDB-All	FALSE	0.297	Dendritic cells|Fibroblasts	Dendritic cells	Fibroblasts	0.52
CPI-SS014958F32	LGALS9_CD47	simple:O00182	simple:Q08722	LGALS9	CD47	TRUE	FALSE	TRUE	InnateDB-All	FALSE	0.312	Dendritic cells|Fibroblasts	Dendritic cells	Fibroblasts	0.672
CPI-SS0339AE950	SIRPA_CD47	simple:P78324	simple:Q08722	SIRPA	CD47	FALSE	TRUE	TRUE	curated	FALSE	0.328	Dendritic cells|Fibroblasts	Dendritic cells	Fibroblasts	0.372
CPI-SS03A4F7DC8	AXL_GAS6	simple:P30530	simple:Q14393	AXL	GAS6	TRUE	TRUE	FALSE	guidetopharmacology.org	FALSE	0.344	Dendritic cells|Fibroblasts	Dendritic cells	Fibroblasts	0.489
CPI-SS0703338F5	LGALS9_CD44	simple:O00182	simple:P16070	LGALS9	CD44	TRUE	FALSE	TRUE	InnateDB	FALSE	0.375	Dendritic cells|Fibroblasts	Dendritic cells	Fibroblasts	0.596
CPI-SS09808DEAE	CD74_APP	simple:P04233	simple:P05067	CD74	APP	FALSE	TRUE	FALSE	curated	FALSE	0.438	Dendritic cells|Fibroblasts	Dendritic cells	Fibroblasts	3.054
CPI-SS0302E8E8F	CD74_COPA	simple:P04233	simple:P53621	CD74	COPA	TRUE	TRUE	FALSE	IMEx,IntAct	FALSE	0.469	Dendritic cells|Fibroblasts	Dendritic cells	Fibroblasts	2.833
CPI-SS0ABC5C1B8	CD74_MIF	simple:P04233	simple:P14174	CD74	MIF	TRUE	TRUE	FALSE	I2D,InnateDB-All	FALSE	0.484	Dendritic cells|Fibroblasts	Dendritic cells	Fibroblasts	3.237
CPI-SS034D36D2F	HLA-C_FAM3C	simple:HLAC	simple:Q92520	HLA-C	FAM3C	TRUE	TRUE	FALSE	InnateDB-All	FALSE	0.656	Dendritic cells|Fibroblasts	Dendritic cells	Fibroblasts	1.693
CPI-SS07F015051	CCR6_CCL20	simple:P51684	simple:P78556	CCR6	CCL20	TRUE	TRUE	FALSE	curated	FALSE	0.031	Dendritic cells|Monocytes	Dendritic cells	Myeloid cells	0.202
CPI-SS041751A4D	CCR1_CCL18	simple:P32246	simple:P55774	CCR1	CCL18	TRUE	TRUE	FALSE	guidetopharmacology.org	FALSE	0.031	Dendritic cells|Monocytes	Dendritic cells	Myeloid cells	0.183
CPI-CS085E95BC1	IL1 receptor inhibitor_IL1RN	complex:IL1 receptor inhibitor	simple:P18510		IL1RN	TRUE	TRUE	FALSE	curated	FALSE	0.031	Dendritic cells|Monocytes	Dendritic cells	Myeloid cells	0.383
CPI-CS008C9D6E5	IL1 receptor inhibitor_IL1B	complex:IL1 receptor inhibitor	simple:P01584		IL1B	TRUE	TRUE	FALSE	curated	FALSE	0.031	Dendritic cells|Monocytes	Dendritic cells	Myeloid cells	0.555
CPI-SS02A170A99	SPN_SIGLEC1	simple:P16150	simple:Q9BZZ2	SPN	SIGLEC1	TRUE	FALSE	FALSE	curated	FALSE	0.047	Dendritic cells|Monocytes	Dendritic cells	Myeloid cells	0.317
CPI-SS0EAB03260	CD1D_LILRB2	simple:P15813	simple:Q8N423	CD1D	LILRB2	FALSE	FALSE	TRUE	curated	FALSE	0.062	Dendritic cells|Monocytes	Dendritic cells	Myeloid cells	0.393
CPI-SS0817CE2B3	CCL3L3_CCR1	simple:P16619	simple:P32246	CCL3L3	CCR1	TRUE	FALSE	TRUE	curated	FALSE	0.062	Dendritic cells|Monocytes	Dendritic cells	Myeloid cells	0.333
CPI-SS095DCA7F7	LILRA4_BST2	simple:P59901	simple:Q10589	LILRA4	BST2	FALSE	TRUE	FALSE	curated	FALSE	0.078	Dendritic cells|Monocytes	Dendritic cells	Myeloid cells	0.731
CPI-SS08330207B	BTLA_TNFRSF14	simple:Q7Z6A9	simple:Q92956	BTLA	TNFRSF14	FALSE	TRUE	TRUE	guidetopharmacology.org	FALSE	0.094	Dendritic cells|Monocytes	Dendritic cells	Myeloid cells	0.258
CPI-SS067BA9202	LAIR1_LILRB4	simple:Q6GTX8	simple:Q8NHJ6	LAIR1	LILRB4	FALSE	TRUE	TRUE	curated	FALSE	0.094	Dendritic cells|Monocytes	Dendritic cells	Myeloid cells	0.605
CPI-SS077B160B9	IL15_IL15RA	simple:P40933	simple:Q13261	IL15	IL15RA	TRUE	FALSE	TRUE	guidetopharmacology.org	FALSE	0.094	Dendritic cells|Monocytes	Dendritic cells	Myeloid cells	0.089
CPI-SS0F8C664D9	CXCR3_CCL20	simple:P49682	simple:P78556	CXCR3	CCL20	TRUE	TRUE	FALSE	guidetopharmacology.org	FALSE	0.094	Dendritic cells|Monocytes	Dendritic cells	Myeloid cells	0.251
CPI-SS02371A6D6	VEGFA_EPHB2	simple:P15692	simple:P29323	VEGFA	EPHB2	TRUE	FALSE	TRUE	I2D	FALSE	0.094	Dendritic cells|Monocytes	Dendritic cells	Myeloid cells	0.205
CPI-SS0822AEF5F	PTPRC_MRC1	simple:P08575	simple:P22897	PTPRC	MRC1	FALSE	FALSE	TRUE	curated	FALSE	0.094	Dendritic cells|Monocytes	Dendritic cells	Myeloid cells	0.687
CPI-SS0C090A257	CCL3_CCR5	simple:P10147	simple:P51681	CCL3	CCR5	TRUE	FALSE	TRUE	curated	FALSE	0.094	Dendritic cells|Monocytes	Dendritic cells	Myeloid cells	0.273
CPI-SS08DA48A5A	CCL3_CCR1	simple:P10147	simple:P32246	CCL3	CCR1	TRUE	FALSE	TRUE	curated	FALSE	0.094	Dendritic cells|Monocytes	Dendritic cells	Myeloid cells	0.437
CPI-SS0A021DB6E	CCL5_CCR1	simple:P13501	simple:P32246	CCL5	CCR1	TRUE	FALSE	TRUE	curated	FALSE	0.094	Dendritic cells|Monocytes	Dendritic cells	Myeloid cells	0.305
CPI-SS0D1D95883	CCL4_CCR5	simple:P13236	simple:P51681	CCL4	CCR5	TRUE	FALSE	TRUE	curated	FALSE	0.094	Dendritic cells|Monocytes	Dendritic cells	Myeloid cells	0.293
CPI-SS07CCAD9BF	GRN_SORT1	simple:P28799	simple:Q99523	GRN	SORT1	TRUE	FALSE	TRUE	IMEx,InnateDB-All,MINT	FALSE	0.109	Dendritic cells|Monocytes	Dendritic cells	Myeloid cells	1.047
CPI-SS080611C5B	ALOX5_ALOX5AP	simple:P09917	simple:P20292	ALOX5	ALOX5AP	FALSE	FALSE	FALSE	guidetopharmacology.org	FALSE	0.125	Dendritic cells|Monocytes	Dendritic cells	Myeloid cells	0.788
CPI-SC0A9458008	ICAM1_aXb2 complex	simple:P05362	complex:aXb2 complex	ICAM1		FALSE	TRUE	FALSE	curated	TRUE	0.125	Dendritic cells|Monocytes	Dendritic cells	Myeloid cells	0.236
CPI-SS073C1B796	CD52_SIGLEC10	simple:P31358	simple:Q96LC7	CD52	SIGLEC10	TRUE	FALSE	FALSE	curated	FALSE	0.125	Dendritic cells|Monocytes	Dendritic cells	Myeloid cells	0.555
CPI-SC0E9C058EB	PLAUR_a4b1 complex	simple:Q03405	complex:a4b1 complex	PLAUR		TRUE	TRUE	FALSE	curated	TRUE	0.125	Dendritic cells|Monocytes	Dendritic cells	Myeloid cells	0.805
CPI-SC08923F7F7	F11R_aLb2 complex	simple:Q9Y624	complex:aLb2 complex	F11R		FALSE	TRUE	FALSE	curated	TRUE	0.125	Dendritic cells|Monocytes	Dendritic cells	Myeloid cells	0.12
CPI-SS0E9A581F8	ICAM1_ITGAL	simple:P05362	simple:P20701	ICAM1	ITGAL	FALSE	TRUE	TRUE	curated	FALSE	0.125	Dendritic cells|Monocytes	Dendritic cells	Myeloid cells	0.144
CPI-SC0F4AC5AA2	ICAM1_aLb2 complex	simple:P05362	complex:aLb2 complex	ICAM1		FALSE	TRUE	FALSE	curated	TRUE	0.125	Dendritic cells|Monocytes	Dendritic cells	Myeloid cells	0.144
CPI-CS04CBDE052	IL10 receptor_IL10	complex:IL10 receptor	simple:P22301		IL10	TRUE	TRUE	FALSE	curated	FALSE	0.125	Dendritic cells|Monocytes	Dendritic cells	Myeloid cells	0.284
CPI-SS09A3FA737	NAMPT_P2RY6	simple:P43490	simple:Q15077	NAMPT	P2RY6	TRUE	FALSE	TRUE	IMEx,IntAct	FALSE	0.125	Dendritic cells|Monocytes	Dendritic cells	Myeloid cells	0.584
CPI-SS03E48EFEA	C3_C3AR1	simple:P01024	simple:Q16581	C3	C3AR1	TRUE	FALSE	TRUE	guidetopharmacology.org	FALSE	0.125	Dendritic cells|Monocytes	Dendritic cells	Myeloid cells	0.444
CPI-SC0B6D68FD5	ICAM1_aMb2 complex	simple:P05362	complex:aMb2 complex	ICAM1		FALSE	TRUE	FALSE	curated	TRUE	0.125	Dendritic cells|Monocytes	Dendritic cells	Myeloid cells	0.289
CPI-SS06AA638A8	CD72_SEMA4D	simple:P21854	simple:Q92854	CD72	SEMA4D	FALSE	FALSE	TRUE	curated	FALSE	0.125	Dendritic cells|Monocytes	Dendritic cells	Myeloid cells	0.261
CPI-SS00B1BEE64	CD2_CD58	simple:P06729	simple:P19256	CD2	CD58	FALSE	TRUE	FALSE	curated	FALSE	0.141	Dendritic cells|Monocytes	Dendritic cells	Myeloid cells	0.271
CPI-SS0D0252D87	AXL_IL15RA	simple:P30530	simple:Q13261	AXL	IL15RA	TRUE	TRUE	TRUE	I2D	FALSE	0.141	Dendritic cells|Monocytes	Dendritic cells	Myeloid cells	0.309
CPI-SS0FF6CFDCA	ADORA3_ENTPD1	simple:P0DMS8	simple:P49961	ADORA3	ENTPD1	FALSE	TRUE	FALSE	curated	FALSE	0.156	Dendritic cells|Monocytes	Dendritic cells	Myeloid cells	0.25
CPI-SS065F7DA2A	COPA_P2RY6	simple:P53621	simple:Q15077	COPA	P2RY6	TRUE	FALSE	TRUE	IMEx,IntAct	FALSE	0.156	Dendritic cells|Monocytes	Dendritic cells	Myeloid cells	0.2
CPI-SS0A76A8E97	HLA-F_LILRB2	simple:P30511	simple:Q8N423	HLA-F	LILRB2	FALSE	FALSE	TRUE	curated	FALSE	0.172	Dendritic cells|Monocytes	Dendritic cells	Myeloid cells	0.446
CPI-SS00150FB64	HLA-F_LILRB1	simple:P30511	simple:Q8NHL6	HLA-F	LILRB1	TRUE	FALSE	TRUE	curated	FALSE	0.172	Dendritic cells|Monocytes	Dendritic cells	Myeloid cells	0.395
CPI-SC0329D5397	ICAM3_aLb2 complex	simple:P32942	complex:aLb2 complex	ICAM3		FALSE	FALSE	FALSE	curated	TRUE	0.172	Dendritic cells|Monocytes	Dendritic cells	Myeloid cells	0.266
CPI-SS0632A027A	CD44_HBEGF	simple:P16070	simple:Q99075	CD44	HBEGF	TRUE	TRUE	TRUE	I2D,InnateDB-All	FALSE	0.172	Dendritic cells|Monocytes	Dendritic cells	Myeloid cells	0.578
CPI-SS03133B4F2	TFRC_TNFSF13B	simple:P02786	simple:Q9Y275	TFRC	TNFSF13B	TRUE	TRUE	FALSE	IMEx,IntAct	FALSE	0.172	Dendritic cells|Monocytes	Dendritic cells	Myeloid cells	0.664
CPI-SS087321EB5	SELL_SELPLG	simple:P14151	simple:Q14242	SELL	SELPLG	FALSE	FALSE	TRUE	curated	FALSE	0.188	Dendritic cells|Monocytes	Dendritic cells	Myeloid cells	0.366
CPI-SS06CCF5A54	ANXA1_FPR3	simple:P04083	simple:P25089	ANXA1	FPR3	TRUE	FALSE	TRUE	guidetopharmacology.org	FALSE	0.188	Dendritic cells|Monocytes	Dendritic cells	Myeloid cells	0.918
CPI-SS05D23BCE8	HLA-DPB1_TNFSF13B	simple:HLADPB1	simple:Q9Y275	HLA-DPB1	TNFSF13B	TRUE	TRUE	FALSE	InnateDB-All	FALSE	0.188	Dendritic cells|Monocytes	Dendritic cells	Myeloid cells	2.625
CPI-SS04B4619D0	TNF_TNFRSF1A	simple:P01375	simple:P19438	TNF	TNFRSF1A	TRUE	FALSE	TRUE	curated	FALSE	0.188	Dendritic cells|Monocytes	Dendritic cells	Myeloid cells	0.359
CPI-SS0D2539AEB	FPR3_HEBP1	simple:P25089	simple:Q9NRV9	FPR3	HEBP1	FALSE	TRUE	FALSE	guidetopharmacology.org	FALSE	0.188	Dendritic cells|Monocytes	Dendritic cells	Myeloid cells	0.366
CPI-SS0E7D5974D	TNF_TNFRSF1B	simple:P01375	simple:P20333	TNF	TNFRSF1B	TRUE	FALSE	TRUE	curated	FALSE	0.188	Dendritic cells|Monocytes	Dendritic cells	Myeloid cells	0.366
CPI-SS09C4FCB90	ICAM1_SPN	simple:P05362	simple:P16150	ICAM1	SPN	FALSE	TRUE	FALSE	curated	FALSE	0.188	Dendritic cells|Monocytes	Dendritic cells	Myeloid cells	0.18
CPI-SS048346C2B	LGALS9_MRC2	simple:O00182	simple:Q9UBG0	LGALS9	MRC2	TRUE	FALSE	TRUE	InnateDB-All	FALSE	0.188	Dendritic cells|Monocytes	Dendritic cells	Myeloid cells	0.479
CPI-SS0F739D3DB	ANXA1_FPR1	simple:P04083	simple:P21462	ANXA1	FPR1	TRUE	FALSE	TRUE	guidetopharmacology.org	FALSE	0.203	Dendritic cells|Monocytes	Dendritic cells	Myeloid cells	0.941
CPI-SS044C72D0D	SEMA4A_PLXND1	simple:Q9H3S1	simple:Q9Y4D7	SEMA4A	PLXND1	FALSE	FALSE	TRUE	curated	FALSE	0.219	Dendritic cells|Monocytes	Dendritic cells	Myeloid cells	0.316
CPI-SS0D4C221B8	ICAM1_AREG	simple:P05362	simple:P15514	ICAM1	AREG	TRUE	TRUE	FALSE	InnateDB-All	FALSE	0.219	Dendritic cells|Monocytes	Dendritic cells	Myeloid cells	0.328
CPI-SS09C52F54E	LGALS9_SORL1	simple:O00182	simple:Q92673	LGALS9	SORL1	TRUE	FALSE	TRUE	InnateDB-All	FALSE	0.219	Dendritic cells|Monocytes	Dendritic cells	Myeloid cells	0.654
CPI-SS0F00D756A	CD40_TNFSF13B	simple:P25942	simple:Q9Y275	CD40	TNFSF13B	TRUE	TRUE	FALSE	I2D,InnateDB	FALSE	0.219	Dendritic cells|Monocytes	Dendritic cells	Myeloid cells	0.627
CPI-SS0E23CEB91	LGALS9_HAVCR2	simple:O00182	simple:Q8TDQ0	LGALS9	HAVCR2	TRUE	FALSE	TRUE	curated	FALSE	0.234	Dendritic cells|Monocytes	Dendritic cells	Myeloid cells	0.661
CPI-SS0419B80C4	LGALS9_LRP1	simple:O00182	simple:Q07954	LGALS9	LRP1	TRUE	FALSE	TRUE	InnateDB-All	FALSE	0.25	Dendritic cells|Monocytes	Dendritic cells	Myeloid cells	0.703
CPI-SS0E0DEA7D5	PECAM1_CD38	simple:P16284	simple:P28907	PECAM1	CD38	FALSE	TRUE	TRUE	curated	FALSE	0.25	Dendritic cells|Monocytes	Dendritic cells	Myeloid cells	0.196
CPI-SS0898D7F7F	TNFRSF10B_TNFSF10	simple:O14763	simple:P50591	TNFRSF10B	TNFSF10	TRUE	TRUE	FALSE	curated	FALSE	0.25	Dendritic cells|Monocytes	Dendritic cells	Myeloid cells	0.266
CPI-SS0C4E86714	TNFRSF1B_GRN	simple:P20333	simple:P28799	TNFRSF1B	GRN	TRUE	TRUE	FALSE	IMEx,InnateDB-All,MINT	FALSE	0.266	Dendritic cells|Monocytes	Dendritic cells	Myeloid cells	1.29
CPI-SC098C06330	TGFB1_TGFbeta receptor1	simple:P01137	complex:TGFbeta receptor1	TGFB1		TRUE	FALSE	TRUE	curated	FALSE	0.281	Dendritic cells|Monocytes	Dendritic cells	Myeloid cells	0.337
CPI-SS0DE0A486F	NRP1_VEGFA	simple:O14786	simple:P15692	NRP1	VEGFA	TRUE	TRUE	FALSE	curated	FALSE	0.281	Dendritic cells|Monocytes	Dendritic cells	Myeloid cells	0.188
CPI-SS002DF6C31	LGALS9_SLC1A5	simple:O00182	simple:Q15758	LGALS9	SLC1A5	TRUE	FALSE	TRUE	I2D,InnateDB-All	FALSE	0.297	Dendritic cells|Monocytes	Dendritic cells	Myeloid cells	0.531
CPI-SS08FAC0A55	PLXNB2_SEMA4D	simple:O15031	simple:Q92854	PLXNB2	SEMA4D	FALSE	TRUE	TRUE	curated	FALSE	0.297	Dendritic cells|Monocytes	Dendritic cells	Myeloid cells	0.197
CPI-SS0DA033F03	TNFRSF1A_GRN	simple:P19438	simple:P28799	TNFRSF1A	GRN	TRUE	TRUE	FALSE	IMEx,InnateDB-All,MINT	FALSE	0.312	Dendritic cells|Monocytes	Dendritic cells	Myeloid cells	1.225
CPI-SS014958F32	LGALS9_CD47	simple:O00182	simple:Q08722	LGALS9	CD47	TRUE	FALSE	TRUE	InnateDB-All	FALSE	0.312	Dendritic cells|Monocytes	Dendritic cells	Myeloid cells	0.759
CPI-SS02AB0C3E0	SPP1_CD44	simple:P10451	simple:P16070	SPP1	CD44	TRUE	FALSE	TRUE	I2D,IMEx,InnateDB-All,IntAct	FALSE	0.312	Dendritic cells|Monocytes	Dendritic cells	Myeloid cells	0.943
CPI-SS061A7E099	CD55_ADGRE5	simple:P08174	simple:P48960	CD55	ADGRE5	TRUE	TRUE	TRUE	curated	FALSE	0.328	Dendritic cells|Monocytes	Dendritic cells	Myeloid cells	0.515
CPI-SS0339AE950	SIRPA_CD47	simple:P78324	simple:Q08722	SIRPA	CD47	FALSE	TRUE	TRUE	curated	FALSE	0.328	Dendritic cells|Monocytes	Dendritic cells	Myeloid cells	0.46
CPI-SS03A4F7DC8	AXL_GAS6	simple:P30530	simple:Q14393	AXL	GAS6	TRUE	TRUE	FALSE	guidetopharmacology.org	FALSE	0.344	Dendritic cells|Monocytes	Dendritic cells	Myeloid cells	0.344
CPI-SS0889E281D	CADM1_CADM1	simple:Q9BY67	simple:Q9BY67	CADM1	CADM1	FALSE	FALSE	FALSE	curated	FALSE	0.344	Dendritic cells|Monocytes	Dendritic cells	Myeloid cells	0.191
CPI-SS0703338F5	LGALS9_CD44	simple:O00182	simple:P16070	LGALS9	CD44	TRUE	FALSE	TRUE	InnateDB	FALSE	0.375	Dendritic cells|Monocytes	Dendritic cells	Myeloid cells	1.068
CPI-SS02ACCF1F7	MIF_TNFRSF14	simple:P14174	simple:Q92956	MIF	TNFRSF14	TRUE	FALSE	TRUE	I2D,IntAct	FALSE	0.375	Dendritic cells|Monocytes	Dendritic cells	Myeloid cells	0.701
CPI-SS09808DEAE	CD74_APP	simple:P04233	simple:P05067	CD74	APP	FALSE	TRUE	FALSE	curated	FALSE	0.438	Dendritic cells|Monocytes	Dendritic cells	Myeloid cells	2.78
CPI-SS0302E8E8F	CD74_COPA	simple:P04233	simple:P53621	CD74	COPA	TRUE	TRUE	FALSE	IMEx,IntAct	FALSE	0.469	Dendritic cells|Monocytes	Dendritic cells	Myeloid cells	2.792
CPI-SS0ABC5C1B8	CD74_MIF	simple:P04233	simple:P14174	CD74	MIF	TRUE	TRUE	FALSE	I2D,InnateDB-All	FALSE	0.484	Dendritic cells|Monocytes	Dendritic cells	Myeloid cells	3.219
CPI-SS034D36D2F	HLA-C_FAM3C	simple:HLAC	simple:Q92520	HLA-C	FAM3C	TRUE	TRUE	FALSE	InnateDB-All	FALSE	0.656	Dendritic cells|Monocytes	Dendritic cells	Myeloid cells	1.444
CPI-SS095DCA7F7	LILRA4_BST2	simple:P59901	simple:Q10589	LILRA4	BST2	FALSE	TRUE	FALSE	curated	FALSE	0.078	Dendritic cells|Ovarian stroma	Dendritic cells	Ovarian stroma	1.222
CPI-SS0CBC7840D	PTPRC_CD22	simple:P08575	simple:P20273	PTPRC	CD22	FALSE	FALSE	TRUE	curated	FALSE	0.094	Dendritic cells|Ovarian stroma	Dendritic cells	Ovarian stroma	0.701
CPI-SS0EF0750A7	HLA-DRB1_OGN	simple:HLADRB1	simple:P20774	HLA-DRB1	OGN	TRUE	TRUE	FALSE	InnateDB-All	FALSE	0.094	Dendritic cells|Ovarian stroma	Dendritic cells	Ovarian stroma	2.168
CPI-SS08B7D54A3	TNF_FAS	simple:P01375	simple:P25445	TNF	FAS	TRUE	FALSE	TRUE	InnateDB-All	FALSE	0.141	Dendritic cells|Ovarian stroma	Dendritic cells	Ovarian stroma	0.119
CPI-SS0FBC9234C	TNF_PTPRS	simple:P01375	simple:Q13332	TNF	PTPRS	TRUE	FALSE	TRUE	InnateDB-All	FALSE	0.156	Dendritic cells|Ovarian stroma	Dendritic cells	Ovarian stroma	0.128
CPI-SS01946BE5C	C5AR1_RPS19	simple:P21730	simple:P39019	C5AR1	RPS19	FALSE	TRUE	FALSE	guidetopharmacology.org	FALSE	0.172	Dendritic cells|Ovarian stroma	Dendritic cells	Ovarian stroma	2.18
CPI-SS0D2539AEB	FPR3_HEBP1	simple:P25089	simple:Q9NRV9	FPR3	HEBP1	FALSE	TRUE	FALSE	guidetopharmacology.org	FALSE	0.188	Dendritic cells|Ovarian stroma	Dendritic cells	Ovarian stroma	0.508
CPI-SS048346C2B	LGALS9_MRC2	simple:O00182	simple:Q9UBG0	LGALS9	MRC2	TRUE	FALSE	TRUE	InnateDB-All	FALSE	0.188	Dendritic cells|Ovarian stroma	Dendritic cells	Ovarian stroma	0.513
CPI-SS0419B80C4	LGALS9_LRP1	simple:O00182	simple:Q07954	LGALS9	LRP1	TRUE	FALSE	TRUE	InnateDB-All	FALSE	0.25	Dendritic cells|Ovarian stroma	Dendritic cells	Ovarian stroma	0.667
CPI-SS085EE60B1	TGFB1_TGFBR3	simple:P01137	simple:Q03167	TGFB1	TGFBR3	TRUE	FALSE	TRUE	curated	FALSE	0.266	Dendritic cells|Ovarian stroma	Dendritic cells	Ovarian stroma	0.352
CPI-SS002DF6C31	LGALS9_SLC1A5	simple:O00182	simple:Q15758	LGALS9	SLC1A5	TRUE	FALSE	TRUE	I2D,InnateDB-All	FALSE	0.297	Dendritic cells|Ovarian stroma	Dendritic cells	Ovarian stroma	0.501
CPI-SS014958F32	LGALS9_CD47	simple:O00182	simple:Q08722	LGALS9	CD47	TRUE	FALSE	TRUE	InnateDB-All	FALSE	0.312	Dendritic cells|Ovarian stroma	Dendritic cells	Ovarian stroma	0.553
CPI-SS03A4F7DC8	AXL_GAS6	simple:P30530	simple:Q14393	AXL	GAS6	TRUE	TRUE	FALSE	guidetopharmacology.org	FALSE	0.344	Dendritic cells|Ovarian stroma	Dendritic cells	Ovarian stroma	0.376
CPI-SS09808DEAE	CD74_APP	simple:P04233	simple:P05067	CD74	APP	FALSE	TRUE	FALSE	curated	FALSE	0.438	Dendritic cells|Ovarian stroma	Dendritic cells	Ovarian stroma	2.978
CPI-SS0302E8E8F	CD74_COPA	simple:P04233	simple:P53621	CD74	COPA	TRUE	TRUE	FALSE	IMEx,IntAct	FALSE	0.469	Dendritic cells|Ovarian stroma	Dendritic cells	Ovarian stroma	2.716
CPI-SS0ABC5C1B8	CD74_MIF	simple:P04233	simple:P14174	CD74	MIF	TRUE	TRUE	FALSE	I2D,InnateDB-All	FALSE	0.484	Dendritic cells|Ovarian stroma	Dendritic cells	Ovarian stroma	2.881
CPI-SS034D36D2F	HLA-C_FAM3C	simple:HLAC	simple:Q92520	HLA-C	FAM3C	TRUE	TRUE	FALSE	InnateDB-All	FALSE	0.656	Dendritic cells|Ovarian stroma	Dendritic cells	Ovarian stroma	1.531
CPI-SS076FEB261	FLT3_FLT3LG	simple:P36888	simple:P49771	FLT3	FLT3LG	TRUE	TRUE	FALSE	curated	FALSE	0.016	Dendritic cells|T-cells	Dendritic cells	T cells	0.24
CPI-SS03B8E2D7A	TNF_ICOS	simple:P01375	simple:Q9Y6W8	TNF	ICOS	TRUE	FALSE	TRUE	InnateDB-All	FALSE	0.047	Dendritic cells|T-cells	Dendritic cells	T cells	0.142
CPI-SS04641FE5F	CCL3L3_DPP4	simple:P16619	simple:P27487	CCL3L3	DPP4	TRUE	FALSE	TRUE	I2D	FALSE	0.062	Dendritic cells|T-cells	Dendritic cells	T cells	0.183
CPI-SS0C4FA643F	HLA-E_KLRC2	simple:P13747	simple:P26717	HLA-E	KLRC2	FALSE	FALSE	TRUE	curated	FALSE	0.062	Dendritic cells|T-cells	Dendritic cells	T cells	0.892
CPI-SS03EF699C7	HLA-E_KLRC1	simple:P13747	simple:P26715	HLA-E	KLRC1	FALSE	FALSE	TRUE	curated	FALSE	0.062	Dendritic cells|T-cells	Dendritic cells	T cells	0.954
CPI-SC07BE7830D	SPP1_a4b1 complex	simple:P10451	complex:a4b1 complex	SPP1		TRUE	FALSE	FALSE	curated	TRUE	0.078	Dendritic cells|T-cells	Dendritic cells	T cells	0.447
CPI-SS0E9015902	CD47_SIRPG	simple:Q08722	simple:Q9P1W8	CD47	SIRPG	FALSE	TRUE	FALSE	curated	FALSE	0.078	Dendritic cells|T-cells	Dendritic cells	T cells	0.399
CPI-SS0049FD74F	TNFRSF10B_FASLG	simple:O14763	simple:P48023	TNFRSF10B	FASLG	TRUE	TRUE	FALSE	I2D,InnateDB-All	FALSE	0.078	Dendritic cells|T-cells	Dendritic cells	T cells	0.135
CPI-SS08330207B	BTLA_TNFRSF14	simple:Q7Z6A9	simple:Q92956	BTLA	TNFRSF14	FALSE	TRUE	TRUE	guidetopharmacology.org	FALSE	0.094	Dendritic cells|T-cells	Dendritic cells	T cells	0.222
CPI-SS079DDF890	TNFSF12_TNFRSF25	simple:O43508	simple:Q93038	TNFSF12	TNFRSF25	TRUE	FALSE	TRUE	I2D	FALSE	0.094	Dendritic cells|T-cells	Dendritic cells	T cells	0.216
CPI-SS025C8F785	CLEC2B_KLRF1	simple:Q92478	simple:Q9NZS2	CLEC2B	KLRF1	FALSE	TRUE	TRUE	curated	FALSE	0.094	Dendritic cells|T-cells	Dendritic cells	T cells	0.469
CPI-SS0C090A257	CCL3_CCR5	simple:P10147	simple:P51681	CCL3	CCR5	TRUE	FALSE	TRUE	curated	FALSE	0.094	Dendritic cells|T-cells	Dendritic cells	T cells	0.3
CPI-SS0D1D95883	CCL4_CCR5	simple:P13236	simple:P51681	CCL4	CCR5	TRUE	FALSE	TRUE	curated	FALSE	0.094	Dendritic cells|T-cells	Dendritic cells	T cells	0.32
CPI-SS083296041	CD40_CD40LG	simple:P25942	simple:P29965	CD40	CD40LG	TRUE	TRUE	FALSE	curated	FALSE	0.109	Dendritic cells|T-cells	Dendritic cells	T cells	0.251
CPI-SC01833C7FC	PLA2G2A_a4b1 complex	simple:P14555	complex:a4b1 complex	PLA2G2A		TRUE	FALSE	FALSE	curated	TRUE	0.109	Dendritic cells|T-cells	Dendritic cells	T cells	0.203
CPI-SS080611C5B	ALOX5_ALOX5AP	simple:P09917	simple:P20292	ALOX5	ALOX5AP	FALSE	FALSE	FALSE	guidetopharmacology.org	FALSE	0.125	Dendritic cells|T-cells	Dendritic cells	T cells	0.827
CPI-SS0CDAC688B	CXCL2_DPP4	simple:P19875	simple:P27487	CXCL2	DPP4	TRUE	FALSE	TRUE	curated	FALSE	0.125	Dendritic cells|T-cells	Dendritic cells	T cells	0.265
CPI-SS0C1BD22BC	SPP1_PTGER4	simple:P10451	simple:P35408	SPP1	PTGER4	TRUE	FALSE	TRUE	IMEx,MINT	FALSE	0.125	Dendritic cells|T-cells	Dendritic cells	T cells	0.513
CPI-SC0E9C058EB	PLAUR_a4b1 complex	simple:Q03405	complex:a4b1 complex	PLAUR		TRUE	TRUE	FALSE	curated	TRUE	0.125	Dendritic cells|T-cells	Dendritic cells	T cells	0.868
CPI-SC08923F7F7	F11R_aLb2 complex	simple:Q9Y624	complex:aLb2 complex	F11R		FALSE	TRUE	FALSE	curated	TRUE	0.125	Dendritic cells|T-cells	Dendritic cells	T cells	0.188
CPI-SS0E9A581F8	ICAM1_ITGAL	simple:P05362	simple:P20701	ICAM1	ITGAL	FALSE	TRUE	TRUE	curated	FALSE	0.125	Dendritic cells|T-cells	Dendritic cells	T cells	0.212
CPI-SC0F4AC5AA2	ICAM1_aLb2 complex	simple:P05362	complex:aLb2 complex	ICAM1		FALSE	TRUE	FALSE	curated	TRUE	0.125	Dendritic cells|T-cells	Dendritic cells	T cells	0.212
CPI-SS06AA638A8	CD72_SEMA4D	simple:P21854	simple:Q92854	CD72	SEMA4D	FALSE	FALSE	TRUE	curated	FALSE	0.125	Dendritic cells|T-cells	Dendritic cells	T cells	0.296
CPI-SS08B7D54A3	TNF_FAS	simple:P01375	simple:P25445	TNF	FAS	TRUE	FALSE	TRUE	InnateDB-All	FALSE	0.141	Dendritic cells|T-cells	Dendritic cells	T cells	0.137
CPI-SC063BC3DDE	ICAM2_aLb2 complex	simple:P13598	complex:aLb2 complex	ICAM2		FALSE	FALSE	FALSE	curated	TRUE	0.141	Dendritic cells|T-cells	Dendritic cells	T cells	0.165
CPI-SS00B1BEE64	CD2_CD58	simple:P06729	simple:P19256	CD2	CD58	FALSE	TRUE	FALSE	curated	FALSE	0.141	Dendritic cells|T-cells	Dendritic cells	T cells	0.215
CPI-SS01946BE5C	C5AR1_RPS19	simple:P21730	simple:P39019	C5AR1	RPS19	FALSE	TRUE	FALSE	guidetopharmacology.org	FALSE	0.172	Dendritic cells|T-cells	Dendritic cells	T cells	2.23
CPI-SC0329D5397	ICAM3_aLb2 complex	simple:P32942	complex:aLb2 complex	ICAM3		FALSE	FALSE	FALSE	curated	TRUE	0.172	Dendritic cells|T-cells	Dendritic cells	T cells	0.334
CPI-SS087321EB5	SELL_SELPLG	simple:P14151	simple:Q14242	SELL	SELPLG	FALSE	FALSE	TRUE	curated	FALSE	0.188	Dendritic cells|T-cells	Dendritic cells	T cells	0.39
CPI-SS0E7D5974D	TNF_TNFRSF1B	simple:P01375	simple:P20333	TNF	TNFRSF1B	TRUE	FALSE	TRUE	curated	FALSE	0.188	Dendritic cells|T-cells	Dendritic cells	T cells	0.275
CPI-SS09C4FCB90	ICAM1_SPN	simple:P05362	simple:P16150	ICAM1	SPN	FALSE	TRUE	FALSE	curated	FALSE	0.188	Dendritic cells|T-cells	Dendritic cells	T cells	0.324
CPI-SS0D4C221B8	ICAM1_AREG	simple:P05362	simple:P15514	ICAM1	AREG	TRUE	TRUE	FALSE	InnateDB-All	FALSE	0.219	Dendritic cells|T-cells	Dendritic cells	T cells	0.299
CPI-SS09C52F54E	LGALS9_SORL1	simple:O00182	simple:Q92673	LGALS9	SORL1	TRUE	FALSE	TRUE	InnateDB-All	FALSE	0.219	Dendritic cells|T-cells	Dendritic cells	T cells	0.554
CPI-SS0E23CEB91	LGALS9_HAVCR2	simple:O00182	simple:Q8TDQ0	LGALS9	HAVCR2	TRUE	FALSE	TRUE	curated	FALSE	0.234	Dendritic cells|T-cells	Dendritic cells	T cells	0.511
CPI-SS0E0DEA7D5	PECAM1_CD38	simple:P16284	simple:P28907	PECAM1	CD38	FALSE	TRUE	TRUE	curated	FALSE	0.25	Dendritic cells|T-cells	Dendritic cells	T cells	0.205
CPI-SS02A0FF87F	FAM3C_CLEC2D	simple:Q92520	simple:Q9UHP7	FAM3C	CLEC2D	TRUE	FALSE	TRUE	IMEx,InnateDB-All,IntAct	FALSE	0.281	Dendritic cells|T-cells	Dendritic cells	T cells	0.448
CPI-SS002DF6C31	LGALS9_SLC1A5	simple:O00182	simple:Q15758	LGALS9	SLC1A5	TRUE	FALSE	TRUE	I2D,InnateDB-All	FALSE	0.297	Dendritic cells|T-cells	Dendritic cells	T cells	0.507
CPI-SS08FAC0A55	PLXNB2_SEMA4D	simple:O15031	simple:Q92854	PLXNB2	SEMA4D	FALSE	TRUE	TRUE	curated	FALSE	0.297	Dendritic cells|T-cells	Dendritic cells	T cells	0.233
CPI-SS014958F32	LGALS9_CD47	simple:O00182	simple:Q08722	LGALS9	CD47	TRUE	FALSE	TRUE	InnateDB-All	FALSE	0.312	Dendritic cells|T-cells	Dendritic cells	T cells	0.788
CPI-SS02AB0C3E0	SPP1_CD44	simple:P10451	simple:P16070	SPP1	CD44	TRUE	FALSE	TRUE	I2D,IMEx,InnateDB-All,IntAct	FALSE	0.312	Dendritic cells|T-cells	Dendritic cells	T cells	0.777
CPI-SS061A7E099	CD55_ADGRE5	simple:P08174	simple:P48960	CD55	ADGRE5	TRUE	TRUE	TRUE	curated	FALSE	0.328	Dendritic cells|T-cells	Dendritic cells	T cells	0.675
CPI-SS06CBC985C	LTBR_LTB	simple:P36941	simple:Q06643	LTBR	LTB	FALSE	TRUE	FALSE	curated	FALSE	0.328	Dendritic cells|T-cells	Dendritic cells	T cells	0.706
CPI-SS0339AE950	SIRPA_CD47	simple:P78324	simple:Q08722	SIRPA	CD47	FALSE	TRUE	TRUE	curated	FALSE	0.328	Dendritic cells|T-cells	Dendritic cells	T cells	0.488
CPI-SS0703338F5	LGALS9_CD44	simple:O00182	simple:P16070	LGALS9	CD44	TRUE	FALSE	TRUE	InnateDB	FALSE	0.375	Dendritic cells|T-cells	Dendritic cells	T cells	0.902
CPI-SS0302E8E8F	CD74_COPA	simple:P04233	simple:P53621	CD74	COPA	TRUE	TRUE	FALSE	IMEx,IntAct	FALSE	0.469	Dendritic cells|T-cells	Dendritic cells	T cells	2.702
CPI-SS0ABC5C1B8	CD74_MIF	simple:P04233	simple:P14174	CD74	MIF	TRUE	TRUE	FALSE	I2D,InnateDB-All	FALSE	0.484	Dendritic cells|T-cells	Dendritic cells	T cells	3.148
CPI-SS034D36D2F	HLA-C_FAM3C	simple:HLAC	simple:Q92520	HLA-C	FAM3C	TRUE	TRUE	FALSE	InnateDB-All	FALSE	0.656	Dendritic cells|T-cells	Dendritic cells	T cells	1.463
CPI-SS034B442CE	TNF_CELSR2	simple:P01375	simple:Q9HCU4	TNF	CELSR2	TRUE	FALSE	TRUE	InnateDB-All	FALSE	0.047	Dendritic cells|Tumor cells	Dendritic cells	Tumour cells	0.112
CPI-SS076D8415B	CCL3_IDE	simple:P10147	simple:P14735	CCL3	IDE	TRUE	FALSE	TRUE	IMEx,InnateDB-All,MINT	FALSE	0.047	Dendritic cells|Tumor cells	Dendritic cells	Tumour cells	0.257
CPI-SS0CBC7840D	PTPRC_CD22	simple:P08575	simple:P20273	PTPRC	CD22	FALSE	FALSE	TRUE	curated	FALSE	0.094	Dendritic cells|Tumor cells	Dendritic cells	Tumour cells	0.628
CPI-SS0795802F6	CCL4_SLC7A1	simple:P13236	simple:P30825	CCL4	SLC7A1	TRUE	FALSE	TRUE	IMEx,IntAct	FALSE	0.094	Dendritic cells|Tumor cells	Dendritic cells	Tumour cells	0.281
CPI-SS06B86672A	CD44_FGFR2	simple:P16070	simple:P21802	CD44	FGFR2	TRUE	TRUE	TRUE	InnateDB-All	FALSE	0.094	Dendritic cells|Tumor cells	Dendritic cells	Tumour cells	0.491
CPI-SS0BC7CD11B	LGALS9_MET	simple:O00182	simple:P08581	LGALS9	MET	TRUE	FALSE	TRUE	InnateDB-All	FALSE	0.094	Dendritic cells|Tumor cells	Dendritic cells	Tumour cells	0.496
CPI-SS07CCAD9BF	GRN_SORT1	simple:P28799	simple:Q99523	GRN	SORT1	TRUE	FALSE	TRUE	IMEx,InnateDB-All,MINT	FALSE	0.109	Dendritic cells|Tumor cells	Dendritic cells	Tumour cells	1.075
CPI-SS0AFC7BACF	ADGRG5_FAM3C	simple:Q8IZF4	simple:Q92520	ADGRG5	FAM3C	TRUE	TRUE	FALSE	InnateDB-All	FALSE	0.125	Dendritic cells|Tumor cells	Dendritic cells	Tumour cells	0.284
CPI-SS0F8EFEECF	TNF_DAG1	simple:P01375	simple:Q14118	TNF	DAG1	TRUE	FALSE	TRUE	InnateDB-All	FALSE	0.141	Dendritic cells|Tumor cells	Dendritic cells	Tumour cells	0.163
CPI-SS0A9FB762A	LGALS9_PTPRK	simple:O00182	simple:Q15262	LGALS9	PTPRK	TRUE	FALSE	TRUE	InnateDB-All	FALSE	0.141	Dendritic cells|Tumor cells	Dendritic cells	Tumour cells	0.511
CPI-SC0984894BC	TGFB1_TGFbeta receptor2	simple:P01137	complex:TGFbeta receptor2	TGFB1		TRUE	FALSE	TRUE	curated	FALSE	0.141	Dendritic cells|Tumor cells	Dendritic cells	Tumour cells	0.251
CPI-SC02BFEEC8A	THBS1_a3b1 complex	simple:P07996	complex:a3b1 complex	THBS1		FALSE	FALSE	FALSE	curated	TRUE	0.141	Dendritic cells|Tumor cells	Dendritic cells	Tumour cells	0.273
CPI-SS0BD9F32BA	LGALS9_DAG1	simple:O00182	simple:Q14118	LGALS9	DAG1	TRUE	FALSE	TRUE	InnateDB-All	FALSE	0.141	Dendritic cells|Tumor cells	Dendritic cells	Tumour cells	0.537
CPI-SS04F3A1E5C	COPA_SORT1	simple:P53621	simple:Q99523	COPA	SORT1	TRUE	FALSE	TRUE	IMEx,InnateDB-All,IntAct,MatrixDB	FALSE	0.156	Dendritic cells|Tumor cells	Dendritic cells	Tumour cells	0.221
CPI-SS0FBC9234C	TNF_PTPRS	simple:P01375	simple:Q13332	TNF	PTPRS	TRUE	FALSE	TRUE	InnateDB-All	FALSE	0.156	Dendritic cells|Tumor cells	Dendritic cells	Tumour cells	0.237
CPI-SS01946BE5C	C5AR1_RPS19	simple:P21730	simple:P39019	C5AR1	RPS19	FALSE	TRUE	FALSE	guidetopharmacology.org	FALSE	0.172	Dendritic cells|Tumor cells	Dendritic cells	Tumour cells	2.312
CPI-SS0D2539AEB	FPR3_HEBP1	simple:P25089	simple:Q9NRV9	FPR3	HEBP1	FALSE	TRUE	FALSE	guidetopharmacology.org	FALSE	0.188	Dendritic cells|Tumor cells	Dendritic cells	Tumour cells	0.348
CPI-SS02EF3E1BA	TNFSF12_TNFRSF12A	simple:O43508	simple:Q9NP84	TNFSF12	TNFRSF12A	TRUE	FALSE	TRUE	curated	FALSE	0.188	Dendritic cells|Tumor cells	Dendritic cells	Tumour cells	0.353
CPI-SS0B81F1BF5	TNF_SEMA4C	simple:P01375	simple:Q9C0C4	TNF	SEMA4C	TRUE	FALSE	TRUE	InnateDB-All	FALSE	0.188	Dendritic cells|Tumor cells	Dendritic cells	Tumour cells	0.117
CPI-SS0BFB29A42	PLXNB2_PTN	simple:O15031	simple:P21246	PLXNB2	PTN	TRUE	TRUE	FALSE	I2D,IMEx,InnateDB-All,IntAct	FALSE	0.188	Dendritic cells|Tumor cells	Dendritic cells	Tumour cells	0.337
CPI-SS048346C2B	LGALS9_MRC2	simple:O00182	simple:Q9UBG0	LGALS9	MRC2	TRUE	FALSE	TRUE	InnateDB-All	FALSE	0.188	Dendritic cells|Tumor cells	Dendritic cells	Tumour cells	0.515
CPI-SS044C72D0D	SEMA4A_PLXND1	simple:Q9H3S1	simple:Q9Y4D7	SEMA4A	PLXND1	FALSE	FALSE	TRUE	curated	FALSE	0.219	Dendritic cells|Tumor cells	Dendritic cells	Tumour cells	0.154
CPI-SS09C52F54E	LGALS9_SORL1	simple:O00182	simple:Q92673	LGALS9	SORL1	TRUE	FALSE	TRUE	InnateDB-All	FALSE	0.219	Dendritic cells|Tumor cells	Dendritic cells	Tumour cells	0.498
CPI-SS0AB21032D	PLXNB2_SEMA4C	simple:O15031	simple:Q9C0C4	PLXNB2	SEMA4C	FALSE	TRUE	TRUE	curated	FALSE	0.219	Dendritic cells|Tumor cells	Dendritic cells	Tumour cells	0.159
CPI-SS0419B80C4	LGALS9_LRP1	simple:O00182	simple:Q07954	LGALS9	LRP1	TRUE	FALSE	TRUE	InnateDB-All	FALSE	0.25	Dendritic cells|Tumor cells	Dendritic cells	Tumour cells	0.532
CPI-SS0C4E86714	TNFRSF1B_GRN	simple:P20333	simple:P28799	TNFRSF1B	GRN	TRUE	TRUE	FALSE	IMEx,InnateDB-All,MINT	FALSE	0.266	Dendritic cells|Tumor cells	Dendritic cells	Tumour cells	0.622
CPI-SC098C06330	TGFB1_TGFbeta receptor1	simple:P01137	complex:TGFbeta receptor1	TGFB1		TRUE	FALSE	TRUE	curated	FALSE	0.281	Dendritic cells|Tumor cells	Dendritic cells	Tumour cells	0.253
CPI-SS002DF6C31	LGALS9_SLC1A5	simple:O00182	simple:Q15758	LGALS9	SLC1A5	TRUE	FALSE	TRUE	I2D,InnateDB-All	FALSE	0.297	Dendritic cells|Tumor cells	Dendritic cells	Tumour cells	0.516
CPI-SS014958F32	LGALS9_CD47	simple:O00182	simple:Q08722	LGALS9	CD47	TRUE	FALSE	TRUE	InnateDB-All	FALSE	0.312	Dendritic cells|Tumor cells	Dendritic cells	Tumour cells	0.77
CPI-SS0339AE950	SIRPA_CD47	simple:P78324	simple:Q08722	SIRPA	CD47	FALSE	TRUE	TRUE	curated	FALSE	0.328	Dendritic cells|Tumor cells	Dendritic cells	Tumour cells	0.471
CPI-SS03A4F7DC8	AXL_GAS6	simple:P30530	simple:Q14393	AXL	GAS6	TRUE	TRUE	FALSE	guidetopharmacology.org	FALSE	0.344	Dendritic cells|Tumor cells	Dendritic cells	Tumour cells	0.44
CPI-SS0889E281D	CADM1_CADM1	simple:Q9BY67	simple:Q9BY67	CADM1	CADM1	FALSE	FALSE	FALSE	curated	FALSE	0.344	Dendritic cells|Tumor cells	Dendritic cells	Tumour cells	0.232
CPI-SS0703338F5	LGALS9_CD44	simple:O00182	simple:P16070	LGALS9	CD44	TRUE	FALSE	TRUE	InnateDB	FALSE	0.375	Dendritic cells|Tumor cells	Dendritic cells	Tumour cells	0.51
CPI-SS09808DEAE	CD74_APP	simple:P04233	simple:P05067	CD74	APP	FALSE	TRUE	FALSE	curated	FALSE	0.438	Dendritic cells|Tumor cells	Dendritic cells	Tumour cells	3.096
CPI-SS0302E8E8F	CD74_COPA	simple:P04233	simple:P53621	CD74	COPA	TRUE	TRUE	FALSE	IMEx,IntAct	FALSE	0.469	Dendritic cells|Tumor cells	Dendritic cells	Tumour cells	2.846
CPI-SS0ABC5C1B8	CD74_MIF	simple:P04233	simple:P14174	CD74	MIF	TRUE	TRUE	FALSE	I2D,InnateDB-All	FALSE	0.484	Dendritic cells|Tumor cells	Dendritic cells	Tumour cells	3.422
CPI-SS034D36D2F	HLA-C_FAM3C	simple:HLAC	simple:Q92520	HLA-C	FAM3C	TRUE	TRUE	FALSE	InnateDB-All	FALSE	0.656	Dendritic cells|Tumor cells	Dendritic cells	Tumour cells	1.618
CPI-SS06ABF2F5A	SELP_CD24	simple:P16109	simple:P25063	SELP	CD24	FALSE	FALSE	FALSE	curated	FALSE	0.031	Endothelial cells|B-cells	Endothelial cells	B cells	0.325
CPI-SS08B249DBA	CCL2_CCR10	simple:P13500	simple:P46092	CCL2	CCR10	TRUE	FALSE	TRUE	I2D	FALSE	0.062	Endothelial cells|B-cells	Endothelial cells	B cells	0.181
CPI-SS02B7540B0	SELP_SELPLG	simple:P16109	simple:Q14242	SELP	SELPLG	FALSE	FALSE	TRUE	curated	FALSE	0.062	Endothelial cells|B-cells	Endothelial cells	B cells	0.198
CPI-SC092C3E4DF	FN1_a8b1 complex	simple:P02751	complex:a8b1 complex	FN1		TRUE	FALSE	FALSE	curated	TRUE	0.094	Endothelial cells|B-cells	Endothelial cells	B cells	0.521
CPI-SS0EFE0B07A	CXCL12_CXCR3	simple:P48061	simple:P49682	CXCL12	CXCR3	TRUE	FALSE	TRUE	guidetopharmacology.org	FALSE	0.172	Endothelial cells|B-cells	Endothelial cells	B cells	0.275
CPI-SC08E97F7CA	VCAM1_a4b7 complex	simple:P19320	complex:a4b7 complex	VCAM1		FALSE	FALSE	FALSE	curated	TRUE	0.188	Endothelial cells|B-cells	Endothelial cells	B cells	0.191
CPI-SC0B4D7E0FF	FN1_a4b7 complex	simple:P02751	complex:a4b7 complex	FN1		TRUE	FALSE	FALSE	curated	TRUE	0.188	Endothelial cells|B-cells	Endothelial cells	B cells	0.57
CPI-SC0EEF3A379	LAMC1_a6b1 complex	simple:P11047	complex:a6b1 complex	LAMC1		TRUE	FALSE	FALSE	curated	TRUE	0.219	Endothelial cells|B-cells	Endothelial cells	B cells	0.316
CPI-SS0D4C221B8	ICAM1_AREG	simple:P05362	simple:P15514	ICAM1	AREG	TRUE	TRUE	FALSE	InnateDB-All	FALSE	0.219	Endothelial cells|B-cells	Endothelial cells	B cells	0.215
CPI-SS0E0DEA7D5	PECAM1_CD38	simple:P16284	simple:P28907	PECAM1	CD38	FALSE	TRUE	TRUE	curated	FALSE	0.25	Endothelial cells|B-cells	Endothelial cells	B cells	1.112
CPI-SS0A28DCA72	CXCL12_CXCR4	simple:P48061	simple:P61073	CXCL12	CXCR4	TRUE	FALSE	TRUE	curated	FALSE	0.266	Endothelial cells|B-cells	Endothelial cells	B cells	0.629
CPI-SS055E061C9	LAMP1_FAM3C	simple:P11279	simple:Q92520	LAMP1	FAM3C	TRUE	TRUE	FALSE	InnateDB-All	FALSE	0.281	Endothelial cells|B-cells	Endothelial cells	B cells	0.432
CPI-SS06CBC985C	LTBR_LTB	simple:P36941	simple:Q06643	LTBR	LTB	FALSE	TRUE	FALSE	curated	FALSE	0.328	Endothelial cells|B-cells	Endothelial cells	B cells	0.282
CPI-SS09808DEAE	CD74_APP	simple:P04233	simple:P05067	CD74	APP	FALSE	TRUE	FALSE	curated	FALSE	0.438	Endothelial cells|B-cells	Endothelial cells	B cells	1.518
CPI-SS0302E8E8F	CD74_COPA	simple:P04233	simple:P53621	CD74	COPA	TRUE	TRUE	FALSE	IMEx,IntAct	FALSE	0.469	Endothelial cells|B-cells	Endothelial cells	B cells	1.549
CPI-SS0ABC5C1B8	CD74_MIF	simple:P04233	simple:P14174	CD74	MIF	TRUE	TRUE	FALSE	I2D,InnateDB-All	FALSE	0.484	Endothelial cells|B-cells	Endothelial cells	B cells	1.848
CPI-SS034D36D2F	HLA-C_FAM3C	simple:HLAC	simple:Q92520	HLA-C	FAM3C	TRUE	TRUE	FALSE	InnateDB-All	FALSE	0.656	Endothelial cells|B-cells	Endothelial cells	B cells	1.636
CPI-SS042EB8C7A	TBXA2R_GHRL	simple:P21731	simple:Q9UBU3	TBXA2R	GHRL	TRUE	TRUE	FALSE	InnateDB-All	FALSE	0.016	Endothelial cells|Dendritic cells	Endothelial cells	Dendritic cells	0.142
CPI-SS06C0074BD	CCL21_CCR7	simple:O00585	simple:P32248	CCL21	CCR7	TRUE	FALSE	TRUE	curated	FALSE	0.031	Endothelial cells|Dendritic cells	Endothelial cells	Dendritic cells	0.292
CPI-SS0FB5FE587	DLL1_NOTCH4	simple:O00548	simple:Q99466	DLL1	NOTCH4	FALSE	FALSE	TRUE	curated	FALSE	0.031	Endothelial cells|Dendritic cells	Endothelial cells	Dendritic cells	0.137
CPI-SS03DA2A820	FGF2_CD44	simple:P09038	simple:P16070	FGF2	CD44	TRUE	FALSE	TRUE	I2D,InnateDB-All	FALSE	0.047	Endothelial cells|Dendritic cells	Endothelial cells	Dendritic cells	0.517
CPI-CS077F1340A	FLT1 complex_VEGFB	complex:FLT1 complex	simple:P49765		VEGFB	TRUE	TRUE	FALSE	curated	FALSE	0.062	Endothelial cells|Dendritic cells	Endothelial cells	Dendritic cells	0.269
CPI-CS06D50EBF8	OSMR_OSM	complex:OSMR	simple:P13725		OSM	TRUE	TRUE	FALSE	curated	FALSE	0.062	Endothelial cells|Dendritic cells	Endothelial cells	Dendritic cells	0.178
CPI-CS067298D94	FLT1 complex_VEGFA	complex:FLT1 complex	simple:P15692		VEGFA	TRUE	TRUE	FALSE	curated	FALSE	0.062	Endothelial cells|Dendritic cells	Endothelial cells	Dendritic cells	0.36
CPI-SS098425155	ADRB2_VEGFB	simple:P07550	simple:P49765	ADRB2	VEGFB	TRUE	TRUE	FALSE	InnateDB-All	FALSE	0.062	Endothelial cells|Dendritic cells	Endothelial cells	Dendritic cells	0.176
CPI-SS02B7540B0	SELP_SELPLG	simple:P16109	simple:Q14242	SELP	SELPLG	FALSE	FALSE	TRUE	curated	FALSE	0.062	Endothelial cells|Dendritic cells	Endothelial cells	Dendritic cells	0.313
CPI-SS0947A8549	FLT1_VEGFB	simple:P17948	simple:P49765	FLT1	VEGFB	TRUE	TRUE	FALSE	curated	FALSE	0.062	Endothelial cells|Dendritic cells	Endothelial cells	Dendritic cells	0.476
CPI-SS0423580E5	DLL1_NOTCH2	simple:O00548	simple:Q04721	DLL1	NOTCH2	FALSE	FALSE	TRUE	curated	FALSE	0.078	Endothelial cells|Dendritic cells	Endothelial cells	Dendritic cells	0.239
CPI-CS0E661878B	LIFR_OSM	complex:LIFR	simple:P13725		OSM	TRUE	TRUE	FALSE	curated	FALSE	0.094	Endothelial cells|Dendritic cells	Endothelial cells	Dendritic cells	0.595
CPI-SS0837E9F59	JAG1_NOTCH4	simple:P78504	simple:Q99466	JAG1	NOTCH4	FALSE	FALSE	TRUE	curated	FALSE	0.094	Endothelial cells|Dendritic cells	Endothelial cells	Dendritic cells	0.263
CPI-SC0F9DD28F3	JAM3_aMb2 complex	simple:Q9BX67	complex:aMb2 complex	JAM3		TRUE	FALSE	FALSE	curated	TRUE	0.094	Endothelial cells|Dendritic cells	Endothelial cells	Dendritic cells	0.159
CPI-SC0C6B54D7A	THY1_aXb2 complex	simple:P04216	complex:aXb2 complex	THY1		FALSE	FALSE	FALSE	curated	TRUE	0.094	Endothelial cells|Dendritic cells	Endothelial cells	Dendritic cells	0.262
CPI-SS068C129D6	CSF1_SIRPA	simple:P09603	simple:P78324	CSF1	SIRPA	TRUE	FALSE	TRUE	I2D	FALSE	0.109	Endothelial cells|Dendritic cells	Endothelial cells	Dendritic cells	0.183
CPI-SC0A9458008	ICAM1_aXb2 complex	simple:P05362	complex:aXb2 complex	ICAM1		FALSE	TRUE	FALSE	curated	TRUE	0.125	Endothelial cells|Dendritic cells	Endothelial cells	Dendritic cells	0.258
CPI-SS0C1BD22BC	SPP1_PTGER4	simple:P10451	simple:P35408	SPP1	PTGER4	TRUE	FALSE	TRUE	IMEx,MINT	FALSE	0.125	Endothelial cells|Dendritic cells	Endothelial cells	Dendritic cells	0.425
CPI-SS09A3FA737	NAMPT_P2RY6	simple:P43490	simple:Q15077	NAMPT	P2RY6	TRUE	FALSE	TRUE	IMEx,IntAct	FALSE	0.125	Endothelial cells|Dendritic cells	Endothelial cells	Dendritic cells	0.354
CPI-SC0B6D68FD5	ICAM1_aMb2 complex	simple:P05362	complex:aMb2 complex	ICAM1		FALSE	TRUE	FALSE	curated	TRUE	0.125	Endothelial cells|Dendritic cells	Endothelial cells	Dendritic cells	0.24
CPI-SC06364D669	FN1_a4b1 complex	simple:P02751	complex:a4b1 complex	FN1		TRUE	FALSE	FALSE	curated	TRUE	0.141	Endothelial cells|Dendritic cells	Endothelial cells	Dendritic cells	0.556
CPI-SC070D5A96F	JAM2_a4b1 complex	simple:P57087	complex:a4b1 complex	JAM2		FALSE	FALSE	FALSE	curated	TRUE	0.141	Endothelial cells|Dendritic cells	Endothelial cells	Dendritic cells	0.524
CPI-SC0A9EB628A	VCAM1_a4b1 complex	simple:P19320	complex:a4b1 complex	VCAM1		FALSE	FALSE	FALSE	curated	TRUE	0.141	Endothelial cells|Dendritic cells	Endothelial cells	Dendritic cells	0.176
CPI-SS08920B6FF	PODXL_SELL	simple:O00592	simple:P14151	PODXL	SELL	FALSE	FALSE	FALSE	curated	FALSE	0.141	Endothelial cells|Dendritic cells	Endothelial cells	Dendritic cells	0.615
CPI-SS01560CA22	CD99_PILRA	simple:P14209	simple:Q9UKJ1	CD99	PILRA	TRUE	FALSE	TRUE	curated	FALSE	0.156	Endothelial cells|Dendritic cells	Endothelial cells	Dendritic cells	0.821
CPI-SS065F7DA2A	COPA_P2RY6	simple:P53621	simple:Q15077	COPA	P2RY6	TRUE	FALSE	TRUE	IMEx,IntAct	FALSE	0.156	Endothelial cells|Dendritic cells	Endothelial cells	Dendritic cells	0.242
CPI-SS0A76A8E97	HLA-F_LILRB2	simple:P30511	simple:Q8N423	HLA-F	LILRB2	FALSE	FALSE	TRUE	curated	FALSE	0.172	Endothelial cells|Dendritic cells	Endothelial cells	Dendritic cells	0.349
CPI-SS00150FB64	HLA-F_LILRB1	simple:P30511	simple:Q8NHL6	HLA-F	LILRB1	TRUE	FALSE	TRUE	curated	FALSE	0.172	Endothelial cells|Dendritic cells	Endothelial cells	Dendritic cells	0.317
CPI-SS0EFE0B07A	CXCL12_CXCR3	simple:P48061	simple:P49682	CXCL12	CXCR3	TRUE	FALSE	TRUE	guidetopharmacology.org	FALSE	0.172	Endothelial cells|Dendritic cells	Endothelial cells	Dendritic cells	0.346
CPI-SS033E6DE7E	NRP1_VEGFB	simple:O14786	simple:P49765	NRP1	VEGFB	TRUE	TRUE	FALSE	curated	FALSE	0.172	Endothelial cells|Dendritic cells	Endothelial cells	Dendritic cells	0.326
CPI-SS06CCF5A54	ANXA1_FPR3	simple:P04083	simple:P25089	ANXA1	FPR3	TRUE	FALSE	TRUE	guidetopharmacology.org	FALSE	0.188	Endothelial cells|Dendritic cells	Endothelial cells	Dendritic cells	0.758
CPI-SS05D23BCE8	HLA-DPB1_TNFSF13B	simple:HLADPB1	simple:Q9Y275	HLA-DPB1	TNFSF13B	TRUE	TRUE	FALSE	InnateDB-All	FALSE	0.188	Endothelial cells|Dendritic cells	Endothelial cells	Dendritic cells	1.012
CPI-SS05B1FA8A8	LRP6_CKLF	simple:O75581	simple:Q9UBR5	LRP6	CKLF	TRUE	TRUE	FALSE	IMEx,IntAct	FALSE	0.188	Endothelial cells|Dendritic cells	Endothelial cells	Dendritic cells	0.836
CPI-SC08E97F7CA	VCAM1_a4b7 complex	simple:P19320	complex:a4b7 complex	VCAM1		FALSE	FALSE	FALSE	curated	TRUE	0.188	Endothelial cells|Dendritic cells	Endothelial cells	Dendritic cells	0.189
CPI-SC0B4D7E0FF	FN1_a4b7 complex	simple:P02751	complex:a4b7 complex	FN1		TRUE	FALSE	FALSE	curated	TRUE	0.188	Endothelial cells|Dendritic cells	Endothelial cells	Dendritic cells	0.568
CPI-SS09C4FCB90	ICAM1_SPN	simple:P05362	simple:P16150	ICAM1	SPN	FALSE	TRUE	FALSE	curated	FALSE	0.188	Endothelial cells|Dendritic cells	Endothelial cells	Dendritic cells	0.314
CPI-SS0C85BC9AF	PROS1_AXL	simple:P07225	simple:P30530	PROS1	AXL	TRUE	FALSE	TRUE	guidetopharmacology.org	FALSE	0.203	Endothelial cells|Dendritic cells	Endothelial cells	Dendritic cells	0.397
CPI-SS060B82BBC	JAG1_NOTCH2	simple:P78504	simple:Q04721	JAG1	NOTCH2	FALSE	FALSE	TRUE	curated	FALSE	0.203	Endothelial cells|Dendritic cells	Endothelial cells	Dendritic cells	0.365
CPI-SS0F739D3DB	ANXA1_FPR1	simple:P04083	simple:P21462	ANXA1	FPR1	TRUE	FALSE	TRUE	guidetopharmacology.org	FALSE	0.203	Endothelial cells|Dendritic cells	Endothelial cells	Dendritic cells	0.802
CPI-SS0D4C221B8	ICAM1_AREG	simple:P05362	simple:P15514	ICAM1	AREG	TRUE	TRUE	FALSE	InnateDB-All	FALSE	0.219	Endothelial cells|Dendritic cells	Endothelial cells	Dendritic cells	0.807
CPI-SS09C52F54E	LGALS9_SORL1	simple:O00182	simple:Q92673	LGALS9	SORL1	TRUE	FALSE	TRUE	InnateDB-All	FALSE	0.219	Endothelial cells|Dendritic cells	Endothelial cells	Dendritic cells	0.329
CPI-SS0F00D756A	CD40_TNFSF13B	simple:P25942	simple:Q9Y275	CD40	TNFSF13B	TRUE	TRUE	FALSE	I2D,InnateDB	FALSE	0.219	Endothelial cells|Dendritic cells	Endothelial cells	Dendritic cells	0.578
CPI-SS0E23CEB91	LGALS9_HAVCR2	simple:O00182	simple:Q8TDQ0	LGALS9	HAVCR2	TRUE	FALSE	TRUE	curated	FALSE	0.234	Endothelial cells|Dendritic cells	Endothelial cells	Dendritic cells	0.412
CPI-SS0E0DEA7D5	PECAM1_CD38	simple:P16284	simple:P28907	PECAM1	CD38	FALSE	TRUE	TRUE	curated	FALSE	0.25	Endothelial cells|Dendritic cells	Endothelial cells	Dendritic cells	0.954
CPI-SS0A28DCA72	CXCL12_CXCR4	simple:P48061	simple:P61073	CXCL12	CXCR4	TRUE	FALSE	TRUE	curated	FALSE	0.266	Endothelial cells|Dendritic cells	Endothelial cells	Dendritic cells	1.112
CPI-SS0C4E86714	TNFRSF1B_GRN	simple:P20333	simple:P28799	TNFRSF1B	GRN	TRUE	TRUE	FALSE	IMEx,InnateDB-All,MINT	FALSE	0.266	Endothelial cells|Dendritic cells	Endothelial cells	Dendritic cells	1.131
CPI-SS0E00478B4	NRP2_VEGFA	simple:O60462	simple:P15692	NRP2	VEGFA	TRUE	TRUE	FALSE	curated	FALSE	0.266	Endothelial cells|Dendritic cells	Endothelial cells	Dendritic cells	0.343
CPI-SS0F3D40856	PGRMC2_CCL4L2	simple:O15173	simple:Q8NHW4	PGRMC2	CCL4L2	TRUE	TRUE	FALSE	IMEx,IntAct	FALSE	0.281	Endothelial cells|Dendritic cells	Endothelial cells	Dendritic cells	0.295
CPI-SC098C06330	TGFB1_TGFbeta receptor1	simple:P01137	complex:TGFbeta receptor1	TGFB1		TRUE	FALSE	TRUE	curated	FALSE	0.281	Endothelial cells|Dendritic cells	Endothelial cells	Dendritic cells	0.261
CPI-SS0DE0A486F	NRP1_VEGFA	simple:O14786	simple:P15692	NRP1	VEGFA	TRUE	TRUE	FALSE	curated	FALSE	0.281	Endothelial cells|Dendritic cells	Endothelial cells	Dendritic cells	0.417
CPI-SS002DF6C31	LGALS9_SLC1A5	simple:O00182	simple:Q15758	LGALS9	SLC1A5	TRUE	FALSE	TRUE	I2D,InnateDB-All	FALSE	0.297	Endothelial cells|Dendritic cells	Endothelial cells	Dendritic cells	0.284
CPI-SS0DA033F03	TNFRSF1A_GRN	simple:P19438	simple:P28799	TNFRSF1A	GRN	TRUE	TRUE	FALSE	IMEx,InnateDB-All,MINT	FALSE	0.312	Endothelial cells|Dendritic cells	Endothelial cells	Dendritic cells	1.419
CPI-SS014958F32	LGALS9_CD47	simple:O00182	simple:Q08722	LGALS9	CD47	TRUE	FALSE	TRUE	InnateDB-All	FALSE	0.312	Endothelial cells|Dendritic cells	Endothelial cells	Dendritic cells	0.49
CPI-SS02AB0C3E0	SPP1_CD44	simple:P10451	simple:P16070	SPP1	CD44	TRUE	FALSE	TRUE	I2D,IMEx,InnateDB-All,IntAct	FALSE	0.312	Endothelial cells|Dendritic cells	Endothelial cells	Dendritic cells	0.69
CPI-SS061A7E099	CD55_ADGRE5	simple:P08174	simple:P48960	CD55	ADGRE5	TRUE	TRUE	TRUE	curated	FALSE	0.328	Endothelial cells|Dendritic cells	Endothelial cells	Dendritic cells	0.367
CPI-SS06CBC985C	LTBR_LTB	simple:P36941	simple:Q06643	LTBR	LTB	FALSE	TRUE	FALSE	curated	FALSE	0.328	Endothelial cells|Dendritic cells	Endothelial cells	Dendritic cells	0.358
CPI-SS0339AE950	SIRPA_CD47	simple:P78324	simple:Q08722	SIRPA	CD47	FALSE	TRUE	TRUE	curated	FALSE	0.328	Endothelial cells|Dendritic cells	Endothelial cells	Dendritic cells	0.402
CPI-SS0703338F5	LGALS9_CD44	simple:O00182	simple:P16070	LGALS9	CD44	TRUE	FALSE	TRUE	InnateDB	FALSE	0.375	Endothelial cells|Dendritic cells	Endothelial cells	Dendritic cells	0.62
CPI-SS09808DEAE	CD74_APP	simple:P04233	simple:P05067	CD74	APP	FALSE	TRUE	FALSE	curated	FALSE	0.438	Endothelial cells|Dendritic cells	Endothelial cells	Dendritic cells	1.634
CPI-SS0302E8E8F	CD74_COPA	simple:P04233	simple:P53621	CD74	COPA	TRUE	TRUE	FALSE	IMEx,IntAct	FALSE	0.469	Endothelial cells|Dendritic cells	Endothelial cells	Dendritic cells	1.593
CPI-SS0ABC5C1B8	CD74_MIF	simple:P04233	simple:P14174	CD74	MIF	TRUE	TRUE	FALSE	I2D,InnateDB-All	FALSE	0.484	Endothelial cells|Dendritic cells	Endothelial cells	Dendritic cells	1.975
CPI-SS034D36D2F	HLA-C_FAM3C	simple:HLAC	simple:Q92520	HLA-C	FAM3C	TRUE	TRUE	FALSE	InnateDB-All	FALSE	0.656	Endothelial cells|Dendritic cells	Endothelial cells	Dendritic cells	1.512
CPI-SS08C3D27F7	NOTCH1_JAG2	simple:P46531	simple:Q9Y219	NOTCH1	JAG2	FALSE	TRUE	FALSE	curated	FALSE	0.016	Endothelial cells|Endothelial cells	Endothelial cells	Endothelial cells	0.266
CPI-SS0F972435E	FLT4_VEGFC	simple:P35916	simple:P49767	FLT4	VEGFC	TRUE	TRUE	FALSE	curated	FALSE	0.016	Endothelial cells|Endothelial cells	Endothelial cells	Endothelial cells	0.193
CPI-SS0273C9AED	KDR_VEGFC	simple:P35968	simple:P49767	KDR	VEGFC	TRUE	TRUE	FALSE	curated	FALSE	0.016	Endothelial cells|Endothelial cells	Endothelial cells	Endothelial cells	0.29
CPI-SS012B7C21D	NOTCH1_DLL4	simple:P46531	simple:Q9NR61	NOTCH1	DLL4	FALSE	TRUE	FALSE	curated	FALSE	0.016	Endothelial cells|Endothelial cells	Endothelial cells	Endothelial cells	0.25
CPI-SS04A5D6B6F	DLL1_NOTCH1	simple:O00548	simple:P46531	DLL1	NOTCH1	FALSE	FALSE	TRUE	curated	FALSE	0.016	Endothelial cells|Endothelial cells	Endothelial cells	Endothelial cells	0.203
CPI-SS015E1E2C6	SELP_CD34	simple:P16109	simple:P28906	SELP	CD34	FALSE	FALSE	FALSE	curated	FALSE	0.031	Endothelial cells|Endothelial cells	Endothelial cells	Endothelial cells	0.599
CPI-SS00D153A8A	NOTCH4_DLL4	simple:Q99466	simple:Q9NR61	NOTCH4	DLL4	FALSE	TRUE	FALSE	curated	FALSE	0.031	Endothelial cells|Endothelial cells	Endothelial cells	Endothelial cells	0.494
CPI-SS05FEE05CB	NOTCH4_JAG2	simple:Q99466	simple:Q9Y219	NOTCH4	JAG2	FALSE	TRUE	FALSE	curated	FALSE	0.031	Endothelial cells|Endothelial cells	Endothelial cells	Endothelial cells	0.51
CPI-SC08E75294D	COL15A1_a10b1 complex	simple:P39059	complex:a10b1 complex	COL15A1		TRUE	FALSE	FALSE	curated	TRUE	0.031	Endothelial cells|Endothelial cells	Endothelial cells	Endothelial cells	0.391
CPI-SS0DC2A6D35	IL6_HRH1	simple:P05231	simple:P35367	IL6	HRH1	TRUE	FALSE	TRUE	IMEx,InnateDB-All,IntAct	FALSE	0.031	Endothelial cells|Endothelial cells	Endothelial cells	Endothelial cells	0.239
CPI-SC040C26CBD	COL21A1_a2b1 complex	simple:Q96P44	complex:a2b1 complex	COL21A1		TRUE	FALSE	FALSE	curated	TRUE	0.031	Endothelial cells|Endothelial cells	Endothelial cells	Endothelial cells	0.118
CPI-SS0BAB460FF	ANGPT2_TEK	simple:O15123	simple:Q02763	ANGPT2	TEK	TRUE	FALSE	TRUE	curated	FALSE	0.031	Endothelial cells|Endothelial cells	Endothelial cells	Endothelial cells	0.487
CPI-SC08938BB1C	COL21A1_a10b1 complex	simple:Q96P44	complex:a10b1 complex	COL21A1		TRUE	FALSE	FALSE	curated	TRUE	0.031	Endothelial cells|Endothelial cells	Endothelial cells	Endothelial cells	0.158
CPI-SS0FB5FE587	DLL1_NOTCH4	simple:O00548	simple:Q99466	DLL1	NOTCH4	FALSE	FALSE	TRUE	curated	FALSE	0.031	Endothelial cells|Endothelial cells	Endothelial cells	Endothelial cells	0.447
CPI-SC039D075C6	COL15A1_a2b1 complex	simple:P39059	complex:a2b1 complex	COL15A1		TRUE	FALSE	FALSE	curated	TRUE	0.031	Endothelial cells|Endothelial cells	Endothelial cells	Endothelial cells	0.352
CPI-SC0F8101D41	COL8A1_a10b1 complex	simple:P27658	complex:a10b1 complex	COL8A1		TRUE	FALSE	FALSE	curated	TRUE	0.047	Endothelial cells|Endothelial cells	Endothelial cells	Endothelial cells	0.207
CPI-SC062D34C2A	VCAM1_a9b1 complex	simple:P19320	complex:a9b1 complex	VCAM1		FALSE	FALSE	FALSE	curated	TRUE	0.047	Endothelial cells|Endothelial cells	Endothelial cells	Endothelial cells	0.182
CPI-SS07155793F	ACKR3_CXCL12	simple:P25106	simple:P48061	ACKR3	CXCL12	TRUE	TRUE	FALSE	guidetopharmacology.org	FALSE	0.047	Endothelial cells|Endothelial cells	Endothelial cells	Endothelial cells	0.297
CPI-SS0B87FE6E0	NOTCH1_JAG1	simple:P46531	simple:P78504	NOTCH1	JAG1	FALSE	TRUE	FALSE	curated	FALSE	0.047	Endothelial cells|Endothelial cells	Endothelial cells	Endothelial cells	0.33
CPI-SS0EBFE1854	EFNA1_EPHA4	simple:P20827	simple:P54764	EFNA1	EPHA4	TRUE	FALSE	TRUE	curated	FALSE	0.062	Endothelial cells|Endothelial cells	Endothelial cells	Endothelial cells	0.399
CPI-SS087E0E3FB	EFNB2_EPHA4	simple:P52799	simple:P54764	EFNB2	EPHA4	FALSE	TRUE	TRUE	curated	FALSE	0.062	Endothelial cells|Endothelial cells	Endothelial cells	Endothelial cells	0.341
CPI-SS06A999D25	PLD2_ARF1	simple:O14939	simple:P84077	PLD2	ARF1	FALSE	FALSE	FALSE	guidetopharmacology.org	FALSE	0.062	Endothelial cells|Endothelial cells	Endothelial cells	Endothelial cells	0.557
CPI-SC0F8D27FBC	COL15A1_a1b1 complex	simple:P39059	complex:a1b1 complex	COL15A1		TRUE	FALSE	FALSE	curated	TRUE	0.062	Endothelial cells|Endothelial cells	Endothelial cells	Endothelial cells	0.451
CPI-SS01F67987A	FGF2_FGFR1	simple:P09038	simple:P11362	FGF2	FGFR1	TRUE	FALSE	TRUE	curated	FALSE	0.062	Endothelial cells|Endothelial cells	Endothelial cells	Endothelial cells	0.215
CPI-SC058845C44	COL8A1_a2b1 complex	simple:P27658	complex:a2b1 complex	COL8A1		TRUE	FALSE	FALSE	curated	TRUE	0.062	Endothelial cells|Endothelial cells	Endothelial cells	Endothelial cells	0.168
CPI-SC09C06C70F	COL21A1_a1b1 complex	simple:Q96P44	complex:a1b1 complex	COL21A1		TRUE	FALSE	FALSE	curated	TRUE	0.062	Endothelial cells|Endothelial cells	Endothelial cells	Endothelial cells	0.217
CPI-SS04C672963	ESAM_ESAM	simple:Q96AP7	simple:Q96AP7	ESAM	ESAM	FALSE	FALSE	FALSE	curated	FALSE	0.062	Endothelial cells|Endothelial cells	Endothelial cells	Endothelial cells	1.166
CPI-SS03105D292	CSF1_SLC7A1	simple:P09603	simple:P30825	CSF1	SLC7A1	TRUE	FALSE	TRUE	I2D	FALSE	0.062	Endothelial cells|Endothelial cells	Endothelial cells	Endothelial cells	0.107
CPI-SS08D0F9109	EFNB2_EPHB4	simple:P52799	simple:P54760	EFNB2	EPHB4	FALSE	TRUE	TRUE	curated	FALSE	0.078	Endothelial cells|Endothelial cells	Endothelial cells	Endothelial cells	0.38
CPI-SS0DBFB8BEA	CCL2_ACKR1	simple:P13500	simple:Q16570	CCL2	ACKR1	TRUE	FALSE	TRUE	curated	FALSE	0.078	Endothelial cells|Endothelial cells	Endothelial cells	Endothelial cells	0.859
CPI-SC0B6F1A278	COL4A1_a10b1 complex	simple:P02462	complex:a10b1 complex	COL4A1		TRUE	FALSE	FALSE	curated	TRUE	0.078	Endothelial cells|Endothelial cells	Endothelial cells	Endothelial cells	0.554
CPI-SS0F15C1AB3	NRP2_SEMA3F	simple:O60462	simple:Q13275	NRP2	SEMA3F	TRUE	TRUE	FALSE	curated	FALSE	0.078	Endothelial cells|Endothelial cells	Endothelial cells	Endothelial cells	0.264
CPI-SS095E52E66	TNFSF10_TNFRSF10D	simple:P50591	simple:Q9UBN6	TNFSF10	TNFRSF10D	TRUE	FALSE	TRUE	curated	FALSE	0.094	Endothelial cells|Endothelial cells	Endothelial cells	Endothelial cells	0.433
CPI-SC0E3784FFB	LAMC1_a2b1 complex	simple:P11047	complex:a2b1 complex	LAMC1		TRUE	FALSE	FALSE	curated	TRUE	0.094	Endothelial cells|Endothelial cells	Endothelial cells	Endothelial cells	0.274
CPI-SS0837E9F59	JAG1_NOTCH4	simple:P78504	simple:Q99466	JAG1	NOTCH4	FALSE	FALSE	TRUE	curated	FALSE	0.094	Endothelial cells|Endothelial cells	Endothelial cells	Endothelial cells	0.574
CPI-SC0FA79E269	COL4A2_a10b1 complex	simple:P08572	complex:a10b1 complex	COL4A2		TRUE	FALSE	FALSE	curated	TRUE	0.094	Endothelial cells|Endothelial cells	Endothelial cells	Endothelial cells	0.535
CPI-SC02F06FF62	COL8A1_a1b1 complex	simple:P27658	complex:a1b1 complex	COL8A1		TRUE	FALSE	FALSE	curated	TRUE	0.094	Endothelial cells|Endothelial cells	Endothelial cells	Endothelial cells	0.267
CPI-SC07222A428	COL4A2_a2b1 complex	simple:P08572	complex:a2b1 complex	COL4A2		TRUE	FALSE	FALSE	curated	TRUE	0.094	Endothelial cells|Endothelial cells	Endothelial cells	Endothelial cells	0.496
CPI-SC0D19BAF15	FN1_a10b1 complex	simple:P02751	complex:a10b1 complex	FN1		TRUE	FALSE	FALSE	curated	TRUE	0.094	Endothelial cells|Endothelial cells	Endothelial cells	Endothelial cells	0.592
CPI-SC01FFC9392	FN1_a2b1 complex	simple:P02751	complex:a2b1 complex	FN1		TRUE	FALSE	FALSE	curated	TRUE	0.094	Endothelial cells|Endothelial cells	Endothelial cells	Endothelial cells	0.553
CPI-SC092C3E4DF	FN1_a8b1 complex	simple:P02751	complex:a8b1 complex	FN1		TRUE	FALSE	FALSE	curated	TRUE	0.094	Endothelial cells|Endothelial cells	Endothelial cells	Endothelial cells	0.546
CPI-SS00046DCF3	EPHA4_EFNB1	simple:P54764	simple:P98172	EPHA4	EFNB1	FALSE	TRUE	FALSE	curated	FALSE	0.094	Endothelial cells|Endothelial cells	Endothelial cells	Endothelial cells	0.209
CPI-SS0BC7CD11B	LGALS9_MET	simple:O00182	simple:P08581	LGALS9	MET	TRUE	FALSE	TRUE	InnateDB-All	FALSE	0.094	Endothelial cells|Endothelial cells	Endothelial cells	Endothelial cells	0.265
CPI-SC02392F4AF	COL4A1_a2b1 complex	simple:P02462	complex:a2b1 complex	COL4A1		TRUE	FALSE	FALSE	curated	TRUE	0.094	Endothelial cells|Endothelial cells	Endothelial cells	Endothelial cells	0.515
CPI-SS046F6F0C1	EFNA1_EPHA2	simple:P20827	simple:P29317	EFNA1	EPHA2	TRUE	FALSE	TRUE	curated	FALSE	0.094	Endothelial cells|Endothelial cells	Endothelial cells	Endothelial cells	0.331
CPI-SS068C129D6	CSF1_SIRPA	simple:P09603	simple:P78324	CSF1	SIRPA	TRUE	FALSE	TRUE	I2D	FALSE	0.109	Endothelial cells|Endothelial cells	Endothelial cells	Endothelial cells	0.125
CPI-SS0F21D6CA0	EPHB4_EFNB1	simple:P54760	simple:P98172	EPHB4	EFNB1	FALSE	TRUE	FALSE	curated	FALSE	0.109	Endothelial cells|Endothelial cells	Endothelial cells	Endothelial cells	0.249
CPI-SC0017F527E	COL18A1_a10b1 complex	simple:P39060	complex:a10b1 complex	COL18A1		TRUE	FALSE	FALSE	curated	TRUE	0.125	Endothelial cells|Endothelial cells	Endothelial cells	Endothelial cells	0.356
CPI-SC04B0064C4	COL18A1_a2b1 complex	simple:P39060	complex:a2b1 complex	COL18A1		TRUE	FALSE	FALSE	curated	TRUE	0.125	Endothelial cells|Endothelial cells	Endothelial cells	Endothelial cells	0.317
CPI-SC058F72F90	FBN1_a5b1 complex	simple:P35555	complex:a5b1 complex	FBN1		TRUE	FALSE	FALSE	curated	TRUE	0.125	Endothelial cells|Endothelial cells	Endothelial cells	Endothelial cells	0.476
CPI-SS087B53ABF	JAM2_JAM3	simple:P57087	simple:Q9BX67	JAM2	JAM3	TRUE	FALSE	FALSE	curated	FALSE	0.125	Endothelial cells|Endothelial cells	Endothelial cells	Endothelial cells	0.503
CPI-SS0A9FB762A	LGALS9_PTPRK	simple:O00182	simple:Q15262	LGALS9	PTPRK	TRUE	FALSE	TRUE	InnateDB-All	FALSE	0.141	Endothelial cells|Endothelial cells	Endothelial cells	Endothelial cells	0.266
CPI-SC04F2478E9	FN1_a3b1 complex	simple:P02751	complex:a3b1 complex	FN1		TRUE	FALSE	FALSE	curated	TRUE	0.141	Endothelial cells|Endothelial cells	Endothelial cells	Endothelial cells	0.552
CPI-SS0BD9F32BA	LGALS9_DAG1	simple:O00182	simple:Q14118	LGALS9	DAG1	TRUE	FALSE	TRUE	InnateDB-All	FALSE	0.141	Endothelial cells|Endothelial cells	Endothelial cells	Endothelial cells	0.229
CPI-SS0F9D53834	JAM3_JAM3	simple:Q9BX67	simple:Q9BX67	JAM3	JAM3	TRUE	FALSE	FALSE	curated	FALSE	0.141	Endothelial cells|Endothelial cells	Endothelial cells	Endothelial cells	0.094
CPI-SC0672FBD31	COL4A1_a1b1 complex	simple:P02462	complex:a1b1 complex	COL4A1		TRUE	FALSE	FALSE	curated	TRUE	0.156	Endothelial cells|Endothelial cells	Endothelial cells	Endothelial cells	0.614
CPI-SC08B2AD7C6	FN1_a5b1 complex	simple:P02751	complex:a5b1 complex	FN1		TRUE	FALSE	FALSE	curated	TRUE	0.156	Endothelial cells|Endothelial cells	Endothelial cells	Endothelial cells	0.811
CPI-SC0458F68A5	COL4A2_a1b1 complex	simple:P08572	complex:a1b1 complex	COL4A2		TRUE	FALSE	FALSE	curated	TRUE	0.188	Endothelial cells|Endothelial cells	Endothelial cells	Endothelial cells	0.595
CPI-SC0EEF3A379	LAMC1_a6b1 complex	simple:P11047	complex:a6b1 complex	LAMC1		TRUE	FALSE	FALSE	curated	TRUE	0.219	Endothelial cells|Endothelial cells	Endothelial cells	Endothelial cells	0.516
CPI-SC0EA3FC100	COL18A1_a1b1 complex	simple:P39060	complex:a1b1 complex	COL18A1		TRUE	FALSE	FALSE	curated	TRUE	0.234	Endothelial cells|Endothelial cells	Endothelial cells	Endothelial cells	0.416
CPI-SS0898D7F7F	TNFRSF10B_TNFSF10	simple:O14763	simple:P50591	TNFRSF10B	TNFSF10	TRUE	TRUE	FALSE	curated	FALSE	0.25	Endothelial cells|Endothelial cells	Endothelial cells	Endothelial cells	0.407
CPI-SS01A07768A	CD46_JAG1	simple:P15529	simple:P78504	CD46	JAG1	FALSE	TRUE	FALSE	curated	FALSE	0.25	Endothelial cells|Endothelial cells	Endothelial cells	Endothelial cells	0.44
CPI-SS085EE60B1	TGFB1_TGFBR3	simple:P01137	simple:Q03167	TGFB1	TGFBR3	TRUE	FALSE	TRUE	curated	FALSE	0.266	Endothelial cells|Endothelial cells	Endothelial cells	Endothelial cells	0.451
CPI-SS0C4E86714	TNFRSF1B_GRN	simple:P20333	simple:P28799	TNFRSF1B	GRN	TRUE	TRUE	FALSE	IMEx,InnateDB-All,MINT	FALSE	0.266	Endothelial cells|Endothelial cells	Endothelial cells	Endothelial cells	0.628
CPI-SS055E061C9	LAMP1_FAM3C	simple:P11279	simple:Q92520	LAMP1	FAM3C	TRUE	TRUE	FALSE	InnateDB-All	FALSE	0.281	Endothelial cells|Endothelial cells	Endothelial cells	Endothelial cells	0.422
CPI-SS002DF6C31	LGALS9_SLC1A5	simple:O00182	simple:Q15758	LGALS9	SLC1A5	TRUE	FALSE	TRUE	I2D,InnateDB-All	FALSE	0.297	Endothelial cells|Endothelial cells	Endothelial cells	Endothelial cells	0.251
CPI-SS0DA033F03	TNFRSF1A_GRN	simple:P19438	simple:P28799	TNFRSF1A	GRN	TRUE	TRUE	FALSE	IMEx,InnateDB-All,MINT	FALSE	0.312	Endothelial cells|Endothelial cells	Endothelial cells	Endothelial cells	0.915
CPI-SS09808DEAE	CD74_APP	simple:P04233	simple:P05067	CD74	APP	FALSE	TRUE	FALSE	curated	FALSE	0.438	Endothelial cells|Endothelial cells	Endothelial cells	Endothelial cells	2.299
CPI-SS0302E8E8F	CD74_COPA	simple:P04233	simple:P53621	CD74	COPA	TRUE	TRUE	FALSE	IMEx,IntAct	FALSE	0.469	Endothelial cells|Endothelial cells	Endothelial cells	Endothelial cells	1.611
CPI-SS0ABC5C1B8	CD74_MIF	simple:P04233	simple:P14174	CD74	MIF	TRUE	TRUE	FALSE	I2D,InnateDB-All	FALSE	0.484	Endothelial cells|Endothelial cells	Endothelial cells	Endothelial cells	1.963
CPI-SS034D36D2F	HLA-C_FAM3C	simple:HLAC	simple:Q92520	HLA-C	FAM3C	TRUE	TRUE	FALSE	InnateDB-All	FALSE	0.656	Endothelial cells|Endothelial cells	Endothelial cells	Endothelial cells	1.626
CPI-SS0B42AD9EF	NOTCH1_WNT4	simple:P46531	simple:P56705	NOTCH1	WNT4	TRUE	TRUE	FALSE	I2D	FALSE	0.016	Endothelial cells|Fibroblasts	Endothelial cells	Fibroblasts	0.176
CPI-SS0B337B316	TEK_ANGPT1	simple:Q02763	simple:Q15389	TEK	ANGPT1	TRUE	TRUE	FALSE	curated	FALSE	0.016	Endothelial cells|Fibroblasts	Endothelial cells	Fibroblasts	0.243
CPI-SS0ECD9BB5E	CCL21_ACKR4	simple:O00585	simple:Q9NPB9	CCL21	ACKR4	TRUE	FALSE	TRUE	curated	FALSE	0.016	Endothelial cells|Fibroblasts	Endothelial cells	Fibroblasts	0.261
CPI-SC037C3901A	COL21A1_a11b1 complex	simple:Q96P44	complex:a11b1 complex	COL21A1		TRUE	FALSE	FALSE	curated	TRUE	0.016	Endothelial cells|Fibroblasts	Endothelial cells	Fibroblasts	0.144
CPI-SC03BFF1D95	COL15A1_a11b1 complex	simple:P39059	complex:a11b1 complex	COL15A1		TRUE	FALSE	FALSE	curated	TRUE	0.016	Endothelial cells|Fibroblasts	Endothelial cells	Fibroblasts	0.377
CPI-SS0FEEB187C	PDGFB_PDGFRA	simple:P01127	simple:P16234	PDGFB	PDGFRA	TRUE	FALSE	TRUE	curated	FALSE	0.031	Endothelial cells|Fibroblasts	Endothelial cells	Fibroblasts	0.431
CPI-SS015E1E2C6	SELP_CD34	simple:P16109	simple:P28906	SELP	CD34	FALSE	FALSE	FALSE	curated	FALSE	0.031	Endothelial cells|Fibroblasts	Endothelial cells	Fibroblasts	0.25
CPI-SC08E75294D	COL15A1_a10b1 complex	simple:P39059	complex:a10b1 complex	COL15A1		TRUE	FALSE	FALSE	curated	TRUE	0.031	Endothelial cells|Fibroblasts	Endothelial cells	Fibroblasts	0.338
CPI-SC08CC68F11	COL8A1_a11b1 complex	simple:P27658	complex:a11b1 complex	COL8A1		TRUE	FALSE	FALSE	curated	TRUE	0.031	Endothelial cells|Fibroblasts	Endothelial cells	Fibroblasts	0.193
CPI-SC08938BB1C	COL21A1_a10b1 complex	simple:Q96P44	complex:a10b1 complex	COL21A1		TRUE	FALSE	FALSE	curated	TRUE	0.031	Endothelial cells|Fibroblasts	Endothelial cells	Fibroblasts	0.105
CPI-SS047232C64	DLL1_NOTCH3	simple:O00548	simple:Q9UM47	DLL1	NOTCH3	FALSE	FALSE	TRUE	curated	FALSE	0.031	Endothelial cells|Fibroblasts	Endothelial cells	Fibroblasts	0.276
CPI-SS0F21DBF93	SCGB3A1_NOTCH3	simple:Q96QR1	simple:Q9UM47	SCGB3A1	NOTCH3	TRUE	FALSE	TRUE	InnateDB-All	FALSE	0.031	Endothelial cells|Fibroblasts	Endothelial cells	Fibroblasts	0.269
CPI-SS0938C6980	DLL4_NOTCH3	simple:Q9NR61	simple:Q9UM47	DLL4	NOTCH3	FALSE	FALSE	TRUE	curated	FALSE	0.031	Endothelial cells|Fibroblasts	Endothelial cells	Fibroblasts	0.323
CPI-SS0E61DB5DF	FLT1_PGF	simple:P17948	simple:P49763	FLT1	PGF	TRUE	TRUE	FALSE	curated	FALSE	0.031	Endothelial cells|Fibroblasts	Endothelial cells	Fibroblasts	0.492
CPI-SS05A94DE17	FGF2_FGFR2	simple:P09038	simple:P21802	FGF2	FGFR2	TRUE	FALSE	TRUE	curated	FALSE	0.031	Endothelial cells|Fibroblasts	Endothelial cells	Fibroblasts	0.095
CPI-SS03A3EE72E	FLT4_PDGFC	simple:P35916	simple:Q9NRA1	FLT4	PDGFC	TRUE	TRUE	FALSE	guidetopharmacology.org	FALSE	0.031	Endothelial cells|Fibroblasts	Endothelial cells	Fibroblasts	0.168
CPI-CS073D36B1D	FLT1 complex_PGF	complex:FLT1 complex	simple:P49763		PGF	TRUE	TRUE	FALSE	curated	FALSE	0.031	Endothelial cells|Fibroblasts	Endothelial cells	Fibroblasts	0.285
CPI-CS0C57A3081	PlexinA1_complex1_SEMA6D	complex:PlexinA1_complex1	simple:Q8NFY4		SEMA6D	FALSE	TRUE	FALSE	curated	FALSE	0.031	Endothelial cells|Fibroblasts	Endothelial cells	Fibroblasts	0.24
CPI-CS0D238C22B	PlexinA2_complex1_SEMA3A	complex:PlexinA2_complex1	simple:Q14563		SEMA3A	TRUE	TRUE	FALSE	curated	FALSE	0.047	Endothelial cells|Fibroblasts	Endothelial cells	Fibroblasts	0.22
CPI-SS08083B141	NRP1_SEMA3A	simple:O14786	simple:Q14563	NRP1	SEMA3A	TRUE	TRUE	FALSE	curated	FALSE	0.047	Endothelial cells|Fibroblasts	Endothelial cells	Fibroblasts	0.301
CPI-SC0CFF5E19D	FN1_a11b1 complex	simple:P02751	complex:a11b1 complex	FN1		TRUE	FALSE	FALSE	curated	TRUE	0.047	Endothelial cells|Fibroblasts	Endothelial cells	Fibroblasts	0.578
CPI-SC02017BE74	COL4A2_a11b1 complex	simple:P08572	complex:a11b1 complex	COL4A2		TRUE	FALSE	FALSE	curated	TRUE	0.047	Endothelial cells|Fibroblasts	Endothelial cells	Fibroblasts	0.522
CPI-SS0FA326344	FZD6_WNT4	simple:O60353	simple:P56705	FZD6	WNT4	TRUE	TRUE	FALSE	curated	FALSE	0.047	Endothelial cells|Fibroblasts	Endothelial cells	Fibroblasts	0.161
CPI-SC0A0532ADC	COL4A1_a11b1 complex	simple:P02462	complex:a11b1 complex	COL4A1		TRUE	FALSE	FALSE	curated	TRUE	0.047	Endothelial cells|Fibroblasts	Endothelial cells	Fibroblasts	0.54
CPI-SS07155793F	ACKR3_CXCL12	simple:P25106	simple:P48061	ACKR3	CXCL12	TRUE	TRUE	FALSE	guidetopharmacology.org	FALSE	0.047	Endothelial cells|Fibroblasts	Endothelial cells	Fibroblasts	0.452
CPI-SS05A26A1DE	PDGFB_PDGFRB	simple:P01127	simple:P09619	PDGFB	PDGFRB	TRUE	FALSE	TRUE	curated	FALSE	0.047	Endothelial cells|Fibroblasts	Endothelial cells	Fibroblasts	0.437
CPI-SC033E22B14	PDGFB_PDGFR complex	simple:P01127	complex:PDGFR complex	PDGFB		TRUE	FALSE	TRUE	curated	FALSE	0.047	Endothelial cells|Fibroblasts	Endothelial cells	Fibroblasts	0.437
CPI-SS02928C71A	PDGFB_LRP1	simple:P01127	simple:Q07954	PDGFB	LRP1	TRUE	FALSE	TRUE	I2D,InnateDB-All	FALSE	0.047	Endothelial cells|Fibroblasts	Endothelial cells	Fibroblasts	0.544
CPI-SS0B87FE6E0	NOTCH1_JAG1	simple:P46531	simple:P78504	NOTCH1	JAG1	FALSE	TRUE	FALSE	curated	FALSE	0.047	Endothelial cells|Fibroblasts	Endothelial cells	Fibroblasts	0.235
CPI-CS077F1340A	FLT1 complex_VEGFB	complex:FLT1 complex	simple:P49765		VEGFB	TRUE	TRUE	FALSE	curated	FALSE	0.062	Endothelial cells|Fibroblasts	Endothelial cells	Fibroblasts	0.297
CPI-SC03ADD2063	COL18A1_a11b1 complex	simple:P39060	complex:a11b1 complex	COL18A1		TRUE	FALSE	FALSE	curated	TRUE	0.062	Endothelial cells|Fibroblasts	Endothelial cells	Fibroblasts	0.342
CPI-SS06A999D25	PLD2_ARF1	simple:O14939	simple:P84077	PLD2	ARF1	FALSE	FALSE	FALSE	guidetopharmacology.org	FALSE	0.062	Endothelial cells|Fibroblasts	Endothelial cells	Fibroblasts	0.526
CPI-SS07CA5A6F1	EPHA4_EFNB3	simple:P54764	simple:Q15768	EPHA4	EFNB3	FALSE	TRUE	TRUE	curated	FALSE	0.062	Endothelial cells|Fibroblasts	Endothelial cells	Fibroblasts	0.15
CPI-SS082ABF1EA	EFNB2_EPHB3	simple:P52799	simple:P54753	EFNB2	EPHB3	FALSE	TRUE	TRUE	curated	FALSE	0.062	Endothelial cells|Fibroblasts	Endothelial cells	Fibroblasts	0.264
CPI-SC0F8D27FBC	COL15A1_a1b1 complex	simple:P39059	complex:a1b1 complex	COL15A1		TRUE	FALSE	FALSE	curated	TRUE	0.062	Endothelial cells|Fibroblasts	Endothelial cells	Fibroblasts	0.411
CPI-SS01F67987A	FGF2_FGFR1	simple:P09038	simple:P11362	FGF2	FGFR1	TRUE	FALSE	TRUE	curated	FALSE	0.062	Endothelial cells|Fibroblasts	Endothelial cells	Fibroblasts	0.315
CPI-SC09C06C70F	COL21A1_a1b1 complex	simple:Q96P44	complex:a1b1 complex	COL21A1		TRUE	FALSE	FALSE	curated	TRUE	0.062	Endothelial cells|Fibroblasts	Endothelial cells	Fibroblasts	0.178
CPI-CS067298D94	FLT1 complex_VEGFA	complex:FLT1 complex	simple:P15692		VEGFA	TRUE	TRUE	FALSE	curated	FALSE	0.062	Endothelial cells|Fibroblasts	Endothelial cells	Fibroblasts	0.251
CPI-SS04C672963	ESAM_ESAM	simple:Q96AP7	simple:Q96AP7	ESAM	ESAM	FALSE	FALSE	FALSE	curated	FALSE	0.062	Endothelial cells|Fibroblasts	Endothelial cells	Fibroblasts	0.651
CPI-SS098425155	ADRB2_VEGFB	simple:P07550	simple:P49765	ADRB2	VEGFB	TRUE	TRUE	FALSE	InnateDB-All	FALSE	0.062	Endothelial cells|Fibroblasts	Endothelial cells	Fibroblasts	0.204
CPI-SS0947A8549	FLT1_VEGFB	simple:P17948	simple:P49765	FLT1	VEGFB	TRUE	TRUE	FALSE	curated	FALSE	0.062	Endothelial cells|Fibroblasts	Endothelial cells	Fibroblasts	0.504
CPI-SS082AD7B6A	FZD6_WNT5A	simple:O60353	simple:P41221	FZD6	WNT5A	TRUE	TRUE	FALSE	curated	FALSE	0.078	Endothelial cells|Fibroblasts	Endothelial cells	Fibroblasts	0.16
CPI-SS08D0F9109	EFNB2_EPHB4	simple:P52799	simple:P54760	EFNB2	EPHB4	FALSE	TRUE	TRUE	curated	FALSE	0.078	Endothelial cells|Fibroblasts	Endothelial cells	Fibroblasts	0.249
CPI-SS0423580E5	DLL1_NOTCH2	simple:O00548	simple:Q04721	DLL1	NOTCH2	FALSE	FALSE	TRUE	curated	FALSE	0.078	Endothelial cells|Fibroblasts	Endothelial cells	Fibroblasts	0.222
CPI-SC0B6F1A278	COL4A1_a10b1 complex	simple:P02462	complex:a10b1 complex	COL4A1		TRUE	FALSE	FALSE	curated	TRUE	0.078	Endothelial cells|Fibroblasts	Endothelial cells	Fibroblasts	0.501
CPI-SS0B99F22A2	JAG1_NOTCH3	simple:P78504	simple:Q9UM47	JAG1	NOTCH3	FALSE	FALSE	TRUE	curated	FALSE	0.094	Endothelial cells|Fibroblasts	Endothelial cells	Fibroblasts	0.403
CPI-SS0EF0750A7	HLA-DRB1_OGN	simple:HLADRB1	simple:P20774	HLA-DRB1	OGN	TRUE	TRUE	FALSE	InnateDB-All	FALSE	0.094	Endothelial cells|Fibroblasts	Endothelial cells	Fibroblasts	1.221
CPI-SC0FA79E269	COL4A2_a10b1 complex	simple:P08572	complex:a10b1 complex	COL4A2		TRUE	FALSE	FALSE	curated	TRUE	0.094	Endothelial cells|Fibroblasts	Endothelial cells	Fibroblasts	0.483
CPI-SC02F06FF62	COL8A1_a1b1 complex	simple:P27658	complex:a1b1 complex	COL8A1		TRUE	FALSE	FALSE	curated	TRUE	0.094	Endothelial cells|Fibroblasts	Endothelial cells	Fibroblasts	0.227
CPI-SC0D19BAF15	FN1_a10b1 complex	simple:P02751	complex:a10b1 complex	FN1		TRUE	FALSE	FALSE	curated	TRUE	0.094	Endothelial cells|Fibroblasts	Endothelial cells	Fibroblasts	0.54
CPI-SS00046DCF3	EPHA4_EFNB1	simple:P54764	simple:P98172	EPHA4	EFNB1	FALSE	TRUE	FALSE	curated	FALSE	0.094	Endothelial cells|Fibroblasts	Endothelial cells	Fibroblasts	0.172
CPI-SS0865716E5	EPHB4_EFNB3	simple:P54760	simple:Q15768	EPHB4	EFNB3	FALSE	TRUE	TRUE	curated	FALSE	0.094	Endothelial cells|Fibroblasts	Endothelial cells	Fibroblasts	0.19
CPI-SS02AFCED82	EPHA2_EFNA5	simple:P29317	simple:P52803	EPHA2	EFNA5	FALSE	TRUE	FALSE	curated	FALSE	0.094	Endothelial cells|Fibroblasts	Endothelial cells	Fibroblasts	0.149
CPI-SS09F973C1A	EPHA2_EFNA4	simple:P29317	simple:P52798	EPHA2	EFNA4	TRUE	TRUE	FALSE	curated	FALSE	0.094	Endothelial cells|Fibroblasts	Endothelial cells	Fibroblasts	0.112
CPI-SS08877A081	LGALS9_COLEC12	simple:O00182	simple:Q5KU26	LGALS9	COLEC12	TRUE	FALSE	TRUE	InnateDB-All	FALSE	0.094	Endothelial cells|Fibroblasts	Endothelial cells	Fibroblasts	0.35
CPI-SS046F6F0C1	EFNA1_EPHA2	simple:P20827	simple:P29317	EFNA1	EPHA2	TRUE	FALSE	TRUE	curated	FALSE	0.094	Endothelial cells|Fibroblasts	Endothelial cells	Fibroblasts	0.31
CPI-SS0F21D6CA0	EPHB4_EFNB1	simple:P54760	simple:P98172	EPHB4	EFNB1	FALSE	TRUE	FALSE	curated	FALSE	0.109	Endothelial cells|Fibroblasts	Endothelial cells	Fibroblasts	0.212
CPI-SS0CDAC688B	CXCL2_DPP4	simple:P19875	simple:P27487	CXCL2	DPP4	TRUE	FALSE	TRUE	curated	FALSE	0.125	Endothelial cells|Fibroblasts	Endothelial cells	Fibroblasts	0.367
CPI-SC0017F527E	COL18A1_a10b1 complex	simple:P39060	complex:a10b1 complex	COL18A1		TRUE	FALSE	FALSE	curated	TRUE	0.125	Endothelial cells|Fibroblasts	Endothelial cells	Fibroblasts	0.304
CPI-SS07833475A	FGFR1_FGF7	simple:P11362	simple:P21781	FGFR1	FGF7	TRUE	TRUE	FALSE	I2D	FALSE	0.125	Endothelial cells|Fibroblasts	Endothelial cells	Fibroblasts	0.292
CPI-SC058F72F90	FBN1_a5b1 complex	simple:P35555	complex:a5b1 complex	FBN1		TRUE	FALSE	FALSE	curated	TRUE	0.125	Endothelial cells|Fibroblasts	Endothelial cells	Fibroblasts	0.268
CPI-SS0348DB5E3	FGFR1_FGFR2	simple:P11362	simple:P21802	FGFR1	FGFR2	TRUE	TRUE	TRUE	InnateDB-All	FALSE	0.125	Endothelial cells|Fibroblasts	Endothelial cells	Fibroblasts	0.185
CPI-SS087B53ABF	JAM2_JAM3	simple:P57087	simple:Q9BX67	JAM2	JAM3	TRUE	FALSE	FALSE	curated	FALSE	0.125	Endothelial cells|Fibroblasts	Endothelial cells	Fibroblasts	0.518
CPI-SS0D22A09AD	NRP2_PGF	simple:O60462	simple:P49763	NRP2	PGF	TRUE	TRUE	FALSE	curated	FALSE	0.141	Endothelial cells|Fibroblasts	Endothelial cells	Fibroblasts	0.267
CPI-SC0847A64D2	FN1_aVb5 complex	simple:P02751	complex:aVb5 complex	FN1		TRUE	FALSE	FALSE	curated	TRUE	0.141	Endothelial cells|Fibroblasts	Endothelial cells	Fibroblasts	0.746
CPI-SS0A9FB762A	LGALS9_PTPRK	simple:O00182	simple:Q15262	LGALS9	PTPRK	TRUE	FALSE	TRUE	InnateDB-All	FALSE	0.141	Endothelial cells|Fibroblasts	Endothelial cells	Fibroblasts	0.218
CPI-SC0984894BC	TGFB1_TGFbeta receptor2	simple:P01137	complex:TGFbeta receptor2	TGFB1		TRUE	FALSE	TRUE	curated	FALSE	0.141	Endothelial cells|Fibroblasts	Endothelial cells	Fibroblasts	0.286
CPI-SC04F2478E9	FN1_a3b1 complex	simple:P02751	complex:a3b1 complex	FN1		TRUE	FALSE	FALSE	curated	TRUE	0.141	Endothelial cells|Fibroblasts	Endothelial cells	Fibroblasts	0.539
CPI-SS0855C0353	NRP1_PGF	simple:O14786	simple:P49763	NRP1	PGF	TRUE	TRUE	FALSE	curated	FALSE	0.141	Endothelial cells|Fibroblasts	Endothelial cells	Fibroblasts	0.342
CPI-SS0BD9F32BA	LGALS9_DAG1	simple:O00182	simple:Q14118	LGALS9	DAG1	TRUE	FALSE	TRUE	InnateDB-All	FALSE	0.141	Endothelial cells|Fibroblasts	Endothelial cells	Fibroblasts	0.231
CPI-SS0F9D53834	JAM3_JAM3	simple:Q9BX67	simple:Q9BX67	JAM3	JAM3	TRUE	FALSE	FALSE	curated	FALSE	0.141	Endothelial cells|Fibroblasts	Endothelial cells	Fibroblasts	0.11
CPI-SC0672FBD31	COL4A1_a1b1 complex	simple:P02462	complex:a1b1 complex	COL4A1		TRUE	FALSE	FALSE	curated	TRUE	0.156	Endothelial cells|Fibroblasts	Endothelial cells	Fibroblasts	0.574
CPI-SS0241A1F57	NRP2_SEMA3C	simple:O60462	simple:Q99985	NRP2	SEMA3C	TRUE	TRUE	FALSE	curated	FALSE	0.156	Endothelial cells|Fibroblasts	Endothelial cells	Fibroblasts	0.41
CPI-SC08B2AD7C6	FN1_a5b1 complex	simple:P02751	complex:a5b1 complex	FN1		TRUE	FALSE	FALSE	curated	TRUE	0.156	Endothelial cells|Fibroblasts	Endothelial cells	Fibroblasts	0.603
CPI-SS033E6DE7E	NRP1_VEGFB	simple:O14786	simple:P49765	NRP1	VEGFB	TRUE	TRUE	FALSE	curated	FALSE	0.172	Endothelial cells|Fibroblasts	Endothelial cells	Fibroblasts	0.354
CPI-SC0458F68A5	COL4A2_a1b1 complex	simple:P08572	complex:a1b1 complex	COL4A2		TRUE	FALSE	FALSE	curated	TRUE	0.188	Endothelial cells|Fibroblasts	Endothelial cells	Fibroblasts	0.556
CPI-SS02EF3E1BA	TNFSF12_TNFRSF12A	simple:O43508	simple:Q9NP84	TNFSF12	TNFRSF12A	TRUE	FALSE	TRUE	curated	FALSE	0.188	Endothelial cells|Fibroblasts	Endothelial cells	Fibroblasts	0.375
CPI-SS0BFB29A42	PLXNB2_PTN	simple:O15031	simple:P21246	PLXNB2	PTN	TRUE	TRUE	FALSE	I2D,IMEx,InnateDB-All,IntAct	FALSE	0.188	Endothelial cells|Fibroblasts	Endothelial cells	Fibroblasts	0.228
CPI-SS048346C2B	LGALS9_MRC2	simple:O00182	simple:Q9UBG0	LGALS9	MRC2	TRUE	FALSE	TRUE	InnateDB-All	FALSE	0.188	Endothelial cells|Fibroblasts	Endothelial cells	Fibroblasts	0.435
CPI-SS0C85BC9AF	PROS1_AXL	simple:P07225	simple:P30530	PROS1	AXL	TRUE	FALSE	TRUE	guidetopharmacology.org	FALSE	0.203	Endothelial cells|Fibroblasts	Endothelial cells	Fibroblasts	0.35
CPI-SS060B82BBC	JAG1_NOTCH2	simple:P78504	simple:Q04721	JAG1	NOTCH2	FALSE	FALSE	TRUE	curated	FALSE	0.203	Endothelial cells|Fibroblasts	Endothelial cells	Fibroblasts	0.348
CPI-SC096929DB0	FN1_aVb1 complex	simple:P02751	complex:aVb1 complex	FN1		TRUE	FALSE	FALSE	curated	TRUE	0.219	Endothelial cells|Fibroblasts	Endothelial cells	Fibroblasts	0.716
CPI-SC0EA3FC100	COL18A1_a1b1 complex	simple:P39060	complex:a1b1 complex	COL18A1		TRUE	FALSE	FALSE	curated	TRUE	0.234	Endothelial cells|Fibroblasts	Endothelial cells	Fibroblasts	0.377
CPI-SS0419B80C4	LGALS9_LRP1	simple:O00182	simple:Q07954	LGALS9	LRP1	TRUE	FALSE	TRUE	InnateDB-All	FALSE	0.25	Endothelial cells|Fibroblasts	Endothelial cells	Fibroblasts	0.585
CPI-SS0898D7F7F	TNFRSF10B_TNFSF10	simple:O14763	simple:P50591	TNFRSF10B	TNFSF10	TRUE	TRUE	FALSE	curated	FALSE	0.25	Endothelial cells|Fibroblasts	Endothelial cells	Fibroblasts	0.279
CPI-SS01A07768A	CD46_JAG1	simple:P15529	simple:P78504	CD46	JAG1	FALSE	TRUE	FALSE	curated	FALSE	0.25	Endothelial cells|Fibroblasts	Endothelial cells	Fibroblasts	0.345
CPI-SS085EE60B1	TGFB1_TGFBR3	simple:P01137	simple:Q03167	TGFB1	TGFBR3	TRUE	FALSE	TRUE	curated	FALSE	0.266	Endothelial cells|Fibroblasts	Endothelial cells	Fibroblasts	0.274
CPI-SS0E00478B4	NRP2_VEGFA	simple:O60462	simple:P15692	NRP2	VEGFA	TRUE	TRUE	FALSE	curated	FALSE	0.266	Endothelial cells|Fibroblasts	Endothelial cells	Fibroblasts	0.234
CPI-SS055E061C9	LAMP1_FAM3C	simple:P11279	simple:Q92520	LAMP1	FAM3C	TRUE	TRUE	FALSE	InnateDB-All	FALSE	0.281	Endothelial cells|Fibroblasts	Endothelial cells	Fibroblasts	0.554
CPI-SC098C06330	TGFB1_TGFbeta receptor1	simple:P01137	complex:TGFbeta receptor1	TGFB1		TRUE	FALSE	TRUE	curated	FALSE	0.281	Endothelial cells|Fibroblasts	Endothelial cells	Fibroblasts	0.245
CPI-SS0DE0A486F	NRP1_VEGFA	simple:O14786	simple:P15692	NRP1	VEGFA	TRUE	TRUE	FALSE	curated	FALSE	0.281	Endothelial cells|Fibroblasts	Endothelial cells	Fibroblasts	0.308
CPI-SS0DA033F03	TNFRSF1A_GRN	simple:P19438	simple:P28799	TNFRSF1A	GRN	TRUE	TRUE	FALSE	IMEx,InnateDB-All,MINT	FALSE	0.312	Endothelial cells|Fibroblasts	Endothelial cells	Fibroblasts	0.88
CPI-SS09808DEAE	CD74_APP	simple:P04233	simple:P05067	CD74	APP	FALSE	TRUE	FALSE	curated	FALSE	0.438	Endothelial cells|Fibroblasts	Endothelial cells	Fibroblasts	1.899
CPI-SS0302E8E8F	CD74_COPA	simple:P04233	simple:P53621	CD74	COPA	TRUE	TRUE	FALSE	IMEx,IntAct	FALSE	0.469	Endothelial cells|Fibroblasts	Endothelial cells	Fibroblasts	1.678
CPI-SS0ABC5C1B8	CD74_MIF	simple:P04233	simple:P14174	CD74	MIF	TRUE	TRUE	FALSE	I2D,InnateDB-All	FALSE	0.484	Endothelial cells|Fibroblasts	Endothelial cells	Fibroblasts	2.082
CPI-SS034D36D2F	HLA-C_FAM3C	simple:HLAC	simple:Q92520	HLA-C	FAM3C	TRUE	TRUE	FALSE	InnateDB-All	FALSE	0.656	Endothelial cells|Fibroblasts	Endothelial cells	Fibroblasts	1.758
CPI-SS0DF5E47DB	SCGB3A1_MARCO	simple:Q96QR1	simple:Q9UEW3	SCGB3A1	MARCO	TRUE	FALSE	TRUE	I2D,InnateDB-All	FALSE	0.016	Endothelial cells|Monocytes	Endothelial cells	Myeloid cells	0.353
CPI-SS03DA2A820	FGF2_CD44	simple:P09038	simple:P16070	FGF2	CD44	TRUE	FALSE	TRUE	I2D,InnateDB-All	FALSE	0.047	Endothelial cells|Monocytes	Endothelial cells	Myeloid cells	0.694
CPI-SS02928C71A	PDGFB_LRP1	simple:P01127	simple:Q07954	PDGFB	LRP1	TRUE	FALSE	TRUE	I2D,InnateDB-All	FALSE	0.047	Endothelial cells|Monocytes	Endothelial cells	Myeloid cells	0.391
CPI-CS077F1340A	FLT1 complex_VEGFB	complex:FLT1 complex	simple:P49765		VEGFB	TRUE	TRUE	FALSE	curated	FALSE	0.062	Endothelial cells|Monocytes	Endothelial cells	Myeloid cells	0.284
CPI-SS06A999D25	PLD2_ARF1	simple:O14939	simple:P84077	PLD2	ARF1	FALSE	FALSE	FALSE	guidetopharmacology.org	FALSE	0.062	Endothelial cells|Monocytes	Endothelial cells	Myeloid cells	0.505
CPI-CS06D50EBF8	OSMR_OSM	complex:OSMR	simple:P13725		OSM	TRUE	TRUE	FALSE	curated	FALSE	0.062	Endothelial cells|Monocytes	Endothelial cells	Myeloid cells	0.149
CPI-CS067298D94	FLT1 complex_VEGFA	complex:FLT1 complex	simple:P15692		VEGFA	TRUE	TRUE	FALSE	curated	FALSE	0.062	Endothelial cells|Monocytes	Endothelial cells	Myeloid cells	0.327
CPI-SS098425155	ADRB2_VEGFB	simple:P07550	simple:P49765	ADRB2	VEGFB	TRUE	TRUE	FALSE	InnateDB-All	FALSE	0.062	Endothelial cells|Monocytes	Endothelial cells	Myeloid cells	0.191
CPI-SS02B7540B0	SELP_SELPLG	simple:P16109	simple:Q14242	SELP	SELPLG	FALSE	FALSE	TRUE	curated	FALSE	0.062	Endothelial cells|Monocytes	Endothelial cells	Myeloid cells	0.297
CPI-SS0947A8549	FLT1_VEGFB	simple:P17948	simple:P49765	FLT1	VEGFB	TRUE	TRUE	FALSE	curated	FALSE	0.062	Endothelial cells|Monocytes	Endothelial cells	Myeloid cells	0.491
CPI-SS0423580E5	DLL1_NOTCH2	simple:O00548	simple:Q04721	DLL1	NOTCH2	FALSE	FALSE	TRUE	curated	FALSE	0.078	Endothelial cells|Monocytes	Endothelial cells	Myeloid cells	0.226
CPI-SC0A05D3880	THY1_aMb2 complex	simple:P04216	complex:aMb2 complex	THY1		FALSE	FALSE	FALSE	curated	TRUE	0.078	Endothelial cells|Monocytes	Endothelial cells	Myeloid cells	0.326
CPI-CS0E661878B	LIFR_OSM	complex:LIFR	simple:P13725		OSM	TRUE	TRUE	FALSE	curated	FALSE	0.094	Endothelial cells|Monocytes	Endothelial cells	Myeloid cells	0.565
CPI-SC0F9DD28F3	JAM3_aMb2 complex	simple:Q9BX67	complex:aMb2 complex	JAM3		TRUE	FALSE	FALSE	curated	TRUE	0.094	Endothelial cells|Monocytes	Endothelial cells	Myeloid cells	0.241
CPI-SC0C6B54D7A	THY1_aXb2 complex	simple:P04216	complex:aXb2 complex	THY1		FALSE	FALSE	FALSE	curated	TRUE	0.094	Endothelial cells|Monocytes	Endothelial cells	Myeloid cells	0.273
CPI-SS068C129D6	CSF1_SIRPA	simple:P09603	simple:P78324	CSF1	SIRPA	TRUE	FALSE	TRUE	I2D	FALSE	0.109	Endothelial cells|Monocytes	Endothelial cells	Myeloid cells	0.267
CPI-SC0A9458008	ICAM1_aXb2 complex	simple:P05362	complex:aXb2 complex	ICAM1		FALSE	TRUE	FALSE	curated	TRUE	0.125	Endothelial cells|Monocytes	Endothelial cells	Myeloid cells	0.269
CPI-SC08923F7F7	F11R_aLb2 complex	simple:Q9Y624	complex:aLb2 complex	F11R		FALSE	TRUE	FALSE	curated	TRUE	0.125	Endothelial cells|Monocytes	Endothelial cells	Myeloid cells	0.157
CPI-SS0E9A581F8	ICAM1_ITGAL	simple:P05362	simple:P20701	ICAM1	ITGAL	FALSE	TRUE	TRUE	curated	FALSE	0.125	Endothelial cells|Monocytes	Endothelial cells	Myeloid cells	0.177
CPI-SC0F4AC5AA2	ICAM1_aLb2 complex	simple:P05362	complex:aLb2 complex	ICAM1		FALSE	TRUE	FALSE	curated	TRUE	0.125	Endothelial cells|Monocytes	Endothelial cells	Myeloid cells	0.177
CPI-SC058F72F90	FBN1_a5b1 complex	simple:P35555	complex:a5b1 complex	FBN1		TRUE	FALSE	FALSE	curated	TRUE	0.125	Endothelial cells|Monocytes	Endothelial cells	Myeloid cells	0.238
CPI-SS09A3FA737	NAMPT_P2RY6	simple:P43490	simple:Q15077	NAMPT	P2RY6	TRUE	FALSE	TRUE	IMEx,IntAct	FALSE	0.125	Endothelial cells|Monocytes	Endothelial cells	Myeloid cells	0.33
CPI-SC0B6D68FD5	ICAM1_aMb2 complex	simple:P05362	complex:aMb2 complex	ICAM1		FALSE	TRUE	FALSE	curated	TRUE	0.125	Endothelial cells|Monocytes	Endothelial cells	Myeloid cells	0.322
CPI-SC06364D669	FN1_a4b1 complex	simple:P02751	complex:a4b1 complex	FN1		TRUE	FALSE	FALSE	curated	TRUE	0.141	Endothelial cells|Monocytes	Endothelial cells	Myeloid cells	0.561
CPI-SC063BC3DDE	ICAM2_aLb2 complex	simple:P13598	complex:aLb2 complex	ICAM2		FALSE	FALSE	FALSE	curated	TRUE	0.141	Endothelial cells|Monocytes	Endothelial cells	Myeloid cells	0.544
CPI-SC070D5A96F	JAM2_a4b1 complex	simple:P57087	complex:a4b1 complex	JAM2		FALSE	FALSE	FALSE	curated	TRUE	0.141	Endothelial cells|Monocytes	Endothelial cells	Myeloid cells	0.529
CPI-SC0A9EB628A	VCAM1_a4b1 complex	simple:P19320	complex:a4b1 complex	VCAM1		FALSE	FALSE	FALSE	curated	TRUE	0.141	Endothelial cells|Monocytes	Endothelial cells	Myeloid cells	0.182
CPI-SS08920B6FF	PODXL_SELL	simple:O00592	simple:P14151	PODXL	SELL	FALSE	FALSE	FALSE	curated	FALSE	0.141	Endothelial cells|Monocytes	Endothelial cells	Myeloid cells	0.517
CPI-SS01560CA22	CD99_PILRA	simple:P14209	simple:Q9UKJ1	CD99	PILRA	TRUE	FALSE	TRUE	curated	FALSE	0.156	Endothelial cells|Monocytes	Endothelial cells	Myeloid cells	0.905
CPI-SC08B2AD7C6	FN1_a5b1 complex	simple:P02751	complex:a5b1 complex	FN1		TRUE	FALSE	FALSE	curated	TRUE	0.156	Endothelial cells|Monocytes	Endothelial cells	Myeloid cells	0.573
CPI-SS065F7DA2A	COPA_P2RY6	simple:P53621	simple:Q15077	COPA	P2RY6	TRUE	FALSE	TRUE	IMEx,IntAct	FALSE	0.156	Endothelial cells|Monocytes	Endothelial cells	Myeloid cells	0.217
CPI-SS0A76A8E97	HLA-F_LILRB2	simple:P30511	simple:Q8N423	HLA-F	LILRB2	FALSE	FALSE	TRUE	curated	FALSE	0.172	Endothelial cells|Monocytes	Endothelial cells	Myeloid cells	0.45
CPI-SS00150FB64	HLA-F_LILRB1	simple:P30511	simple:Q8NHL6	HLA-F	LILRB1	TRUE	FALSE	TRUE	curated	FALSE	0.172	Endothelial cells|Monocytes	Endothelial cells	Myeloid cells	0.399
CPI-SS033E6DE7E	NRP1_VEGFB	simple:O14786	simple:P49765	NRP1	VEGFB	TRUE	TRUE	FALSE	curated	FALSE	0.172	Endothelial cells|Monocytes	Endothelial cells	Myeloid cells	0.341
CPI-SS06CCF5A54	ANXA1_FPR3	simple:P04083	simple:P25089	ANXA1	FPR3	TRUE	FALSE	TRUE	guidetopharmacology.org	FALSE	0.188	Endothelial cells|Monocytes	Endothelial cells	Myeloid cells	0.845
CPI-SS05D23BCE8	HLA-DPB1_TNFSF13B	simple:HLADPB1	simple:Q9Y275	HLA-DPB1	TNFSF13B	TRUE	TRUE	FALSE	InnateDB-All	FALSE	0.188	Endothelial cells|Monocytes	Endothelial cells	Myeloid cells	1.114
CPI-SS05B1FA8A8	LRP6_CKLF	simple:O75581	simple:Q9UBR5	LRP6	CKLF	TRUE	TRUE	FALSE	IMEx,IntAct	FALSE	0.188	Endothelial cells|Monocytes	Endothelial cells	Myeloid cells	0.68
CPI-SC08E97F7CA	VCAM1_a4b7 complex	simple:P19320	complex:a4b7 complex	VCAM1		FALSE	FALSE	FALSE	curated	TRUE	0.188	Endothelial cells|Monocytes	Endothelial cells	Myeloid cells	0.149
CPI-SC0B4D7E0FF	FN1_a4b7 complex	simple:P02751	complex:a4b7 complex	FN1		TRUE	FALSE	FALSE	curated	TRUE	0.188	Endothelial cells|Monocytes	Endothelial cells	Myeloid cells	0.528
CPI-SS09C4FCB90	ICAM1_SPN	simple:P05362	simple:P16150	ICAM1	SPN	FALSE	TRUE	FALSE	curated	FALSE	0.188	Endothelial cells|Monocytes	Endothelial cells	Myeloid cells	0.214
CPI-SS0C85BC9AF	PROS1_AXL	simple:P07225	simple:P30530	PROS1	AXL	TRUE	FALSE	TRUE	guidetopharmacology.org	FALSE	0.203	Endothelial cells|Monocytes	Endothelial cells	Myeloid cells	0.305
CPI-SS060B82BBC	JAG1_NOTCH2	simple:P78504	simple:Q04721	JAG1	NOTCH2	FALSE	FALSE	TRUE	curated	FALSE	0.203	Endothelial cells|Monocytes	Endothelial cells	Myeloid cells	0.352
CPI-SS0F739D3DB	ANXA1_FPR1	simple:P04083	simple:P21462	ANXA1	FPR1	TRUE	FALSE	TRUE	guidetopharmacology.org	FALSE	0.203	Endothelial cells|Monocytes	Endothelial cells	Myeloid cells	0.868
CPI-SC096929DB0	FN1_aVb1 complex	simple:P02751	complex:aVb1 complex	FN1		TRUE	FALSE	FALSE	curated	TRUE	0.219	Endothelial cells|Monocytes	Endothelial cells	Myeloid cells	0.617
CPI-SC0EEF3A379	LAMC1_a6b1 complex	simple:P11047	complex:a6b1 complex	LAMC1		TRUE	FALSE	FALSE	curated	TRUE	0.219	Endothelial cells|Monocytes	Endothelial cells	Myeloid cells	0.247
CPI-SS0D4C221B8	ICAM1_AREG	simple:P05362	simple:P15514	ICAM1	AREG	TRUE	TRUE	FALSE	InnateDB-All	FALSE	0.219	Endothelial cells|Monocytes	Endothelial cells	Myeloid cells	0.362
CPI-SS09C52F54E	LGALS9_SORL1	simple:O00182	simple:Q92673	LGALS9	SORL1	TRUE	FALSE	TRUE	InnateDB-All	FALSE	0.219	Endothelial cells|Monocytes	Endothelial cells	Myeloid cells	0.383
CPI-SS0F00D756A	CD40_TNFSF13B	simple:P25942	simple:Q9Y275	CD40	TNFSF13B	TRUE	TRUE	FALSE	I2D,InnateDB	FALSE	0.219	Endothelial cells|Monocytes	Endothelial cells	Myeloid cells	0.68
CPI-SS0E23CEB91	LGALS9_HAVCR2	simple:O00182	simple:Q8TDQ0	LGALS9	HAVCR2	TRUE	FALSE	TRUE	curated	FALSE	0.234	Endothelial cells|Monocytes	Endothelial cells	Myeloid cells	0.391
CPI-SS0419B80C4	LGALS9_LRP1	simple:O00182	simple:Q07954	LGALS9	LRP1	TRUE	FALSE	TRUE	InnateDB-All	FALSE	0.25	Endothelial cells|Monocytes	Endothelial cells	Myeloid cells	0.433
CPI-SS0E0DEA7D5	PECAM1_CD38	simple:P16284	simple:P28907	PECAM1	CD38	FALSE	TRUE	TRUE	curated	FALSE	0.25	Endothelial cells|Monocytes	Endothelial cells	Myeloid cells	0.945
CPI-SS0898D7F7F	TNFRSF10B_TNFSF10	simple:O14763	simple:P50591	TNFRSF10B	TNFSF10	TRUE	TRUE	FALSE	curated	FALSE	0.25	Endothelial cells|Monocytes	Endothelial cells	Myeloid cells	0.291
CPI-SS0A28DCA72	CXCL12_CXCR4	simple:P48061	simple:P61073	CXCL12	CXCR4	TRUE	FALSE	TRUE	curated	FALSE	0.266	Endothelial cells|Monocytes	Endothelial cells	Myeloid cells	0.752
CPI-SS0C4E86714	TNFRSF1B_GRN	simple:P20333	simple:P28799	TNFRSF1B	GRN	TRUE	TRUE	FALSE	IMEx,InnateDB-All,MINT	FALSE	0.266	Endothelial cells|Monocytes	Endothelial cells	Myeloid cells	1.182
CPI-SS0E00478B4	NRP2_VEGFA	simple:O60462	simple:P15692	NRP2	VEGFA	TRUE	TRUE	FALSE	curated	FALSE	0.266	Endothelial cells|Monocytes	Endothelial cells	Myeloid cells	0.31
CPI-SS0F3D40856	PGRMC2_CCL4L2	simple:O15173	simple:Q8NHW4	PGRMC2	CCL4L2	TRUE	TRUE	FALSE	IMEx,IntAct	FALSE	0.281	Endothelial cells|Monocytes	Endothelial cells	Myeloid cells	0.299
CPI-SC098C06330	TGFB1_TGFbeta receptor1	simple:P01137	complex:TGFbeta receptor1	TGFB1		TRUE	FALSE	TRUE	curated	FALSE	0.281	Endothelial cells|Monocytes	Endothelial cells	Myeloid cells	0.324
CPI-SS0DE0A486F	NRP1_VEGFA	simple:O14786	simple:P15692	NRP1	VEGFA	TRUE	TRUE	FALSE	curated	FALSE	0.281	Endothelial cells|Monocytes	Endothelial cells	Myeloid cells	0.384
CPI-SS002DF6C31	LGALS9_SLC1A5	simple:O00182	simple:Q15758	LGALS9	SLC1A5	TRUE	FALSE	TRUE	I2D,InnateDB-All	FALSE	0.297	Endothelial cells|Monocytes	Endothelial cells	Myeloid cells	0.26
CPI-SS08FAC0A55	PLXNB2_SEMA4D	simple:O15031	simple:Q92854	PLXNB2	SEMA4D	FALSE	TRUE	TRUE	curated	FALSE	0.297	Endothelial cells|Monocytes	Endothelial cells	Myeloid cells	0.16
CPI-SS0DA033F03	TNFRSF1A_GRN	simple:P19438	simple:P28799	TNFRSF1A	GRN	TRUE	TRUE	FALSE	IMEx,InnateDB-All,MINT	FALSE	0.312	Endothelial cells|Monocytes	Endothelial cells	Myeloid cells	1.47
CPI-SS014958F32	LGALS9_CD47	simple:O00182	simple:Q08722	LGALS9	CD47	TRUE	FALSE	TRUE	InnateDB-All	FALSE	0.312	Endothelial cells|Monocytes	Endothelial cells	Myeloid cells	0.489
CPI-SS02AB0C3E0	SPP1_CD44	simple:P10451	simple:P16070	SPP1	CD44	TRUE	FALSE	TRUE	I2D,IMEx,InnateDB-All,IntAct	FALSE	0.312	Endothelial cells|Monocytes	Endothelial cells	Myeloid cells	0.867
CPI-SS061A7E099	CD55_ADGRE5	simple:P08174	simple:P48960	CD55	ADGRE5	TRUE	TRUE	TRUE	curated	FALSE	0.328	Endothelial cells|Monocytes	Endothelial cells	Myeloid cells	0.382
CPI-SS06CBC985C	LTBR_LTB	simple:P36941	simple:Q06643	LTBR	LTB	FALSE	TRUE	FALSE	curated	FALSE	0.328	Endothelial cells|Monocytes	Endothelial cells	Myeloid cells	0.205
CPI-SS0339AE950	SIRPA_CD47	simple:P78324	simple:Q08722	SIRPA	CD47	FALSE	TRUE	TRUE	curated	FALSE	0.328	Endothelial cells|Monocytes	Endothelial cells	Myeloid cells	0.401
CPI-SS0703338F5	LGALS9_CD44	simple:O00182	simple:P16070	LGALS9	CD44	TRUE	FALSE	TRUE	InnateDB	FALSE	0.375	Endothelial cells|Monocytes	Endothelial cells	Myeloid cells	0.797
CPI-SS02ACCF1F7	MIF_TNFRSF14	simple:P14174	simple:Q92956	MIF	TNFRSF14	TRUE	FALSE	TRUE	I2D,IntAct	FALSE	0.375	Endothelial cells|Monocytes	Endothelial cells	Myeloid cells	0.69
CPI-SS09808DEAE	CD74_APP	simple:P04233	simple:P05067	CD74	APP	FALSE	TRUE	FALSE	curated	FALSE	0.438	Endothelial cells|Monocytes	Endothelial cells	Myeloid cells	1.625
CPI-SS0302E8E8F	CD74_COPA	simple:P04233	simple:P53621	CD74	COPA	TRUE	TRUE	FALSE	IMEx,IntAct	FALSE	0.469	Endothelial cells|Monocytes	Endothelial cells	Myeloid cells	1.637
CPI-SS0ABC5C1B8	CD74_MIF	simple:P04233	simple:P14174	CD74	MIF	TRUE	TRUE	FALSE	I2D,InnateDB-All	FALSE	0.484	Endothelial cells|Monocytes	Endothelial cells	Myeloid cells	2.064
CPI-SS034D36D2F	HLA-C_FAM3C	simple:HLAC	simple:Q92520	HLA-C	FAM3C	TRUE	TRUE	FALSE	InnateDB-All	FALSE	0.656	Endothelial cells|Monocytes	Endothelial cells	Myeloid cells	1.508
CPI-SS0A34EE366	NOTCH1_DLK1	simple:P46531	simple:P80370	NOTCH1	DLK1	FALSE	TRUE	FALSE	curated	FALSE	0.016	Endothelial cells|Ovarian stroma	Endothelial cells	Ovarian stroma	0.359
CPI-SS0FEEB187C	PDGFB_PDGFRA	simple:P01127	simple:P16234	PDGFB	PDGFRA	TRUE	FALSE	TRUE	curated	FALSE	0.031	Endothelial cells|Ovarian stroma	Endothelial cells	Ovarian stroma	0.435
CPI-CS0C57A3081	PlexinA1_complex1_SEMA6D	complex:PlexinA1_complex1	simple:Q8NFY4		SEMA6D	FALSE	TRUE	FALSE	curated	FALSE	0.031	Endothelial cells|Ovarian stroma	Endothelial cells	Ovarian stroma	0.27
CPI-SS07155793F	ACKR3_CXCL12	simple:P25106	simple:P48061	ACKR3	CXCL12	TRUE	TRUE	FALSE	guidetopharmacology.org	FALSE	0.047	Endothelial cells|Ovarian stroma	Endothelial cells	Ovarian stroma	0.207
CPI-SS05A26A1DE	PDGFB_PDGFRB	simple:P01127	simple:P09619	PDGFB	PDGFRB	TRUE	FALSE	TRUE	curated	FALSE	0.047	Endothelial cells|Ovarian stroma	Endothelial cells	Ovarian stroma	0.229
CPI-SC033E22B14	PDGFB_PDGFR complex	simple:P01127	complex:PDGFR complex	PDGFB		TRUE	FALSE	TRUE	curated	FALSE	0.047	Endothelial cells|Ovarian stroma	Endothelial cells	Ovarian stroma	0.229
CPI-SS02928C71A	PDGFB_LRP1	simple:P01127	simple:Q07954	PDGFB	LRP1	TRUE	FALSE	TRUE	I2D,InnateDB-All	FALSE	0.047	Endothelial cells|Ovarian stroma	Endothelial cells	Ovarian stroma	0.356
CPI-SS01F67987A	FGF2_FGFR1	simple:P09038	simple:P11362	FGF2	FGFR1	TRUE	FALSE	TRUE	curated	FALSE	0.062	Endothelial cells|Ovarian stroma	Endothelial cells	Ovarian stroma	0.238
CPI-SS09C4988F8	PROS1_TYRO3	simple:P07225	simple:Q06418	PROS1	TYRO3	TRUE	FALSE	TRUE	guidetopharmacology.org	FALSE	0.062	Endothelial cells|Ovarian stroma	Endothelial cells	Ovarian stroma	0.273
CPI-SS0423580E5	DLL1_NOTCH2	simple:O00548	simple:Q04721	DLL1	NOTCH2	FALSE	FALSE	TRUE	curated	FALSE	0.078	Endothelial cells|Ovarian stroma	Endothelial cells	Ovarian stroma	0.141
CPI-SS0EF0750A7	HLA-DRB1_OGN	simple:HLADRB1	simple:P20774	HLA-DRB1	OGN	TRUE	TRUE	FALSE	InnateDB-All	FALSE	0.094	Endothelial cells|Ovarian stroma	Endothelial cells	Ovarian stroma	1.061
CPI-SS07833475A	FGFR1_FGF7	simple:P11362	simple:P21781	FGFR1	FGF7	TRUE	TRUE	FALSE	I2D	FALSE	0.125	Endothelial cells|Ovarian stroma	Endothelial cells	Ovarian stroma	0.305
CPI-SS039799099	FGFR1_NCAM1	simple:P11362	simple:P13591	FGFR1	NCAM1	TRUE	TRUE	TRUE	curated	FALSE	0.125	Endothelial cells|Ovarian stroma	Endothelial cells	Ovarian stroma	0.212
CPI-SS087B53ABF	JAM2_JAM3	simple:P57087	simple:Q9BX67	JAM2	JAM3	TRUE	FALSE	FALSE	curated	FALSE	0.125	Endothelial cells|Ovarian stroma	Endothelial cells	Ovarian stroma	0.528
CPI-SS0F9D53834	JAM3_JAM3	simple:Q9BX67	simple:Q9BX67	JAM3	JAM3	TRUE	FALSE	FALSE	curated	FALSE	0.141	Endothelial cells|Ovarian stroma	Endothelial cells	Ovarian stroma	0.119
CPI-SS0241A1F57	NRP2_SEMA3C	simple:O60462	simple:Q99985	NRP2	SEMA3C	TRUE	TRUE	FALSE	curated	FALSE	0.156	Endothelial cells|Ovarian stroma	Endothelial cells	Ovarian stroma	0.235
CPI-SS060B82BBC	JAG1_NOTCH2	simple:P78504	simple:Q04721	JAG1	NOTCH2	FALSE	FALSE	TRUE	curated	FALSE	0.203	Endothelial cells|Ovarian stroma	Endothelial cells	Ovarian stroma	0.268
CPI-SS0419B80C4	LGALS9_LRP1	simple:O00182	simple:Q07954	LGALS9	LRP1	TRUE	FALSE	TRUE	InnateDB-All	FALSE	0.25	Endothelial cells|Ovarian stroma	Endothelial cells	Ovarian stroma	0.397
CPI-SS085EE60B1	TGFB1_TGFBR3	simple:P01137	simple:Q03167	TGFB1	TGFBR3	TRUE	FALSE	TRUE	curated	FALSE	0.266	Endothelial cells|Ovarian stroma	Endothelial cells	Ovarian stroma	0.339
CPI-SS09808DEAE	CD74_APP	simple:P04233	simple:P05067	CD74	APP	FALSE	TRUE	FALSE	curated	FALSE	0.438	Endothelial cells|Ovarian stroma	Endothelial cells	Ovarian stroma	1.823
CPI-SS0302E8E8F	CD74_COPA	simple:P04233	simple:P53621	CD74	COPA	TRUE	TRUE	FALSE	IMEx,IntAct	FALSE	0.469	Endothelial cells|Ovarian stroma	Endothelial cells	Ovarian stroma	1.562
CPI-SS0ABC5C1B8	CD74_MIF	simple:P04233	simple:P14174	CD74	MIF	TRUE	TRUE	FALSE	I2D,InnateDB-All	FALSE	0.484	Endothelial cells|Ovarian stroma	Endothelial cells	Ovarian stroma	1.726
CPI-SS034D36D2F	HLA-C_FAM3C	simple:HLAC	simple:Q92520	HLA-C	FAM3C	TRUE	TRUE	FALSE	InnateDB-All	FALSE	0.656	Endothelial cells|Ovarian stroma	Endothelial cells	Ovarian stroma	1.595
CPI-SS06C0074BD	CCL21_CCR7	simple:O00585	simple:P32248	CCL21	CCR7	TRUE	FALSE	TRUE	curated	FALSE	0.031	Endothelial cells|T-cells	Endothelial cells	T cells	0.288
CPI-SS03DA2A820	FGF2_CD44	simple:P09038	simple:P16070	FGF2	CD44	TRUE	FALSE	TRUE	I2D,InnateDB-All	FALSE	0.047	Endothelial cells|T-cells	Endothelial cells	T cells	0.528
CPI-SC0F8D27FBC	COL15A1_a1b1 complex	simple:P39059	complex:a1b1 complex	COL15A1		TRUE	FALSE	FALSE	curated	TRUE	0.062	Endothelial cells|T-cells	Endothelial cells	T cells	0.361
CPI-SC09C06C70F	COL21A1_a1b1 complex	simple:Q96P44	complex:a1b1 complex	COL21A1		TRUE	FALSE	FALSE	curated	TRUE	0.062	Endothelial cells|T-cells	Endothelial cells	T cells	0.128
CPI-SS0C4FA643F	HLA-E_KLRC2	simple:P13747	simple:P26717	HLA-E	KLRC2	FALSE	FALSE	TRUE	curated	FALSE	0.062	Endothelial cells|T-cells	Endothelial cells	T cells	1.405
CPI-SS03EF699C7	HLA-E_KLRC1	simple:P13747	simple:P26715	HLA-E	KLRC1	FALSE	FALSE	TRUE	curated	FALSE	0.062	Endothelial cells|T-cells	Endothelial cells	T cells	1.468
CPI-SS0A4F27388	TNFRSF1A_FASLG	simple:P19438	simple:P48023	TNFRSF1A	FASLG	TRUE	TRUE	FALSE	I2D,InnateDB-All	FALSE	0.062	Endothelial cells|T-cells	Endothelial cells	T cells	0.526
CPI-SS02B7540B0	SELP_SELPLG	simple:P16109	simple:Q14242	SELP	SELPLG	FALSE	FALSE	TRUE	curated	FALSE	0.062	Endothelial cells|T-cells	Endothelial cells	T cells	0.321
CPI-SC07BE7830D	SPP1_a4b1 complex	simple:P10451	complex:a4b1 complex	SPP1		TRUE	FALSE	FALSE	curated	TRUE	0.078	Endothelial cells|T-cells	Endothelial cells	T cells	0.372
CPI-SS0049FD74F	TNFRSF10B_FASLG	simple:O14763	simple:P48023	TNFRSF10B	FASLG	TRUE	TRUE	FALSE	I2D,InnateDB-All	FALSE	0.078	Endothelial cells|T-cells	Endothelial cells	T cells	0.16
CPI-SS079DDF890	TNFSF12_TNFRSF25	simple:O43508	simple:Q93038	TNFSF12	TNFRSF25	TRUE	FALSE	TRUE	I2D	FALSE	0.094	Endothelial cells|T-cells	Endothelial cells	T cells	0.171
CPI-SS025C8F785	CLEC2B_KLRF1	simple:Q92478	simple:Q9NZS2	CLEC2B	KLRF1	FALSE	TRUE	TRUE	curated	FALSE	0.094	Endothelial cells|T-cells	Endothelial cells	T cells	0.453
CPI-SS083296041	CD40_CD40LG	simple:P25942	simple:P29965	CD40	CD40LG	TRUE	TRUE	FALSE	curated	FALSE	0.109	Endothelial cells|T-cells	Endothelial cells	T cells	0.304
CPI-SS0CDAC688B	CXCL2_DPP4	simple:P19875	simple:P27487	CXCL2	DPP4	TRUE	FALSE	TRUE	curated	FALSE	0.125	Endothelial cells|T-cells	Endothelial cells	T cells	0.373
CPI-SS0C1BD22BC	SPP1_PTGER4	simple:P10451	simple:P35408	SPP1	PTGER4	TRUE	FALSE	TRUE	IMEx,MINT	FALSE	0.125	Endothelial cells|T-cells	Endothelial cells	T cells	0.437
CPI-SC08923F7F7	F11R_aLb2 complex	simple:Q9Y624	complex:aLb2 complex	F11R		FALSE	TRUE	FALSE	curated	TRUE	0.125	Endothelial cells|T-cells	Endothelial cells	T cells	0.226
CPI-SS0E9A581F8	ICAM1_ITGAL	simple:P05362	simple:P20701	ICAM1	ITGAL	FALSE	TRUE	TRUE	curated	FALSE	0.125	Endothelial cells|T-cells	Endothelial cells	T cells	0.246
CPI-SC0F4AC5AA2	ICAM1_aLb2 complex	simple:P05362	complex:aLb2 complex	ICAM1		FALSE	TRUE	FALSE	curated	TRUE	0.125	Endothelial cells|T-cells	Endothelial cells	T cells	0.246
CPI-SC06364D669	FN1_a4b1 complex	simple:P02751	complex:a4b1 complex	FN1		TRUE	FALSE	FALSE	curated	TRUE	0.141	Endothelial cells|T-cells	Endothelial cells	T cells	0.624
CPI-SC063BC3DDE	ICAM2_aLb2 complex	simple:P13598	complex:aLb2 complex	ICAM2		FALSE	FALSE	FALSE	curated	TRUE	0.141	Endothelial cells|T-cells	Endothelial cells	T cells	0.613
CPI-SC070D5A96F	JAM2_a4b1 complex	simple:P57087	complex:a4b1 complex	JAM2		FALSE	FALSE	FALSE	curated	TRUE	0.141	Endothelial cells|T-cells	Endothelial cells	T cells	0.592
CPI-SC0A9EB628A	VCAM1_a4b1 complex	simple:P19320	complex:a4b1 complex	VCAM1		FALSE	FALSE	FALSE	curated	TRUE	0.141	Endothelial cells|T-cells	Endothelial cells	T cells	0.245
CPI-SS08920B6FF	PODXL_SELL	simple:O00592	simple:P14151	PODXL	SELL	FALSE	FALSE	FALSE	curated	FALSE	0.141	Endothelial cells|T-cells	Endothelial cells	T cells	0.544
CPI-SC0672FBD31	COL4A1_a1b1 complex	simple:P02462	complex:a1b1 complex	COL4A1		TRUE	FALSE	FALSE	curated	TRUE	0.156	Endothelial cells|T-cells	Endothelial cells	T cells	0.524
CPI-SS0EFE0B07A	CXCL12_CXCR3	simple:P48061	simple:P49682	CXCL12	CXCR3	TRUE	FALSE	TRUE	guidetopharmacology.org	FALSE	0.172	Endothelial cells|T-cells	Endothelial cells	T cells	0.389
CPI-SC0329D5397	ICAM3_aLb2 complex	simple:P32942	complex:aLb2 complex	ICAM3		FALSE	FALSE	FALSE	curated	TRUE	0.172	Endothelial cells|T-cells	Endothelial cells	T cells	0.187
CPI-SC0458F68A5	COL4A2_a1b1 complex	simple:P08572	complex:a1b1 complex	COL4A2		TRUE	FALSE	FALSE	curated	TRUE	0.188	Endothelial cells|T-cells	Endothelial cells	T cells	0.506
CPI-SS05B1FA8A8	LRP6_CKLF	simple:O75581	simple:Q9UBR5	LRP6	CKLF	TRUE	TRUE	FALSE	IMEx,IntAct	FALSE	0.188	Endothelial cells|T-cells	Endothelial cells	T cells	0.624
CPI-SC08E97F7CA	VCAM1_a4b7 complex	simple:P19320	complex:a4b7 complex	VCAM1		FALSE	FALSE	FALSE	curated	TRUE	0.188	Endothelial cells|T-cells	Endothelial cells	T cells	0.268
CPI-SC0B4D7E0FF	FN1_a4b7 complex	simple:P02751	complex:a4b7 complex	FN1		TRUE	FALSE	FALSE	curated	TRUE	0.188	Endothelial cells|T-cells	Endothelial cells	T cells	0.647
CPI-SS09C4FCB90	ICAM1_SPN	simple:P05362	simple:P16150	ICAM1	SPN	FALSE	TRUE	FALSE	curated	FALSE	0.188	Endothelial cells|T-cells	Endothelial cells	T cells	0.358
CPI-SS0D4C221B8	ICAM1_AREG	simple:P05362	simple:P15514	ICAM1	AREG	TRUE	TRUE	FALSE	InnateDB-All	FALSE	0.219	Endothelial cells|T-cells	Endothelial cells	T cells	0.332
CPI-SS09C52F54E	LGALS9_SORL1	simple:O00182	simple:Q92673	LGALS9	SORL1	TRUE	FALSE	TRUE	InnateDB-All	FALSE	0.219	Endothelial cells|T-cells	Endothelial cells	T cells	0.283
CPI-SC0EA3FC100	COL18A1_a1b1 complex	simple:P39060	complex:a1b1 complex	COL18A1		TRUE	FALSE	FALSE	curated	TRUE	0.234	Endothelial cells|T-cells	Endothelial cells	T cells	0.327
CPI-SS0E23CEB91	LGALS9_HAVCR2	simple:O00182	simple:Q8TDQ0	LGALS9	HAVCR2	TRUE	FALSE	TRUE	curated	FALSE	0.234	Endothelial cells|T-cells	Endothelial cells	T cells	0.24
CPI-SS0E0DEA7D5	PECAM1_CD38	simple:P16284	simple:P28907	PECAM1	CD38	FALSE	TRUE	TRUE	curated	FALSE	0.25	Endothelial cells|T-cells	Endothelial cells	T cells	0.954
CPI-SS0898D7F7F	TNFRSF10B_TNFSF10	simple:O14763	simple:P50591	TNFRSF10B	TNFSF10	TRUE	TRUE	FALSE	curated	FALSE	0.25	Endothelial cells|T-cells	Endothelial cells	T cells	0.231
CPI-SS0A28DCA72	CXCL12_CXCR4	simple:P48061	simple:P61073	CXCL12	CXCR4	TRUE	FALSE	TRUE	curated	FALSE	0.266	Endothelial cells|T-cells	Endothelial cells	T cells	1.456
CPI-SS0F3D40856	PGRMC2_CCL4L2	simple:O15173	simple:Q8NHW4	PGRMC2	CCL4L2	TRUE	TRUE	FALSE	IMEx,IntAct	FALSE	0.281	Endothelial cells|T-cells	Endothelial cells	T cells	0.43
CPI-SS02A0FF87F	FAM3C_CLEC2D	simple:Q92520	simple:Q9UHP7	FAM3C	CLEC2D	TRUE	FALSE	TRUE	IMEx,InnateDB-All,IntAct	FALSE	0.281	Endothelial cells|T-cells	Endothelial cells	T cells	0.562
CPI-SS08FAC0A55	PLXNB2_SEMA4D	simple:O15031	simple:Q92854	PLXNB2	SEMA4D	FALSE	TRUE	TRUE	curated	FALSE	0.297	Endothelial cells|T-cells	Endothelial cells	T cells	0.195
CPI-SS014958F32	LGALS9_CD47	simple:O00182	simple:Q08722	LGALS9	CD47	TRUE	FALSE	TRUE	InnateDB-All	FALSE	0.312	Endothelial cells|T-cells	Endothelial cells	T cells	0.517
CPI-SS02AB0C3E0	SPP1_CD44	simple:P10451	simple:P16070	SPP1	CD44	TRUE	FALSE	TRUE	I2D,IMEx,InnateDB-All,IntAct	FALSE	0.312	Endothelial cells|T-cells	Endothelial cells	T cells	0.701
CPI-SS061A7E099	CD55_ADGRE5	simple:P08174	simple:P48960	CD55	ADGRE5	TRUE	TRUE	TRUE	curated	FALSE	0.328	Endothelial cells|T-cells	Endothelial cells	T cells	0.542
CPI-SS06CBC985C	LTBR_LTB	simple:P36941	simple:Q06643	LTBR	LTB	FALSE	TRUE	FALSE	curated	FALSE	0.328	Endothelial cells|T-cells	Endothelial cells	T cells	0.74
CPI-SS0339AE950	SIRPA_CD47	simple:P78324	simple:Q08722	SIRPA	CD47	FALSE	TRUE	TRUE	curated	FALSE	0.328	Endothelial cells|T-cells	Endothelial cells	T cells	0.43
CPI-SS0703338F5	LGALS9_CD44	simple:O00182	simple:P16070	LGALS9	CD44	TRUE	FALSE	TRUE	InnateDB	FALSE	0.375	Endothelial cells|T-cells	Endothelial cells	T cells	0.632
CPI-SS0302E8E8F	CD74_COPA	simple:P04233	simple:P53621	CD74	COPA	TRUE	TRUE	FALSE	IMEx,IntAct	FALSE	0.469	Endothelial cells|T-cells	Endothelial cells	T cells	1.547
CPI-SS0ABC5C1B8	CD74_MIF	simple:P04233	simple:P14174	CD74	MIF	TRUE	TRUE	FALSE	I2D,InnateDB-All	FALSE	0.484	Endothelial cells|T-cells	Endothelial cells	T cells	1.993
CPI-SS034D36D2F	HLA-C_FAM3C	simple:HLAC	simple:Q92520	HLA-C	FAM3C	TRUE	TRUE	FALSE	InnateDB-All	FALSE	0.656	Endothelial cells|T-cells	Endothelial cells	T cells	1.528
CPI-SS0CB6968B9	FGF2_FGFRL1	simple:P09038	simple:Q8N441	FGF2	FGFRL1	TRUE	FALSE	TRUE	I2D	FALSE	0.016	Endothelial cells|Tumor cells	Endothelial cells	Tumour cells	0.125
CPI-SC040C26CBD	COL21A1_a2b1 complex	simple:Q96P44	complex:a2b1 complex	COL21A1		TRUE	FALSE	FALSE	curated	TRUE	0.031	Endothelial cells|Tumor cells	Endothelial cells	Tumour cells	0.112
CPI-SS0EB5364D4	RSPO3_LGR6	simple:Q9BXY4	simple:Q9HBX8	RSPO3	LGR6	TRUE	FALSE	TRUE	guidetopharmacology.org	FALSE	0.031	Endothelial cells|Tumor cells	Endothelial cells	Tumour cells	0.143
CPI-SS0BFD8E056	EFNB2_EPHB1	simple:P52799	simple:P54762	EFNB2	EPHB1	FALSE	TRUE	TRUE	curated	FALSE	0.031	Endothelial cells|Tumor cells	Endothelial cells	Tumour cells	0.258
CPI-SS0A4EE6FE1	LRP5_FAM3B	simple:O75197	simple:P58499	LRP5	FAM3B	TRUE	TRUE	FALSE	InnateDB-All	FALSE	0.031	Endothelial cells|Tumor cells	Endothelial cells	Tumour cells	0.182
CPI-SS06ABF2F5A	SELP_CD24	simple:P16109	simple:P25063	SELP	CD24	FALSE	FALSE	FALSE	curated	FALSE	0.031	Endothelial cells|Tumor cells	Endothelial cells	Tumour cells	0.894
CPI-SS047232C64	DLL1_NOTCH3	simple:O00548	simple:Q9UM47	DLL1	NOTCH3	FALSE	FALSE	TRUE	curated	FALSE	0.031	Endothelial cells|Tumor cells	Endothelial cells	Tumour cells	0.177
CPI-SS0F21DBF93	SCGB3A1_NOTCH3	simple:Q96QR1	simple:Q9UM47	SCGB3A1	NOTCH3	TRUE	FALSE	TRUE	InnateDB-All	FALSE	0.031	Endothelial cells|Tumor cells	Endothelial cells	Tumour cells	0.169
CPI-SS0938C6980	DLL4_NOTCH3	simple:Q9NR61	simple:Q9UM47	DLL4	NOTCH3	FALSE	FALSE	TRUE	curated	FALSE	0.031	Endothelial cells|Tumor cells	Endothelial cells	Tumour cells	0.223
CPI-SC039D075C6	COL15A1_a2b1 complex	simple:P39059	complex:a2b1 complex	COL15A1		TRUE	FALSE	FALSE	curated	TRUE	0.031	Endothelial cells|Tumor cells	Endothelial cells	Tumour cells	0.345
CPI-SS0E61DB5DF	FLT1_PGF	simple:P17948	simple:P49763	FLT1	PGF	TRUE	TRUE	FALSE	curated	FALSE	0.031	Endothelial cells|Tumor cells	Endothelial cells	Tumour cells	0.446
CPI-SS05A94DE17	FGF2_FGFR2	simple:P09038	simple:P21802	FGF2	FGFR2	TRUE	FALSE	TRUE	curated	FALSE	0.031	Endothelial cells|Tumor cells	Endothelial cells	Tumour cells	0.099
CPI-SS03A3EE72E	FLT4_PDGFC	simple:P35916	simple:Q9NRA1	FLT4	PDGFC	TRUE	TRUE	FALSE	guidetopharmacology.org	FALSE	0.031	Endothelial cells|Tumor cells	Endothelial cells	Tumour cells	0.157
CPI-CS073D36B1D	FLT1 complex_PGF	complex:FLT1 complex	simple:P49763		PGF	TRUE	TRUE	FALSE	curated	FALSE	0.031	Endothelial cells|Tumor cells	Endothelial cells	Tumour cells	0.239
CPI-SS07BECB892	EPHA2_EFNA3	simple:P29317	simple:P52797	EPHA2	EFNA3	FALSE	TRUE	FALSE	curated	FALSE	0.047	Endothelial cells|Tumor cells	Endothelial cells	Tumour cells	0.093
CPI-SS05A26A1DE	PDGFB_PDGFRB	simple:P01127	simple:P09619	PDGFB	PDGFRB	TRUE	FALSE	TRUE	curated	FALSE	0.047	Endothelial cells|Tumor cells	Endothelial cells	Tumour cells	0.162
CPI-SC033E22B14	PDGFB_PDGFR complex	simple:P01127	complex:PDGFR complex	PDGFB		TRUE	FALSE	TRUE	curated	FALSE	0.047	Endothelial cells|Tumor cells	Endothelial cells	Tumour cells	0.162
CPI-SS0B87FE6E0	NOTCH1_JAG1	simple:P46531	simple:P78504	NOTCH1	JAG1	FALSE	TRUE	FALSE	curated	FALSE	0.047	Endothelial cells|Tumor cells	Endothelial cells	Tumour cells	0.194
CPI-SS0EBFE1854	EFNA1_EPHA4	simple:P20827	simple:P54764	EFNA1	EPHA4	TRUE	FALSE	TRUE	curated	FALSE	0.062	Endothelial cells|Tumor cells	Endothelial cells	Tumour cells	0.365
CPI-CS077F1340A	FLT1 complex_VEGFB	complex:FLT1 complex	simple:P49765		VEGFB	TRUE	TRUE	FALSE	curated	FALSE	0.062	Endothelial cells|Tumor cells	Endothelial cells	Tumour cells	0.257
CPI-SS087E0E3FB	EFNB2_EPHA4	simple:P52799	simple:P54764	EFNB2	EPHA4	FALSE	TRUE	TRUE	curated	FALSE	0.062	Endothelial cells|Tumor cells	Endothelial cells	Tumour cells	0.306
CPI-SS06A999D25	PLD2_ARF1	simple:O14939	simple:P84077	PLD2	ARF1	FALSE	FALSE	FALSE	guidetopharmacology.org	FALSE	0.062	Endothelial cells|Tumor cells	Endothelial cells	Tumour cells	0.573
CPI-SS07CA5A6F1	EPHA4_EFNB3	simple:P54764	simple:Q15768	EPHA4	EFNB3	FALSE	TRUE	TRUE	curated	FALSE	0.062	Endothelial cells|Tumor cells	Endothelial cells	Tumour cells	0.168
CPI-SS082ABF1EA	EFNB2_EPHB3	simple:P52799	simple:P54753	EFNB2	EPHB3	FALSE	TRUE	TRUE	curated	FALSE	0.062	Endothelial cells|Tumor cells	Endothelial cells	Tumour cells	0.25
CPI-SC0F8D27FBC	COL15A1_a1b1 complex	simple:P39059	complex:a1b1 complex	COL15A1		TRUE	FALSE	FALSE	curated	TRUE	0.062	Endothelial cells|Tumor cells	Endothelial cells	Tumour cells	0.327
CPI-SS01F67987A	FGF2_FGFR1	simple:P09038	simple:P11362	FGF2	FGFR1	TRUE	FALSE	TRUE	curated	FALSE	0.062	Endothelial cells|Tumor cells	Endothelial cells	Tumour cells	0.219
CPI-SC058845C44	COL8A1_a2b1 complex	simple:P27658	complex:a2b1 complex	COL8A1		TRUE	FALSE	FALSE	curated	TRUE	0.062	Endothelial cells|Tumor cells	Endothelial cells	Tumour cells	0.161
CPI-SC09C06C70F	COL21A1_a1b1 complex	simple:Q96P44	complex:a1b1 complex	COL21A1		TRUE	FALSE	FALSE	curated	TRUE	0.062	Endothelial cells|Tumor cells	Endothelial cells	Tumour cells	0.093
CPI-CS067298D94	FLT1 complex_VEGFA	complex:FLT1 complex	simple:P15692		VEGFA	TRUE	TRUE	FALSE	curated	FALSE	0.062	Endothelial cells|Tumor cells	Endothelial cells	Tumour cells	0.303
CPI-SS098425155	ADRB2_VEGFB	simple:P07550	simple:P49765	ADRB2	VEGFB	TRUE	TRUE	FALSE	InnateDB-All	FALSE	0.062	Endothelial cells|Tumor cells	Endothelial cells	Tumour cells	0.164
CPI-SS0947A8549	FLT1_VEGFB	simple:P17948	simple:P49765	FLT1	VEGFB	TRUE	TRUE	FALSE	curated	FALSE	0.062	Endothelial cells|Tumor cells	Endothelial cells	Tumour cells	0.465
CPI-SS03105D292	CSF1_SLC7A1	simple:P09603	simple:P30825	CSF1	SLC7A1	TRUE	FALSE	TRUE	I2D	FALSE	0.062	Endothelial cells|Tumor cells	Endothelial cells	Tumour cells	0.087
CPI-SS082AD7B6A	FZD6_WNT5A	simple:O60353	simple:P41221	FZD6	WNT5A	TRUE	TRUE	FALSE	curated	FALSE	0.078	Endothelial cells|Tumor cells	Endothelial cells	Tumour cells	0.237
CPI-SS08D0F9109	EFNB2_EPHB4	simple:P52799	simple:P54760	EFNB2	EPHB4	FALSE	TRUE	TRUE	curated	FALSE	0.078	Endothelial cells|Tumor cells	Endothelial cells	Tumour cells	0.258
CPI-SS0423580E5	DLL1_NOTCH2	simple:O00548	simple:Q04721	DLL1	NOTCH2	FALSE	FALSE	TRUE	curated	FALSE	0.078	Endothelial cells|Tumor cells	Endothelial cells	Tumour cells	0.157
CPI-SC0E3784FFB	LAMC1_a2b1 complex	simple:P11047	complex:a2b1 complex	LAMC1		TRUE	FALSE	FALSE	curated	TRUE	0.094	Endothelial cells|Tumor cells	Endothelial cells	Tumour cells	0.267
CPI-SS0B99F22A2	JAG1_NOTCH3	simple:P78504	simple:Q9UM47	JAG1	NOTCH3	FALSE	FALSE	TRUE	curated	FALSE	0.094	Endothelial cells|Tumor cells	Endothelial cells	Tumour cells	0.303
CPI-SC07222A428	COL4A2_a2b1 complex	simple:P08572	complex:a2b1 complex	COL4A2		TRUE	FALSE	FALSE	curated	TRUE	0.094	Endothelial cells|Tumor cells	Endothelial cells	Tumour cells	0.489
CPI-SC01FFC9392	FN1_a2b1 complex	simple:P02751	complex:a2b1 complex	FN1		TRUE	FALSE	FALSE	curated	TRUE	0.094	Endothelial cells|Tumor cells	Endothelial cells	Tumour cells	0.546
CPI-SS00046DCF3	EPHA4_EFNB1	simple:P54764	simple:P98172	EPHA4	EFNB1	FALSE	TRUE	FALSE	curated	FALSE	0.094	Endothelial cells|Tumor cells	Endothelial cells	Tumour cells	0.238
CPI-SS0865716E5	EPHB4_EFNB3	simple:P54760	simple:Q15768	EPHB4	EFNB3	FALSE	TRUE	TRUE	curated	FALSE	0.094	Endothelial cells|Tumor cells	Endothelial cells	Tumour cells	0.208
CPI-SS02AFCED82	EPHA2_EFNA5	simple:P29317	simple:P52803	EPHA2	EFNA5	FALSE	TRUE	FALSE	curated	FALSE	0.094	Endothelial cells|Tumor cells	Endothelial cells	Tumour cells	0.182
CPI-SS0BC7CD11B	LGALS9_MET	simple:O00182	simple:P08581	LGALS9	MET	TRUE	FALSE	TRUE	InnateDB-All	FALSE	0.094	Endothelial cells|Tumor cells	Endothelial cells	Tumour cells	0.226
CPI-SC02392F4AF	COL4A1_a2b1 complex	simple:P02462	complex:a2b1 complex	COL4A1		TRUE	FALSE	FALSE	curated	TRUE	0.094	Endothelial cells|Tumor cells	Endothelial cells	Tumour cells	0.508
CPI-SS09F973C1A	EPHA2_EFNA4	simple:P29317	simple:P52798	EPHA2	EFNA4	TRUE	TRUE	FALSE	curated	FALSE	0.094	Endothelial cells|Tumor cells	Endothelial cells	Tumour cells	0.137
CPI-SS046F6F0C1	EFNA1_EPHA2	simple:P20827	simple:P29317	EFNA1	EPHA2	TRUE	FALSE	TRUE	curated	FALSE	0.094	Endothelial cells|Tumor cells	Endothelial cells	Tumour cells	0.322
CPI-SS07CCAD9BF	GRN_SORT1	simple:P28799	simple:Q99523	GRN	SORT1	TRUE	FALSE	TRUE	IMEx,InnateDB-All,MINT	FALSE	0.109	Endothelial cells|Tumor cells	Endothelial cells	Tumour cells	0.572
CPI-SS0F21D6CA0	EPHB4_EFNB1	simple:P54760	simple:P98172	EPHB4	EFNB1	FALSE	TRUE	FALSE	curated	FALSE	0.109	Endothelial cells|Tumor cells	Endothelial cells	Tumour cells	0.278
CPI-SC04B0064C4	COL18A1_a2b1 complex	simple:P39060	complex:a2b1 complex	COL18A1		TRUE	FALSE	FALSE	curated	TRUE	0.125	Endothelial cells|Tumor cells	Endothelial cells	Tumour cells	0.31
CPI-SS0348DB5E3	FGFR1_FGFR2	simple:P11362	simple:P21802	FGFR1	FGFR2	TRUE	TRUE	TRUE	InnateDB-All	FALSE	0.125	Endothelial cells|Tumor cells	Endothelial cells	Tumour cells	0.188
CPI-SS039799099	FGFR1_NCAM1	simple:P11362	simple:P13591	FGFR1	NCAM1	TRUE	TRUE	TRUE	curated	FALSE	0.125	Endothelial cells|Tumor cells	Endothelial cells	Tumour cells	0.197
CPI-SS0D22A09AD	NRP2_PGF	simple:O60462	simple:P49763	NRP2	PGF	TRUE	TRUE	FALSE	curated	FALSE	0.141	Endothelial cells|Tumor cells	Endothelial cells	Tumour cells	0.221
CPI-SS0A9FB762A	LGALS9_PTPRK	simple:O00182	simple:Q15262	LGALS9	PTPRK	TRUE	FALSE	TRUE	InnateDB-All	FALSE	0.141	Endothelial cells|Tumor cells	Endothelial cells	Tumour cells	0.24
CPI-SC0984894BC	TGFB1_TGFbeta receptor2	simple:P01137	complex:TGFbeta receptor2	TGFB1		TRUE	FALSE	TRUE	curated	FALSE	0.141	Endothelial cells|Tumor cells	Endothelial cells	Tumour cells	0.238
CPI-SC04F2478E9	FN1_a3b1 complex	simple:P02751	complex:a3b1 complex	FN1		TRUE	FALSE	FALSE	curated	TRUE	0.141	Endothelial cells|Tumor cells	Endothelial cells	Tumour cells	0.561
CPI-SS0855C0353	NRP1_PGF	simple:O14786	simple:P49763	NRP1	PGF	TRUE	TRUE	FALSE	curated	FALSE	0.141	Endothelial cells|Tumor cells	Endothelial cells	Tumour cells	0.296
CPI-SS0BD9F32BA	LGALS9_DAG1	simple:O00182	simple:Q14118	LGALS9	DAG1	TRUE	FALSE	TRUE	InnateDB-All	FALSE	0.141	Endothelial cells|Tumor cells	Endothelial cells	Tumour cells	0.266
CPI-SC0672FBD31	COL4A1_a1b1 complex	simple:P02462	complex:a1b1 complex	COL4A1		TRUE	FALSE	FALSE	curated	TRUE	0.156	Endothelial cells|Tumor cells	Endothelial cells	Tumour cells	0.49
CPI-SS0241A1F57	NRP2_SEMA3C	simple:O60462	simple:Q99985	NRP2	SEMA3C	TRUE	TRUE	FALSE	curated	FALSE	0.156	Endothelial cells|Tumor cells	Endothelial cells	Tumour cells	0.235
CPI-SS04F3A1E5C	COPA_SORT1	simple:P53621	simple:Q99523	COPA	SORT1	TRUE	FALSE	TRUE	IMEx,InnateDB-All,IntAct,MatrixDB	FALSE	0.156	Endothelial cells|Tumor cells	Endothelial cells	Tumour cells	0.239
CPI-SS033E6DE7E	NRP1_VEGFB	simple:O14786	simple:P49765	NRP1	VEGFB	TRUE	TRUE	FALSE	curated	FALSE	0.172	Endothelial cells|Tumor cells	Endothelial cells	Tumour cells	0.314
CPI-SC0458F68A5	COL4A2_a1b1 complex	simple:P08572	complex:a1b1 complex	COL4A2		TRUE	FALSE	FALSE	curated	TRUE	0.188	Endothelial cells|Tumor cells	Endothelial cells	Tumour cells	0.471
CPI-SS02EF3E1BA	TNFSF12_TNFRSF12A	simple:O43508	simple:Q9NP84	TNFSF12	TNFRSF12A	TRUE	FALSE	TRUE	curated	FALSE	0.188	Endothelial cells|Tumor cells	Endothelial cells	Tumour cells	0.308
CPI-SS0BFB29A42	PLXNB2_PTN	simple:O15031	simple:P21246	PLXNB2	PTN	TRUE	TRUE	FALSE	I2D,IMEx,InnateDB-All,IntAct	FALSE	0.188	Endothelial cells|Tumor cells	Endothelial cells	Tumour cells	0.3
CPI-SS0C85BC9AF	PROS1_AXL	simple:P07225	simple:P30530	PROS1	AXL	TRUE	FALSE	TRUE	guidetopharmacology.org	FALSE	0.203	Endothelial cells|Tumor cells	Endothelial cells	Tumour cells	0.193
CPI-SS060B82BBC	JAG1_NOTCH2	simple:P78504	simple:Q04721	JAG1	NOTCH2	FALSE	FALSE	TRUE	curated	FALSE	0.203	Endothelial cells|Tumor cells	Endothelial cells	Tumour cells	0.283
CPI-SC0EEF3A379	LAMC1_a6b1 complex	simple:P11047	complex:a6b1 complex	LAMC1		TRUE	FALSE	FALSE	curated	TRUE	0.219	Endothelial cells|Tumor cells	Endothelial cells	Tumour cells	0.271
CPI-SC0EA3FC100	COL18A1_a1b1 complex	simple:P39060	complex:a1b1 complex	COL18A1		TRUE	FALSE	FALSE	curated	TRUE	0.234	Endothelial cells|Tumor cells	Endothelial cells	Tumour cells	0.292
CPI-SS01A07768A	CD46_JAG1	simple:P15529	simple:P78504	CD46	JAG1	FALSE	TRUE	FALSE	curated	FALSE	0.25	Endothelial cells|Tumor cells	Endothelial cells	Tumour cells	0.304
CPI-SS0E00478B4	NRP2_VEGFA	simple:O60462	simple:P15692	NRP2	VEGFA	TRUE	TRUE	FALSE	curated	FALSE	0.266	Endothelial cells|Tumor cells	Endothelial cells	Tumour cells	0.286
CPI-SS055E061C9	LAMP1_FAM3C	simple:P11279	simple:Q92520	LAMP1	FAM3C	TRUE	TRUE	FALSE	InnateDB-All	FALSE	0.281	Endothelial cells|Tumor cells	Endothelial cells	Tumour cells	0.479
CPI-SC098C06330	TGFB1_TGFbeta receptor1	simple:P01137	complex:TGFbeta receptor1	TGFB1		TRUE	FALSE	TRUE	curated	FALSE	0.281	Endothelial cells|Tumor cells	Endothelial cells	Tumour cells	0.241
CPI-SS0DE0A486F	NRP1_VEGFA	simple:O14786	simple:P15692	NRP1	VEGFA	TRUE	TRUE	FALSE	curated	FALSE	0.281	Endothelial cells|Tumor cells	Endothelial cells	Tumour cells	0.36
CPI-SS0DA033F03	TNFRSF1A_GRN	simple:P19438	simple:P28799	TNFRSF1A	GRN	TRUE	TRUE	FALSE	IMEx,InnateDB-All,MINT	FALSE	0.312	Endothelial cells|Tumor cells	Endothelial cells	Tumour cells	0.801
CPI-SS014958F32	LGALS9_CD47	simple:O00182	simple:Q08722	LGALS9	CD47	TRUE	FALSE	TRUE	InnateDB-All	FALSE	0.312	Endothelial cells|Tumor cells	Endothelial cells	Tumour cells	0.5
CPI-SS0339AE950	SIRPA_CD47	simple:P78324	simple:Q08722	SIRPA	CD47	FALSE	TRUE	TRUE	curated	FALSE	0.328	Endothelial cells|Tumor cells	Endothelial cells	Tumour cells	0.412
CPI-SS09808DEAE	CD74_APP	simple:P04233	simple:P05067	CD74	APP	FALSE	TRUE	FALSE	curated	FALSE	0.438	Endothelial cells|Tumor cells	Endothelial cells	Tumour cells	1.941
CPI-SS0302E8E8F	CD74_COPA	simple:P04233	simple:P53621	CD74	COPA	TRUE	TRUE	FALSE	IMEx,IntAct	FALSE	0.469	Endothelial cells|Tumor cells	Endothelial cells	Tumour cells	1.691
CPI-SS0ABC5C1B8	CD74_MIF	simple:P04233	simple:P14174	CD74	MIF	TRUE	TRUE	FALSE	I2D,InnateDB-All	FALSE	0.484	Endothelial cells|Tumor cells	Endothelial cells	Tumour cells	2.267
CPI-SS034D36D2F	HLA-C_FAM3C	simple:HLAC	simple:Q92520	HLA-C	FAM3C	TRUE	TRUE	FALSE	InnateDB-All	FALSE	0.656	Endothelial cells|Tumor cells	Endothelial cells	Tumour cells	1.683
CPI-SS0CF0E4DE9	CCL2_CCR2	simple:P13500	simple:P41597	CCL2	CCR2	TRUE	FALSE	TRUE	curated	FALSE	0.047	Fibroblasts|B-cells	Fibroblasts	B cells	0.263
CPI-SC01195CB48	TNC_a8b1 complex	simple:P24821	complex:a8b1 complex	TNC		TRUE	FALSE	FALSE	curated	TRUE	0.062	Fibroblasts|B-cells	Fibroblasts	B cells	0.111
CPI-SS08B249DBA	CCL2_CCR10	simple:P13500	simple:P46092	CCL2	CCR10	TRUE	FALSE	TRUE	I2D	FALSE	0.062	Fibroblasts|B-cells	Fibroblasts	B cells	0.279
CPI-SS09C06644C	CADM3_CADM1	simple:Q8N126	simple:Q9BY67	CADM3	CADM1	FALSE	FALSE	FALSE	curated	FALSE	0.078	Fibroblasts|B-cells	Fibroblasts	B cells	0.216
CPI-SC092C3E4DF	FN1_a8b1 complex	simple:P02751	complex:a8b1 complex	FN1		TRUE	FALSE	FALSE	curated	TRUE	0.094	Fibroblasts|B-cells	Fibroblasts	B cells	1.005
CPI-SS0481D83A4	EGFR_AREG	simple:P00533	simple:P15514	EGFR	AREG	TRUE	TRUE	FALSE	curated	FALSE	0.109	Fibroblasts|B-cells	Fibroblasts	B cells	0.186
CPI-SS0CCCF7C69	PLXNB1_SEMA4D	simple:O43157	simple:Q92854	PLXNB1	SEMA4D	TRUE	TRUE	TRUE	curated	FALSE	0.125	Fibroblasts|B-cells	Fibroblasts	B cells	0.084
CPI-SS00F4DDF4B	PTN_PTPRS	simple:P21246	simple:Q13332	PTN	PTPRS	TRUE	FALSE	TRUE	I2D,IMEx,InnateDB-All,IntAct	FALSE	0.125	Fibroblasts|B-cells	Fibroblasts	B cells	0.194
CPI-SS0D0252D87	AXL_IL15RA	simple:P30530	simple:Q13261	AXL	IL15RA	TRUE	TRUE	TRUE	I2D	FALSE	0.141	Fibroblasts|B-cells	Fibroblasts	B cells	0.249
CPI-SS0EFE0B07A	CXCL12_CXCR3	simple:P48061	simple:P49682	CXCL12	CXCR3	TRUE	FALSE	TRUE	guidetopharmacology.org	FALSE	0.172	Fibroblasts|B-cells	Fibroblasts	B cells	0.429
CPI-SC08E97F7CA	VCAM1_a4b7 complex	simple:P19320	complex:a4b7 complex	VCAM1		FALSE	FALSE	FALSE	curated	TRUE	0.188	Fibroblasts|B-cells	Fibroblasts	B cells	0.255
CPI-SC0B4D7E0FF	FN1_a4b7 complex	simple:P02751	complex:a4b7 complex	FN1		TRUE	FALSE	FALSE	curated	TRUE	0.188	Fibroblasts|B-cells	Fibroblasts	B cells	1.054
CPI-SC0EEF3A379	LAMC1_a6b1 complex	simple:P11047	complex:a6b1 complex	LAMC1		TRUE	FALSE	FALSE	curated	TRUE	0.219	Fibroblasts|B-cells	Fibroblasts	B cells	0.329
CPI-SS0A28DCA72	CXCL12_CXCR4	simple:P48061	simple:P61073	CXCL12	CXCR4	TRUE	FALSE	TRUE	curated	FALSE	0.266	Fibroblasts|B-cells	Fibroblasts	B cells	0.783
CPI-SS02A0FF87F	FAM3C_CLEC2D	simple:Q92520	simple:Q9UHP7	FAM3C	CLEC2D	TRUE	FALSE	TRUE	IMEx,InnateDB-All,IntAct	FALSE	0.281	Fibroblasts|B-cells	Fibroblasts	B cells	0.363
CPI-SS055E061C9	LAMP1_FAM3C	simple:P11279	simple:Q92520	LAMP1	FAM3C	TRUE	TRUE	FALSE	InnateDB-All	FALSE	0.281	Fibroblasts|B-cells	Fibroblasts	B cells	0.428
CPI-SS08FAC0A55	PLXNB2_SEMA4D	simple:O15031	simple:Q92854	PLXNB2	SEMA4D	FALSE	TRUE	TRUE	curated	FALSE	0.297	Fibroblasts|B-cells	Fibroblasts	B cells	0.193
CPI-SS06CBC985C	LTBR_LTB	simple:P36941	simple:Q06643	LTBR	LTB	FALSE	TRUE	FALSE	curated	FALSE	0.328	Fibroblasts|B-cells	Fibroblasts	B cells	0.273
CPI-SS03A4F7DC8	AXL_GAS6	simple:P30530	simple:Q14393	AXL	GAS6	TRUE	TRUE	FALSE	guidetopharmacology.org	FALSE	0.344	Fibroblasts|B-cells	Fibroblasts	B cells	0.298
CPI-SS0889E281D	CADM1_CADM1	simple:Q9BY67	simple:Q9BY67	CADM1	CADM1	FALSE	FALSE	FALSE	curated	FALSE	0.344	Fibroblasts|B-cells	Fibroblasts	B cells	0.179
CPI-SS02ACCF1F7	MIF_TNFRSF14	simple:P14174	simple:Q92956	MIF	TNFRSF14	TRUE	FALSE	TRUE	I2D,IntAct	FALSE	0.375	Fibroblasts|B-cells	Fibroblasts	B cells	0.7
CPI-SS043E0F61D	PTGER3_GHRL	simple:P43115	simple:Q9UBU3	PTGER3	GHRL	TRUE	TRUE	FALSE	InnateDB-All	FALSE	0.016	Fibroblasts|Dendritic cells	Fibroblasts	Dendritic cells	0.28
CPI-SS05D406038	PTGIR_GHRL	simple:P43119	simple:Q9UBU3	PTGIR	GHRL	TRUE	TRUE	FALSE	InnateDB-All	FALSE	0.016	Fibroblasts|Dendritic cells	Fibroblasts	Dendritic cells	0.153
CPI-SC0C3E2D267	F10_aMb2 complex	simple:P00742	complex:aMb2 complex	F10		TRUE	FALSE	FALSE	curated	TRUE	0.062	Fibroblasts|Dendritic cells	Fibroblasts	Dendritic cells	0.221
CPI-SC0D5CFA431	TGFB3_TGFbeta receptor1	simple:P10600	complex:TGFbeta receptor1	TGFB3		TRUE	FALSE	TRUE	curated	FALSE	0.062	Fibroblasts|Dendritic cells	Fibroblasts	Dendritic cells	0.174
CPI-SS00D9A0644	FGFR2_CD83	simple:P21802	simple:Q01151	FGFR2	CD83	TRUE	TRUE	TRUE	InnateDB-All	FALSE	0.062	Fibroblasts|Dendritic cells	Fibroblasts	Dendritic cells	0.49
CPI-CS06D50EBF8	OSMR_OSM	complex:OSMR	simple:P13725		OSM	TRUE	TRUE	FALSE	curated	FALSE	0.062	Fibroblasts|Dendritic cells	Fibroblasts	Dendritic cells	0.177
CPI-SS09C06644C	CADM3_CADM1	simple:Q8N126	simple:Q9BY67	CADM3	CADM1	FALSE	FALSE	FALSE	curated	FALSE	0.078	Fibroblasts|Dendritic cells	Fibroblasts	Dendritic cells	0.197
CPI-SC0A05D3880	THY1_aMb2 complex	simple:P04216	complex:aMb2 complex	THY1		FALSE	FALSE	FALSE	curated	TRUE	0.078	Fibroblasts|Dendritic cells	Fibroblasts	Dendritic cells	0.766
CPI-CS0DEBE7B69	IL1 receptor_IL1RN	complex:IL1 receptor	simple:P18510		IL1RN	TRUE	TRUE	FALSE	curated	FALSE	0.094	Fibroblasts|Dendritic cells	Fibroblasts	Dendritic cells	0.091
CPI-SS0C10824C7	EGFR_HBEGF	simple:P00533	simple:Q99075	EGFR	HBEGF	TRUE	TRUE	TRUE	curated	FALSE	0.094	Fibroblasts|Dendritic cells	Fibroblasts	Dendritic cells	0.3
CPI-CS05426BFFA	IL1 receptor_IL1B	complex:IL1 receptor	simple:P01584		IL1B	TRUE	TRUE	FALSE	curated	FALSE	0.094	Fibroblasts|Dendritic cells	Fibroblasts	Dendritic cells	0.298
CPI-CS0E661878B	LIFR_OSM	complex:LIFR	simple:P13725		OSM	TRUE	TRUE	FALSE	curated	FALSE	0.094	Fibroblasts|Dendritic cells	Fibroblasts	Dendritic cells	0.146
CPI-SS0837E9F59	JAG1_NOTCH4	simple:P78504	simple:Q99466	JAG1	NOTCH4	FALSE	FALSE	TRUE	curated	FALSE	0.094	Fibroblasts|Dendritic cells	Fibroblasts	Dendritic cells	0.168
CPI-SS08CA619FE	EGFR_GRN	simple:P00533	simple:P28799	EGFR	GRN	TRUE	TRUE	FALSE	InnateDB-All	FALSE	0.094	Fibroblasts|Dendritic cells	Fibroblasts	Dendritic cells	1.075
CPI-SC0527EEE7A	C3_aMb2 complex	simple:P01024	complex:aMb2 complex	C3		TRUE	FALSE	FALSE	curated	TRUE	0.094	Fibroblasts|Dendritic cells	Fibroblasts	Dendritic cells	0.779
CPI-SC0F9DD28F3	JAM3_aMb2 complex	simple:Q9BX67	complex:aMb2 complex	JAM3		TRUE	FALSE	FALSE	curated	TRUE	0.094	Fibroblasts|Dendritic cells	Fibroblasts	Dendritic cells	0.175
CPI-SC0C6B54D7A	THY1_aXb2 complex	simple:P04216	complex:aXb2 complex	THY1		FALSE	FALSE	FALSE	curated	TRUE	0.094	Fibroblasts|Dendritic cells	Fibroblasts	Dendritic cells	0.783
CPI-SC0BC542ACC	TNC_a4b1 complex	simple:P24821	complex:a4b1 complex	TNC		TRUE	FALSE	FALSE	curated	TRUE	0.094	Fibroblasts|Dendritic cells	Fibroblasts	Dendritic cells	0.145
CPI-SS0481D83A4	EGFR_AREG	simple:P00533	simple:P15514	EGFR	AREG	TRUE	TRUE	FALSE	curated	FALSE	0.109	Fibroblasts|Dendritic cells	Fibroblasts	Dendritic cells	0.778
CPI-SS088A0A760	EGFR_COPA	simple:P00533	simple:P53621	EGFR	COPA	TRUE	TRUE	FALSE	InnateDB-All	FALSE	0.109	Fibroblasts|Dendritic cells	Fibroblasts	Dendritic cells	0.221
CPI-SS068C129D6	CSF1_SIRPA	simple:P09603	simple:P78324	CSF1	SIRPA	TRUE	FALSE	TRUE	I2D	FALSE	0.109	Fibroblasts|Dendritic cells	Fibroblasts	Dendritic cells	0.22
CPI-SC01833C7FC	PLA2G2A_a4b1 complex	simple:P14555	complex:a4b1 complex	PLA2G2A		TRUE	FALSE	FALSE	curated	TRUE	0.109	Fibroblasts|Dendritic cells	Fibroblasts	Dendritic cells	0.393
CPI-SC0A9458008	ICAM1_aXb2 complex	simple:P05362	complex:aXb2 complex	ICAM1		FALSE	TRUE	FALSE	curated	TRUE	0.125	Fibroblasts|Dendritic cells	Fibroblasts	Dendritic cells	0.183
CPI-SS0CCCF7C69	PLXNB1_SEMA4D	simple:O43157	simple:Q92854	PLXNB1	SEMA4D	TRUE	TRUE	TRUE	curated	FALSE	0.125	Fibroblasts|Dendritic cells	Fibroblasts	Dendritic cells	0.094
CPI-SS09A3FA737	NAMPT_P2RY6	simple:P43490	simple:Q15077	NAMPT	P2RY6	TRUE	FALSE	TRUE	IMEx,IntAct	FALSE	0.125	Fibroblasts|Dendritic cells	Fibroblasts	Dendritic cells	0.311
CPI-SS03E48EFEA	C3_C3AR1	simple:P01024	simple:Q16581	C3	C3AR1	TRUE	FALSE	TRUE	guidetopharmacology.org	FALSE	0.125	Fibroblasts|Dendritic cells	Fibroblasts	Dendritic cells	0.829
CPI-SC0B6D68FD5	ICAM1_aMb2 complex	simple:P05362	complex:aMb2 complex	ICAM1		FALSE	TRUE	FALSE	curated	TRUE	0.125	Fibroblasts|Dendritic cells	Fibroblasts	Dendritic cells	0.166
CPI-SC06364D669	FN1_a4b1 complex	simple:P02751	complex:a4b1 complex	FN1		TRUE	FALSE	FALSE	curated	TRUE	0.141	Fibroblasts|Dendritic cells	Fibroblasts	Dendritic cells	1.04
CPI-SC070D5A96F	JAM2_a4b1 complex	simple:P57087	complex:a4b1 complex	JAM2		FALSE	FALSE	FALSE	curated	TRUE	0.141	Fibroblasts|Dendritic cells	Fibroblasts	Dendritic cells	0.119
CPI-SC0A9EB628A	VCAM1_a4b1 complex	simple:P19320	complex:a4b1 complex	VCAM1		FALSE	FALSE	FALSE	curated	TRUE	0.141	Fibroblasts|Dendritic cells	Fibroblasts	Dendritic cells	0.24
CPI-SS0055264F3	EGFR_TGFB1	simple:P00533	simple:P01137	EGFR	TGFB1	TRUE	TRUE	FALSE	IMEx,InnateDB-All,MINT	FALSE	0.141	Fibroblasts|Dendritic cells	Fibroblasts	Dendritic cells	0.319
CPI-SS08920B6FF	PODXL_SELL	simple:O00592	simple:P14151	PODXL	SELL	FALSE	FALSE	FALSE	curated	FALSE	0.141	Fibroblasts|Dendritic cells	Fibroblasts	Dendritic cells	0.279
CPI-SS01560CA22	CD99_PILRA	simple:P14209	simple:Q9UKJ1	CD99	PILRA	TRUE	FALSE	TRUE	curated	FALSE	0.156	Fibroblasts|Dendritic cells	Fibroblasts	Dendritic cells	1.035
CPI-SS065F7DA2A	COPA_P2RY6	simple:P53621	simple:Q15077	COPA	P2RY6	TRUE	FALSE	TRUE	IMEx,IntAct	FALSE	0.156	Fibroblasts|Dendritic cells	Fibroblasts	Dendritic cells	0.309
CPI-SS0A76A8E97	HLA-F_LILRB2	simple:P30511	simple:Q8N423	HLA-F	LILRB2	FALSE	FALSE	TRUE	curated	FALSE	0.172	Fibroblasts|Dendritic cells	Fibroblasts	Dendritic cells	0.228
CPI-SS00150FB64	HLA-F_LILRB1	simple:P30511	simple:Q8NHL6	HLA-F	LILRB1	TRUE	FALSE	TRUE	curated	FALSE	0.172	Fibroblasts|Dendritic cells	Fibroblasts	Dendritic cells	0.196
CPI-SS0EFE0B07A	CXCL12_CXCR3	simple:P48061	simple:P49682	CXCL12	CXCR3	TRUE	FALSE	TRUE	guidetopharmacology.org	FALSE	0.172	Fibroblasts|Dendritic cells	Fibroblasts	Dendritic cells	0.501
CPI-SS0632A027A	CD44_HBEGF	simple:P16070	simple:Q99075	CD44	HBEGF	TRUE	TRUE	TRUE	I2D,InnateDB-All	FALSE	0.172	Fibroblasts|Dendritic cells	Fibroblasts	Dendritic cells	0.36
CPI-SS03133B4F2	TFRC_TNFSF13B	simple:P02786	simple:Q9Y275	TFRC	TNFSF13B	TRUE	TRUE	FALSE	IMEx,IntAct	FALSE	0.172	Fibroblasts|Dendritic cells	Fibroblasts	Dendritic cells	0.452
CPI-SS06CCF5A54	ANXA1_FPR3	simple:P04083	simple:P25089	ANXA1	FPR3	TRUE	FALSE	TRUE	guidetopharmacology.org	FALSE	0.188	Fibroblasts|Dendritic cells	Fibroblasts	Dendritic cells	0.868
CPI-SS05B1FA8A8	LRP6_CKLF	simple:O75581	simple:Q9UBR5	LRP6	CKLF	TRUE	TRUE	FALSE	IMEx,IntAct	FALSE	0.188	Fibroblasts|Dendritic cells	Fibroblasts	Dendritic cells	0.814
CPI-SC08E97F7CA	VCAM1_a4b7 complex	simple:P19320	complex:a4b7 complex	VCAM1		FALSE	FALSE	FALSE	curated	TRUE	0.188	Fibroblasts|Dendritic cells	Fibroblasts	Dendritic cells	0.253
CPI-SC0B4D7E0FF	FN1_a4b7 complex	simple:P02751	complex:a4b7 complex	FN1		TRUE	FALSE	FALSE	curated	TRUE	0.188	Fibroblasts|Dendritic cells	Fibroblasts	Dendritic cells	1.053
CPI-SS09C4FCB90	ICAM1_SPN	simple:P05362	simple:P16150	ICAM1	SPN	FALSE	TRUE	FALSE	curated	FALSE	0.188	Fibroblasts|Dendritic cells	Fibroblasts	Dendritic cells	0.239
CPI-SS083CBFACD	MDK_SORL1	simple:P21741	simple:Q92673	MDK	SORL1	TRUE	FALSE	TRUE	InnateDB-All	FALSE	0.188	Fibroblasts|Dendritic cells	Fibroblasts	Dendritic cells	0.945
CPI-SS0C85BC9AF	PROS1_AXL	simple:P07225	simple:P30530	PROS1	AXL	TRUE	FALSE	TRUE	guidetopharmacology.org	FALSE	0.203	Fibroblasts|Dendritic cells	Fibroblasts	Dendritic cells	0.377
CPI-SS060B82BBC	JAG1_NOTCH2	simple:P78504	simple:Q04721	JAG1	NOTCH2	FALSE	FALSE	TRUE	curated	FALSE	0.203	Fibroblasts|Dendritic cells	Fibroblasts	Dendritic cells	0.271
CPI-SS0F739D3DB	ANXA1_FPR1	simple:P04083	simple:P21462	ANXA1	FPR1	TRUE	FALSE	TRUE	guidetopharmacology.org	FALSE	0.203	Fibroblasts|Dendritic cells	Fibroblasts	Dendritic cells	0.912
CPI-SC096929DB0	FN1_aVb1 complex	simple:P02751	complex:aVb1 complex	FN1		TRUE	FALSE	FALSE	curated	TRUE	0.219	Fibroblasts|Dendritic cells	Fibroblasts	Dendritic cells	1.029
CPI-SS0D4C221B8	ICAM1_AREG	simple:P05362	simple:P15514	ICAM1	AREG	TRUE	TRUE	FALSE	InnateDB-All	FALSE	0.219	Fibroblasts|Dendritic cells	Fibroblasts	Dendritic cells	0.732
CPI-SS042A6F835	IGF2_IGF2R	simple:P01344	simple:P11717	IGF2	IGF2R	TRUE	FALSE	TRUE	curated	FALSE	0.219	Fibroblasts|Dendritic cells	Fibroblasts	Dendritic cells	0.467
CPI-SS0AB21032D	PLXNB2_SEMA4C	simple:O15031	simple:Q9C0C4	PLXNB2	SEMA4C	FALSE	TRUE	TRUE	curated	FALSE	0.219	Fibroblasts|Dendritic cells	Fibroblasts	Dendritic cells	0.192
CPI-SS0F00D756A	CD40_TNFSF13B	simple:P25942	simple:Q9Y275	CD40	TNFSF13B	TRUE	TRUE	FALSE	I2D,InnateDB	FALSE	0.219	Fibroblasts|Dendritic cells	Fibroblasts	Dendritic cells	0.492
CPI-SS006C6537E	MDK_LRP1	simple:P21741	simple:Q07954	MDK	LRP1	TRUE	FALSE	TRUE	I2D,InnateDB-All	FALSE	0.234	Fibroblasts|Dendritic cells	Fibroblasts	Dendritic cells	0.879
CPI-SS0E23CEB91	LGALS9_HAVCR2	simple:O00182	simple:Q8TDQ0	LGALS9	HAVCR2	TRUE	FALSE	TRUE	curated	FALSE	0.234	Fibroblasts|Dendritic cells	Fibroblasts	Dendritic cells	0.284
CPI-SS0A28DCA72	CXCL12_CXCR4	simple:P48061	simple:P61073	CXCL12	CXCR4	TRUE	FALSE	TRUE	curated	FALSE	0.266	Fibroblasts|Dendritic cells	Fibroblasts	Dendritic cells	1.266
CPI-SS0E00478B4	NRP2_VEGFA	simple:O60462	simple:P15692	NRP2	VEGFA	TRUE	TRUE	FALSE	curated	FALSE	0.266	Fibroblasts|Dendritic cells	Fibroblasts	Dendritic cells	0.292
CPI-SS0F3D40856	PGRMC2_CCL4L2	simple:O15173	simple:Q8NHW4	PGRMC2	CCL4L2	TRUE	TRUE	FALSE	IMEx,IntAct	FALSE	0.281	Fibroblasts|Dendritic cells	Fibroblasts	Dendritic cells	0.308
CPI-SS02A0FF87F	FAM3C_CLEC2D	simple:Q92520	simple:Q9UHP7	FAM3C	CLEC2D	TRUE	FALSE	TRUE	IMEx,InnateDB-All,IntAct	FALSE	0.281	Fibroblasts|Dendritic cells	Fibroblasts	Dendritic cells	0.368
CPI-SS0DE0A486F	NRP1_VEGFA	simple:O14786	simple:P15692	NRP1	VEGFA	TRUE	TRUE	FALSE	curated	FALSE	0.281	Fibroblasts|Dendritic cells	Fibroblasts	Dendritic cells	0.257
CPI-SS08FAC0A55	PLXNB2_SEMA4D	simple:O15031	simple:Q92854	PLXNB2	SEMA4D	FALSE	TRUE	TRUE	curated	FALSE	0.297	Fibroblasts|Dendritic cells	Fibroblasts	Dendritic cells	0.204
CPI-SS0DA033F03	TNFRSF1A_GRN	simple:P19438	simple:P28799	TNFRSF1A	GRN	TRUE	TRUE	FALSE	IMEx,InnateDB-All,MINT	FALSE	0.312	Fibroblasts|Dendritic cells	Fibroblasts	Dendritic cells	1.359
CPI-SS06CBC985C	LTBR_LTB	simple:P36941	simple:Q06643	LTBR	LTB	FALSE	TRUE	FALSE	curated	FALSE	0.328	Fibroblasts|Dendritic cells	Fibroblasts	Dendritic cells	0.349
CPI-SS0339AE950	SIRPA_CD47	simple:P78324	simple:Q08722	SIRPA	CD47	FALSE	TRUE	TRUE	curated	FALSE	0.328	Fibroblasts|Dendritic cells	Fibroblasts	Dendritic cells	0.368
CPI-SS03A4F7DC8	AXL_GAS6	simple:P30530	simple:Q14393	AXL	GAS6	TRUE	TRUE	FALSE	guidetopharmacology.org	FALSE	0.344	Fibroblasts|Dendritic cells	Fibroblasts	Dendritic cells	0.304
CPI-SS0703338F5	LGALS9_CD44	simple:O00182	simple:P16070	LGALS9	CD44	TRUE	FALSE	TRUE	InnateDB	FALSE	0.375	Fibroblasts|Dendritic cells	Fibroblasts	Dendritic cells	0.492
CPI-SS02ACCF1F7	MIF_TNFRSF14	simple:P14174	simple:Q92956	MIF	TNFRSF14	TRUE	FALSE	TRUE	I2D,IntAct	FALSE	0.375	Fibroblasts|Dendritic cells	Fibroblasts	Dendritic cells	0.767
CPI-CS02899BF8B	ACVR_1B2A receptor_INHBB	complex:ACVR_1B2A receptor	simple:P09529		INHBB	TRUE	TRUE	FALSE	curated	FALSE	0.031	Fibroblasts|Endothelial cells	Fibroblasts	Endothelial cells	0.139
CPI-SC07ECBFCA7	COL1A1_a10b1 complex	simple:P02452	complex:a10b1 complex	COL1A1		TRUE	FALSE	FALSE	curated	TRUE	0.031	Fibroblasts|Endothelial cells	Fibroblasts	Endothelial cells	1.829
CPI-SC0A199B69E	COL10A1_a10b1 complex	simple:Q03692	complex:a10b1 complex	COL10A1		TRUE	FALSE	FALSE	curated	TRUE	0.031	Fibroblasts|Endothelial cells	Fibroblasts	Endothelial cells	0.224
CPI-SC056BF6CBB	TNC_a9b1 complex	simple:P24821	complex:a9b1 complex	TNC		TRUE	FALSE	FALSE	curated	TRUE	0.031	Fibroblasts|Endothelial cells	Fibroblasts	Endothelial cells	0.151
CPI-SC01C699B73	COL6A6_a10b1 complex	simple:A6NMZ7	complex:a10b1 complex	COL6A6		TRUE	FALSE	FALSE	curated	TRUE	0.031	Fibroblasts|Endothelial cells	Fibroblasts	Endothelial cells	0.175
CPI-CS073233FCC	ACVR_1A2A receptor_INHBB	complex:ACVR_1A2A receptor	simple:P09529		INHBB	TRUE	TRUE	FALSE	curated	FALSE	0.031	Fibroblasts|Endothelial cells	Fibroblasts	Endothelial cells	0.139
CPI-SS0C4D54E39	NOTCH3_JAG2	simple:Q9UM47	simple:Q9Y219	NOTCH3	JAG2	FALSE	TRUE	FALSE	curated	FALSE	0.031	Fibroblasts|Endothelial cells	Fibroblasts	Endothelial cells	0.339
CPI-SC0F516B854	COL5A2_a10b1 complex	simple:P05997	complex:a10b1 complex	COL5A2		TRUE	FALSE	FALSE	curated	TRUE	0.031	Fibroblasts|Endothelial cells	Fibroblasts	Endothelial cells	0.737
CPI-SC041DEF0FB	COL5A1_a10b1 complex	simple:P20908	complex:a10b1 complex	COL5A1		TRUE	FALSE	FALSE	curated	TRUE	0.031	Fibroblasts|Endothelial cells	Fibroblasts	Endothelial cells	0.659
CPI-SC0C907A888	COL8A2_a10b1 complex	simple:P25067	complex:a10b1 complex	COL8A2		TRUE	FALSE	FALSE	curated	TRUE	0.031	Fibroblasts|Endothelial cells	Fibroblasts	Endothelial cells	0.144
CPI-SC08B1D5269	COL5A3_a10b1 complex	simple:P25940	complex:a10b1 complex	COL5A3		TRUE	FALSE	FALSE	curated	TRUE	0.031	Fibroblasts|Endothelial cells	Fibroblasts	Endothelial cells	0.195
CPI-SC067433F6B	COL3A1_a10b1 complex	simple:P02461	complex:a10b1 complex	COL3A1		TRUE	FALSE	FALSE	curated	TRUE	0.031	Fibroblasts|Endothelial cells	Fibroblasts	Endothelial cells	1.604
CPI-SS0DC2A6D35	IL6_HRH1	simple:P05231	simple:P35367	IL6	HRH1	TRUE	FALSE	TRUE	IMEx,InnateDB-All,IntAct	FALSE	0.031	Fibroblasts|Endothelial cells	Fibroblasts	Endothelial cells	0.115
CPI-SC05CCF815E	COL1A2_a2b1 complex	simple:P08123	complex:a2b1 complex	COL1A2		TRUE	FALSE	FALSE	curated	TRUE	0.031	Fibroblasts|Endothelial cells	Fibroblasts	Endothelial cells	1.766
CPI-SC0CA7B34A5	COL5A2_a2b1 complex	simple:P05997	complex:a2b1 complex	COL5A2		TRUE	FALSE	FALSE	curated	TRUE	0.031	Fibroblasts|Endothelial cells	Fibroblasts	Endothelial cells	0.697
CPI-SC054484F7B	COL3A1_a2b1 complex	simple:P02461	complex:a2b1 complex	COL3A1		TRUE	FALSE	FALSE	curated	TRUE	0.031	Fibroblasts|Endothelial cells	Fibroblasts	Endothelial cells	1.565
CPI-SC01EA4FF6B	COL1A1_a2b1 complex	simple:P02452	complex:a2b1 complex	COL1A1		TRUE	FALSE	FALSE	curated	TRUE	0.031	Fibroblasts|Endothelial cells	Fibroblasts	Endothelial cells	1.79
CPI-SC05D87F723	COL6A6_a2b1 complex	simple:A6NMZ7	complex:a2b1 complex	COL6A6		TRUE	FALSE	FALSE	curated	TRUE	0.031	Fibroblasts|Endothelial cells	Fibroblasts	Endothelial cells	0.136
CPI-SS0BAB460FF	ANGPT2_TEK	simple:O15123	simple:Q02763	ANGPT2	TEK	TRUE	FALSE	TRUE	curated	FALSE	0.031	Fibroblasts|Endothelial cells	Fibroblasts	Endothelial cells	0.251
CPI-SC035134F18	COL5A1_a2b1 complex	simple:P20908	complex:a2b1 complex	COL5A1		TRUE	FALSE	FALSE	curated	TRUE	0.031	Fibroblasts|Endothelial cells	Fibroblasts	Endothelial cells	0.62
CPI-SC0FC645961	COL5A3_a2b1 complex	simple:P25940	complex:a2b1 complex	COL5A3		TRUE	FALSE	FALSE	curated	TRUE	0.031	Fibroblasts|Endothelial cells	Fibroblasts	Endothelial cells	0.155
CPI-SC03C093767	COL10A1_a2b1 complex	simple:Q03692	complex:a2b1 complex	COL10A1		TRUE	FALSE	FALSE	curated	TRUE	0.031	Fibroblasts|Endothelial cells	Fibroblasts	Endothelial cells	0.184
CPI-SC04B354AE3	COL8A2_a2b1 complex	simple:P25067	complex:a2b1 complex	COL8A2		TRUE	FALSE	FALSE	curated	TRUE	0.031	Fibroblasts|Endothelial cells	Fibroblasts	Endothelial cells	0.105
CPI-SC0F8101D41	COL8A1_a10b1 complex	simple:P27658	complex:a10b1 complex	COL8A1		TRUE	FALSE	FALSE	curated	TRUE	0.047	Fibroblasts|Endothelial cells	Fibroblasts	Endothelial cells	0.544
CPI-SC011F01833	COL1A2_a10b1 complex	simple:P08123	complex:a10b1 complex	COL1A2		TRUE	FALSE	FALSE	curated	TRUE	0.047	Fibroblasts|Endothelial cells	Fibroblasts	Endothelial cells	1.805
CPI-SS068C742A1	FGF1_TGFBR3	simple:P05230	simple:Q03167	FGF1	TGFBR3	TRUE	FALSE	TRUE	InnateDB-All	FALSE	0.047	Fibroblasts|Endothelial cells	Fibroblasts	Endothelial cells	0.312
CPI-SC062D34C2A	VCAM1_a9b1 complex	simple:P19320	complex:a9b1 complex	VCAM1		FALSE	FALSE	FALSE	curated	TRUE	0.047	Fibroblasts|Endothelial cells	Fibroblasts	Endothelial cells	0.246
CPI-SC07375C073	COL6A3_a10b1 complex	simple:P12111	complex:a10b1 complex	COL6A3		TRUE	FALSE	FALSE	curated	TRUE	0.047	Fibroblasts|Endothelial cells	Fibroblasts	Endothelial cells	0.82
CPI-SS0D46E2B45	TGFB3_TGFBR3	simple:P10600	simple:Q03167	TGFB3	TGFBR3	TRUE	FALSE	TRUE	curated	FALSE	0.047	Fibroblasts|Endothelial cells	Fibroblasts	Endothelial cells	0.365
CPI-SS06A0B20BD	FGFR2_EPHA4	simple:P21802	simple:P54764	FGFR2	EPHA4	TRUE	TRUE	TRUE	I2D,InnateDB-All	FALSE	0.062	Fibroblasts|Endothelial cells	Fibroblasts	Endothelial cells	0.155
CPI-SS0B9B3870A	VEGFA_FLT1	simple:P15692	simple:P17948	VEGFA	FLT1	TRUE	FALSE	TRUE	curated	FALSE	0.062	Fibroblasts|Endothelial cells	Fibroblasts	Endothelial cells	0.459
CPI-SC0CE6F5084	COL27A1_a2b1 complex	simple:Q8IZC6	complex:a2b1 complex	COL27A1		TRUE	FALSE	FALSE	curated	TRUE	0.062	Fibroblasts|Endothelial cells	Fibroblasts	Endothelial cells	0.169
CPI-SC02131C05A	COL12A1_a10b1 complex	simple:Q99715	complex:a10b1 complex	COL12A1		TRUE	FALSE	FALSE	curated	TRUE	0.062	Fibroblasts|Endothelial cells	Fibroblasts	Endothelial cells	0.439
CPI-SC01195CB48	TNC_a8b1 complex	simple:P24821	complex:a8b1 complex	TNC		TRUE	FALSE	FALSE	curated	TRUE	0.062	Fibroblasts|Endothelial cells	Fibroblasts	Endothelial cells	0.136
CPI-SC0F94B2CF9	COL16A1_a10b1 complex	simple:Q07092	complex:a10b1 complex	COL16A1		TRUE	FALSE	FALSE	curated	TRUE	0.062	Fibroblasts|Endothelial cells	Fibroblasts	Endothelial cells	0.359
CPI-SC015980AEB	COL14A1_a10b1 complex	simple:Q05707	complex:a10b1 complex	COL14A1		TRUE	FALSE	FALSE	curated	TRUE	0.062	Fibroblasts|Endothelial cells	Fibroblasts	Endothelial cells	0.345
CPI-SC0F300DE24	COL12A1_a2b1 complex	simple:Q99715	complex:a2b1 complex	COL12A1		TRUE	FALSE	FALSE	curated	TRUE	0.062	Fibroblasts|Endothelial cells	Fibroblasts	Endothelial cells	0.4
CPI-SS0659DBE72	EFNA4_EPHA4	simple:P52798	simple:P54764	EFNA4	EPHA4	TRUE	FALSE	TRUE	curated	FALSE	0.062	Fibroblasts|Endothelial cells	Fibroblasts	Endothelial cells	0.18
CPI-SS0C03F7CDC	VEGFA_KDR	simple:P15692	simple:P35968	VEGFA	KDR	TRUE	FALSE	TRUE	curated	FALSE	0.062	Fibroblasts|Endothelial cells	Fibroblasts	Endothelial cells	0.251
CPI-SC069F95780	COL8A2_a1b1 complex	simple:P25067	complex:a1b1 complex	COL8A2		TRUE	FALSE	FALSE	curated	TRUE	0.062	Fibroblasts|Endothelial cells	Fibroblasts	Endothelial cells	0.204
CPI-SC0BC63F8C0	COL3A1_a1b1 complex	simple:P02461	complex:a1b1 complex	COL3A1		TRUE	FALSE	FALSE	curated	TRUE	0.062	Fibroblasts|Endothelial cells	Fibroblasts	Endothelial cells	1.664
CPI-SC0F73E9099	COL1A1_a1b1 complex	simple:P02452	complex:a1b1 complex	COL1A1		TRUE	FALSE	FALSE	curated	TRUE	0.062	Fibroblasts|Endothelial cells	Fibroblasts	Endothelial cells	1.889
CPI-SC0B808E56A	COL6A6_a1b1 complex	simple:A6NMZ7	complex:a1b1 complex	COL6A6		TRUE	FALSE	FALSE	curated	TRUE	0.062	Fibroblasts|Endothelial cells	Fibroblasts	Endothelial cells	0.235
CPI-SS090FC28E1	EPHB6_EFNB2	simple:O15197	simple:P52799	EPHB6	EFNB2	TRUE	TRUE	TRUE	curated	FALSE	0.062	Fibroblasts|Endothelial cells	Fibroblasts	Endothelial cells	0.291
CPI-SS0B9E8C0DE	EPHB2_EFNB2	simple:P29323	simple:P52799	EPHB2	EFNB2	FALSE	TRUE	TRUE	curated	FALSE	0.062	Fibroblasts|Endothelial cells	Fibroblasts	Endothelial cells	0.25
CPI-SC0DAD29856	COL5A3_a1b1 complex	simple:P25940	complex:a1b1 complex	COL5A3		TRUE	FALSE	FALSE	curated	TRUE	0.062	Fibroblasts|Endothelial cells	Fibroblasts	Endothelial cells	0.254
CPI-SC01E9FAC20	COL16A1_a2b1 complex	simple:Q07092	complex:a2b1 complex	COL16A1		TRUE	FALSE	FALSE	curated	TRUE	0.062	Fibroblasts|Endothelial cells	Fibroblasts	Endothelial cells	0.32
CPI-SC0E0C50FCA	COL14A1_a2b1 complex	simple:Q05707	complex:a2b1 complex	COL14A1		TRUE	FALSE	FALSE	curated	TRUE	0.062	Fibroblasts|Endothelial cells	Fibroblasts	Endothelial cells	0.306
CPI-SC09C0B5D08	COL4A5_a2b1 complex	simple:P29400	complex:a2b1 complex	COL4A5		TRUE	FALSE	FALSE	curated	TRUE	0.062	Fibroblasts|Endothelial cells	Fibroblasts	Endothelial cells	0.111
CPI-SC058845C44	COL8A1_a2b1 complex	simple:P27658	complex:a2b1 complex	COL8A1		TRUE	FALSE	FALSE	curated	TRUE	0.062	Fibroblasts|Endothelial cells	Fibroblasts	Endothelial cells	0.504
CPI-SC0D870AE49	COL6A3_a2b1 complex	simple:P12111	complex:a2b1 complex	COL6A3		TRUE	FALSE	FALSE	curated	TRUE	0.062	Fibroblasts|Endothelial cells	Fibroblasts	Endothelial cells	0.78
CPI-SC0814068D9	COL6A2_a2b1 complex	simple:P12110	complex:a2b1 complex	COL6A2		TRUE	FALSE	FALSE	curated	TRUE	0.062	Fibroblasts|Endothelial cells	Fibroblasts	Endothelial cells	1.174
CPI-SC08D8A859F	COL6A1_a2b1 complex	simple:P12109	complex:a2b1 complex	COL6A1		TRUE	FALSE	FALSE	curated	TRUE	0.062	Fibroblasts|Endothelial cells	Fibroblasts	Endothelial cells	1.033
CPI-SS0FC01B947	EFNA5_EPHA4	simple:P52803	simple:P54764	EFNA5	EPHA4	FALSE	FALSE	TRUE	curated	FALSE	0.062	Fibroblasts|Endothelial cells	Fibroblasts	Endothelial cells	0.218
CPI-SC0FBFA176B	COL11A1_a2b1 complex	simple:P12107	complex:a2b1 complex	COL11A1		TRUE	FALSE	FALSE	curated	TRUE	0.062	Fibroblasts|Endothelial cells	Fibroblasts	Endothelial cells	0.239
CPI-SS0755A26DD	FGF1_FGFR1	simple:P05230	simple:P11362	FGF1	FGFR1	TRUE	FALSE	TRUE	curated	FALSE	0.062	Fibroblasts|Endothelial cells	Fibroblasts	Endothelial cells	0.219
CPI-SC01115AAD1	COL10A1_a1b1 complex	simple:Q03692	complex:a1b1 complex	COL10A1		TRUE	FALSE	FALSE	curated	TRUE	0.062	Fibroblasts|Endothelial cells	Fibroblasts	Endothelial cells	0.283
CPI-SC0C9CBDD21	COL27A1_a10b1 complex	simple:Q8IZC6	complex:a10b1 complex	COL27A1		TRUE	FALSE	FALSE	curated	TRUE	0.062	Fibroblasts|Endothelial cells	Fibroblasts	Endothelial cells	0.208
CPI-SC0CE851065	COL6A2_a10b1 complex	simple:P12110	complex:a10b1 complex	COL6A2		TRUE	FALSE	FALSE	curated	TRUE	0.062	Fibroblasts|Endothelial cells	Fibroblasts	Endothelial cells	1.213
CPI-SC04936738A	COL11A1_a10b1 complex	simple:P12107	complex:a10b1 complex	COL11A1		TRUE	FALSE	FALSE	curated	TRUE	0.062	Fibroblasts|Endothelial cells	Fibroblasts	Endothelial cells	0.279
CPI-SC02B111AB0	COL6A1_a10b1 complex	simple:P12109	complex:a10b1 complex	COL6A1		TRUE	FALSE	FALSE	curated	TRUE	0.062	Fibroblasts|Endothelial cells	Fibroblasts	Endothelial cells	1.072
CPI-SS04C672963	ESAM_ESAM	simple:Q96AP7	simple:Q96AP7	ESAM	ESAM	FALSE	FALSE	FALSE	curated	FALSE	0.062	Fibroblasts|Endothelial cells	Fibroblasts	Endothelial cells	0.651
CPI-SC087556B01	COL4A5_a10b1 complex	simple:P29400	complex:a10b1 complex	COL4A5		TRUE	FALSE	FALSE	curated	TRUE	0.062	Fibroblasts|Endothelial cells	Fibroblasts	Endothelial cells	0.151
CPI-SS03105D292	CSF1_SLC7A1	simple:P09603	simple:P30825	CSF1	SLC7A1	TRUE	FALSE	TRUE	I2D	FALSE	0.062	Fibroblasts|Endothelial cells	Fibroblasts	Endothelial cells	0.143
CPI-SS02770D68F	NOTCH2_JAG2	simple:Q04721	simple:Q9Y219	NOTCH2	JAG2	FALSE	TRUE	FALSE	curated	FALSE	0.078	Fibroblasts|Endothelial cells	Fibroblasts	Endothelial cells	0.284
CPI-SC05992FDC8	COL5A1_a1b1 complex	simple:P20908	complex:a1b1 complex	COL5A1		TRUE	FALSE	FALSE	curated	TRUE	0.078	Fibroblasts|Endothelial cells	Fibroblasts	Endothelial cells	0.719
CPI-SS059EEFDC6	MIF_TNFRSF10D	simple:P14174	simple:Q9UBN6	MIF	TNFRSF10D	TRUE	FALSE	TRUE	I2D,IntAct	FALSE	0.078	Fibroblasts|Endothelial cells	Fibroblasts	Endothelial cells	0.714
CPI-SC0545E2502	COL5A2_a1b1 complex	simple:P05997	complex:a1b1 complex	COL5A2		TRUE	FALSE	FALSE	curated	TRUE	0.078	Fibroblasts|Endothelial cells	Fibroblasts	Endothelial cells	0.796
CPI-SS0DBFB8BEA	CCL2_ACKR1	simple:P13500	simple:Q16570	CCL2	ACKR1	TRUE	FALSE	TRUE	curated	FALSE	0.078	Fibroblasts|Endothelial cells	Fibroblasts	Endothelial cells	0.957
CPI-SC0B6F1A278	COL4A1_a10b1 complex	simple:P02462	complex:a10b1 complex	COL4A1		TRUE	FALSE	FALSE	curated	TRUE	0.078	Fibroblasts|Endothelial cells	Fibroblasts	Endothelial cells	0.289
CPI-SS0F15C1AB3	NRP2_SEMA3F	simple:O60462	simple:Q13275	NRP2	SEMA3F	TRUE	TRUE	FALSE	curated	FALSE	0.078	Fibroblasts|Endothelial cells	Fibroblasts	Endothelial cells	0.213
CPI-SS027CDEA08	NOTCH2_DLL4	simple:Q04721	simple:Q9NR61	NOTCH2	DLL4	FALSE	TRUE	FALSE	curated	FALSE	0.078	Fibroblasts|Endothelial cells	Fibroblasts	Endothelial cells	0.268
CPI-SC006E22794	COL1A2_a1b1 complex	simple:P08123	complex:a1b1 complex	COL1A2		TRUE	FALSE	FALSE	curated	TRUE	0.094	Fibroblasts|Endothelial cells	Fibroblasts	Endothelial cells	1.864
CPI-SS0C10824C7	EGFR_HBEGF	simple:P00533	simple:Q99075	EGFR	HBEGF	TRUE	TRUE	TRUE	curated	FALSE	0.094	Fibroblasts|Endothelial cells	Fibroblasts	Endothelial cells	0.213
CPI-SS095E52E66	TNFSF10_TNFRSF10D	simple:P50591	simple:Q9UBN6	TNFSF10	TNFRSF10D	TRUE	FALSE	TRUE	curated	FALSE	0.094	Fibroblasts|Endothelial cells	Fibroblasts	Endothelial cells	0.305
CPI-SC0E3784FFB	LAMC1_a2b1 complex	simple:P11047	complex:a2b1 complex	LAMC1		TRUE	FALSE	FALSE	curated	TRUE	0.094	Fibroblasts|Endothelial cells	Fibroblasts	Endothelial cells	0.287
CPI-SS0837E9F59	JAG1_NOTCH4	simple:P78504	simple:Q99466	JAG1	NOTCH4	FALSE	FALSE	TRUE	curated	FALSE	0.094	Fibroblasts|Endothelial cells	Fibroblasts	Endothelial cells	0.479
CPI-SC02AE206BE	COL6A3_a1b1 complex	simple:P12111	complex:a1b1 complex	COL6A3		TRUE	FALSE	FALSE	curated	TRUE	0.094	Fibroblasts|Endothelial cells	Fibroblasts	Endothelial cells	0.879
CPI-SS0DBA4D668	DPP4_CXCL12	simple:P27487	simple:P48061	DPP4	CXCL12	TRUE	TRUE	FALSE	curated	FALSE	0.094	Fibroblasts|Endothelial cells	Fibroblasts	Endothelial cells	0.289
CPI-SC0FA79E269	COL4A2_a10b1 complex	simple:P08572	complex:a10b1 complex	COL4A2		TRUE	FALSE	FALSE	curated	TRUE	0.094	Fibroblasts|Endothelial cells	Fibroblasts	Endothelial cells	0.335
CPI-SC02F06FF62	COL8A1_a1b1 complex	simple:P27658	complex:a1b1 complex	COL8A1		TRUE	FALSE	FALSE	curated	TRUE	0.094	Fibroblasts|Endothelial cells	Fibroblasts	Endothelial cells	0.603
CPI-SC07222A428	COL4A2_a2b1 complex	simple:P08572	complex:a2b1 complex	COL4A2		TRUE	FALSE	FALSE	curated	TRUE	0.094	Fibroblasts|Endothelial cells	Fibroblasts	Endothelial cells	0.296
CPI-SS0FF55B42C	EPHB3_EFNB1	simple:P54753	simple:P98172	EPHB3	EFNB1	FALSE	TRUE	FALSE	curated	FALSE	0.094	Fibroblasts|Endothelial cells	Fibroblasts	Endothelial cells	0.132
CPI-SC0D19BAF15	FN1_a10b1 complex	simple:P02751	complex:a10b1 complex	FN1		TRUE	FALSE	FALSE	curated	TRUE	0.094	Fibroblasts|Endothelial cells	Fibroblasts	Endothelial cells	1.077
CPI-SC01FFC9392	FN1_a2b1 complex	simple:P02751	complex:a2b1 complex	FN1		TRUE	FALSE	FALSE	curated	TRUE	0.094	Fibroblasts|Endothelial cells	Fibroblasts	Endothelial cells	1.037
CPI-SC062C5C6C2	PLA2G2A_a5b1 complex	simple:P14555	complex:a5b1 complex	PLA2G2A		TRUE	FALSE	FALSE	curated	TRUE	0.094	Fibroblasts|Endothelial cells	Fibroblasts	Endothelial cells	0.649
CPI-SC092C3E4DF	FN1_a8b1 complex	simple:P02751	complex:a8b1 complex	FN1		TRUE	FALSE	FALSE	curated	TRUE	0.094	Fibroblasts|Endothelial cells	Fibroblasts	Endothelial cells	1.03
CPI-SS08CA619FE	EGFR_GRN	simple:P00533	simple:P28799	EGFR	GRN	TRUE	TRUE	FALSE	InnateDB-All	FALSE	0.094	Fibroblasts|Endothelial cells	Fibroblasts	Endothelial cells	0.572
CPI-SC02392F4AF	COL4A1_a2b1 complex	simple:P02462	complex:a2b1 complex	COL4A1		TRUE	FALSE	FALSE	curated	TRUE	0.094	Fibroblasts|Endothelial cells	Fibroblasts	Endothelial cells	0.25
CPI-SS0111AAD26	EPHB2_EFNB1	simple:P29323	simple:P98172	EPHB2	EFNB1	FALSE	TRUE	FALSE	curated	FALSE	0.094	Fibroblasts|Endothelial cells	Fibroblasts	Endothelial cells	0.118
CPI-SS0CB863B46	WNT5A_PTPRK	simple:P41221	simple:Q15262	WNT5A	PTPRK	TRUE	FALSE	TRUE	InnateDB-All	FALSE	0.094	Fibroblasts|Endothelial cells	Fibroblasts	Endothelial cells	0.149
CPI-SS0DC4D593E	EPHB6_EFNB1	simple:O15197	simple:P98172	EPHB6	EFNB1	TRUE	TRUE	FALSE	curated	FALSE	0.094	Fibroblasts|Endothelial cells	Fibroblasts	Endothelial cells	0.16
CPI-SC053BBE2B1	COL16A1_a1b1 complex	simple:Q07092	complex:a1b1 complex	COL16A1		TRUE	FALSE	FALSE	curated	TRUE	0.109	Fibroblasts|Endothelial cells	Fibroblasts	Endothelial cells	0.419
CPI-SC0EC572716	COL4A5_a1b1 complex	simple:P29400	complex:a1b1 complex	COL4A5		TRUE	FALSE	FALSE	curated	TRUE	0.109	Fibroblasts|Endothelial cells	Fibroblasts	Endothelial cells	0.21
CPI-SS088A0A760	EGFR_COPA	simple:P00533	simple:P53621	EGFR	COPA	TRUE	TRUE	FALSE	InnateDB-All	FALSE	0.109	Fibroblasts|Endothelial cells	Fibroblasts	Endothelial cells	0.239
CPI-SS068C129D6	CSF1_SIRPA	simple:P09603	simple:P78324	CSF1	SIRPA	TRUE	FALSE	TRUE	I2D	FALSE	0.109	Fibroblasts|Endothelial cells	Fibroblasts	Endothelial cells	0.161
CPI-SC06E5E0C83	COL11A1_a1b1 complex	simple:P12107	complex:a1b1 complex	COL11A1		TRUE	FALSE	FALSE	curated	TRUE	0.109	Fibroblasts|Endothelial cells	Fibroblasts	Endothelial cells	0.338
CPI-SC004A436C5	COL12A1_a1b1 complex	simple:Q99715	complex:a1b1 complex	COL12A1		TRUE	FALSE	FALSE	curated	TRUE	0.109	Fibroblasts|Endothelial cells	Fibroblasts	Endothelial cells	0.498
CPI-SC0A68C5F13	IGF1_a6b4 complex	simple:P05019	complex:a6b4 complex	IGF1		TRUE	FALSE	FALSE	curated	TRUE	0.109	Fibroblasts|Endothelial cells	Fibroblasts	Endothelial cells	0.425
CPI-SS0F21D6CA0	EPHB4_EFNB1	simple:P54760	simple:P98172	EPHB4	EFNB1	FALSE	TRUE	FALSE	curated	FALSE	0.109	Fibroblasts|Endothelial cells	Fibroblasts	Endothelial cells	0.118
CPI-SC0D7F33CFB	COL27A1_a1b1 complex	simple:Q8IZC6	complex:a1b1 complex	COL27A1		TRUE	FALSE	FALSE	curated	TRUE	0.109	Fibroblasts|Endothelial cells	Fibroblasts	Endothelial cells	0.268
CPI-SS0579FA162	IGF2_IGF1R	simple:P01344	simple:P08069	IGF2	IGF1R	TRUE	FALSE	TRUE	curated	FALSE	0.125	Fibroblasts|Endothelial cells	Fibroblasts	Endothelial cells	0.473
CPI-SC0017F527E	COL18A1_a10b1 complex	simple:P39060	complex:a10b1 complex	COL18A1		TRUE	FALSE	FALSE	curated	TRUE	0.125	Fibroblasts|Endothelial cells	Fibroblasts	Endothelial cells	0.452
CPI-SC09FDA4F45	COL6A1_a1b1 complex	simple:P12109	complex:a1b1 complex	COL6A1		TRUE	FALSE	FALSE	curated	TRUE	0.125	Fibroblasts|Endothelial cells	Fibroblasts	Endothelial cells	1.132
CPI-SC0F4BC2909	COL6A2_a1b1 complex	simple:P12110	complex:a1b1 complex	COL6A2		TRUE	FALSE	FALSE	curated	TRUE	0.125	Fibroblasts|Endothelial cells	Fibroblasts	Endothelial cells	1.273
CPI-SC0BD4C290F	COL14A1_a1b1 complex	simple:Q05707	complex:a1b1 complex	COL14A1		TRUE	FALSE	FALSE	curated	TRUE	0.125	Fibroblasts|Endothelial cells	Fibroblasts	Endothelial cells	0.405
CPI-SS0D954EA1C	PDGFRB_PDGFD	simple:P09619	simple:Q9GZP0	PDGFRB	PDGFD	TRUE	TRUE	FALSE	curated	FALSE	0.125	Fibroblasts|Endothelial cells	Fibroblasts	Endothelial cells	0.44
CPI-SS0E41702C1	IGF1_IGF1R	simple:P05019	simple:P08069	IGF1	IGF1R	TRUE	FALSE	TRUE	curated	FALSE	0.125	Fibroblasts|Endothelial cells	Fibroblasts	Endothelial cells	0.335
CPI-SC04B0064C4	COL18A1_a2b1 complex	simple:P39060	complex:a2b1 complex	COL18A1		TRUE	FALSE	FALSE	curated	TRUE	0.125	Fibroblasts|Endothelial cells	Fibroblasts	Endothelial cells	0.413
CPI-SC058F72F90	FBN1_a5b1 complex	simple:P35555	complex:a5b1 complex	FBN1		TRUE	FALSE	FALSE	curated	TRUE	0.125	Fibroblasts|Endothelial cells	Fibroblasts	Endothelial cells	0.639
CPI-CS0E54FF657	BMPR1A_BMPR2_BMP4	complex:BMPR1A_BMPR2	simple:P12644		BMP4	TRUE	TRUE	FALSE	curated	FALSE	0.125	Fibroblasts|Endothelial cells	Fibroblasts	Endothelial cells	0.135
CPI-CS0BAF97962	PDGFR complex_PDGFD	complex:PDGFR complex	simple:Q9GZP0		PDGFD	TRUE	TRUE	FALSE	curated	FALSE	0.125	Fibroblasts|Endothelial cells	Fibroblasts	Endothelial cells	0.44
CPI-CS012D15A88	BMR1A_ACR2A_BMP4	complex:BMR1A_ACR2A	simple:P12644		BMP4	TRUE	TRUE	FALSE	curated	FALSE	0.125	Fibroblasts|Endothelial cells	Fibroblasts	Endothelial cells	0.112
CPI-SC0847A64D2	FN1_aVb5 complex	simple:P02751	complex:aVb5 complex	FN1		TRUE	FALSE	FALSE	curated	TRUE	0.141	Fibroblasts|Endothelial cells	Fibroblasts	Endothelial cells	1.019
CPI-SS0D0252D87	AXL_IL15RA	simple:P30530	simple:Q13261	AXL	IL15RA	TRUE	TRUE	TRUE	I2D	FALSE	0.141	Fibroblasts|Endothelial cells	Fibroblasts	Endothelial cells	0.287
CPI-SC02BFEEC8A	THBS1_a3b1 complex	simple:P07996	complex:a3b1 complex	THBS1		FALSE	FALSE	FALSE	curated	TRUE	0.141	Fibroblasts|Endothelial cells	Fibroblasts	Endothelial cells	0.263
CPI-SC04F2478E9	FN1_a3b1 complex	simple:P02751	complex:a3b1 complex	FN1		TRUE	FALSE	FALSE	curated	TRUE	0.141	Fibroblasts|Endothelial cells	Fibroblasts	Endothelial cells	1.036
CPI-SS0055264F3	EGFR_TGFB1	simple:P00533	simple:P01137	EGFR	TGFB1	TRUE	TRUE	FALSE	IMEx,InnateDB-All,MINT	FALSE	0.141	Fibroblasts|Endothelial cells	Fibroblasts	Endothelial cells	0.306
CPI-SS0F9D53834	JAM3_JAM3	simple:Q9BX67	simple:Q9BX67	JAM3	JAM3	TRUE	FALSE	FALSE	curated	FALSE	0.141	Fibroblasts|Endothelial cells	Fibroblasts	Endothelial cells	0.11
CPI-SC0672FBD31	COL4A1_a1b1 complex	simple:P02462	complex:a1b1 complex	COL4A1		TRUE	FALSE	FALSE	curated	TRUE	0.156	Fibroblasts|Endothelial cells	Fibroblasts	Endothelial cells	0.349
CPI-SC08B2AD7C6	FN1_a5b1 complex	simple:P02751	complex:a5b1 complex	FN1		TRUE	FALSE	FALSE	curated	TRUE	0.156	Fibroblasts|Endothelial cells	Fibroblasts	Endothelial cells	1.296
CPI-SS04F3A1E5C	COPA_SORT1	simple:P53621	simple:Q99523	COPA	SORT1	TRUE	FALSE	TRUE	IMEx,InnateDB-All,IntAct,MatrixDB	FALSE	0.156	Fibroblasts|Endothelial cells	Fibroblasts	Endothelial cells	0.257
CPI-SC0458F68A5	COL4A2_a1b1 complex	simple:P08572	complex:a1b1 complex	COL4A2		TRUE	FALSE	FALSE	curated	TRUE	0.188	Fibroblasts|Endothelial cells	Fibroblasts	Endothelial cells	0.395
CPI-SS044C72D0D	SEMA4A_PLXND1	simple:Q9H3S1	simple:Q9Y4D7	SEMA4A	PLXND1	FALSE	FALSE	TRUE	curated	FALSE	0.219	Fibroblasts|Endothelial cells	Fibroblasts	Endothelial cells	0.295
CPI-SC096929DB0	FN1_aVb1 complex	simple:P02751	complex:aVb1 complex	FN1		TRUE	FALSE	FALSE	curated	TRUE	0.219	Fibroblasts|Endothelial cells	Fibroblasts	Endothelial cells	1.063
CPI-SC0EEF3A379	LAMC1_a6b1 complex	simple:P11047	complex:a6b1 complex	LAMC1		TRUE	FALSE	FALSE	curated	TRUE	0.219	Fibroblasts|Endothelial cells	Fibroblasts	Endothelial cells	0.529
CPI-SS042A6F835	IGF2_IGF2R	simple:P01344	simple:P11717	IGF2	IGF2R	TRUE	FALSE	TRUE	curated	FALSE	0.219	Fibroblasts|Endothelial cells	Fibroblasts	Endothelial cells	0.484
CPI-SS0AB21032D	PLXNB2_SEMA4C	simple:O15031	simple:Q9C0C4	PLXNB2	SEMA4C	FALSE	TRUE	TRUE	curated	FALSE	0.219	Fibroblasts|Endothelial cells	Fibroblasts	Endothelial cells	0.218
CPI-SC0EA3FC100	COL18A1_a1b1 complex	simple:P39060	complex:a1b1 complex	COL18A1		TRUE	FALSE	FALSE	curated	TRUE	0.234	Fibroblasts|Endothelial cells	Fibroblasts	Endothelial cells	0.512
CPI-SS0898D7F7F	TNFRSF10B_TNFSF10	simple:O14763	simple:P50591	TNFRSF10B	TNFSF10	TRUE	TRUE	FALSE	curated	FALSE	0.25	Fibroblasts|Endothelial cells	Fibroblasts	Endothelial cells	0.369
CPI-SS01A07768A	CD46_JAG1	simple:P15529	simple:P78504	CD46	JAG1	FALSE	TRUE	FALSE	curated	FALSE	0.25	Fibroblasts|Endothelial cells	Fibroblasts	Endothelial cells	0.324
CPI-SS0A28DCA72	CXCL12_CXCR4	simple:P48061	simple:P61073	CXCL12	CXCR4	TRUE	FALSE	TRUE	curated	FALSE	0.266	Fibroblasts|Endothelial cells	Fibroblasts	Endothelial cells	0.451
CPI-SS085EE60B1	TGFB1_TGFBR3	simple:P01137	simple:Q03167	TGFB1	TGFBR3	TRUE	FALSE	TRUE	curated	FALSE	0.266	Fibroblasts|Endothelial cells	Fibroblasts	Endothelial cells	0.357
CPI-SS055E061C9	LAMP1_FAM3C	simple:P11279	simple:Q92520	LAMP1	FAM3C	TRUE	TRUE	FALSE	InnateDB-All	FALSE	0.281	Fibroblasts|Endothelial cells	Fibroblasts	Endothelial cells	0.418
CPI-SS0DA033F03	TNFRSF1A_GRN	simple:P19438	simple:P28799	TNFRSF1A	GRN	TRUE	TRUE	FALSE	IMEx,InnateDB-All,MINT	FALSE	0.312	Fibroblasts|Endothelial cells	Fibroblasts	Endothelial cells	0.856
CPI-SS03A4F7DC8	AXL_GAS6	simple:P30530	simple:Q14393	AXL	GAS6	TRUE	TRUE	FALSE	guidetopharmacology.org	FALSE	0.344	Fibroblasts|Endothelial cells	Fibroblasts	Endothelial cells	0.466
CPI-SS02ACCF1F7	MIF_TNFRSF14	simple:P14174	simple:Q92956	MIF	TNFRSF14	TRUE	FALSE	TRUE	I2D,IntAct	FALSE	0.375	Fibroblasts|Endothelial cells	Fibroblasts	Endothelial cells	0.747
CPI-SC0DF986F22	COL10A1_a11b1 complex	simple:Q03692	complex:a11b1 complex	COL10A1		TRUE	FALSE	FALSE	curated	TRUE	0.016	Fibroblasts|Fibroblasts	Fibroblasts	Fibroblasts	0.21
CPI-SC0DF641DAA	COL5A2_a11b1 complex	simple:P05997	complex:a11b1 complex	COL5A2		TRUE	FALSE	FALSE	curated	TRUE	0.016	Fibroblasts|Fibroblasts	Fibroblasts	Fibroblasts	0.723
CPI-SC0A8902C85	COL3A1_a11b1 complex	simple:P02461	complex:a11b1 complex	COL3A1		TRUE	FALSE	FALSE	curated	TRUE	0.016	Fibroblasts|Fibroblasts	Fibroblasts	Fibroblasts	1.59
CPI-SC0F7E26271	COL1A1_a11b1 complex	simple:P02452	complex:a11b1 complex	COL1A1		TRUE	FALSE	FALSE	curated	TRUE	0.016	Fibroblasts|Fibroblasts	Fibroblasts	Fibroblasts	1.816
CPI-SC07E0348EF	COL6A6_a11b1 complex	simple:A6NMZ7	complex:a11b1 complex	COL6A6		TRUE	FALSE	FALSE	curated	TRUE	0.016	Fibroblasts|Fibroblasts	Fibroblasts	Fibroblasts	0.161
CPI-SC0092846B0	COL5A1_a11b1 complex	simple:P20908	complex:a11b1 complex	COL5A1		TRUE	FALSE	FALSE	curated	TRUE	0.016	Fibroblasts|Fibroblasts	Fibroblasts	Fibroblasts	0.645
CPI-SC07E958BDE	COL5A3_a11b1 complex	simple:P25940	complex:a11b1 complex	COL5A3		TRUE	FALSE	FALSE	curated	TRUE	0.016	Fibroblasts|Fibroblasts	Fibroblasts	Fibroblasts	0.181
CPI-SC08AF9CA91	COL8A2_a11b1 complex	simple:P25067	complex:a11b1 complex	COL8A2		TRUE	FALSE	FALSE	curated	TRUE	0.016	Fibroblasts|Fibroblasts	Fibroblasts	Fibroblasts	0.13
CPI-SC07ECBFCA7	COL1A1_a10b1 complex	simple:P02452	complex:a10b1 complex	COL1A1		TRUE	FALSE	FALSE	curated	TRUE	0.031	Fibroblasts|Fibroblasts	Fibroblasts	Fibroblasts	1.777
CPI-SC0A199B69E	COL10A1_a10b1 complex	simple:Q03692	complex:a10b1 complex	COL10A1		TRUE	FALSE	FALSE	curated	TRUE	0.031	Fibroblasts|Fibroblasts	Fibroblasts	Fibroblasts	0.171
CPI-SC01C699B73	COL6A6_a10b1 complex	simple:A6NMZ7	complex:a10b1 complex	COL6A6		TRUE	FALSE	FALSE	curated	TRUE	0.031	Fibroblasts|Fibroblasts	Fibroblasts	Fibroblasts	0.122
CPI-CS091BF99D0	ACVR_1A2A receptor_INHBA	complex:ACVR_1A2A receptor	simple:P08476		INHBA	TRUE	TRUE	FALSE	curated	FALSE	0.031	Fibroblasts|Fibroblasts	Fibroblasts	Fibroblasts	0.197
CPI-CS0533A30DC	ACVR_1B2A receptor_INHBA	complex:ACVR_1B2A receptor	simple:P08476		INHBA	TRUE	TRUE	FALSE	curated	FALSE	0.031	Fibroblasts|Fibroblasts	Fibroblasts	Fibroblasts	0.197
CPI-SC0F516B854	COL5A2_a10b1 complex	simple:P05997	complex:a10b1 complex	COL5A2		TRUE	FALSE	FALSE	curated	TRUE	0.031	Fibroblasts|Fibroblasts	Fibroblasts	Fibroblasts	0.684
CPI-SC041DEF0FB	COL5A1_a10b1 complex	simple:P20908	complex:a10b1 complex	COL5A1		TRUE	FALSE	FALSE	curated	TRUE	0.031	Fibroblasts|Fibroblasts	Fibroblasts	Fibroblasts	0.607
CPI-SC0C907A888	COL8A2_a10b1 complex	simple:P25067	complex:a10b1 complex	COL8A2		TRUE	FALSE	FALSE	curated	TRUE	0.031	Fibroblasts|Fibroblasts	Fibroblasts	Fibroblasts	0.092
CPI-SC08B1D5269	COL5A3_a10b1 complex	simple:P25940	complex:a10b1 complex	COL5A3		TRUE	FALSE	FALSE	curated	TRUE	0.031	Fibroblasts|Fibroblasts	Fibroblasts	Fibroblasts	0.142
CPI-SC067433F6B	COL3A1_a10b1 complex	simple:P02461	complex:a10b1 complex	COL3A1		TRUE	FALSE	FALSE	curated	TRUE	0.031	Fibroblasts|Fibroblasts	Fibroblasts	Fibroblasts	1.551
CPI-SC0861656EC	COL11A1_a11b1 complex	simple:P12107	complex:a11b1 complex	COL11A1		TRUE	FALSE	FALSE	curated	TRUE	0.031	Fibroblasts|Fibroblasts	Fibroblasts	Fibroblasts	0.265
CPI-SC04085F9F9	COL6A1_a11b1 complex	simple:P12109	complex:a11b1 complex	COL6A1		TRUE	FALSE	FALSE	curated	TRUE	0.031	Fibroblasts|Fibroblasts	Fibroblasts	Fibroblasts	1.058
CPI-SC0A54B5323	COL6A2_a11b1 complex	simple:P12110	complex:a11b1 complex	COL6A2		TRUE	FALSE	FALSE	curated	TRUE	0.031	Fibroblasts|Fibroblasts	Fibroblasts	Fibroblasts	1.199
CPI-SC0ECFACED2	COL6A3_a11b1 complex	simple:P12111	complex:a11b1 complex	COL6A3		TRUE	FALSE	FALSE	curated	TRUE	0.031	Fibroblasts|Fibroblasts	Fibroblasts	Fibroblasts	0.806
CPI-SC08CC68F11	COL8A1_a11b1 complex	simple:P27658	complex:a11b1 complex	COL8A1		TRUE	FALSE	FALSE	curated	TRUE	0.031	Fibroblasts|Fibroblasts	Fibroblasts	Fibroblasts	0.53
CPI-SC0CE433AB8	COL4A5_a11b1 complex	simple:P29400	complex:a11b1 complex	COL4A5		TRUE	FALSE	FALSE	curated	TRUE	0.031	Fibroblasts|Fibroblasts	Fibroblasts	Fibroblasts	0.137
CPI-SC05B2AA866	COL12A1_a11b1 complex	simple:Q99715	complex:a11b1 complex	COL12A1		TRUE	FALSE	FALSE	curated	TRUE	0.031	Fibroblasts|Fibroblasts	Fibroblasts	Fibroblasts	0.425
CPI-SC05F111D21	COL27A1_a11b1 complex	simple:Q8IZC6	complex:a11b1 complex	COL27A1		TRUE	FALSE	FALSE	curated	TRUE	0.031	Fibroblasts|Fibroblasts	Fibroblasts	Fibroblasts	0.194
CPI-SC0014D5A6E	COL16A1_a11b1 complex	simple:Q07092	complex:a11b1 complex	COL16A1		TRUE	FALSE	FALSE	curated	TRUE	0.031	Fibroblasts|Fibroblasts	Fibroblasts	Fibroblasts	0.346
CPI-SC060984F83	COL14A1_a11b1 complex	simple:Q05707	complex:a11b1 complex	COL14A1		TRUE	FALSE	FALSE	curated	TRUE	0.031	Fibroblasts|Fibroblasts	Fibroblasts	Fibroblasts	0.331
CPI-SC0681D30FE	COL1A2_a11b1 complex	simple:P08123	complex:a11b1 complex	COL1A2		TRUE	FALSE	FALSE	curated	TRUE	0.031	Fibroblasts|Fibroblasts	Fibroblasts	Fibroblasts	1.791
CPI-SS0E7CBFD03	WNT5A_ROR2	simple:P41221	simple:Q01974	WNT5A	ROR2	TRUE	FALSE	TRUE	I2D	FALSE	0.031	Fibroblasts|Fibroblasts	Fibroblasts	Fibroblasts	0.148
CPI-SS073F3FAD5	WNT5A_ROR1	simple:P41221	simple:Q01973	WNT5A	ROR1	TRUE	FALSE	TRUE	IMEx	FALSE	0.031	Fibroblasts|Fibroblasts	Fibroblasts	Fibroblasts	0.124
CPI-SS0A69F13A3	WNT4_SMO	simple:P56705	simple:Q99835	WNT4	SMO	TRUE	FALSE	TRUE	I2D	FALSE	0.031	Fibroblasts|Fibroblasts	Fibroblasts	Fibroblasts	0.086
CPI-SS0B6F0C894	DSG2_DSC3	simple:Q14126	simple:Q14574	DSG2	DSC3	FALSE	FALSE	FALSE	curated	FALSE	0.031	Fibroblasts|Fibroblasts	Fibroblasts	Fibroblasts	0.161
CPI-SS04A97448D	FGF1_FGFR2	simple:P05230	simple:P21802	FGF1	FGFR2	TRUE	FALSE	TRUE	I2D,IMEx,InnateDB-All,IntAct,MINT	FALSE	0.031	Fibroblasts|Fibroblasts	Fibroblasts	Fibroblasts	0.099
CPI-SS0B3829651	CADM3_EPB41L1	simple:Q8N126	simple:Q9H4G0	CADM3	EPB41L1	FALSE	FALSE	FALSE	curated	FALSE	0.031	Fibroblasts|Fibroblasts	Fibroblasts	Fibroblasts	0.144
CPI-SC0077CEB82	TGFB3_TGFbeta receptor2	simple:P10600	complex:TGFbeta receptor2	TGFB3		TRUE	FALSE	TRUE	curated	FALSE	0.031	Fibroblasts|Fibroblasts	Fibroblasts	Fibroblasts	0.199
CPI-CS0AA769F5B	PlexinA3_complex1_SEMA3A	complex:PlexinA3_complex1	simple:Q14563		SEMA3A	TRUE	TRUE	FALSE	curated	FALSE	0.031	Fibroblasts|Fibroblasts	Fibroblasts	Fibroblasts	0.084
CPI-SS0CA020C34	WNT4_FZD1	simple:P56705	simple:Q9UP38	WNT4	FZD1	TRUE	FALSE	TRUE	I2D	FALSE	0.047	Fibroblasts|Fibroblasts	Fibroblasts	Fibroblasts	0.183
CPI-CS0D238C22B	PlexinA2_complex1_SEMA3A	complex:PlexinA2_complex1	simple:Q14563		SEMA3A	TRUE	TRUE	FALSE	curated	FALSE	0.047	Fibroblasts|Fibroblasts	Fibroblasts	Fibroblasts	0.114
CPI-SC0F8101D41	COL8A1_a10b1 complex	simple:P27658	complex:a10b1 complex	COL8A1		TRUE	FALSE	FALSE	curated	TRUE	0.047	Fibroblasts|Fibroblasts	Fibroblasts	Fibroblasts	0.491
CPI-CS0E5D1ECCE	PlexinA1_complex3_SEMA3A	complex:PlexinA1_complex3	simple:Q14563		SEMA3A	TRUE	TRUE	FALSE	curated	FALSE	0.047	Fibroblasts|Fibroblasts	Fibroblasts	Fibroblasts	0.092
CPI-SS08083B141	NRP1_SEMA3A	simple:O14786	simple:Q14563	NRP1	SEMA3A	TRUE	TRUE	FALSE	curated	FALSE	0.047	Fibroblasts|Fibroblasts	Fibroblasts	Fibroblasts	0.142
CPI-SC0CFF5E19D	FN1_a11b1 complex	simple:P02751	complex:a11b1 complex	FN1		TRUE	FALSE	FALSE	curated	TRUE	0.047	Fibroblasts|Fibroblasts	Fibroblasts	Fibroblasts	1.063
CPI-SC011F01833	COL1A2_a10b1 complex	simple:P08123	complex:a10b1 complex	COL1A2		TRUE	FALSE	FALSE	curated	TRUE	0.047	Fibroblasts|Fibroblasts	Fibroblasts	Fibroblasts	1.752
CPI-SS068C742A1	FGF1_TGFBR3	simple:P05230	simple:Q03167	FGF1	TGFBR3	TRUE	FALSE	TRUE	InnateDB-All	FALSE	0.047	Fibroblasts|Fibroblasts	Fibroblasts	Fibroblasts	0.134
CPI-SC02017BE74	COL4A2_a11b1 complex	simple:P08572	complex:a11b1 complex	COL4A2		TRUE	FALSE	FALSE	curated	TRUE	0.047	Fibroblasts|Fibroblasts	Fibroblasts	Fibroblasts	0.322
CPI-SS0FA326344	FZD6_WNT4	simple:O60353	simple:P56705	FZD6	WNT4	TRUE	TRUE	FALSE	curated	FALSE	0.047	Fibroblasts|Fibroblasts	Fibroblasts	Fibroblasts	0.086
CPI-SC0A0532ADC	COL4A1_a11b1 complex	simple:P02462	complex:a11b1 complex	COL4A1		TRUE	FALSE	FALSE	curated	TRUE	0.047	Fibroblasts|Fibroblasts	Fibroblasts	Fibroblasts	0.275
CPI-SC07375C073	COL6A3_a10b1 complex	simple:P12111	complex:a10b1 complex	COL6A3		TRUE	FALSE	FALSE	curated	TRUE	0.047	Fibroblasts|Fibroblasts	Fibroblasts	Fibroblasts	0.767
CPI-SS0D46E2B45	TGFB3_TGFBR3	simple:P10600	simple:Q03167	TGFB3	TGFBR3	TRUE	FALSE	TRUE	curated	FALSE	0.047	Fibroblasts|Fibroblasts	Fibroblasts	Fibroblasts	0.187
CPI-SS0B70EB09E	PDGFA_PDGFRA	simple:P04085	simple:P16234	PDGFA	PDGFRA	TRUE	FALSE	TRUE	curated	FALSE	0.062	Fibroblasts|Fibroblasts	Fibroblasts	Fibroblasts	0.353
CPI-SS0331C5A49	GDF11_ANTXR1	simple:O95390	simple:Q9H6X2	GDF11	ANTXR1	TRUE	FALSE	TRUE	InnateDB-All	FALSE	0.062	Fibroblasts|Fibroblasts	Fibroblasts	Fibroblasts	0.378
CPI-SS0C56C483F	WNT5A_ANTXR1	simple:P41221	simple:Q9H6X2	WNT5A	ANTXR1	TRUE	FALSE	TRUE	InnateDB-All	FALSE	0.062	Fibroblasts|Fibroblasts	Fibroblasts	Fibroblasts	0.385
CPI-SC02131C05A	COL12A1_a10b1 complex	simple:Q99715	complex:a10b1 complex	COL12A1		TRUE	FALSE	FALSE	curated	TRUE	0.062	Fibroblasts|Fibroblasts	Fibroblasts	Fibroblasts	0.386
CPI-SS0B2D5BA95	WNT5A_FZD1	simple:P41221	simple:Q9UP38	WNT5A	FZD1	TRUE	FALSE	TRUE	curated	FALSE	0.062	Fibroblasts|Fibroblasts	Fibroblasts	Fibroblasts	0.182
CPI-SC067AD890A	VTN_aVb1 complex	simple:P04004	complex:aVb1 complex	VTN		TRUE	FALSE	FALSE	curated	TRUE	0.062	Fibroblasts|Fibroblasts	Fibroblasts	Fibroblasts	0.281
CPI-SC0F94B2CF9	COL16A1_a10b1 complex	simple:Q07092	complex:a10b1 complex	COL16A1		TRUE	FALSE	FALSE	curated	TRUE	0.062	Fibroblasts|Fibroblasts	Fibroblasts	Fibroblasts	0.307
CPI-SC015980AEB	COL14A1_a10b1 complex	simple:Q05707	complex:a10b1 complex	COL14A1		TRUE	FALSE	FALSE	curated	TRUE	0.062	Fibroblasts|Fibroblasts	Fibroblasts	Fibroblasts	0.293
CPI-SC069F95780	COL8A2_a1b1 complex	simple:P25067	complex:a1b1 complex	COL8A2		TRUE	FALSE	FALSE	curated	TRUE	0.062	Fibroblasts|Fibroblasts	Fibroblasts	Fibroblasts	0.164
CPI-SC001669E22	GDF11_TGFR_AVR2A	simple:O95390	complex:TGFR_AVR2A	GDF11		TRUE	FALSE	TRUE	curated	FALSE	0.062	Fibroblasts|Fibroblasts	Fibroblasts	Fibroblasts	0.08
CPI-SC0D5CFA431	TGFB3_TGFbeta receptor1	simple:P10600	complex:TGFbeta receptor1	TGFB3		TRUE	FALSE	TRUE	curated	FALSE	0.062	Fibroblasts|Fibroblasts	Fibroblasts	Fibroblasts	0.159
CPI-SC0BC63F8C0	COL3A1_a1b1 complex	simple:P02461	complex:a1b1 complex	COL3A1		TRUE	FALSE	FALSE	curated	TRUE	0.062	Fibroblasts|Fibroblasts	Fibroblasts	Fibroblasts	1.624
CPI-SC0F73E9099	COL1A1_a1b1 complex	simple:P02452	complex:a1b1 complex	COL1A1		TRUE	FALSE	FALSE	curated	TRUE	0.062	Fibroblasts|Fibroblasts	Fibroblasts	Fibroblasts	1.85
CPI-SC0B808E56A	COL6A6_a1b1 complex	simple:A6NMZ7	complex:a1b1 complex	COL6A6		TRUE	FALSE	FALSE	curated	TRUE	0.062	Fibroblasts|Fibroblasts	Fibroblasts	Fibroblasts	0.195
CPI-SC03ADD2063	COL18A1_a11b1 complex	simple:P39060	complex:a11b1 complex	COL18A1		TRUE	FALSE	FALSE	curated	TRUE	0.062	Fibroblasts|Fibroblasts	Fibroblasts	Fibroblasts	0.438
CPI-SS08718E4FB	EPHB6_EFNB3	simple:O15197	simple:Q15768	EPHB6	EFNB3	TRUE	TRUE	TRUE	curated	FALSE	0.062	Fibroblasts|Fibroblasts	Fibroblasts	Fibroblasts	0.1
CPI-SS0DA366C78	EPHB2_EFNB3	simple:P29323	simple:Q15768	EPHB2	EFNB3	FALSE	TRUE	TRUE	curated	FALSE	0.062	Fibroblasts|Fibroblasts	Fibroblasts	Fibroblasts	0.059
CPI-SS0A5B945E3	EPHB3_EFNB3	simple:P54753	simple:Q15768	EPHB3	EFNB3	FALSE	TRUE	TRUE	curated	FALSE	0.062	Fibroblasts|Fibroblasts	Fibroblasts	Fibroblasts	0.073
CPI-SS0586F2596	EPHB2_EFNA5	simple:P29323	simple:P52803	EPHB2	EFNA5	FALSE	TRUE	FALSE	curated	FALSE	0.062	Fibroblasts|Fibroblasts	Fibroblasts	Fibroblasts	0.127
CPI-SC0DAD29856	COL5A3_a1b1 complex	simple:P25940	complex:a1b1 complex	COL5A3		TRUE	FALSE	FALSE	curated	TRUE	0.062	Fibroblasts|Fibroblasts	Fibroblasts	Fibroblasts	0.215
CPI-SS0755A26DD	FGF1_FGFR1	simple:P05230	simple:P11362	FGF1	FGFR1	TRUE	FALSE	TRUE	curated	FALSE	0.062	Fibroblasts|Fibroblasts	Fibroblasts	Fibroblasts	0.319
CPI-SC01115AAD1	COL10A1_a1b1 complex	simple:Q03692	complex:a1b1 complex	COL10A1		TRUE	FALSE	FALSE	curated	TRUE	0.062	Fibroblasts|Fibroblasts	Fibroblasts	Fibroblasts	0.244
CPI-SS0E928B8C8	FGF7_FGFR2	simple:P21781	simple:P21802	FGF7	FGFR2	TRUE	FALSE	TRUE	I2D,IMEx,InnateDB-All,IntAct	FALSE	0.062	Fibroblasts|Fibroblasts	Fibroblasts	Fibroblasts	0.172
CPI-SC0C9CBDD21	COL27A1_a10b1 complex	simple:Q8IZC6	complex:a10b1 complex	COL27A1		TRUE	FALSE	FALSE	curated	TRUE	0.062	Fibroblasts|Fibroblasts	Fibroblasts	Fibroblasts	0.155
CPI-SC0CE851065	COL6A2_a10b1 complex	simple:P12110	complex:a10b1 complex	COL6A2		TRUE	FALSE	FALSE	curated	TRUE	0.062	Fibroblasts|Fibroblasts	Fibroblasts	Fibroblasts	1.16
CPI-SC04936738A	COL11A1_a10b1 complex	simple:P12107	complex:a10b1 complex	COL11A1		TRUE	FALSE	FALSE	curated	TRUE	0.062	Fibroblasts|Fibroblasts	Fibroblasts	Fibroblasts	0.226
CPI-SS03CC15FF3	PDGFRA_PDGFC	simple:P16234	simple:Q9NRA1	PDGFRA	PDGFC	TRUE	TRUE	FALSE	curated	FALSE	0.062	Fibroblasts|Fibroblasts	Fibroblasts	Fibroblasts	0.375
CPI-SC02B111AB0	COL6A1_a10b1 complex	simple:P12109	complex:a10b1 complex	COL6A1		TRUE	FALSE	FALSE	curated	TRUE	0.062	Fibroblasts|Fibroblasts	Fibroblasts	Fibroblasts	1.019
CPI-SS04C672963	ESAM_ESAM	simple:Q96AP7	simple:Q96AP7	ESAM	ESAM	FALSE	FALSE	FALSE	curated	FALSE	0.062	Fibroblasts|Fibroblasts	Fibroblasts	Fibroblasts	0.136
CPI-CS04F78ACD6	ACVR_1B2A receptor_GDF11	complex:ACVR_1B2A receptor	simple:O95390		GDF11	TRUE	TRUE	FALSE	curated	FALSE	0.062	Fibroblasts|Fibroblasts	Fibroblasts	Fibroblasts	0.08
CPI-SC087556B01	COL4A5_a10b1 complex	simple:P29400	complex:a10b1 complex	COL4A5		TRUE	FALSE	FALSE	curated	TRUE	0.062	Fibroblasts|Fibroblasts	Fibroblasts	Fibroblasts	0.098
CPI-SC05992FDC8	COL5A1_a1b1 complex	simple:P20908	complex:a1b1 complex	COL5A1		TRUE	FALSE	FALSE	curated	TRUE	0.078	Fibroblasts|Fibroblasts	Fibroblasts	Fibroblasts	0.679
CPI-SS09C06644C	CADM3_CADM1	simple:Q8N126	simple:Q9BY67	CADM3	CADM1	FALSE	FALSE	FALSE	curated	FALSE	0.078	Fibroblasts|Fibroblasts	Fibroblasts	Fibroblasts	0.173
CPI-SC0545E2502	COL5A2_a1b1 complex	simple:P05997	complex:a1b1 complex	COL5A2		TRUE	FALSE	FALSE	curated	TRUE	0.078	Fibroblasts|Fibroblasts	Fibroblasts	Fibroblasts	0.757
CPI-SC0B6F1A278	COL4A1_a10b1 complex	simple:P02462	complex:a10b1 complex	COL4A1		TRUE	FALSE	FALSE	curated	TRUE	0.078	Fibroblasts|Fibroblasts	Fibroblasts	Fibroblasts	0.236
CPI-SC006E22794	COL1A2_a1b1 complex	simple:P08123	complex:a1b1 complex	COL1A2		TRUE	FALSE	FALSE	curated	TRUE	0.094	Fibroblasts|Fibroblasts	Fibroblasts	Fibroblasts	1.825
CPI-SS0B99F22A2	JAG1_NOTCH3	simple:P78504	simple:Q9UM47	JAG1	NOTCH3	FALSE	FALSE	TRUE	curated	FALSE	0.094	Fibroblasts|Fibroblasts	Fibroblasts	Fibroblasts	0.308
CPI-SC02AE206BE	COL6A3_a1b1 complex	simple:P12111	complex:a1b1 complex	COL6A3		TRUE	FALSE	FALSE	curated	TRUE	0.094	Fibroblasts|Fibroblasts	Fibroblasts	Fibroblasts	0.84
CPI-SS0DBA4D668	DPP4_CXCL12	simple:P27487	simple:P48061	DPP4	CXCL12	TRUE	TRUE	FALSE	curated	FALSE	0.094	Fibroblasts|Fibroblasts	Fibroblasts	Fibroblasts	0.444
CPI-SC0FA79E269	COL4A2_a10b1 complex	simple:P08572	complex:a10b1 complex	COL4A2		TRUE	FALSE	FALSE	curated	TRUE	0.094	Fibroblasts|Fibroblasts	Fibroblasts	Fibroblasts	0.283
CPI-SC02F06FF62	COL8A1_a1b1 complex	simple:P27658	complex:a1b1 complex	COL8A1		TRUE	FALSE	FALSE	curated	TRUE	0.094	Fibroblasts|Fibroblasts	Fibroblasts	Fibroblasts	0.564
CPI-SS0735F5C3A	TIMP1_FGFR2	simple:P01033	simple:P21802	TIMP1	FGFR2	TRUE	FALSE	TRUE	InnateDB-All	FALSE	0.094	Fibroblasts|Fibroblasts	Fibroblasts	Fibroblasts	1.297
CPI-SS0FF55B42C	EPHB3_EFNB1	simple:P54753	simple:P98172	EPHB3	EFNB1	FALSE	TRUE	FALSE	curated	FALSE	0.094	Fibroblasts|Fibroblasts	Fibroblasts	Fibroblasts	0.095
CPI-SC0D19BAF15	FN1_a10b1 complex	simple:P02751	complex:a10b1 complex	FN1		TRUE	FALSE	FALSE	curated	TRUE	0.094	Fibroblasts|Fibroblasts	Fibroblasts	Fibroblasts	1.024
CPI-SC062C5C6C2	PLA2G2A_a5b1 complex	simple:P14555	complex:a5b1 complex	PLA2G2A		TRUE	FALSE	FALSE	curated	TRUE	0.094	Fibroblasts|Fibroblasts	Fibroblasts	Fibroblasts	0.441
CPI-SS06D13FCD3	DSC2_DSG2	simple:Q02487	simple:Q14126	DSC2	DSG2	FALSE	FALSE	FALSE	curated	FALSE	0.094	Fibroblasts|Fibroblasts	Fibroblasts	Fibroblasts	0.145
CPI-SS0865716E5	EPHB4_EFNB3	simple:P54760	simple:Q15768	EPHB4	EFNB3	FALSE	TRUE	TRUE	curated	FALSE	0.094	Fibroblasts|Fibroblasts	Fibroblasts	Fibroblasts	0.059
CPI-SS08CA619FE	EGFR_GRN	simple:P00533	simple:P28799	EGFR	GRN	TRUE	TRUE	FALSE	InnateDB-All	FALSE	0.094	Fibroblasts|Fibroblasts	Fibroblasts	Fibroblasts	0.537
CPI-SS02AFCED82	EPHA2_EFNA5	simple:P29317	simple:P52803	EPHA2	EFNA5	FALSE	TRUE	FALSE	curated	FALSE	0.094	Fibroblasts|Fibroblasts	Fibroblasts	Fibroblasts	0.128
CPI-CS0123BC66C	PlexinA1_complex2_SEMA6D	complex:PlexinA1_complex2	simple:Q8NFY4		SEMA6D	FALSE	TRUE	FALSE	curated	FALSE	0.094	Fibroblasts|Fibroblasts	Fibroblasts	Fibroblasts	0.087
CPI-SS09F973C1A	EPHA2_EFNA4	simple:P29317	simple:P52798	EPHA2	EFNA4	TRUE	TRUE	FALSE	curated	FALSE	0.094	Fibroblasts|Fibroblasts	Fibroblasts	Fibroblasts	0.091
CPI-SS0111AAD26	EPHB2_EFNB1	simple:P29323	simple:P98172	EPHB2	EFNB1	FALSE	TRUE	FALSE	curated	FALSE	0.094	Fibroblasts|Fibroblasts	Fibroblasts	Fibroblasts	0.081
CPI-SS08877A081	LGALS9_COLEC12	simple:O00182	simple:Q5KU26	LGALS9	COLEC12	TRUE	FALSE	TRUE	InnateDB-All	FALSE	0.094	Fibroblasts|Fibroblasts	Fibroblasts	Fibroblasts	0.221
CPI-SS0CB863B46	WNT5A_PTPRK	simple:P41221	simple:Q15262	WNT5A	PTPRK	TRUE	FALSE	TRUE	InnateDB-All	FALSE	0.094	Fibroblasts|Fibroblasts	Fibroblasts	Fibroblasts	0.101
CPI-SS0DC4D593E	EPHB6_EFNB1	simple:O15197	simple:P98172	EPHB6	EFNB1	TRUE	TRUE	FALSE	curated	FALSE	0.094	Fibroblasts|Fibroblasts	Fibroblasts	Fibroblasts	0.122
CPI-SC053BBE2B1	COL16A1_a1b1 complex	simple:Q07092	complex:a1b1 complex	COL16A1		TRUE	FALSE	FALSE	curated	TRUE	0.109	Fibroblasts|Fibroblasts	Fibroblasts	Fibroblasts	0.38
CPI-SC0EC572716	COL4A5_a1b1 complex	simple:P29400	complex:a1b1 complex	COL4A5		TRUE	FALSE	FALSE	curated	TRUE	0.109	Fibroblasts|Fibroblasts	Fibroblasts	Fibroblasts	0.171
CPI-SS088A0A760	EGFR_COPA	simple:P00533	simple:P53621	EGFR	COPA	TRUE	TRUE	FALSE	InnateDB-All	FALSE	0.109	Fibroblasts|Fibroblasts	Fibroblasts	Fibroblasts	0.306
CPI-SS068C129D6	CSF1_SIRPA	simple:P09603	simple:P78324	CSF1	SIRPA	TRUE	FALSE	TRUE	I2D	FALSE	0.109	Fibroblasts|Fibroblasts	Fibroblasts	Fibroblasts	0.126
CPI-SS00EDDD458	EGFR_MIF	simple:P00533	simple:P14174	EGFR	MIF	TRUE	TRUE	FALSE	IMEx,InnateDB-All	FALSE	0.109	Fibroblasts|Fibroblasts	Fibroblasts	Fibroblasts	0.71
CPI-SC06E5E0C83	COL11A1_a1b1 complex	simple:P12107	complex:a1b1 complex	COL11A1		TRUE	FALSE	FALSE	curated	TRUE	0.109	Fibroblasts|Fibroblasts	Fibroblasts	Fibroblasts	0.299
CPI-SC004A436C5	COL12A1_a1b1 complex	simple:Q99715	complex:a1b1 complex	COL12A1		TRUE	FALSE	FALSE	curated	TRUE	0.109	Fibroblasts|Fibroblasts	Fibroblasts	Fibroblasts	0.459
CPI-SC0D7F33CFB	COL27A1_a1b1 complex	simple:Q8IZC6	complex:a1b1 complex	COL27A1		TRUE	FALSE	FALSE	curated	TRUE	0.109	Fibroblasts|Fibroblasts	Fibroblasts	Fibroblasts	0.228
CPI-SS0579FA162	IGF2_IGF1R	simple:P01344	simple:P08069	IGF2	IGF1R	TRUE	FALSE	TRUE	curated	FALSE	0.125	Fibroblasts|Fibroblasts	Fibroblasts	Fibroblasts	0.469
CPI-SS0CDAC688B	CXCL2_DPP4	simple:P19875	simple:P27487	CXCL2	DPP4	TRUE	FALSE	TRUE	curated	FALSE	0.125	Fibroblasts|Fibroblasts	Fibroblasts	Fibroblasts	0.185
CPI-SC0017F527E	COL18A1_a10b1 complex	simple:P39060	complex:a10b1 complex	COL18A1		TRUE	FALSE	FALSE	curated	TRUE	0.125	Fibroblasts|Fibroblasts	Fibroblasts	Fibroblasts	0.399
CPI-SS00F4DDF4B	PTN_PTPRS	simple:P21246	simple:Q13332	PTN	PTPRS	TRUE	FALSE	TRUE	I2D,IMEx,InnateDB-All,IntAct	FALSE	0.125	Fibroblasts|Fibroblasts	Fibroblasts	Fibroblasts	0.302
CPI-SC09FDA4F45	COL6A1_a1b1 complex	simple:P12109	complex:a1b1 complex	COL6A1		TRUE	FALSE	FALSE	curated	TRUE	0.125	Fibroblasts|Fibroblasts	Fibroblasts	Fibroblasts	1.092
CPI-SC0F4BC2909	COL6A2_a1b1 complex	simple:P12110	complex:a1b1 complex	COL6A2		TRUE	FALSE	FALSE	curated	TRUE	0.125	Fibroblasts|Fibroblasts	Fibroblasts	Fibroblasts	1.233
CPI-SC0BD4C290F	COL14A1_a1b1 complex	simple:Q05707	complex:a1b1 complex	COL14A1		TRUE	FALSE	FALSE	curated	TRUE	0.125	Fibroblasts|Fibroblasts	Fibroblasts	Fibroblasts	0.366
CPI-SS0D954EA1C	PDGFRB_PDGFD	simple:P09619	simple:Q9GZP0	PDGFRB	PDGFD	TRUE	TRUE	FALSE	curated	FALSE	0.125	Fibroblasts|Fibroblasts	Fibroblasts	Fibroblasts	0.391
CPI-SS0E41702C1	IGF1_IGF1R	simple:P05019	simple:P08069	IGF1	IGF1R	TRUE	FALSE	TRUE	curated	FALSE	0.125	Fibroblasts|Fibroblasts	Fibroblasts	Fibroblasts	0.33
CPI-SS07833475A	FGFR1_FGF7	simple:P11362	simple:P21781	FGFR1	FGF7	TRUE	TRUE	FALSE	I2D	FALSE	0.125	Fibroblasts|Fibroblasts	Fibroblasts	Fibroblasts	0.392
CPI-SC058F72F90	FBN1_a5b1 complex	simple:P35555	complex:a5b1 complex	FBN1		TRUE	FALSE	FALSE	curated	TRUE	0.125	Fibroblasts|Fibroblasts	Fibroblasts	Fibroblasts	0.43
CPI-CS0E54FF657	BMPR1A_BMPR2_BMP4	complex:BMPR1A_BMPR2	simple:P12644		BMP4	TRUE	TRUE	FALSE	curated	FALSE	0.125	Fibroblasts|Fibroblasts	Fibroblasts	Fibroblasts	0.161
CPI-SS0348DB5E3	FGFR1_FGFR2	simple:P11362	simple:P21802	FGFR1	FGFR2	TRUE	TRUE	TRUE	InnateDB-All	FALSE	0.125	Fibroblasts|Fibroblasts	Fibroblasts	Fibroblasts	0.286
CPI-CS0BAF97962	PDGFR complex_PDGFD	complex:PDGFR complex	simple:Q9GZP0		PDGFD	TRUE	TRUE	FALSE	curated	FALSE	0.125	Fibroblasts|Fibroblasts	Fibroblasts	Fibroblasts	0.391
CPI-SS087B53ABF	JAM2_JAM3	simple:P57087	simple:Q9BX67	JAM2	JAM3	TRUE	FALSE	FALSE	curated	FALSE	0.125	Fibroblasts|Fibroblasts	Fibroblasts	Fibroblasts	0.114
CPI-CS012D15A88	BMR1A_ACR2A_BMP4	complex:BMR1A_ACR2A	simple:P12644		BMP4	TRUE	TRUE	FALSE	curated	FALSE	0.125	Fibroblasts|Fibroblasts	Fibroblasts	Fibroblasts	0.138
CPI-SS0D22A09AD	NRP2_PGF	simple:O60462	simple:P49763	NRP2	PGF	TRUE	TRUE	FALSE	curated	FALSE	0.141	Fibroblasts|Fibroblasts	Fibroblasts	Fibroblasts	0.217
CPI-SC0847A64D2	FN1_aVb5 complex	simple:P02751	complex:aVb5 complex	FN1		TRUE	FALSE	FALSE	curated	TRUE	0.141	Fibroblasts|Fibroblasts	Fibroblasts	Fibroblasts	1.23
CPI-SC0984894BC	TGFB1_TGFbeta receptor2	simple:P01137	complex:TGFbeta receptor2	TGFB1		TRUE	FALSE	TRUE	curated	FALSE	0.141	Fibroblasts|Fibroblasts	Fibroblasts	Fibroblasts	0.191
CPI-SC02BFEEC8A	THBS1_a3b1 complex	simple:P07996	complex:a3b1 complex	THBS1		FALSE	FALSE	FALSE	curated	TRUE	0.141	Fibroblasts|Fibroblasts	Fibroblasts	Fibroblasts	0.25
CPI-SC04F2478E9	FN1_a3b1 complex	simple:P02751	complex:a3b1 complex	FN1		TRUE	FALSE	FALSE	curated	TRUE	0.141	Fibroblasts|Fibroblasts	Fibroblasts	Fibroblasts	1.023
CPI-SS0855C0353	NRP1_PGF	simple:O14786	simple:P49763	NRP1	PGF	TRUE	TRUE	FALSE	curated	FALSE	0.141	Fibroblasts|Fibroblasts	Fibroblasts	Fibroblasts	0.182
CPI-SS0055264F3	EGFR_TGFB1	simple:P00533	simple:P01137	EGFR	TGFB1	TRUE	TRUE	FALSE	IMEx,InnateDB-All,MINT	FALSE	0.141	Fibroblasts|Fibroblasts	Fibroblasts	Fibroblasts	0.212
CPI-SS0F9D53834	JAM3_JAM3	simple:Q9BX67	simple:Q9BX67	JAM3	JAM3	TRUE	FALSE	FALSE	curated	FALSE	0.141	Fibroblasts|Fibroblasts	Fibroblasts	Fibroblasts	0.126
CPI-SC0672FBD31	COL4A1_a1b1 complex	simple:P02462	complex:a1b1 complex	COL4A1		TRUE	FALSE	FALSE	curated	TRUE	0.156	Fibroblasts|Fibroblasts	Fibroblasts	Fibroblasts	0.309
CPI-SS0241A1F57	NRP2_SEMA3C	simple:O60462	simple:Q99985	NRP2	SEMA3C	TRUE	TRUE	FALSE	curated	FALSE	0.156	Fibroblasts|Fibroblasts	Fibroblasts	Fibroblasts	0.359
CPI-SC08B2AD7C6	FN1_a5b1 complex	simple:P02751	complex:a5b1 complex	FN1		TRUE	FALSE	FALSE	curated	TRUE	0.156	Fibroblasts|Fibroblasts	Fibroblasts	Fibroblasts	1.087
CPI-SS033CB0BB2	CXADR_FAM3C	simple:P78310	simple:Q92520	CXADR	FAM3C	TRUE	TRUE	FALSE	IMEx,IntAct	FALSE	0.156	Fibroblasts|Fibroblasts	Fibroblasts	Fibroblasts	0.38
CPI-SS033E6DE7E	NRP1_VEGFB	simple:O14786	simple:P49765	NRP1	VEGFB	TRUE	TRUE	FALSE	curated	FALSE	0.172	Fibroblasts|Fibroblasts	Fibroblasts	Fibroblasts	0.194
CPI-SC0458F68A5	COL4A2_a1b1 complex	simple:P08572	complex:a1b1 complex	COL4A2		TRUE	FALSE	FALSE	curated	TRUE	0.188	Fibroblasts|Fibroblasts	Fibroblasts	Fibroblasts	0.356
CPI-SS02EF3E1BA	TNFSF12_TNFRSF12A	simple:O43508	simple:Q9NP84	TNFSF12	TNFRSF12A	TRUE	FALSE	TRUE	curated	FALSE	0.188	Fibroblasts|Fibroblasts	Fibroblasts	Fibroblasts	0.408
CPI-SS0BFB29A42	PLXNB2_PTN	simple:O15031	simple:P21246	PLXNB2	PTN	TRUE	TRUE	FALSE	I2D,IMEx,InnateDB-All,IntAct	FALSE	0.188	Fibroblasts|Fibroblasts	Fibroblasts	Fibroblasts	0.307
CPI-SS048346C2B	LGALS9_MRC2	simple:O00182	simple:Q9UBG0	LGALS9	MRC2	TRUE	FALSE	TRUE	InnateDB-All	FALSE	0.188	Fibroblasts|Fibroblasts	Fibroblasts	Fibroblasts	0.307
CPI-SS0C85BC9AF	PROS1_AXL	simple:P07225	simple:P30530	PROS1	AXL	TRUE	FALSE	TRUE	guidetopharmacology.org	FALSE	0.203	Fibroblasts|Fibroblasts	Fibroblasts	Fibroblasts	0.331
CPI-SS060B82BBC	JAG1_NOTCH2	simple:P78504	simple:Q04721	JAG1	NOTCH2	FALSE	FALSE	TRUE	curated	FALSE	0.203	Fibroblasts|Fibroblasts	Fibroblasts	Fibroblasts	0.253
CPI-SC096929DB0	FN1_aVb1 complex	simple:P02751	complex:aVb1 complex	FN1		TRUE	FALSE	FALSE	curated	TRUE	0.219	Fibroblasts|Fibroblasts	Fibroblasts	Fibroblasts	1.201
CPI-SS042A6F835	IGF2_IGF2R	simple:P01344	simple:P11717	IGF2	IGF2R	TRUE	FALSE	TRUE	curated	FALSE	0.219	Fibroblasts|Fibroblasts	Fibroblasts	Fibroblasts	0.486
CPI-SS0AB21032D	PLXNB2_SEMA4C	simple:O15031	simple:Q9C0C4	PLXNB2	SEMA4C	FALSE	TRUE	TRUE	curated	FALSE	0.219	Fibroblasts|Fibroblasts	Fibroblasts	Fibroblasts	0.19
CPI-SS006C6537E	MDK_LRP1	simple:P21741	simple:Q07954	MDK	LRP1	TRUE	FALSE	TRUE	I2D,InnateDB-All	FALSE	0.234	Fibroblasts|Fibroblasts	Fibroblasts	Fibroblasts	1.201
CPI-SC0EA3FC100	COL18A1_a1b1 complex	simple:P39060	complex:a1b1 complex	COL18A1		TRUE	FALSE	FALSE	curated	TRUE	0.234	Fibroblasts|Fibroblasts	Fibroblasts	Fibroblasts	0.472
CPI-SS0419B80C4	LGALS9_LRP1	simple:O00182	simple:Q07954	LGALS9	LRP1	TRUE	FALSE	TRUE	InnateDB-All	FALSE	0.25	Fibroblasts|Fibroblasts	Fibroblasts	Fibroblasts	0.457
CPI-SS0898D7F7F	TNFRSF10B_TNFSF10	simple:O14763	simple:P50591	TNFRSF10B	TNFSF10	TRUE	TRUE	FALSE	curated	FALSE	0.25	Fibroblasts|Fibroblasts	Fibroblasts	Fibroblasts	0.242
CPI-SS01A07768A	CD46_JAG1	simple:P15529	simple:P78504	CD46	JAG1	FALSE	TRUE	FALSE	curated	FALSE	0.25	Fibroblasts|Fibroblasts	Fibroblasts	Fibroblasts	0.229
CPI-SS02A0FF87F	FAM3C_CLEC2D	simple:Q92520	simple:Q9UHP7	FAM3C	CLEC2D	TRUE	FALSE	TRUE	IMEx,InnateDB-All,IntAct	FALSE	0.281	Fibroblasts|Fibroblasts	Fibroblasts	Fibroblasts	0.352
CPI-SS055E061C9	LAMP1_FAM3C	simple:P11279	simple:Q92520	LAMP1	FAM3C	TRUE	TRUE	FALSE	InnateDB-All	FALSE	0.281	Fibroblasts|Fibroblasts	Fibroblasts	Fibroblasts	0.55
CPI-SS0DA033F03	TNFRSF1A_GRN	simple:P19438	simple:P28799	TNFRSF1A	GRN	TRUE	TRUE	FALSE	IMEx,InnateDB-All,MINT	FALSE	0.312	Fibroblasts|Fibroblasts	Fibroblasts	Fibroblasts	0.821
CPI-SS03A4F7DC8	AXL_GAS6	simple:P30530	simple:Q14393	AXL	GAS6	TRUE	TRUE	FALSE	guidetopharmacology.org	FALSE	0.344	Fibroblasts|Fibroblasts	Fibroblasts	Fibroblasts	0.442
CPI-SS02ACCF1F7	MIF_TNFRSF14	simple:P14174	simple:Q92956	MIF	TNFRSF14	TRUE	FALSE	TRUE	I2D,IntAct	FALSE	0.375	Fibroblasts|Fibroblasts	Fibroblasts	Fibroblasts	0.667
CPI-SS034D36D2F	HLA-C_FAM3C	simple:HLAC	simple:Q92520	HLA-C	FAM3C	TRUE	TRUE	FALSE	InnateDB-All	FALSE	0.656	Fibroblasts|Fibroblasts	Fibroblasts	Fibroblasts	1.372
CPI-SS0CA020C34	WNT4_FZD1	simple:P56705	simple:Q9UP38	WNT4	FZD1	TRUE	FALSE	TRUE	I2D	FALSE	0.047	Fibroblasts|Monocytes	Fibroblasts	Myeloid cells	0.085
CPI-SC067AD890A	VTN_aVb1 complex	simple:P04004	complex:aVb1 complex	VTN		TRUE	FALSE	FALSE	curated	TRUE	0.062	Fibroblasts|Monocytes	Fibroblasts	Myeloid cells	0.182
CPI-SC0C3E2D267	F10_aMb2 complex	simple:P00742	complex:aMb2 complex	F10		TRUE	FALSE	FALSE	curated	TRUE	0.062	Fibroblasts|Monocytes	Fibroblasts	Myeloid cells	0.303
CPI-SC017215F7F	GDF11_TGFR_AVR2B	simple:O95390	complex:TGFR_AVR2B	GDF11		TRUE	FALSE	TRUE	curated	FALSE	0.062	Fibroblasts|Monocytes	Fibroblasts	Myeloid cells	0.08
CPI-SC0D5CFA431	TGFB3_TGFbeta receptor1	simple:P10600	complex:TGFbeta receptor1	TGFB3		TRUE	FALSE	TRUE	curated	FALSE	0.062	Fibroblasts|Monocytes	Fibroblasts	Myeloid cells	0.237
CPI-SS00D9A0644	FGFR2_CD83	simple:P21802	simple:Q01151	FGFR2	CD83	TRUE	TRUE	TRUE	InnateDB-All	FALSE	0.062	Fibroblasts|Monocytes	Fibroblasts	Myeloid cells	0.25
CPI-CS06D50EBF8	OSMR_OSM	complex:OSMR	simple:P13725		OSM	TRUE	TRUE	FALSE	curated	FALSE	0.062	Fibroblasts|Monocytes	Fibroblasts	Myeloid cells	0.147
CPI-SS09C06644C	CADM3_CADM1	simple:Q8N126	simple:Q9BY67	CADM3	CADM1	FALSE	FALSE	FALSE	curated	FALSE	0.078	Fibroblasts|Monocytes	Fibroblasts	Myeloid cells	0.205
CPI-SC0A05D3880	THY1_aMb2 complex	simple:P04216	complex:aMb2 complex	THY1		FALSE	FALSE	FALSE	curated	TRUE	0.078	Fibroblasts|Monocytes	Fibroblasts	Myeloid cells	0.848
CPI-CS0DEBE7B69	IL1 receptor_IL1RN	complex:IL1 receptor	simple:P18510		IL1RN	TRUE	TRUE	FALSE	curated	FALSE	0.094	Fibroblasts|Monocytes	Fibroblasts	Myeloid cells	0.184
CPI-SS0C10824C7	EGFR_HBEGF	simple:P00533	simple:Q99075	EGFR	HBEGF	TRUE	TRUE	TRUE	curated	FALSE	0.094	Fibroblasts|Monocytes	Fibroblasts	Myeloid cells	0.224
CPI-CS05426BFFA	IL1 receptor_IL1B	complex:IL1 receptor	simple:P01584		IL1B	TRUE	TRUE	FALSE	curated	FALSE	0.094	Fibroblasts|Monocytes	Fibroblasts	Myeloid cells	0.356
CPI-CS0E661878B	LIFR_OSM	complex:LIFR	simple:P13725		OSM	TRUE	TRUE	FALSE	curated	FALSE	0.094	Fibroblasts|Monocytes	Fibroblasts	Myeloid cells	0.117
CPI-SC062C5C6C2	PLA2G2A_a5b1 complex	simple:P14555	complex:a5b1 complex	PLA2G2A		TRUE	FALSE	FALSE	curated	TRUE	0.094	Fibroblasts|Monocytes	Fibroblasts	Myeloid cells	0.411
CPI-SS08CA619FE	EGFR_GRN	simple:P00533	simple:P28799	EGFR	GRN	TRUE	TRUE	FALSE	InnateDB-All	FALSE	0.094	Fibroblasts|Monocytes	Fibroblasts	Myeloid cells	1.126
CPI-SC0527EEE7A	C3_aMb2 complex	simple:P01024	complex:aMb2 complex	C3		TRUE	FALSE	FALSE	curated	TRUE	0.094	Fibroblasts|Monocytes	Fibroblasts	Myeloid cells	0.861
CPI-SC0F9DD28F3	JAM3_aMb2 complex	simple:Q9BX67	complex:aMb2 complex	JAM3		TRUE	FALSE	FALSE	curated	TRUE	0.094	Fibroblasts|Monocytes	Fibroblasts	Myeloid cells	0.257
CPI-SC0C6B54D7A	THY1_aXb2 complex	simple:P04216	complex:aXb2 complex	THY1		FALSE	FALSE	FALSE	curated	TRUE	0.094	Fibroblasts|Monocytes	Fibroblasts	Myeloid cells	0.795
CPI-SC0BC542ACC	TNC_a4b1 complex	simple:P24821	complex:a4b1 complex	TNC		TRUE	FALSE	FALSE	curated	TRUE	0.094	Fibroblasts|Monocytes	Fibroblasts	Myeloid cells	0.151
CPI-SS0481D83A4	EGFR_AREG	simple:P00533	simple:P15514	EGFR	AREG	TRUE	TRUE	FALSE	curated	FALSE	0.109	Fibroblasts|Monocytes	Fibroblasts	Myeloid cells	0.333
CPI-SS088A0A760	EGFR_COPA	simple:P00533	simple:P53621	EGFR	COPA	TRUE	TRUE	FALSE	InnateDB-All	FALSE	0.109	Fibroblasts|Monocytes	Fibroblasts	Myeloid cells	0.265
CPI-SS068C129D6	CSF1_SIRPA	simple:P09603	simple:P78324	CSF1	SIRPA	TRUE	FALSE	TRUE	I2D	FALSE	0.109	Fibroblasts|Monocytes	Fibroblasts	Myeloid cells	0.303
CPI-SS00EDDD458	EGFR_MIF	simple:P00533	simple:P14174	EGFR	MIF	TRUE	TRUE	FALSE	IMEx,InnateDB-All	FALSE	0.109	Fibroblasts|Monocytes	Fibroblasts	Myeloid cells	0.692
CPI-SC01833C7FC	PLA2G2A_a4b1 complex	simple:P14555	complex:a4b1 complex	PLA2G2A		TRUE	FALSE	FALSE	curated	TRUE	0.109	Fibroblasts|Monocytes	Fibroblasts	Myeloid cells	0.399
CPI-SC0A9458008	ICAM1_aXb2 complex	simple:P05362	complex:aXb2 complex	ICAM1		FALSE	TRUE	FALSE	curated	TRUE	0.125	Fibroblasts|Monocytes	Fibroblasts	Myeloid cells	0.195
CPI-SS0CCCF7C69	PLXNB1_SEMA4D	simple:O43157	simple:Q92854	PLXNB1	SEMA4D	TRUE	TRUE	TRUE	curated	FALSE	0.125	Fibroblasts|Monocytes	Fibroblasts	Myeloid cells	0.13
CPI-SC0E9C058EB	PLAUR_a4b1 complex	simple:Q03405	complex:a4b1 complex	PLAUR		TRUE	TRUE	FALSE	curated	TRUE	0.125	Fibroblasts|Monocytes	Fibroblasts	Myeloid cells	0.248
CPI-SS0E9A581F8	ICAM1_ITGAL	simple:P05362	simple:P20701	ICAM1	ITGAL	FALSE	TRUE	TRUE	curated	FALSE	0.125	Fibroblasts|Monocytes	Fibroblasts	Myeloid cells	0.103
CPI-SC0F4AC5AA2	ICAM1_aLb2 complex	simple:P05362	complex:aLb2 complex	ICAM1		FALSE	TRUE	FALSE	curated	TRUE	0.125	Fibroblasts|Monocytes	Fibroblasts	Myeloid cells	0.103
CPI-SC058F72F90	FBN1_a5b1 complex	simple:P35555	complex:a5b1 complex	FBN1		TRUE	FALSE	FALSE	curated	TRUE	0.125	Fibroblasts|Monocytes	Fibroblasts	Myeloid cells	0.4
CPI-SS09A3FA737	NAMPT_P2RY6	simple:P43490	simple:Q15077	NAMPT	P2RY6	TRUE	FALSE	TRUE	IMEx,IntAct	FALSE	0.125	Fibroblasts|Monocytes	Fibroblasts	Myeloid cells	0.287
CPI-SS03E48EFEA	C3_C3AR1	simple:P01024	simple:Q16581	C3	C3AR1	TRUE	FALSE	TRUE	guidetopharmacology.org	FALSE	0.125	Fibroblasts|Monocytes	Fibroblasts	Myeloid cells	0.962
CPI-SC0B6D68FD5	ICAM1_aMb2 complex	simple:P05362	complex:aMb2 complex	ICAM1		FALSE	TRUE	FALSE	curated	TRUE	0.125	Fibroblasts|Monocytes	Fibroblasts	Myeloid cells	0.248
CPI-SC06364D669	FN1_a4b1 complex	simple:P02751	complex:a4b1 complex	FN1		TRUE	FALSE	FALSE	curated	TRUE	0.141	Fibroblasts|Monocytes	Fibroblasts	Myeloid cells	1.045
CPI-SC0847A64D2	FN1_aVb5 complex	simple:P02751	complex:aVb5 complex	FN1		TRUE	FALSE	FALSE	curated	TRUE	0.141	Fibroblasts|Monocytes	Fibroblasts	Myeloid cells	1.058
CPI-SC070D5A96F	JAM2_a4b1 complex	simple:P57087	complex:a4b1 complex	JAM2		FALSE	FALSE	FALSE	curated	TRUE	0.141	Fibroblasts|Monocytes	Fibroblasts	Myeloid cells	0.125
CPI-SC0A9EB628A	VCAM1_a4b1 complex	simple:P19320	complex:a4b1 complex	VCAM1		FALSE	FALSE	FALSE	curated	TRUE	0.141	Fibroblasts|Monocytes	Fibroblasts	Myeloid cells	0.246
CPI-SS0D0252D87	AXL_IL15RA	simple:P30530	simple:Q13261	AXL	IL15RA	TRUE	TRUE	TRUE	I2D	FALSE	0.141	Fibroblasts|Monocytes	Fibroblasts	Myeloid cells	0.263
CPI-SS0055264F3	EGFR_TGFB1	simple:P00533	simple:P01137	EGFR	TGFB1	TRUE	TRUE	FALSE	IMEx,InnateDB-All,MINT	FALSE	0.141	Fibroblasts|Monocytes	Fibroblasts	Myeloid cells	0.376
CPI-SS08920B6FF	PODXL_SELL	simple:O00592	simple:P14151	PODXL	SELL	FALSE	FALSE	FALSE	curated	FALSE	0.141	Fibroblasts|Monocytes	Fibroblasts	Myeloid cells	0.181
CPI-SS01560CA22	CD99_PILRA	simple:P14209	simple:Q9UKJ1	CD99	PILRA	TRUE	FALSE	TRUE	curated	FALSE	0.156	Fibroblasts|Monocytes	Fibroblasts	Myeloid cells	1.119
CPI-SC08B2AD7C6	FN1_a5b1 complex	simple:P02751	complex:a5b1 complex	FN1		TRUE	FALSE	FALSE	curated	TRUE	0.156	Fibroblasts|Monocytes	Fibroblasts	Myeloid cells	1.057
CPI-SS04F3A1E5C	COPA_SORT1	simple:P53621	simple:Q99523	COPA	SORT1	TRUE	FALSE	TRUE	IMEx,InnateDB-All,IntAct,MatrixDB	FALSE	0.156	Fibroblasts|Monocytes	Fibroblasts	Myeloid cells	0.278
CPI-SS065F7DA2A	COPA_P2RY6	simple:P53621	simple:Q15077	COPA	P2RY6	TRUE	FALSE	TRUE	IMEx,IntAct	FALSE	0.156	Fibroblasts|Monocytes	Fibroblasts	Myeloid cells	0.285
CPI-SS0A76A8E97	HLA-F_LILRB2	simple:P30511	simple:Q8N423	HLA-F	LILRB2	FALSE	FALSE	TRUE	curated	FALSE	0.172	Fibroblasts|Monocytes	Fibroblasts	Myeloid cells	0.329
CPI-SS00150FB64	HLA-F_LILRB1	simple:P30511	simple:Q8NHL6	HLA-F	LILRB1	TRUE	FALSE	TRUE	curated	FALSE	0.172	Fibroblasts|Monocytes	Fibroblasts	Myeloid cells	0.278
CPI-SS033E6DE7E	NRP1_VEGFB	simple:O14786	simple:P49765	NRP1	VEGFB	TRUE	TRUE	FALSE	curated	FALSE	0.172	Fibroblasts|Monocytes	Fibroblasts	Myeloid cells	0.181
CPI-SS03133B4F2	TFRC_TNFSF13B	simple:P02786	simple:Q9Y275	TFRC	TNFSF13B	TRUE	TRUE	FALSE	IMEx,IntAct	FALSE	0.172	Fibroblasts|Monocytes	Fibroblasts	Myeloid cells	0.554
CPI-SS06CCF5A54	ANXA1_FPR3	simple:P04083	simple:P25089	ANXA1	FPR3	TRUE	FALSE	TRUE	guidetopharmacology.org	FALSE	0.188	Fibroblasts|Monocytes	Fibroblasts	Myeloid cells	0.956
CPI-SS05B1FA8A8	LRP6_CKLF	simple:O75581	simple:Q9UBR5	LRP6	CKLF	TRUE	TRUE	FALSE	IMEx,IntAct	FALSE	0.188	Fibroblasts|Monocytes	Fibroblasts	Myeloid cells	0.658
CPI-SC08E97F7CA	VCAM1_a4b7 complex	simple:P19320	complex:a4b7 complex	VCAM1		FALSE	FALSE	FALSE	curated	TRUE	0.188	Fibroblasts|Monocytes	Fibroblasts	Myeloid cells	0.213
CPI-SC0B4D7E0FF	FN1_a4b7 complex	simple:P02751	complex:a4b7 complex	FN1		TRUE	FALSE	FALSE	curated	TRUE	0.188	Fibroblasts|Monocytes	Fibroblasts	Myeloid cells	1.012
CPI-SS09C4FCB90	ICAM1_SPN	simple:P05362	simple:P16150	ICAM1	SPN	FALSE	TRUE	FALSE	curated	FALSE	0.188	Fibroblasts|Monocytes	Fibroblasts	Myeloid cells	0.139
CPI-SS083CBFACD	MDK_SORL1	simple:P21741	simple:Q92673	MDK	SORL1	TRUE	FALSE	TRUE	InnateDB-All	FALSE	0.188	Fibroblasts|Monocytes	Fibroblasts	Myeloid cells	0.999
CPI-SS0C85BC9AF	PROS1_AXL	simple:P07225	simple:P30530	PROS1	AXL	TRUE	FALSE	TRUE	guidetopharmacology.org	FALSE	0.203	Fibroblasts|Monocytes	Fibroblasts	Myeloid cells	0.285
CPI-SS060B82BBC	JAG1_NOTCH2	simple:P78504	simple:Q04721	JAG1	NOTCH2	FALSE	FALSE	TRUE	curated	FALSE	0.203	Fibroblasts|Monocytes	Fibroblasts	Myeloid cells	0.257
CPI-SS0F739D3DB	ANXA1_FPR1	simple:P04083	simple:P21462	ANXA1	FPR1	TRUE	FALSE	TRUE	guidetopharmacology.org	FALSE	0.203	Fibroblasts|Monocytes	Fibroblasts	Myeloid cells	0.978
CPI-SS044C72D0D	SEMA4A_PLXND1	simple:Q9H3S1	simple:Q9Y4D7	SEMA4A	PLXND1	FALSE	FALSE	TRUE	curated	FALSE	0.219	Fibroblasts|Monocytes	Fibroblasts	Myeloid cells	0.246
CPI-SC096929DB0	FN1_aVb1 complex	simple:P02751	complex:aVb1 complex	FN1		TRUE	FALSE	FALSE	curated	TRUE	0.219	Fibroblasts|Monocytes	Fibroblasts	Myeloid cells	1.101
CPI-SC0EEF3A379	LAMC1_a6b1 complex	simple:P11047	complex:a6b1 complex	LAMC1		TRUE	FALSE	FALSE	curated	TRUE	0.219	Fibroblasts|Monocytes	Fibroblasts	Myeloid cells	0.261
CPI-SS0D4C221B8	ICAM1_AREG	simple:P05362	simple:P15514	ICAM1	AREG	TRUE	TRUE	FALSE	InnateDB-All	FALSE	0.219	Fibroblasts|Monocytes	Fibroblasts	Myeloid cells	0.287
CPI-SS042A6F835	IGF2_IGF2R	simple:P01344	simple:P11717	IGF2	IGF2R	TRUE	FALSE	TRUE	curated	FALSE	0.219	Fibroblasts|Monocytes	Fibroblasts	Myeloid cells	0.512
CPI-SS09C52F54E	LGALS9_SORL1	simple:O00182	simple:Q92673	LGALS9	SORL1	TRUE	FALSE	TRUE	InnateDB-All	FALSE	0.219	Fibroblasts|Monocytes	Fibroblasts	Myeloid cells	0.255
CPI-SS0F00D756A	CD40_TNFSF13B	simple:P25942	simple:Q9Y275	CD40	TNFSF13B	TRUE	TRUE	FALSE	I2D,InnateDB	FALSE	0.219	Fibroblasts|Monocytes	Fibroblasts	Myeloid cells	0.594
CPI-SS006C6537E	MDK_LRP1	simple:P21741	simple:Q07954	MDK	LRP1	TRUE	FALSE	TRUE	I2D,InnateDB-All	FALSE	0.234	Fibroblasts|Monocytes	Fibroblasts	Myeloid cells	1.049
CPI-SS0E23CEB91	LGALS9_HAVCR2	simple:O00182	simple:Q8TDQ0	LGALS9	HAVCR2	TRUE	FALSE	TRUE	curated	FALSE	0.234	Fibroblasts|Monocytes	Fibroblasts	Myeloid cells	0.262
CPI-SS0898D7F7F	TNFRSF10B_TNFSF10	simple:O14763	simple:P50591	TNFRSF10B	TNFSF10	TRUE	TRUE	FALSE	curated	FALSE	0.25	Fibroblasts|Monocytes	Fibroblasts	Myeloid cells	0.253
CPI-SS0A28DCA72	CXCL12_CXCR4	simple:P48061	simple:P61073	CXCL12	CXCR4	TRUE	FALSE	TRUE	curated	FALSE	0.266	Fibroblasts|Monocytes	Fibroblasts	Myeloid cells	0.907
CPI-SS0E00478B4	NRP2_VEGFA	simple:O60462	simple:P15692	NRP2	VEGFA	TRUE	TRUE	FALSE	curated	FALSE	0.266	Fibroblasts|Monocytes	Fibroblasts	Myeloid cells	0.259
CPI-SS0F3D40856	PGRMC2_CCL4L2	simple:O15173	simple:Q8NHW4	PGRMC2	CCL4L2	TRUE	TRUE	FALSE	IMEx,IntAct	FALSE	0.281	Fibroblasts|Monocytes	Fibroblasts	Myeloid cells	0.312
CPI-SS02A0FF87F	FAM3C_CLEC2D	simple:Q92520	simple:Q9UHP7	FAM3C	CLEC2D	TRUE	FALSE	TRUE	IMEx,InnateDB-All,IntAct	FALSE	0.281	Fibroblasts|Monocytes	Fibroblasts	Myeloid cells	0.366
CPI-SC098C06330	TGFB1_TGFbeta receptor1	simple:P01137	complex:TGFbeta receptor1	TGFB1		TRUE	FALSE	TRUE	curated	FALSE	0.281	Fibroblasts|Monocytes	Fibroblasts	Myeloid cells	0.23
CPI-SS0DE0A486F	NRP1_VEGFA	simple:O14786	simple:P15692	NRP1	VEGFA	TRUE	TRUE	FALSE	curated	FALSE	0.281	Fibroblasts|Monocytes	Fibroblasts	Myeloid cells	0.225
CPI-SS08FAC0A55	PLXNB2_SEMA4D	simple:O15031	simple:Q92854	PLXNB2	SEMA4D	FALSE	TRUE	TRUE	curated	FALSE	0.297	Fibroblasts|Monocytes	Fibroblasts	Myeloid cells	0.239
CPI-SS0DA033F03	TNFRSF1A_GRN	simple:P19438	simple:P28799	TNFRSF1A	GRN	TRUE	TRUE	FALSE	IMEx,InnateDB-All,MINT	FALSE	0.312	Fibroblasts|Monocytes	Fibroblasts	Myeloid cells	1.41
CPI-SS02AB0C3E0	SPP1_CD44	simple:P10451	simple:P16070	SPP1	CD44	TRUE	FALSE	TRUE	I2D,IMEx,InnateDB-All,IntAct	FALSE	0.312	Fibroblasts|Monocytes	Fibroblasts	Myeloid cells	0.706
CPI-SS061A7E099	CD55_ADGRE5	simple:P08174	simple:P48960	CD55	ADGRE5	TRUE	TRUE	TRUE	curated	FALSE	0.328	Fibroblasts|Monocytes	Fibroblasts	Myeloid cells	0.307
CPI-SS06CBC985C	LTBR_LTB	simple:P36941	simple:Q06643	LTBR	LTB	FALSE	TRUE	FALSE	curated	FALSE	0.328	Fibroblasts|Monocytes	Fibroblasts	Myeloid cells	0.196
CPI-SS0339AE950	SIRPA_CD47	simple:P78324	simple:Q08722	SIRPA	CD47	FALSE	TRUE	TRUE	curated	FALSE	0.328	Fibroblasts|Monocytes	Fibroblasts	Myeloid cells	0.367
CPI-SS03A4F7DC8	AXL_GAS6	simple:P30530	simple:Q14393	AXL	GAS6	TRUE	TRUE	FALSE	guidetopharmacology.org	FALSE	0.344	Fibroblasts|Monocytes	Fibroblasts	Myeloid cells	0.298
CPI-SS0889E281D	CADM1_CADM1	simple:Q9BY67	simple:Q9BY67	CADM1	CADM1	FALSE	FALSE	FALSE	curated	FALSE	0.344	Fibroblasts|Monocytes	Fibroblasts	Myeloid cells	0.168
CPI-SS0703338F5	LGALS9_CD44	simple:O00182	simple:P16070	LGALS9	CD44	TRUE	FALSE	TRUE	InnateDB	FALSE	0.375	Fibroblasts|Monocytes	Fibroblasts	Myeloid cells	0.669
CPI-SS02ACCF1F7	MIF_TNFRSF14	simple:P14174	simple:Q92956	MIF	TNFRSF14	TRUE	FALSE	TRUE	I2D,IntAct	FALSE	0.375	Fibroblasts|Monocytes	Fibroblasts	Myeloid cells	0.809
CPI-SS068C742A1	FGF1_TGFBR3	simple:P05230	simple:Q03167	FGF1	TGFBR3	TRUE	FALSE	TRUE	InnateDB-All	FALSE	0.047	Fibroblasts|Ovarian stroma	Fibroblasts	Ovarian stroma	0.2
CPI-SS0D46E2B45	TGFB3_TGFBR3	simple:P10600	simple:Q03167	TGFB3	TGFBR3	TRUE	FALSE	TRUE	curated	FALSE	0.047	Fibroblasts|Ovarian stroma	Fibroblasts	Ovarian stroma	0.253
CPI-SS0B70EB09E	PDGFA_PDGFRA	simple:P04085	simple:P16234	PDGFA	PDGFRA	TRUE	FALSE	TRUE	curated	FALSE	0.062	Fibroblasts|Ovarian stroma	Fibroblasts	Ovarian stroma	0.357
CPI-SC067AD890A	VTN_aVb1 complex	simple:P04004	complex:aVb1 complex	VTN		TRUE	FALSE	FALSE	curated	TRUE	0.062	Fibroblasts|Ovarian stroma	Fibroblasts	Ovarian stroma	0.142
CPI-SS0755A26DD	FGF1_FGFR1	simple:P05230	simple:P11362	FGF1	FGFR1	TRUE	FALSE	TRUE	curated	FALSE	0.062	Fibroblasts|Ovarian stroma	Fibroblasts	Ovarian stroma	0.242
CPI-SS09C4988F8	PROS1_TYRO3	simple:P07225	simple:Q06418	PROS1	TYRO3	TRUE	FALSE	TRUE	guidetopharmacology.org	FALSE	0.062	Fibroblasts|Ovarian stroma	Fibroblasts	Ovarian stroma	0.254
CPI-SS002673EFE	WNT5A_FZD3	simple:P41221	simple:Q9NPG1	WNT5A	FZD3	TRUE	FALSE	TRUE	curated	FALSE	0.078	Fibroblasts|Ovarian stroma	Fibroblasts	Ovarian stroma	0.133
CPI-SS0DBA4D668	DPP4_CXCL12	simple:P27487	simple:P48061	DPP4	CXCL12	TRUE	TRUE	FALSE	curated	FALSE	0.094	Fibroblasts|Ovarian stroma	Fibroblasts	Ovarian stroma	0.198
CPI-CS0123BC66C	PlexinA1_complex2_SEMA6D	complex:PlexinA1_complex2	simple:Q8NFY4		SEMA6D	FALSE	TRUE	FALSE	curated	FALSE	0.094	Fibroblasts|Ovarian stroma	Fibroblasts	Ovarian stroma	0.117
CPI-SS0579FA162	IGF2_IGF1R	simple:P01344	simple:P08069	IGF2	IGF1R	TRUE	FALSE	TRUE	curated	FALSE	0.125	Fibroblasts|Ovarian stroma	Fibroblasts	Ovarian stroma	0.457
CPI-SS00F4DDF4B	PTN_PTPRS	simple:P21246	simple:Q13332	PTN	PTPRS	TRUE	FALSE	TRUE	I2D,IMEx,InnateDB-All,IntAct	FALSE	0.125	Fibroblasts|Ovarian stroma	Fibroblasts	Ovarian stroma	0.226
CPI-SS0D954EA1C	PDGFRB_PDGFD	simple:P09619	simple:Q9GZP0	PDGFRB	PDGFD	TRUE	TRUE	FALSE	curated	FALSE	0.125	Fibroblasts|Ovarian stroma	Fibroblasts	Ovarian stroma	0.438
CPI-SS0E41702C1	IGF1_IGF1R	simple:P05019	simple:P08069	IGF1	IGF1R	TRUE	FALSE	TRUE	curated	FALSE	0.125	Fibroblasts|Ovarian stroma	Fibroblasts	Ovarian stroma	0.319
CPI-SS07833475A	FGFR1_FGF7	simple:P11362	simple:P21781	FGFR1	FGF7	TRUE	TRUE	FALSE	I2D	FALSE	0.125	Fibroblasts|Ovarian stroma	Fibroblasts	Ovarian stroma	0.405
CPI-CS0E54FF657	BMPR1A_BMPR2_BMP4	complex:BMPR1A_BMPR2	simple:P12644		BMP4	TRUE	TRUE	FALSE	curated	FALSE	0.125	Fibroblasts|Ovarian stroma	Fibroblasts	Ovarian stroma	0.117
CPI-SS039799099	FGFR1_NCAM1	simple:P11362	simple:P13591	FGFR1	NCAM1	TRUE	TRUE	TRUE	curated	FALSE	0.125	Fibroblasts|Ovarian stroma	Fibroblasts	Ovarian stroma	0.313
CPI-CS0BAF97962	PDGFR complex_PDGFD	complex:PDGFR complex	simple:Q9GZP0		PDGFD	TRUE	TRUE	FALSE	curated	FALSE	0.125	Fibroblasts|Ovarian stroma	Fibroblasts	Ovarian stroma	0.438
CPI-SS087B53ABF	JAM2_JAM3	simple:P57087	simple:Q9BX67	JAM2	JAM3	TRUE	FALSE	FALSE	curated	FALSE	0.125	Fibroblasts|Ovarian stroma	Fibroblasts	Ovarian stroma	0.123
CPI-CS012D15A88	BMR1A_ACR2A_BMP4	complex:BMR1A_ACR2A	simple:P12644		BMP4	TRUE	TRUE	FALSE	curated	FALSE	0.125	Fibroblasts|Ovarian stroma	Fibroblasts	Ovarian stroma	0.094
CPI-SS0F9D53834	JAM3_JAM3	simple:Q9BX67	simple:Q9BX67	JAM3	JAM3	TRUE	FALSE	FALSE	curated	FALSE	0.141	Fibroblasts|Ovarian stroma	Fibroblasts	Ovarian stroma	0.135
CPI-SS060B82BBC	JAG1_NOTCH2	simple:P78504	simple:Q04721	JAG1	NOTCH2	FALSE	FALSE	TRUE	curated	FALSE	0.203	Fibroblasts|Ovarian stroma	Fibroblasts	Ovarian stroma	0.173
CPI-SC096929DB0	FN1_aVb1 complex	simple:P02751	complex:aVb1 complex	FN1		TRUE	FALSE	FALSE	curated	TRUE	0.219	Fibroblasts|Ovarian stroma	Fibroblasts	Ovarian stroma	1.062
CPI-SS042A6F835	IGF2_IGF2R	simple:P01344	simple:P11717	IGF2	IGF2R	TRUE	FALSE	TRUE	curated	FALSE	0.219	Fibroblasts|Ovarian stroma	Fibroblasts	Ovarian stroma	0.466
CPI-SS006C6537E	MDK_LRP1	simple:P21741	simple:Q07954	MDK	LRP1	TRUE	FALSE	TRUE	I2D,InnateDB-All	FALSE	0.234	Fibroblasts|Ovarian stroma	Fibroblasts	Ovarian stroma	1.013
CPI-SS085EE60B1	TGFB1_TGFBR3	simple:P01137	simple:Q03167	TGFB1	TGFBR3	TRUE	FALSE	TRUE	curated	FALSE	0.266	Fibroblasts|Ovarian stroma	Fibroblasts	Ovarian stroma	0.245
CPI-SS03A4F7DC8	AXL_GAS6	simple:P30530	simple:Q14393	AXL	GAS6	TRUE	TRUE	FALSE	guidetopharmacology.org	FALSE	0.344	Fibroblasts|Ovarian stroma	Fibroblasts	Ovarian stroma	0.329
CPI-SS03A0C857B	FAS_FASLG	simple:P25445	simple:P48023	FAS	FASLG	TRUE	TRUE	FALSE	curated	FALSE	0.047	Fibroblasts|T-cells	Fibroblasts	T cells	0.228
CPI-SC069F95780	COL8A2_a1b1 complex	simple:P25067	complex:a1b1 complex	COL8A2		TRUE	FALSE	FALSE	curated	TRUE	0.062	Fibroblasts|T-cells	Fibroblasts	T cells	0.114
CPI-SC0BC63F8C0	COL3A1_a1b1 complex	simple:P02461	complex:a1b1 complex	COL3A1		TRUE	FALSE	FALSE	curated	TRUE	0.062	Fibroblasts|T-cells	Fibroblasts	T cells	1.574
CPI-SC0F73E9099	COL1A1_a1b1 complex	simple:P02452	complex:a1b1 complex	COL1A1		TRUE	FALSE	FALSE	curated	TRUE	0.062	Fibroblasts|T-cells	Fibroblasts	T cells	1.8
CPI-SC0B808E56A	COL6A6_a1b1 complex	simple:A6NMZ7	complex:a1b1 complex	COL6A6		TRUE	FALSE	FALSE	curated	TRUE	0.062	Fibroblasts|T-cells	Fibroblasts	T cells	0.145
CPI-SC0DAD29856	COL5A3_a1b1 complex	simple:P25940	complex:a1b1 complex	COL5A3		TRUE	FALSE	FALSE	curated	TRUE	0.062	Fibroblasts|T-cells	Fibroblasts	T cells	0.165
CPI-SC01115AAD1	COL10A1_a1b1 complex	simple:Q03692	complex:a1b1 complex	COL10A1		TRUE	FALSE	FALSE	curated	TRUE	0.062	Fibroblasts|T-cells	Fibroblasts	T cells	0.194
CPI-SS0A4F27388	TNFRSF1A_FASLG	simple:P19438	simple:P48023	TNFRSF1A	FASLG	TRUE	TRUE	FALSE	I2D,InnateDB-All	FALSE	0.062	Fibroblasts|T-cells	Fibroblasts	T cells	0.466
CPI-SC05992FDC8	COL5A1_a1b1 complex	simple:P20908	complex:a1b1 complex	COL5A1		TRUE	FALSE	FALSE	curated	TRUE	0.078	Fibroblasts|T-cells	Fibroblasts	T cells	0.629
CPI-SS0E9015902	CD47_SIRPG	simple:Q08722	simple:Q9P1W8	CD47	SIRPG	FALSE	TRUE	FALSE	curated	FALSE	0.078	Fibroblasts|T-cells	Fibroblasts	T cells	0.31
CPI-SC0545E2502	COL5A2_a1b1 complex	simple:P05997	complex:a1b1 complex	COL5A2		TRUE	FALSE	FALSE	curated	TRUE	0.078	Fibroblasts|T-cells	Fibroblasts	T cells	0.707
CPI-SS0049FD74F	TNFRSF10B_FASLG	simple:O14763	simple:P48023	TNFRSF10B	FASLG	TRUE	TRUE	FALSE	I2D,InnateDB-All	FALSE	0.078	Fibroblasts|T-cells	Fibroblasts	T cells	0.122
CPI-SC006E22794	COL1A2_a1b1 complex	simple:P08123	complex:a1b1 complex	COL1A2		TRUE	FALSE	FALSE	curated	TRUE	0.094	Fibroblasts|T-cells	Fibroblasts	T cells	1.775
CPI-SS079DDF890	TNFSF12_TNFRSF25	simple:O43508	simple:Q93038	TNFSF12	TNFRSF25	TRUE	FALSE	TRUE	I2D	FALSE	0.094	Fibroblasts|T-cells	Fibroblasts	T cells	0.204
CPI-SC02AE206BE	COL6A3_a1b1 complex	simple:P12111	complex:a1b1 complex	COL6A3		TRUE	FALSE	FALSE	curated	TRUE	0.094	Fibroblasts|T-cells	Fibroblasts	T cells	0.79
CPI-SS025C8F785	CLEC2B_KLRF1	simple:Q92478	simple:Q9NZS2	CLEC2B	KLRF1	FALSE	TRUE	TRUE	curated	FALSE	0.094	Fibroblasts|T-cells	Fibroblasts	T cells	0.444
CPI-SC02F06FF62	COL8A1_a1b1 complex	simple:P27658	complex:a1b1 complex	COL8A1		TRUE	FALSE	FALSE	curated	TRUE	0.094	Fibroblasts|T-cells	Fibroblasts	T cells	0.514
CPI-SC0BC542ACC	TNC_a4b1 complex	simple:P24821	complex:a4b1 complex	TNC		TRUE	FALSE	FALSE	curated	TRUE	0.094	Fibroblasts|T-cells	Fibroblasts	T cells	0.214
CPI-SS0481D83A4	EGFR_AREG	simple:P00533	simple:P15514	EGFR	AREG	TRUE	TRUE	FALSE	curated	FALSE	0.109	Fibroblasts|T-cells	Fibroblasts	T cells	0.304
CPI-SC053BBE2B1	COL16A1_a1b1 complex	simple:Q07092	complex:a1b1 complex	COL16A1		TRUE	FALSE	FALSE	curated	TRUE	0.109	Fibroblasts|T-cells	Fibroblasts	T cells	0.33
CPI-SC0EC572716	COL4A5_a1b1 complex	simple:P29400	complex:a1b1 complex	COL4A5		TRUE	FALSE	FALSE	curated	TRUE	0.109	Fibroblasts|T-cells	Fibroblasts	T cells	0.121
CPI-SS083296041	CD40_CD40LG	simple:P25942	simple:P29965	CD40	CD40LG	TRUE	TRUE	FALSE	curated	FALSE	0.109	Fibroblasts|T-cells	Fibroblasts	T cells	0.218
CPI-SS00EDDD458	EGFR_MIF	simple:P00533	simple:P14174	EGFR	MIF	TRUE	TRUE	FALSE	IMEx,InnateDB-All	FALSE	0.109	Fibroblasts|T-cells	Fibroblasts	T cells	0.622
CPI-SC06E5E0C83	COL11A1_a1b1 complex	simple:P12107	complex:a1b1 complex	COL11A1		TRUE	FALSE	FALSE	curated	TRUE	0.109	Fibroblasts|T-cells	Fibroblasts	T cells	0.249
CPI-SC004A436C5	COL12A1_a1b1 complex	simple:Q99715	complex:a1b1 complex	COL12A1		TRUE	FALSE	FALSE	curated	TRUE	0.109	Fibroblasts|T-cells	Fibroblasts	T cells	0.409
CPI-SC01833C7FC	PLA2G2A_a4b1 complex	simple:P14555	complex:a4b1 complex	PLA2G2A		TRUE	FALSE	FALSE	curated	TRUE	0.109	Fibroblasts|T-cells	Fibroblasts	T cells	0.462
CPI-SC0D7F33CFB	COL27A1_a1b1 complex	simple:Q8IZC6	complex:a1b1 complex	COL27A1		TRUE	FALSE	FALSE	curated	TRUE	0.109	Fibroblasts|T-cells	Fibroblasts	T cells	0.178
CPI-SS0CDAC688B	CXCL2_DPP4	simple:P19875	simple:P27487	CXCL2	DPP4	TRUE	FALSE	TRUE	curated	FALSE	0.125	Fibroblasts|T-cells	Fibroblasts	T cells	0.191
CPI-SS0CCCF7C69	PLXNB1_SEMA4D	simple:O43157	simple:Q92854	PLXNB1	SEMA4D	TRUE	TRUE	TRUE	curated	FALSE	0.125	Fibroblasts|T-cells	Fibroblasts	T cells	0.165
CPI-SC0E9C058EB	PLAUR_a4b1 complex	simple:Q03405	complex:a4b1 complex	PLAUR		TRUE	TRUE	FALSE	curated	TRUE	0.125	Fibroblasts|T-cells	Fibroblasts	T cells	0.311
CPI-SC09FDA4F45	COL6A1_a1b1 complex	simple:P12109	complex:a1b1 complex	COL6A1		TRUE	FALSE	FALSE	curated	TRUE	0.125	Fibroblasts|T-cells	Fibroblasts	T cells	1.042
CPI-SC0F4BC2909	COL6A2_a1b1 complex	simple:P12110	complex:a1b1 complex	COL6A2		TRUE	FALSE	FALSE	curated	TRUE	0.125	Fibroblasts|T-cells	Fibroblasts	T cells	1.183
CPI-SS0E9A581F8	ICAM1_ITGAL	simple:P05362	simple:P20701	ICAM1	ITGAL	FALSE	TRUE	TRUE	curated	FALSE	0.125	Fibroblasts|T-cells	Fibroblasts	T cells	0.171
CPI-SC0BD4C290F	COL14A1_a1b1 complex	simple:Q05707	complex:a1b1 complex	COL14A1		TRUE	FALSE	FALSE	curated	TRUE	0.125	Fibroblasts|T-cells	Fibroblasts	T cells	0.316
CPI-SC0F4AC5AA2	ICAM1_aLb2 complex	simple:P05362	complex:aLb2 complex	ICAM1		FALSE	TRUE	FALSE	curated	TRUE	0.125	Fibroblasts|T-cells	Fibroblasts	T cells	0.171
CPI-SC06364D669	FN1_a4b1 complex	simple:P02751	complex:a4b1 complex	FN1		TRUE	FALSE	FALSE	curated	TRUE	0.141	Fibroblasts|T-cells	Fibroblasts	T cells	1.108
CPI-SC070D5A96F	JAM2_a4b1 complex	simple:P57087	complex:a4b1 complex	JAM2		FALSE	FALSE	FALSE	curated	TRUE	0.141	Fibroblasts|T-cells	Fibroblasts	T cells	0.188
CPI-SC0A9EB628A	VCAM1_a4b1 complex	simple:P19320	complex:a4b1 complex	VCAM1		FALSE	FALSE	FALSE	curated	TRUE	0.141	Fibroblasts|T-cells	Fibroblasts	T cells	0.309
CPI-SS0055264F3	EGFR_TGFB1	simple:P00533	simple:P01137	EGFR	TGFB1	TRUE	TRUE	FALSE	IMEx,InnateDB-All,MINT	FALSE	0.141	Fibroblasts|T-cells	Fibroblasts	T cells	0.322
CPI-SS08920B6FF	PODXL_SELL	simple:O00592	simple:P14151	PODXL	SELL	FALSE	FALSE	FALSE	curated	FALSE	0.141	Fibroblasts|T-cells	Fibroblasts	T cells	0.209
CPI-SC0672FBD31	COL4A1_a1b1 complex	simple:P02462	complex:a1b1 complex	COL4A1		TRUE	FALSE	FALSE	curated	TRUE	0.156	Fibroblasts|T-cells	Fibroblasts	T cells	0.259
CPI-SS0EFE0B07A	CXCL12_CXCR3	simple:P48061	simple:P49682	CXCL12	CXCR3	TRUE	FALSE	TRUE	guidetopharmacology.org	FALSE	0.172	Fibroblasts|T-cells	Fibroblasts	T cells	0.544
CPI-SC0329D5397	ICAM3_aLb2 complex	simple:P32942	complex:aLb2 complex	ICAM3		FALSE	FALSE	FALSE	curated	TRUE	0.172	Fibroblasts|T-cells	Fibroblasts	T cells	0.173
CPI-SC0458F68A5	COL4A2_a1b1 complex	simple:P08572	complex:a1b1 complex	COL4A2		TRUE	FALSE	FALSE	curated	TRUE	0.188	Fibroblasts|T-cells	Fibroblasts	T cells	0.306
CPI-SS05B1FA8A8	LRP6_CKLF	simple:O75581	simple:Q9UBR5	LRP6	CKLF	TRUE	TRUE	FALSE	IMEx,IntAct	FALSE	0.188	Fibroblasts|T-cells	Fibroblasts	T cells	0.602
CPI-SC08E97F7CA	VCAM1_a4b7 complex	simple:P19320	complex:a4b7 complex	VCAM1		FALSE	FALSE	FALSE	curated	TRUE	0.188	Fibroblasts|T-cells	Fibroblasts	T cells	0.332
CPI-SC0B4D7E0FF	FN1_a4b7 complex	simple:P02751	complex:a4b7 complex	FN1		TRUE	FALSE	FALSE	curated	TRUE	0.188	Fibroblasts|T-cells	Fibroblasts	T cells	1.132
CPI-SS09C4FCB90	ICAM1_SPN	simple:P05362	simple:P16150	ICAM1	SPN	FALSE	TRUE	FALSE	curated	FALSE	0.188	Fibroblasts|T-cells	Fibroblasts	T cells	0.283
CPI-SS083CBFACD	MDK_SORL1	simple:P21741	simple:Q92673	MDK	SORL1	TRUE	FALSE	TRUE	InnateDB-All	FALSE	0.188	Fibroblasts|T-cells	Fibroblasts	T cells	0.899
CPI-SS0D4C221B8	ICAM1_AREG	simple:P05362	simple:P15514	ICAM1	AREG	TRUE	TRUE	FALSE	InnateDB-All	FALSE	0.219	Fibroblasts|T-cells	Fibroblasts	T cells	0.258
CPI-SS042A6F835	IGF2_IGF2R	simple:P01344	simple:P11717	IGF2	IGF2R	TRUE	FALSE	TRUE	curated	FALSE	0.219	Fibroblasts|T-cells	Fibroblasts	T cells	0.47
CPI-SC0EA3FC100	COL18A1_a1b1 complex	simple:P39060	complex:a1b1 complex	COL18A1		TRUE	FALSE	FALSE	curated	TRUE	0.234	Fibroblasts|T-cells	Fibroblasts	T cells	0.422
CPI-SS0A28DCA72	CXCL12_CXCR4	simple:P48061	simple:P61073	CXCL12	CXCR4	TRUE	FALSE	TRUE	curated	FALSE	0.266	Fibroblasts|T-cells	Fibroblasts	T cells	1.61
CPI-SS0F3D40856	PGRMC2_CCL4L2	simple:O15173	simple:Q8NHW4	PGRMC2	CCL4L2	TRUE	TRUE	FALSE	IMEx,IntAct	FALSE	0.281	Fibroblasts|T-cells	Fibroblasts	T cells	0.443
CPI-SS02A0FF87F	FAM3C_CLEC2D	simple:Q92520	simple:Q9UHP7	FAM3C	CLEC2D	TRUE	FALSE	TRUE	IMEx,InnateDB-All,IntAct	FALSE	0.281	Fibroblasts|T-cells	Fibroblasts	T cells	0.694
CPI-SS08FAC0A55	PLXNB2_SEMA4D	simple:O15031	simple:Q92854	PLXNB2	SEMA4D	FALSE	TRUE	TRUE	curated	FALSE	0.297	Fibroblasts|T-cells	Fibroblasts	T cells	0.274
CPI-SS061A7E099	CD55_ADGRE5	simple:P08174	simple:P48960	CD55	ADGRE5	TRUE	TRUE	TRUE	curated	FALSE	0.328	Fibroblasts|T-cells	Fibroblasts	T cells	0.467
CPI-SS06CBC985C	LTBR_LTB	simple:P36941	simple:Q06643	LTBR	LTB	FALSE	TRUE	FALSE	curated	FALSE	0.328	Fibroblasts|T-cells	Fibroblasts	T cells	0.732
CPI-SS0339AE950	SIRPA_CD47	simple:P78324	simple:Q08722	SIRPA	CD47	FALSE	TRUE	TRUE	curated	FALSE	0.328	Fibroblasts|T-cells	Fibroblasts	T cells	0.395
CPI-SS0703338F5	LGALS9_CD44	simple:O00182	simple:P16070	LGALS9	CD44	TRUE	FALSE	TRUE	InnateDB	FALSE	0.375	Fibroblasts|T-cells	Fibroblasts	T cells	0.503
CPI-SS02ACCF1F7	MIF_TNFRSF14	simple:P14174	simple:Q92956	MIF	TNFRSF14	TRUE	FALSE	TRUE	I2D,IntAct	FALSE	0.375	Fibroblasts|T-cells	Fibroblasts	T cells	0.773
CPI-SS0D782F60B	WNT4_FZD8	simple:P56705	simple:Q9H461	WNT4	FZD8	TRUE	FALSE	TRUE	I2D	FALSE	0.016	Fibroblasts|Tumor cells	Fibroblasts	Tumour cells	0.113
CPI-CS0D35E69F6	BMR1A_ACR2A_BMP7	complex:BMR1A_ACR2A	simple:P18075		BMP7	TRUE	TRUE	FALSE	curated	FALSE	0.031	Fibroblasts|Tumor cells	Fibroblasts	Tumour cells	0.272
CPI-CS05EAF93CC	BMPR1A_BMPR2_BMP7	complex:BMPR1A_BMPR2	simple:P18075		BMP7	TRUE	TRUE	FALSE	curated	FALSE	0.031	Fibroblasts|Tumor cells	Fibroblasts	Tumour cells	0.295
CPI-CS08CC8F9D3	ACVR1_BMPR2_BMP7	complex:ACVR1_BMPR2	simple:P18075		BMP7	TRUE	TRUE	FALSE	curated	FALSE	0.031	Fibroblasts|Tumor cells	Fibroblasts	Tumour cells	0.313
CPI-SS0A3569604	IGF2_IDE	simple:P01344	simple:P14735	IGF2	IDE	TRUE	FALSE	TRUE	I2D,InnateDB-All	FALSE	0.031	Fibroblasts|Tumor cells	Fibroblasts	Tumour cells	0.438
CPI-CS075442484	BMR1A_ACR2A_BMP2	complex:BMR1A_ACR2A	simple:P12643		BMP2	TRUE	TRUE	FALSE	curated	FALSE	0.031	Fibroblasts|Tumor cells	Fibroblasts	Tumour cells	0.106
CPI-CS0E4E75E3B	BMPR1A_BMPR2_BMP2	complex:BMPR1A_BMPR2	simple:P12643		BMP2	TRUE	TRUE	FALSE	curated	FALSE	0.031	Fibroblasts|Tumor cells	Fibroblasts	Tumour cells	0.129
CPI-SS01C2BA5C8	WNT5A_FZD2	simple:P41221	simple:Q14332	WNT5A	FZD2	TRUE	FALSE	TRUE	curated	FALSE	0.031	Fibroblasts|Tumor cells	Fibroblasts	Tumour cells	0.096
CPI-SC05CCF815E	COL1A2_a2b1 complex	simple:P08123	complex:a2b1 complex	COL1A2		TRUE	FALSE	FALSE	curated	TRUE	0.031	Fibroblasts|Tumor cells	Fibroblasts	Tumour cells	1.759
CPI-SC0CA7B34A5	COL5A2_a2b1 complex	simple:P05997	complex:a2b1 complex	COL5A2		TRUE	FALSE	FALSE	curated	TRUE	0.031	Fibroblasts|Tumor cells	Fibroblasts	Tumour cells	0.69
CPI-SC054484F7B	COL3A1_a2b1 complex	simple:P02461	complex:a2b1 complex	COL3A1		TRUE	FALSE	FALSE	curated	TRUE	0.031	Fibroblasts|Tumor cells	Fibroblasts	Tumour cells	1.558
CPI-SC01EA4FF6B	COL1A1_a2b1 complex	simple:P02452	complex:a2b1 complex	COL1A1		TRUE	FALSE	FALSE	curated	TRUE	0.031	Fibroblasts|Tumor cells	Fibroblasts	Tumour cells	1.783
CPI-SC05D87F723	COL6A6_a2b1 complex	simple:A6NMZ7	complex:a2b1 complex	COL6A6		TRUE	FALSE	FALSE	curated	TRUE	0.031	Fibroblasts|Tumor cells	Fibroblasts	Tumour cells	0.129
CPI-SS0EB5364D4	RSPO3_LGR6	simple:Q9BXY4	simple:Q9HBX8	RSPO3	LGR6	TRUE	FALSE	TRUE	guidetopharmacology.org	FALSE	0.031	Fibroblasts|Tumor cells	Fibroblasts	Tumour cells	0.117
CPI-SC035134F18	COL5A1_a2b1 complex	simple:P20908	complex:a2b1 complex	COL5A1		TRUE	FALSE	FALSE	curated	TRUE	0.031	Fibroblasts|Tumor cells	Fibroblasts	Tumour cells	0.613
CPI-SC0FC645961	COL5A3_a2b1 complex	simple:P25940	complex:a2b1 complex	COL5A3		TRUE	FALSE	FALSE	curated	TRUE	0.031	Fibroblasts|Tumor cells	Fibroblasts	Tumour cells	0.149
CPI-SS098F416C1	FGFR2_XPR1	simple:P21802	simple:Q9UBH6	FGFR2	XPR1	TRUE	TRUE	TRUE	InnateDB-All	FALSE	0.031	Fibroblasts|Tumor cells	Fibroblasts	Tumour cells	0.128
CPI-SS0A69F13A3	WNT4_SMO	simple:P56705	simple:Q99835	WNT4	SMO	TRUE	FALSE	TRUE	I2D	FALSE	0.031	Fibroblasts|Tumor cells	Fibroblasts	Tumour cells	0.094
CPI-SC03C093767	COL10A1_a2b1 complex	simple:Q03692	complex:a2b1 complex	COL10A1		TRUE	FALSE	FALSE	curated	TRUE	0.031	Fibroblasts|Tumor cells	Fibroblasts	Tumour cells	0.178
CPI-SC04B354AE3	COL8A2_a2b1 complex	simple:P25067	complex:a2b1 complex	COL8A2		TRUE	FALSE	FALSE	curated	TRUE	0.031	Fibroblasts|Tumor cells	Fibroblasts	Tumour cells	0.098
CPI-CS046B3C139	ACVR_1A2A receptor_BMP7	complex:ACVR_1A2A receptor	simple:P18075		BMP7	TRUE	TRUE	FALSE	curated	FALSE	0.031	Fibroblasts|Tumor cells	Fibroblasts	Tumour cells	0.272
CPI-SS04A97448D	FGF1_FGFR2	simple:P05230	simple:P21802	FGF1	FGFR2	TRUE	FALSE	TRUE	I2D,IMEx,InnateDB-All,IntAct,MINT	FALSE	0.031	Fibroblasts|Tumor cells	Fibroblasts	Tumour cells	0.102
CPI-SS0B3829651	CADM3_EPB41L1	simple:Q8N126	simple:Q9H4G0	CADM3	EPB41L1	FALSE	FALSE	FALSE	curated	FALSE	0.031	Fibroblasts|Tumor cells	Fibroblasts	Tumour cells	0.169
CPI-SC0077CEB82	TGFB3_TGFbeta receptor2	simple:P10600	complex:TGFbeta receptor2	TGFB3		TRUE	FALSE	TRUE	curated	FALSE	0.031	Fibroblasts|Tumor cells	Fibroblasts	Tumour cells	0.151
CPI-SS0CA020C34	WNT4_FZD1	simple:P56705	simple:Q9UP38	WNT4	FZD1	TRUE	FALSE	TRUE	I2D	FALSE	0.047	Fibroblasts|Tumor cells	Fibroblasts	Tumour cells	0.09
CPI-SS07BECB892	EPHA2_EFNA3	simple:P29317	simple:P52797	EPHA2	EFNA3	FALSE	TRUE	FALSE	curated	FALSE	0.047	Fibroblasts|Tumor cells	Fibroblasts	Tumour cells	0.071
CPI-SS06A0B20BD	FGFR2_EPHA4	simple:P21802	simple:P54764	FGFR2	EPHA4	TRUE	TRUE	TRUE	I2D,InnateDB-All	FALSE	0.062	Fibroblasts|Tumor cells	Fibroblasts	Tumour cells	0.121
CPI-SC0CE6F5084	COL27A1_a2b1 complex	simple:Q8IZC6	complex:a2b1 complex	COL27A1		TRUE	FALSE	FALSE	curated	TRUE	0.062	Fibroblasts|Tumor cells	Fibroblasts	Tumour cells	0.162
CPI-SC067AD890A	VTN_aVb1 complex	simple:P04004	complex:aVb1 complex	VTN		TRUE	FALSE	FALSE	curated	TRUE	0.062	Fibroblasts|Tumor cells	Fibroblasts	Tumour cells	0.141
CPI-SC0F300DE24	COL12A1_a2b1 complex	simple:Q99715	complex:a2b1 complex	COL12A1		TRUE	FALSE	FALSE	curated	TRUE	0.062	Fibroblasts|Tumor cells	Fibroblasts	Tumour cells	0.393
CPI-SS0659DBE72	EFNA4_EPHA4	simple:P52798	simple:P54764	EFNA4	EPHA4	TRUE	FALSE	TRUE	curated	FALSE	0.062	Fibroblasts|Tumor cells	Fibroblasts	Tumour cells	0.146
CPI-SC069F95780	COL8A2_a1b1 complex	simple:P25067	complex:a1b1 complex	COL8A2		TRUE	FALSE	FALSE	curated	TRUE	0.062	Fibroblasts|Tumor cells	Fibroblasts	Tumour cells	0.08
CPI-SC001669E22	GDF11_TGFR_AVR2A	simple:O95390	complex:TGFR_AVR2A	GDF11		TRUE	FALSE	TRUE	curated	FALSE	0.062	Fibroblasts|Tumor cells	Fibroblasts	Tumour cells	0.08
CPI-SC017215F7F	GDF11_TGFR_AVR2B	simple:O95390	complex:TGFR_AVR2B	GDF11		TRUE	FALSE	TRUE	curated	FALSE	0.062	Fibroblasts|Tumor cells	Fibroblasts	Tumour cells	0.086
CPI-SC0D5CFA431	TGFB3_TGFbeta receptor1	simple:P10600	complex:TGFbeta receptor1	TGFB3		TRUE	FALSE	TRUE	curated	FALSE	0.062	Fibroblasts|Tumor cells	Fibroblasts	Tumour cells	0.154
CPI-SC0BC63F8C0	COL3A1_a1b1 complex	simple:P02461	complex:a1b1 complex	COL3A1		TRUE	FALSE	FALSE	curated	TRUE	0.062	Fibroblasts|Tumor cells	Fibroblasts	Tumour cells	1.54
CPI-SC0F73E9099	COL1A1_a1b1 complex	simple:P02452	complex:a1b1 complex	COL1A1		TRUE	FALSE	FALSE	curated	TRUE	0.062	Fibroblasts|Tumor cells	Fibroblasts	Tumour cells	1.765
CPI-SC0B808E56A	COL6A6_a1b1 complex	simple:A6NMZ7	complex:a1b1 complex	COL6A6		TRUE	FALSE	FALSE	curated	TRUE	0.062	Fibroblasts|Tumor cells	Fibroblasts	Tumour cells	0.111
CPI-SS090FC28E1	EPHB6_EFNB2	simple:O15197	simple:P52799	EPHB6	EFNB2	TRUE	TRUE	TRUE	curated	FALSE	0.062	Fibroblasts|Tumor cells	Fibroblasts	Tumour cells	0.107
CPI-SS0B9E8C0DE	EPHB2_EFNB2	simple:P29323	simple:P52799	EPHB2	EFNB2	FALSE	TRUE	TRUE	curated	FALSE	0.062	Fibroblasts|Tumor cells	Fibroblasts	Tumour cells	0.065
CPI-SS08718E4FB	EPHB6_EFNB3	simple:O15197	simple:Q15768	EPHB6	EFNB3	TRUE	TRUE	TRUE	curated	FALSE	0.062	Fibroblasts|Tumor cells	Fibroblasts	Tumour cells	0.119
CPI-SS0DA366C78	EPHB2_EFNB3	simple:P29323	simple:Q15768	EPHB2	EFNB3	FALSE	TRUE	TRUE	curated	FALSE	0.062	Fibroblasts|Tumor cells	Fibroblasts	Tumour cells	0.078
CPI-SS0A5B945E3	EPHB3_EFNB3	simple:P54753	simple:Q15768	EPHB3	EFNB3	FALSE	TRUE	TRUE	curated	FALSE	0.062	Fibroblasts|Tumor cells	Fibroblasts	Tumour cells	0.092
CPI-SS0586F2596	EPHB2_EFNA5	simple:P29323	simple:P52803	EPHB2	EFNA5	FALSE	TRUE	FALSE	curated	FALSE	0.062	Fibroblasts|Tumor cells	Fibroblasts	Tumour cells	0.159
CPI-SC0DAD29856	COL5A3_a1b1 complex	simple:P25940	complex:a1b1 complex	COL5A3		TRUE	FALSE	FALSE	curated	TRUE	0.062	Fibroblasts|Tumor cells	Fibroblasts	Tumour cells	0.13
CPI-SC01E9FAC20	COL16A1_a2b1 complex	simple:Q07092	complex:a2b1 complex	COL16A1		TRUE	FALSE	FALSE	curated	TRUE	0.062	Fibroblasts|Tumor cells	Fibroblasts	Tumour cells	0.313
CPI-SC0E0C50FCA	COL14A1_a2b1 complex	simple:Q05707	complex:a2b1 complex	COL14A1		TRUE	FALSE	FALSE	curated	TRUE	0.062	Fibroblasts|Tumor cells	Fibroblasts	Tumour cells	0.299
CPI-SC09C0B5D08	COL4A5_a2b1 complex	simple:P29400	complex:a2b1 complex	COL4A5		TRUE	FALSE	FALSE	curated	TRUE	0.062	Fibroblasts|Tumor cells	Fibroblasts	Tumour cells	0.105
CPI-SC058845C44	COL8A1_a2b1 complex	simple:P27658	complex:a2b1 complex	COL8A1		TRUE	FALSE	FALSE	curated	TRUE	0.062	Fibroblasts|Tumor cells	Fibroblasts	Tumour cells	0.498
CPI-SC0D870AE49	COL6A3_a2b1 complex	simple:P12111	complex:a2b1 complex	COL6A3		TRUE	FALSE	FALSE	curated	TRUE	0.062	Fibroblasts|Tumor cells	Fibroblasts	Tumour cells	0.774
CPI-SC0814068D9	COL6A2_a2b1 complex	simple:P12110	complex:a2b1 complex	COL6A2		TRUE	FALSE	FALSE	curated	TRUE	0.062	Fibroblasts|Tumor cells	Fibroblasts	Tumour cells	1.167
CPI-SC08D8A859F	COL6A1_a2b1 complex	simple:P12109	complex:a2b1 complex	COL6A1		TRUE	FALSE	FALSE	curated	TRUE	0.062	Fibroblasts|Tumor cells	Fibroblasts	Tumour cells	1.026
CPI-SS0FC01B947	EFNA5_EPHA4	simple:P52803	simple:P54764	EFNA5	EPHA4	FALSE	FALSE	TRUE	curated	FALSE	0.062	Fibroblasts|Tumor cells	Fibroblasts	Tumour cells	0.183
CPI-SC0FBFA176B	COL11A1_a2b1 complex	simple:P12107	complex:a2b1 complex	COL11A1		TRUE	FALSE	FALSE	curated	TRUE	0.062	Fibroblasts|Tumor cells	Fibroblasts	Tumour cells	0.233
CPI-SS0755A26DD	FGF1_FGFR1	simple:P05230	simple:P11362	FGF1	FGFR1	TRUE	FALSE	TRUE	curated	FALSE	0.062	Fibroblasts|Tumor cells	Fibroblasts	Tumour cells	0.223
CPI-SC01115AAD1	COL10A1_a1b1 complex	simple:Q03692	complex:a1b1 complex	COL10A1		TRUE	FALSE	FALSE	curated	TRUE	0.062	Fibroblasts|Tumor cells	Fibroblasts	Tumour cells	0.159
CPI-SS0E928B8C8	FGF7_FGFR2	simple:P21781	simple:P21802	FGF7	FGFR2	TRUE	FALSE	TRUE	I2D,IMEx,InnateDB-All,IntAct	FALSE	0.062	Fibroblasts|Tumor cells	Fibroblasts	Tumour cells	0.176
CPI-SS03CC15FF3	PDGFRA_PDGFC	simple:P16234	simple:Q9NRA1	PDGFRA	PDGFC	TRUE	TRUE	FALSE	curated	FALSE	0.062	Fibroblasts|Tumor cells	Fibroblasts	Tumour cells	0.364
CPI-CS04F78ACD6	ACVR_1B2A receptor_GDF11	complex:ACVR_1B2A receptor	simple:O95390		GDF11	TRUE	TRUE	FALSE	curated	FALSE	0.062	Fibroblasts|Tumor cells	Fibroblasts	Tumour cells	0.152
CPI-SS03105D292	CSF1_SLC7A1	simple:P09603	simple:P30825	CSF1	SLC7A1	TRUE	FALSE	TRUE	I2D	FALSE	0.062	Fibroblasts|Tumor cells	Fibroblasts	Tumour cells	0.123
CPI-SC05992FDC8	COL5A1_a1b1 complex	simple:P20908	complex:a1b1 complex	COL5A1		TRUE	FALSE	FALSE	curated	TRUE	0.078	Fibroblasts|Tumor cells	Fibroblasts	Tumour cells	0.595
CPI-SS082AD7B6A	FZD6_WNT5A	simple:O60353	simple:P41221	FZD6	WNT5A	TRUE	TRUE	FALSE	curated	FALSE	0.078	Fibroblasts|Tumor cells	Fibroblasts	Tumour cells	0.163
CPI-SS09C06644C	CADM3_CADM1	simple:Q8N126	simple:Q9BY67	CADM3	CADM1	FALSE	FALSE	FALSE	curated	FALSE	0.078	Fibroblasts|Tumor cells	Fibroblasts	Tumour cells	0.245
CPI-SC0545E2502	COL5A2_a1b1 complex	simple:P05997	complex:a1b1 complex	COL5A2		TRUE	FALSE	FALSE	curated	TRUE	0.078	Fibroblasts|Tumor cells	Fibroblasts	Tumour cells	0.672
CPI-SS002673EFE	WNT5A_FZD3	simple:P41221	simple:Q9NPG1	WNT5A	FZD3	TRUE	FALSE	TRUE	curated	FALSE	0.078	Fibroblasts|Tumor cells	Fibroblasts	Tumour cells	0.14
CPI-SC006E22794	COL1A2_a1b1 complex	simple:P08123	complex:a1b1 complex	COL1A2		TRUE	FALSE	FALSE	curated	TRUE	0.094	Fibroblasts|Tumor cells	Fibroblasts	Tumour cells	1.74
CPI-SC0E3784FFB	LAMC1_a2b1 complex	simple:P11047	complex:a2b1 complex	LAMC1		TRUE	FALSE	FALSE	curated	TRUE	0.094	Fibroblasts|Tumor cells	Fibroblasts	Tumour cells	0.28
CPI-SS0B99F22A2	JAG1_NOTCH3	simple:P78504	simple:Q9UM47	JAG1	NOTCH3	FALSE	FALSE	TRUE	curated	FALSE	0.094	Fibroblasts|Tumor cells	Fibroblasts	Tumour cells	0.208
CPI-SC02AE206BE	COL6A3_a1b1 complex	simple:P12111	complex:a1b1 complex	COL6A3		TRUE	FALSE	FALSE	curated	TRUE	0.094	Fibroblasts|Tumor cells	Fibroblasts	Tumour cells	0.755
CPI-SC02F06FF62	COL8A1_a1b1 complex	simple:P27658	complex:a1b1 complex	COL8A1		TRUE	FALSE	FALSE	curated	TRUE	0.094	Fibroblasts|Tumor cells	Fibroblasts	Tumour cells	0.479
CPI-SS0735F5C3A	TIMP1_FGFR2	simple:P01033	simple:P21802	TIMP1	FGFR2	TRUE	FALSE	TRUE	InnateDB-All	FALSE	0.094	Fibroblasts|Tumor cells	Fibroblasts	Tumour cells	1.3
CPI-SC07222A428	COL4A2_a2b1 complex	simple:P08572	complex:a2b1 complex	COL4A2		TRUE	FALSE	FALSE	curated	TRUE	0.094	Fibroblasts|Tumor cells	Fibroblasts	Tumour cells	0.289
CPI-SS0FF55B42C	EPHB3_EFNB1	simple:P54753	simple:P98172	EPHB3	EFNB1	FALSE	TRUE	FALSE	curated	FALSE	0.094	Fibroblasts|Tumor cells	Fibroblasts	Tumour cells	0.162
CPI-SC01FFC9392	FN1_a2b1 complex	simple:P02751	complex:a2b1 complex	FN1		TRUE	FALSE	FALSE	curated	TRUE	0.094	Fibroblasts|Tumor cells	Fibroblasts	Tumour cells	1.03
CPI-SS06D13FCD3	DSC2_DSG2	simple:Q02487	simple:Q14126	DSC2	DSG2	FALSE	FALSE	FALSE	curated	FALSE	0.094	Fibroblasts|Tumor cells	Fibroblasts	Tumour cells	0.156
CPI-SS0865716E5	EPHB4_EFNB3	simple:P54760	simple:Q15768	EPHB4	EFNB3	FALSE	TRUE	TRUE	curated	FALSE	0.094	Fibroblasts|Tumor cells	Fibroblasts	Tumour cells	0.077
CPI-SS02AFCED82	EPHA2_EFNA5	simple:P29317	simple:P52803	EPHA2	EFNA5	FALSE	TRUE	FALSE	curated	FALSE	0.094	Fibroblasts|Tumor cells	Fibroblasts	Tumour cells	0.16
CPI-SC02392F4AF	COL4A1_a2b1 complex	simple:P02462	complex:a2b1 complex	COL4A1		TRUE	FALSE	FALSE	curated	TRUE	0.094	Fibroblasts|Tumor cells	Fibroblasts	Tumour cells	0.243
CPI-SS09F973C1A	EPHA2_EFNA4	simple:P29317	simple:P52798	EPHA2	EFNA4	TRUE	TRUE	FALSE	curated	FALSE	0.094	Fibroblasts|Tumor cells	Fibroblasts	Tumour cells	0.115
CPI-SS0111AAD26	EPHB2_EFNB1	simple:P29323	simple:P98172	EPHB2	EFNB1	FALSE	TRUE	FALSE	curated	FALSE	0.094	Fibroblasts|Tumor cells	Fibroblasts	Tumour cells	0.147
CPI-SS0CB863B46	WNT5A_PTPRK	simple:P41221	simple:Q15262	WNT5A	PTPRK	TRUE	FALSE	TRUE	InnateDB-All	FALSE	0.094	Fibroblasts|Tumor cells	Fibroblasts	Tumour cells	0.123
CPI-SS0DC4D593E	EPHB6_EFNB1	simple:O15197	simple:P98172	EPHB6	EFNB1	TRUE	TRUE	FALSE	curated	FALSE	0.094	Fibroblasts|Tumor cells	Fibroblasts	Tumour cells	0.189
CPI-SC053BBE2B1	COL16A1_a1b1 complex	simple:Q07092	complex:a1b1 complex	COL16A1		TRUE	FALSE	FALSE	curated	TRUE	0.109	Fibroblasts|Tumor cells	Fibroblasts	Tumour cells	0.295
CPI-SS088A0A760	EGFR_COPA	simple:P00533	simple:P53621	EGFR	COPA	TRUE	TRUE	FALSE	InnateDB-All	FALSE	0.109	Fibroblasts|Tumor cells	Fibroblasts	Tumour cells	0.32
CPI-SS00EDDD458	EGFR_MIF	simple:P00533	simple:P14174	EGFR	MIF	TRUE	TRUE	FALSE	IMEx,InnateDB-All	FALSE	0.109	Fibroblasts|Tumor cells	Fibroblasts	Tumour cells	0.895
CPI-SC06E5E0C83	COL11A1_a1b1 complex	simple:P12107	complex:a1b1 complex	COL11A1		TRUE	FALSE	FALSE	curated	TRUE	0.109	Fibroblasts|Tumor cells	Fibroblasts	Tumour cells	0.214
CPI-SC004A436C5	COL12A1_a1b1 complex	simple:Q99715	complex:a1b1 complex	COL12A1		TRUE	FALSE	FALSE	curated	TRUE	0.109	Fibroblasts|Tumor cells	Fibroblasts	Tumour cells	0.375
CPI-SC0A68C5F13	IGF1_a6b4 complex	simple:P05019	complex:a6b4 complex	IGF1		TRUE	FALSE	FALSE	curated	TRUE	0.109	Fibroblasts|Tumor cells	Fibroblasts	Tumour cells	0.323
CPI-SS0F21D6CA0	EPHB4_EFNB1	simple:P54760	simple:P98172	EPHB4	EFNB1	FALSE	TRUE	FALSE	curated	FALSE	0.109	Fibroblasts|Tumor cells	Fibroblasts	Tumour cells	0.147
CPI-SC0D7F33CFB	COL27A1_a1b1 complex	simple:Q8IZC6	complex:a1b1 complex	COL27A1		TRUE	FALSE	FALSE	curated	TRUE	0.109	Fibroblasts|Tumor cells	Fibroblasts	Tumour cells	0.144
CPI-SS0579FA162	IGF2_IGF1R	simple:P01344	simple:P08069	IGF2	IGF1R	TRUE	FALSE	TRUE	curated	FALSE	0.125	Fibroblasts|Tumor cells	Fibroblasts	Tumour cells	0.462
CPI-SS00F4DDF4B	PTN_PTPRS	simple:P21246	simple:Q13332	PTN	PTPRS	TRUE	FALSE	TRUE	I2D,IMEx,InnateDB-All,IntAct	FALSE	0.125	Fibroblasts|Tumor cells	Fibroblasts	Tumour cells	0.335
CPI-SC09FDA4F45	COL6A1_a1b1 complex	simple:P12109	complex:a1b1 complex	COL6A1		TRUE	FALSE	FALSE	curated	TRUE	0.125	Fibroblasts|Tumor cells	Fibroblasts	Tumour cells	1.008
CPI-SC0F4BC2909	COL6A2_a1b1 complex	simple:P12110	complex:a1b1 complex	COL6A2		TRUE	FALSE	FALSE	curated	TRUE	0.125	Fibroblasts|Tumor cells	Fibroblasts	Tumour cells	1.149
CPI-SC0BD4C290F	COL14A1_a1b1 complex	simple:Q05707	complex:a1b1 complex	COL14A1		TRUE	FALSE	FALSE	curated	TRUE	0.125	Fibroblasts|Tumor cells	Fibroblasts	Tumour cells	0.281
CPI-SS0E41702C1	IGF1_IGF1R	simple:P05019	simple:P08069	IGF1	IGF1R	TRUE	FALSE	TRUE	curated	FALSE	0.125	Fibroblasts|Tumor cells	Fibroblasts	Tumour cells	0.324
CPI-SC04B0064C4	COL18A1_a2b1 complex	simple:P39060	complex:a2b1 complex	COL18A1		TRUE	FALSE	FALSE	curated	TRUE	0.125	Fibroblasts|Tumor cells	Fibroblasts	Tumour cells	0.406
CPI-CS0E54FF657	BMPR1A_BMPR2_BMP4	complex:BMPR1A_BMPR2	simple:P12644		BMP4	TRUE	TRUE	FALSE	curated	FALSE	0.125	Fibroblasts|Tumor cells	Fibroblasts	Tumour cells	0.154
CPI-SS0348DB5E3	FGFR1_FGFR2	simple:P11362	simple:P21802	FGFR1	FGFR2	TRUE	TRUE	TRUE	InnateDB-All	FALSE	0.125	Fibroblasts|Tumor cells	Fibroblasts	Tumour cells	0.289
CPI-SS039799099	FGFR1_NCAM1	simple:P11362	simple:P13591	FGFR1	NCAM1	TRUE	TRUE	TRUE	curated	FALSE	0.125	Fibroblasts|Tumor cells	Fibroblasts	Tumour cells	0.298
CPI-CS012D15A88	BMR1A_ACR2A_BMP4	complex:BMR1A_ACR2A	simple:P12644		BMP4	TRUE	TRUE	FALSE	curated	FALSE	0.125	Fibroblasts|Tumor cells	Fibroblasts	Tumour cells	0.131
CPI-SS0D22A09AD	NRP2_PGF	simple:O60462	simple:P49763	NRP2	PGF	TRUE	TRUE	FALSE	curated	FALSE	0.141	Fibroblasts|Tumor cells	Fibroblasts	Tumour cells	0.171
CPI-SC0847A64D2	FN1_aVb5 complex	simple:P02751	complex:aVb5 complex	FN1		TRUE	FALSE	FALSE	curated	TRUE	0.141	Fibroblasts|Tumor cells	Fibroblasts	Tumour cells	1.04
CPI-SC02BFEEC8A	THBS1_a3b1 complex	simple:P07996	complex:a3b1 complex	THBS1		FALSE	FALSE	FALSE	curated	TRUE	0.141	Fibroblasts|Tumor cells	Fibroblasts	Tumour cells	0.272
CPI-SC04F2478E9	FN1_a3b1 complex	simple:P02751	complex:a3b1 complex	FN1		TRUE	FALSE	FALSE	curated	TRUE	0.141	Fibroblasts|Tumor cells	Fibroblasts	Tumour cells	1.045
CPI-SS0855C0353	NRP1_PGF	simple:O14786	simple:P49763	NRP1	PGF	TRUE	TRUE	FALSE	curated	FALSE	0.141	Fibroblasts|Tumor cells	Fibroblasts	Tumour cells	0.136
CPI-SC0672FBD31	COL4A1_a1b1 complex	simple:P02462	complex:a1b1 complex	COL4A1		TRUE	FALSE	FALSE	curated	TRUE	0.156	Fibroblasts|Tumor cells	Fibroblasts	Tumour cells	0.225
CPI-SS04F3A1E5C	COPA_SORT1	simple:P53621	simple:Q99523	COPA	SORT1	TRUE	FALSE	TRUE	IMEx,InnateDB-All,IntAct,MatrixDB	FALSE	0.156	Fibroblasts|Tumor cells	Fibroblasts	Tumour cells	0.306
CPI-SS033CB0BB2	CXADR_FAM3C	simple:P78310	simple:Q92520	CXADR	FAM3C	TRUE	TRUE	FALSE	IMEx,IntAct	FALSE	0.156	Fibroblasts|Tumor cells	Fibroblasts	Tumour cells	0.305
CPI-SC0458F68A5	COL4A2_a1b1 complex	simple:P08572	complex:a1b1 complex	COL4A2		TRUE	FALSE	FALSE	curated	TRUE	0.188	Fibroblasts|Tumor cells	Fibroblasts	Tumour cells	0.271
CPI-SS02EF3E1BA	TNFSF12_TNFRSF12A	simple:O43508	simple:Q9NP84	TNFSF12	TNFRSF12A	TRUE	FALSE	TRUE	curated	FALSE	0.188	Fibroblasts|Tumor cells	Fibroblasts	Tumour cells	0.34
CPI-SS0BFB29A42	PLXNB2_PTN	simple:O15031	simple:P21246	PLXNB2	PTN	TRUE	TRUE	FALSE	I2D,IMEx,InnateDB-All,IntAct	FALSE	0.188	Fibroblasts|Tumor cells	Fibroblasts	Tumour cells	0.378
CPI-SS083CBFACD	MDK_SORL1	simple:P21741	simple:Q92673	MDK	SORL1	TRUE	FALSE	TRUE	InnateDB-All	FALSE	0.188	Fibroblasts|Tumor cells	Fibroblasts	Tumour cells	0.843
CPI-SS060B82BBC	JAG1_NOTCH2	simple:P78504	simple:Q04721	JAG1	NOTCH2	FALSE	FALSE	TRUE	curated	FALSE	0.203	Fibroblasts|Tumor cells	Fibroblasts	Tumour cells	0.188
CPI-SC096929DB0	FN1_aVb1 complex	simple:P02751	complex:aVb1 complex	FN1		TRUE	FALSE	FALSE	curated	TRUE	0.219	Fibroblasts|Tumor cells	Fibroblasts	Tumour cells	1.06
CPI-SC0EEF3A379	LAMC1_a6b1 complex	simple:P11047	complex:a6b1 complex	LAMC1		TRUE	FALSE	FALSE	curated	TRUE	0.219	Fibroblasts|Tumor cells	Fibroblasts	Tumour cells	0.284
CPI-SS042A6F835	IGF2_IGF2R	simple:P01344	simple:P11717	IGF2	IGF2R	TRUE	FALSE	TRUE	curated	FALSE	0.219	Fibroblasts|Tumor cells	Fibroblasts	Tumour cells	0.493
CPI-SS0AB21032D	PLXNB2_SEMA4C	simple:O15031	simple:Q9C0C4	PLXNB2	SEMA4C	FALSE	TRUE	TRUE	curated	FALSE	0.219	Fibroblasts|Tumor cells	Fibroblasts	Tumour cells	0.2
CPI-SS006C6537E	MDK_LRP1	simple:P21741	simple:Q07954	MDK	LRP1	TRUE	FALSE	TRUE	I2D,InnateDB-All	FALSE	0.234	Fibroblasts|Tumor cells	Fibroblasts	Tumour cells	0.877
CPI-SC0EA3FC100	COL18A1_a1b1 complex	simple:P39060	complex:a1b1 complex	COL18A1		TRUE	FALSE	FALSE	curated	TRUE	0.234	Fibroblasts|Tumor cells	Fibroblasts	Tumour cells	0.388
CPI-SS0A28DCA72	CXCL12_CXCR4	simple:P48061	simple:P61073	CXCL12	CXCR4	TRUE	FALSE	TRUE	curated	FALSE	0.266	Fibroblasts|Tumor cells	Fibroblasts	Tumour cells	0.476
CPI-SS0E00478B4	NRP2_VEGFA	simple:O60462	simple:P15692	NRP2	VEGFA	TRUE	TRUE	FALSE	curated	FALSE	0.266	Fibroblasts|Tumor cells	Fibroblasts	Tumour cells	0.235
CPI-SS02A0FF87F	FAM3C_CLEC2D	simple:Q92520	simple:Q9UHP7	FAM3C	CLEC2D	TRUE	FALSE	TRUE	IMEx,InnateDB-All,IntAct	FALSE	0.281	Fibroblasts|Tumor cells	Fibroblasts	Tumour cells	0.367
CPI-SS055E061C9	LAMP1_FAM3C	simple:P11279	simple:Q92520	LAMP1	FAM3C	TRUE	TRUE	FALSE	InnateDB-All	FALSE	0.281	Fibroblasts|Tumor cells	Fibroblasts	Tumour cells	0.475
CPI-SS0DE0A486F	NRP1_VEGFA	simple:O14786	simple:P15692	NRP1	VEGFA	TRUE	TRUE	FALSE	curated	FALSE	0.281	Fibroblasts|Tumor cells	Fibroblasts	Tumour cells	0.201
CPI-SS0339AE950	SIRPA_CD47	simple:P78324	simple:Q08722	SIRPA	CD47	FALSE	TRUE	TRUE	curated	FALSE	0.328	Fibroblasts|Tumor cells	Fibroblasts	Tumour cells	0.378
CPI-SS03A4F7DC8	AXL_GAS6	simple:P30530	simple:Q14393	AXL	GAS6	TRUE	TRUE	FALSE	guidetopharmacology.org	FALSE	0.344	Fibroblasts|Tumor cells	Fibroblasts	Tumour cells	0.393
CPI-SS0889E281D	CADM1_CADM1	simple:Q9BY67	simple:Q9BY67	CADM1	CADM1	FALSE	FALSE	FALSE	curated	FALSE	0.344	Fibroblasts|Tumor cells	Fibroblasts	Tumour cells	0.208
CPI-SS034D36D2F	HLA-C_FAM3C	simple:HLAC	simple:Q92520	HLA-C	FAM3C	TRUE	TRUE	FALSE	InnateDB-All	FALSE	0.656	Fibroblasts|Tumor cells	Fibroblasts	Tumour cells	1.297
CPI-SS080683E15	CXCL10_CXCR3	simple:P02778	simple:P49682	CXCL10	CXCR3	TRUE	FALSE	TRUE	curated	FALSE	0.047	Monocytes|B-cells	Myeloid cells	B cells	0.228
CPI-SS0CF0E4DE9	CCL2_CCR2	simple:P13500	simple:P41597	CCL2	CCR2	TRUE	FALSE	TRUE	curated	FALSE	0.047	Monocytes|B-cells	Myeloid cells	B cells	0.241
CPI-SS08B249DBA	CCL2_CCR10	simple:P13500	simple:P46092	CCL2	CCR10	TRUE	FALSE	TRUE	I2D	FALSE	0.062	Monocytes|B-cells	Myeloid cells	B cells	0.257
CPI-SS077B160B9	IL15_IL15RA	simple:P40933	simple:Q13261	IL15	IL15RA	TRUE	FALSE	TRUE	guidetopharmacology.org	FALSE	0.094	Monocytes|B-cells	Myeloid cells	B cells	0.079
CPI-SC092C3E4DF	FN1_a8b1 complex	simple:P02751	complex:a8b1 complex	FN1		TRUE	FALSE	FALSE	curated	TRUE	0.094	Monocytes|B-cells	Myeloid cells	B cells	0.627
CPI-SS080611C5B	ALOX5_ALOX5AP	simple:P09917	simple:P20292	ALOX5	ALOX5AP	FALSE	FALSE	FALSE	guidetopharmacology.org	FALSE	0.125	Monocytes|B-cells	Myeloid cells	B cells	0.297
CPI-SS06AA638A8	CD72_SEMA4D	simple:P21854	simple:Q92854	CD72	SEMA4D	FALSE	FALSE	TRUE	curated	FALSE	0.125	Monocytes|B-cells	Myeloid cells	B cells	0.168
CPI-SS0D0252D87	AXL_IL15RA	simple:P30530	simple:Q13261	AXL	IL15RA	TRUE	TRUE	TRUE	I2D	FALSE	0.141	Monocytes|B-cells	Myeloid cells	B cells	0.203
CPI-SS0FF6CFDCA	ADORA3_ENTPD1	simple:P0DMS8	simple:P49961	ADORA3	ENTPD1	FALSE	TRUE	FALSE	curated	FALSE	0.156	Monocytes|B-cells	Myeloid cells	B cells	0.189
CPI-SS087321EB5	SELL_SELPLG	simple:P14151	simple:Q14242	SELL	SELPLG	FALSE	FALSE	TRUE	curated	FALSE	0.188	Monocytes|B-cells	Myeloid cells	B cells	0.17
CPI-SC0B4D7E0FF	FN1_a4b7 complex	simple:P02751	complex:a4b7 complex	FN1		TRUE	FALSE	FALSE	curated	TRUE	0.188	Monocytes|B-cells	Myeloid cells	B cells	0.676
CPI-SS0D4C221B8	ICAM1_AREG	simple:P05362	simple:P15514	ICAM1	AREG	TRUE	TRUE	FALSE	InnateDB-All	FALSE	0.219	Monocytes|B-cells	Myeloid cells	B cells	0.228
CPI-SS0E0DEA7D5	PECAM1_CD38	simple:P16284	simple:P28907	PECAM1	CD38	FALSE	TRUE	TRUE	curated	FALSE	0.25	Monocytes|B-cells	Myeloid cells	B cells	0.418
CPI-SS055E061C9	LAMP1_FAM3C	simple:P11279	simple:Q92520	LAMP1	FAM3C	TRUE	TRUE	FALSE	InnateDB-All	FALSE	0.281	Monocytes|B-cells	Myeloid cells	B cells	0.499
CPI-SS002DF6C31	LGALS9_SLC1A5	simple:O00182	simple:Q15758	LGALS9	SLC1A5	TRUE	FALSE	TRUE	I2D,InnateDB-All	FALSE	0.297	Monocytes|B-cells	Myeloid cells	B cells	0.588
CPI-SS08FAC0A55	PLXNB2_SEMA4D	simple:O15031	simple:Q92854	PLXNB2	SEMA4D	FALSE	TRUE	TRUE	curated	FALSE	0.297	Monocytes|B-cells	Myeloid cells	B cells	0.18
CPI-SS014958F32	LGALS9_CD47	simple:O00182	simple:Q08722	LGALS9	CD47	TRUE	FALSE	TRUE	InnateDB-All	FALSE	0.312	Monocytes|B-cells	Myeloid cells	B cells	0.682
CPI-SS02AB0C3E0	SPP1_CD44	simple:P10451	simple:P16070	SPP1	CD44	TRUE	FALSE	TRUE	I2D,IMEx,InnateDB-All,IntAct	FALSE	0.312	Monocytes|B-cells	Myeloid cells	B cells	1.238
CPI-SS061A7E099	CD55_ADGRE5	simple:P08174	simple:P48960	CD55	ADGRE5	TRUE	TRUE	TRUE	curated	FALSE	0.328	Monocytes|B-cells	Myeloid cells	B cells	0.305
CPI-SS06CBC985C	LTBR_LTB	simple:P36941	simple:Q06643	LTBR	LTB	FALSE	TRUE	FALSE	curated	FALSE	0.328	Monocytes|B-cells	Myeloid cells	B cells	0.276
CPI-SS0339AE950	SIRPA_CD47	simple:P78324	simple:Q08722	SIRPA	CD47	FALSE	TRUE	TRUE	curated	FALSE	0.328	Monocytes|B-cells	Myeloid cells	B cells	0.404
CPI-SS0889E281D	CADM1_CADM1	simple:Q9BY67	simple:Q9BY67	CADM1	CADM1	FALSE	FALSE	FALSE	curated	FALSE	0.344	Monocytes|B-cells	Myeloid cells	B cells	0.211
CPI-SS0703338F5	LGALS9_CD44	simple:O00182	simple:P16070	LGALS9	CD44	TRUE	FALSE	TRUE	InnateDB	FALSE	0.375	Monocytes|B-cells	Myeloid cells	B cells	0.682
CPI-SS02ACCF1F7	MIF_TNFRSF14	simple:P14174	simple:Q92956	MIF	TNFRSF14	TRUE	FALSE	TRUE	I2D,IntAct	FALSE	0.375	Monocytes|B-cells	Myeloid cells	B cells	0.681
CPI-SS09808DEAE	CD74_APP	simple:P04233	simple:P05067	CD74	APP	FALSE	TRUE	FALSE	curated	FALSE	0.438	Monocytes|B-cells	Myeloid cells	B cells	2.142
CPI-SS0302E8E8F	CD74_COPA	simple:P04233	simple:P53621	CD74	COPA	TRUE	TRUE	FALSE	IMEx,IntAct	FALSE	0.469	Monocytes|B-cells	Myeloid cells	B cells	2.172
CPI-SS0ABC5C1B8	CD74_MIF	simple:P04233	simple:P14174	CD74	MIF	TRUE	TRUE	FALSE	I2D,InnateDB-All	FALSE	0.484	Monocytes|B-cells	Myeloid cells	B cells	2.472
CPI-SS034D36D2F	HLA-C_FAM3C	simple:HLAC	simple:Q92520	HLA-C	FAM3C	TRUE	TRUE	FALSE	InnateDB-All	FALSE	0.656	Monocytes|B-cells	Myeloid cells	B cells	1.578
CPI-SS080683E15	CXCL10_CXCR3	simple:P02778	simple:P49682	CXCL10	CXCR3	TRUE	FALSE	TRUE	curated	FALSE	0.047	Monocytes|Dendritic cells	Myeloid cells	Dendritic cells	0.3
CPI-SS0EAB03260	CD1D_LILRB2	simple:P15813	simple:Q8N423	CD1D	LILRB2	FALSE	FALSE	TRUE	curated	FALSE	0.062	Monocytes|Dendritic cells	Myeloid cells	Dendritic cells	0.227
CPI-SS0817CE2B3	CCL3L3_CCR1	simple:P16619	simple:P32246	CCL3L3	CCR1	TRUE	FALSE	TRUE	curated	FALSE	0.062	Monocytes|Dendritic cells	Myeloid cells	Dendritic cells	0.216
CPI-SC07BE7830D	SPP1_a4b1 complex	simple:P10451	complex:a4b1 complex	SPP1		TRUE	FALSE	FALSE	curated	TRUE	0.078	Monocytes|Dendritic cells	Myeloid cells	Dendritic cells	1.123
CPI-CS0DEBE7B69	IL1 receptor_IL1RN	complex:IL1 receptor	simple:P18510		IL1RN	TRUE	TRUE	FALSE	curated	FALSE	0.094	Monocytes|Dendritic cells	Myeloid cells	Dendritic cells	0.104
CPI-CS05426BFFA	IL1 receptor_IL1B	complex:IL1 receptor	simple:P01584		IL1B	TRUE	TRUE	FALSE	curated	FALSE	0.094	Monocytes|Dendritic cells	Myeloid cells	Dendritic cells	0.312
CPI-SS067BA9202	LAIR1_LILRB4	simple:Q6GTX8	simple:Q8NHJ6	LAIR1	LILRB4	FALSE	TRUE	TRUE	curated	FALSE	0.094	Monocytes|Dendritic cells	Myeloid cells	Dendritic cells	0.594
CPI-SS0822AEF5F	PTPRC_MRC1	simple:P08575	simple:P22897	PTPRC	MRC1	FALSE	FALSE	TRUE	curated	FALSE	0.094	Monocytes|Dendritic cells	Myeloid cells	Dendritic cells	0.706
CPI-SS0415CC75D	MERTK_GAS6	simple:Q12866	simple:Q14393	MERTK	GAS6	TRUE	TRUE	FALSE	guidetopharmacology.org	FALSE	0.094	Monocytes|Dendritic cells	Myeloid cells	Dendritic cells	0.193
CPI-SS08DA48A5A	CCL3_CCR1	simple:P10147	simple:P32246	CCL3	CCR1	TRUE	FALSE	TRUE	curated	FALSE	0.094	Monocytes|Dendritic cells	Myeloid cells	Dendritic cells	0.585
CPI-SC0527EEE7A	C3_aMb2 complex	simple:P01024	complex:aMb2 complex	C3		TRUE	FALSE	FALSE	curated	TRUE	0.094	Monocytes|Dendritic cells	Myeloid cells	Dendritic cells	0.388
CPI-SS0A021DB6E	CCL5_CCR1	simple:P13501	simple:P32246	CCL5	CCR1	TRUE	FALSE	TRUE	curated	FALSE	0.094	Monocytes|Dendritic cells	Myeloid cells	Dendritic cells	0.273
CPI-SS080611C5B	ALOX5_ALOX5AP	simple:P09917	simple:P20292	ALOX5	ALOX5AP	FALSE	FALSE	FALSE	guidetopharmacology.org	FALSE	0.125	Monocytes|Dendritic cells	Myeloid cells	Dendritic cells	0.995
CPI-SC0A9458008	ICAM1_aXb2 complex	simple:P05362	complex:aXb2 complex	ICAM1		FALSE	TRUE	FALSE	curated	TRUE	0.125	Monocytes|Dendritic cells	Myeloid cells	Dendritic cells	0.271
CPI-SS0C1BD22BC	SPP1_PTGER4	simple:P10451	simple:P35408	SPP1	PTGER4	TRUE	FALSE	TRUE	IMEx,MINT	FALSE	0.125	Monocytes|Dendritic cells	Myeloid cells	Dendritic cells	1.244
CPI-SS073C1B796	CD52_SIGLEC10	simple:P31358	simple:Q96LC7	CD52	SIGLEC10	TRUE	FALSE	FALSE	curated	FALSE	0.125	Monocytes|Dendritic cells	Myeloid cells	Dendritic cells	0.481
CPI-SC0E9C058EB	PLAUR_a4b1 complex	simple:Q03405	complex:a4b1 complex	PLAUR		TRUE	TRUE	FALSE	curated	TRUE	0.125	Monocytes|Dendritic cells	Myeloid cells	Dendritic cells	0.633
CPI-CS04CBDE052	IL10 receptor_IL10	complex:IL10 receptor	simple:P22301		IL10	TRUE	TRUE	FALSE	curated	FALSE	0.125	Monocytes|Dendritic cells	Myeloid cells	Dendritic cells	0.29
CPI-SS09A3FA737	NAMPT_P2RY6	simple:P43490	simple:Q15077	NAMPT	P2RY6	TRUE	FALSE	TRUE	IMEx,IntAct	FALSE	0.125	Monocytes|Dendritic cells	Myeloid cells	Dendritic cells	0.649
CPI-SS03E48EFEA	C3_C3AR1	simple:P01024	simple:Q16581	C3	C3AR1	TRUE	FALSE	TRUE	guidetopharmacology.org	FALSE	0.125	Monocytes|Dendritic cells	Myeloid cells	Dendritic cells	0.438
CPI-SC0B6D68FD5	ICAM1_aMb2 complex	simple:P05362	complex:aMb2 complex	ICAM1		FALSE	TRUE	FALSE	curated	TRUE	0.125	Monocytes|Dendritic cells	Myeloid cells	Dendritic cells	0.254
CPI-SS06AA638A8	CD72_SEMA4D	simple:P21854	simple:Q92854	CD72	SEMA4D	FALSE	FALSE	TRUE	curated	FALSE	0.125	Monocytes|Dendritic cells	Myeloid cells	Dendritic cells	0.179
CPI-SC06364D669	FN1_a4b1 complex	simple:P02751	complex:a4b1 complex	FN1		TRUE	FALSE	FALSE	curated	TRUE	0.141	Monocytes|Dendritic cells	Myeloid cells	Dendritic cells	0.662
CPI-SS01560CA22	CD99_PILRA	simple:P14209	simple:Q9UKJ1	CD99	PILRA	TRUE	FALSE	TRUE	curated	FALSE	0.156	Monocytes|Dendritic cells	Myeloid cells	Dendritic cells	0.659
CPI-SS0FF6CFDCA	ADORA3_ENTPD1	simple:P0DMS8	simple:P49961	ADORA3	ENTPD1	FALSE	TRUE	FALSE	curated	FALSE	0.156	Monocytes|Dendritic cells	Myeloid cells	Dendritic cells	0.35
CPI-SS065F7DA2A	COPA_P2RY6	simple:P53621	simple:Q15077	COPA	P2RY6	TRUE	FALSE	TRUE	IMEx,IntAct	FALSE	0.156	Monocytes|Dendritic cells	Myeloid cells	Dendritic cells	0.267
CPI-SS01946BE5C	C5AR1_RPS19	simple:P21730	simple:P39019	C5AR1	RPS19	FALSE	TRUE	FALSE	guidetopharmacology.org	FALSE	0.172	Monocytes|Dendritic cells	Myeloid cells	Dendritic cells	2.372
CPI-SS0A76A8E97	HLA-F_LILRB2	simple:P30511	simple:Q8N423	HLA-F	LILRB2	FALSE	FALSE	TRUE	curated	FALSE	0.172	Monocytes|Dendritic cells	Myeloid cells	Dendritic cells	0.346
CPI-SS00150FB64	HLA-F_LILRB1	simple:P30511	simple:Q8NHL6	HLA-F	LILRB1	TRUE	FALSE	TRUE	curated	FALSE	0.172	Monocytes|Dendritic cells	Myeloid cells	Dendritic cells	0.314
CPI-SS0EFE0B07A	CXCL12_CXCR3	simple:P48061	simple:P49682	CXCL12	CXCR3	TRUE	FALSE	TRUE	guidetopharmacology.org	FALSE	0.172	Monocytes|Dendritic cells	Myeloid cells	Dendritic cells	0.171
CPI-SS033E6DE7E	NRP1_VEGFB	simple:O14786	simple:P49765	NRP1	VEGFB	TRUE	TRUE	FALSE	curated	FALSE	0.172	Monocytes|Dendritic cells	Myeloid cells	Dendritic cells	0.217
CPI-SS0632A027A	CD44_HBEGF	simple:P16070	simple:Q99075	CD44	HBEGF	TRUE	TRUE	TRUE	I2D,InnateDB-All	FALSE	0.172	Monocytes|Dendritic cells	Myeloid cells	Dendritic cells	0.832
CPI-SS03133B4F2	TFRC_TNFSF13B	simple:P02786	simple:Q9Y275	TFRC	TNFSF13B	TRUE	TRUE	FALSE	IMEx,IntAct	FALSE	0.172	Monocytes|Dendritic cells	Myeloid cells	Dendritic cells	0.591
CPI-SS087321EB5	SELL_SELPLG	simple:P14151	simple:Q14242	SELL	SELPLG	FALSE	FALSE	TRUE	curated	FALSE	0.188	Monocytes|Dendritic cells	Myeloid cells	Dendritic cells	0.284
CPI-SS06CCF5A54	ANXA1_FPR3	simple:P04083	simple:P25089	ANXA1	FPR3	TRUE	FALSE	TRUE	guidetopharmacology.org	FALSE	0.188	Monocytes|Dendritic cells	Myeloid cells	Dendritic cells	0.895
CPI-SS05D23BCE8	HLA-DPB1_TNFSF13B	simple:HLADPB1	simple:Q9Y275	HLA-DPB1	TNFSF13B	TRUE	TRUE	FALSE	InnateDB-All	FALSE	0.188	Monocytes|Dendritic cells	Myeloid cells	Dendritic cells	1.829
CPI-SS0D2539AEB	FPR3_HEBP1	simple:P25089	simple:Q9NRV9	FPR3	HEBP1	FALSE	TRUE	FALSE	guidetopharmacology.org	FALSE	0.188	Monocytes|Dendritic cells	Myeloid cells	Dendritic cells	0.401
CPI-SS0E7D5974D	TNF_TNFRSF1B	simple:P01375	simple:P20333	TNF	TNFRSF1B	TRUE	FALSE	TRUE	curated	FALSE	0.188	Monocytes|Dendritic cells	Myeloid cells	Dendritic cells	0.32
CPI-SC0B4D7E0FF	FN1_a4b7 complex	simple:P02751	complex:a4b7 complex	FN1		TRUE	FALSE	FALSE	curated	TRUE	0.188	Monocytes|Dendritic cells	Myeloid cells	Dendritic cells	0.675
CPI-SS0B81F1BF5	TNF_SEMA4C	simple:P01375	simple:Q9C0C4	TNF	SEMA4C	TRUE	FALSE	TRUE	InnateDB-All	FALSE	0.188	Monocytes|Dendritic cells	Myeloid cells	Dendritic cells	0.103
CPI-SS09C4FCB90	ICAM1_SPN	simple:P05362	simple:P16150	ICAM1	SPN	FALSE	TRUE	FALSE	curated	FALSE	0.188	Monocytes|Dendritic cells	Myeloid cells	Dendritic cells	0.327
CPI-SS0F739D3DB	ANXA1_FPR1	simple:P04083	simple:P21462	ANXA1	FPR1	TRUE	FALSE	TRUE	guidetopharmacology.org	FALSE	0.203	Monocytes|Dendritic cells	Myeloid cells	Dendritic cells	0.94
CPI-SS044C72D0D	SEMA4A_PLXND1	simple:Q9H3S1	simple:Q9Y4D7	SEMA4A	PLXND1	FALSE	FALSE	TRUE	curated	FALSE	0.219	Monocytes|Dendritic cells	Myeloid cells	Dendritic cells	0.168
CPI-SC096929DB0	FN1_aVb1 complex	simple:P02751	complex:aVb1 complex	FN1		TRUE	FALSE	FALSE	curated	TRUE	0.219	Monocytes|Dendritic cells	Myeloid cells	Dendritic cells	0.651
CPI-SS0D4C221B8	ICAM1_AREG	simple:P05362	simple:P15514	ICAM1	AREG	TRUE	TRUE	FALSE	InnateDB-All	FALSE	0.219	Monocytes|Dendritic cells	Myeloid cells	Dendritic cells	0.82
CPI-SS09C52F54E	LGALS9_SORL1	simple:O00182	simple:Q92673	LGALS9	SORL1	TRUE	FALSE	TRUE	InnateDB-All	FALSE	0.219	Monocytes|Dendritic cells	Myeloid cells	Dendritic cells	0.662
CPI-SS0AB21032D	PLXNB2_SEMA4C	simple:O15031	simple:Q9C0C4	PLXNB2	SEMA4C	FALSE	TRUE	TRUE	curated	FALSE	0.219	Monocytes|Dendritic cells	Myeloid cells	Dendritic cells	0.179
CPI-SS0F00D756A	CD40_TNFSF13B	simple:P25942	simple:Q9Y275	CD40	TNFSF13B	TRUE	TRUE	FALSE	I2D,InnateDB	FALSE	0.219	Monocytes|Dendritic cells	Myeloid cells	Dendritic cells	0.524
CPI-SS0E23CEB91	LGALS9_HAVCR2	simple:O00182	simple:Q8TDQ0	LGALS9	HAVCR2	TRUE	FALSE	TRUE	curated	FALSE	0.234	Monocytes|Dendritic cells	Myeloid cells	Dendritic cells	0.745
CPI-SS0419B80C4	LGALS9_LRP1	simple:O00182	simple:Q07954	LGALS9	LRP1	TRUE	FALSE	TRUE	InnateDB-All	FALSE	0.25	Monocytes|Dendritic cells	Myeloid cells	Dendritic cells	0.596
CPI-SS0E0DEA7D5	PECAM1_CD38	simple:P16284	simple:P28907	PECAM1	CD38	FALSE	TRUE	TRUE	curated	FALSE	0.25	Monocytes|Dendritic cells	Myeloid cells	Dendritic cells	0.26
CPI-SS0A28DCA72	CXCL12_CXCR4	simple:P48061	simple:P61073	CXCL12	CXCR4	TRUE	FALSE	TRUE	curated	FALSE	0.266	Monocytes|Dendritic cells	Myeloid cells	Dendritic cells	0.936
CPI-SS0C4E86714	TNFRSF1B_GRN	simple:P20333	simple:P28799	TNFRSF1B	GRN	TRUE	TRUE	FALSE	IMEx,InnateDB-All,MINT	FALSE	0.266	Monocytes|Dendritic cells	Myeloid cells	Dendritic cells	1.279
CPI-SS0E00478B4	NRP2_VEGFA	simple:O60462	simple:P15692	NRP2	VEGFA	TRUE	TRUE	FALSE	curated	FALSE	0.266	Monocytes|Dendritic cells	Myeloid cells	Dendritic cells	0.301
CPI-SS0F3D40856	PGRMC2_CCL4L2	simple:O15173	simple:Q8NHW4	PGRMC2	CCL4L2	TRUE	TRUE	FALSE	IMEx,IntAct	FALSE	0.281	Monocytes|Dendritic cells	Myeloid cells	Dendritic cells	0.224
CPI-SC098C06330	TGFB1_TGFbeta receptor1	simple:P01137	complex:TGFbeta receptor1	TGFB1		TRUE	FALSE	TRUE	curated	FALSE	0.281	Monocytes|Dendritic cells	Myeloid cells	Dendritic cells	0.331
CPI-SS0DE0A486F	NRP1_VEGFA	simple:O14786	simple:P15692	NRP1	VEGFA	TRUE	TRUE	FALSE	curated	FALSE	0.281	Monocytes|Dendritic cells	Myeloid cells	Dendritic cells	0.308
CPI-SS002DF6C31	LGALS9_SLC1A5	simple:O00182	simple:Q15758	LGALS9	SLC1A5	TRUE	FALSE	TRUE	I2D,InnateDB-All	FALSE	0.297	Monocytes|Dendritic cells	Myeloid cells	Dendritic cells	0.617
CPI-SS08FAC0A55	PLXNB2_SEMA4D	simple:O15031	simple:Q92854	PLXNB2	SEMA4D	FALSE	TRUE	TRUE	curated	FALSE	0.297	Monocytes|Dendritic cells	Myeloid cells	Dendritic cells	0.19
CPI-SS0DA033F03	TNFRSF1A_GRN	simple:P19438	simple:P28799	TNFRSF1A	GRN	TRUE	TRUE	FALSE	IMEx,InnateDB-All,MINT	FALSE	0.312	Monocytes|Dendritic cells	Myeloid cells	Dendritic cells	1.272
CPI-SS014958F32	LGALS9_CD47	simple:O00182	simple:Q08722	LGALS9	CD47	TRUE	FALSE	TRUE	InnateDB-All	FALSE	0.312	Monocytes|Dendritic cells	Myeloid cells	Dendritic cells	0.823
CPI-SS02AB0C3E0	SPP1_CD44	simple:P10451	simple:P16070	SPP1	CD44	TRUE	FALSE	TRUE	I2D,IMEx,InnateDB-All,IntAct	FALSE	0.312	Monocytes|Dendritic cells	Myeloid cells	Dendritic cells	1.509
CPI-SS061A7E099	CD55_ADGRE5	simple:P08174	simple:P48960	CD55	ADGRE5	TRUE	TRUE	TRUE	curated	FALSE	0.328	Monocytes|Dendritic cells	Myeloid cells	Dendritic cells	0.396
CPI-SS06CBC985C	LTBR_LTB	simple:P36941	simple:Q06643	LTBR	LTB	FALSE	TRUE	FALSE	curated	FALSE	0.328	Monocytes|Dendritic cells	Myeloid cells	Dendritic cells	0.352
CPI-SS0339AE950	SIRPA_CD47	simple:P78324	simple:Q08722	SIRPA	CD47	FALSE	TRUE	TRUE	curated	FALSE	0.328	Monocytes|Dendritic cells	Myeloid cells	Dendritic cells	0.545
CPI-SS0889E281D	CADM1_CADM1	simple:Q9BY67	simple:Q9BY67	CADM1	CADM1	FALSE	FALSE	FALSE	curated	FALSE	0.344	Monocytes|Dendritic cells	Myeloid cells	Dendritic cells	0.191
CPI-SS0703338F5	LGALS9_CD44	simple:O00182	simple:P16070	LGALS9	CD44	TRUE	FALSE	TRUE	InnateDB	FALSE	0.375	Monocytes|Dendritic cells	Myeloid cells	Dendritic cells	0.953
CPI-SS02ACCF1F7	MIF_TNFRSF14	simple:P14174	simple:Q92956	MIF	TNFRSF14	TRUE	FALSE	TRUE	I2D,IntAct	FALSE	0.375	Monocytes|Dendritic cells	Myeloid cells	Dendritic cells	0.748
CPI-SS09808DEAE	CD74_APP	simple:P04233	simple:P05067	CD74	APP	FALSE	TRUE	FALSE	curated	FALSE	0.438	Monocytes|Dendritic cells	Myeloid cells	Dendritic cells	2.257
CPI-SS0302E8E8F	CD74_COPA	simple:P04233	simple:P53621	CD74	COPA	TRUE	TRUE	FALSE	IMEx,IntAct	FALSE	0.469	Monocytes|Dendritic cells	Myeloid cells	Dendritic cells	2.216
CPI-SS0ABC5C1B8	CD74_MIF	simple:P04233	simple:P14174	CD74	MIF	TRUE	TRUE	FALSE	I2D,InnateDB-All	FALSE	0.484	Monocytes|Dendritic cells	Myeloid cells	Dendritic cells	2.598
CPI-SS034D36D2F	HLA-C_FAM3C	simple:HLAC	simple:Q92520	HLA-C	FAM3C	TRUE	TRUE	FALSE	InnateDB-All	FALSE	0.656	Monocytes|Dendritic cells	Myeloid cells	Dendritic cells	1.454
CPI-SC01AB9BED7	SPP1_a9b1 complex	simple:P10451	complex:a9b1 complex	SPP1		TRUE	FALSE	FALSE	curated	TRUE	0.016	Monocytes|Endothelial cells	Myeloid cells	Endothelial cells	1.128
CPI-SS0C6448B94	IL1B_ADRB2	simple:P01584	simple:P07550	IL1B	ADRB2	TRUE	FALSE	TRUE	I2D	FALSE	0.031	Monocytes|Endothelial cells	Myeloid cells	Endothelial cells	0.419
CPI-CS048465560	ACVR_1A2B receptor_INHBB	complex:ACVR_1A2B receptor	simple:P09529		INHBB	TRUE	TRUE	FALSE	curated	FALSE	0.031	Monocytes|Endothelial cells	Myeloid cells	Endothelial cells	0.139
CPI-SS0911EECCC	CXCL8_ACKR1	simple:P10145	simple:Q16570	CXCL8	ACKR1	TRUE	FALSE	TRUE	curated	FALSE	0.031	Monocytes|Endothelial cells	Myeloid cells	Endothelial cells	1.091
CPI-SS059CC19A3	CCR1_CCL14	simple:P32246	simple:Q16627	CCR1	CCL14	TRUE	TRUE	FALSE	curated	FALSE	0.031	Monocytes|Endothelial cells	Myeloid cells	Endothelial cells	0.57
CPI-SS09199F78C	CCR1_CCL23	simple:P32246	simple:P55773	CCR1	CCL23	TRUE	TRUE	FALSE	curated	FALSE	0.031	Monocytes|Endothelial cells	Myeloid cells	Endothelial cells	0.32
CPI-SS032E9A219	CX3CR1_CX3CL1	simple:P49238	simple:P78423	CX3CR1	CX3CL1	TRUE	TRUE	TRUE	curated	FALSE	0.031	Monocytes|Endothelial cells	Myeloid cells	Endothelial cells	0.215
CPI-SS02EBC1BB0	TNF_NOTCH1	simple:P01375	simple:P46531	TNF	NOTCH1	TRUE	FALSE	TRUE	I2D	FALSE	0.047	Monocytes|Endothelial cells	Myeloid cells	Endothelial cells	0.184
CPI-SS09C917D22	TNF_FLT4	simple:P01375	simple:P35916	TNF	FLT4	TRUE	FALSE	TRUE	InnateDB-All	FALSE	0.047	Monocytes|Endothelial cells	Myeloid cells	Endothelial cells	0.156
CPI-SS0B9B3870A	VEGFA_FLT1	simple:P15692	simple:P17948	VEGFA	FLT1	TRUE	FALSE	TRUE	curated	FALSE	0.062	Monocytes|Endothelial cells	Myeloid cells	Endothelial cells	0.535
CPI-SS0C03F7CDC	VEGFA_KDR	simple:P15692	simple:P35968	VEGFA	KDR	TRUE	FALSE	TRUE	curated	FALSE	0.062	Monocytes|Endothelial cells	Myeloid cells	Endothelial cells	0.327
CPI-SS0B9E8C0DE	EPHB2_EFNB2	simple:P29323	simple:P52799	EPHB2	EFNB2	FALSE	TRUE	TRUE	curated	FALSE	0.062	Monocytes|Endothelial cells	Myeloid cells	Endothelial cells	0.259
CPI-SS0B01CF3AB	CSF1R_CSF1	simple:P07333	simple:P09603	CSF1R	CSF1	TRUE	TRUE	FALSE	curated	FALSE	0.062	Monocytes|Endothelial cells	Myeloid cells	Endothelial cells	0.512
CPI-SS05B7D3407	CCL5_ACKR1	simple:P13501	simple:Q16570	CCL5	ACKR1	TRUE	FALSE	TRUE	curated	FALSE	0.062	Monocytes|Endothelial cells	Myeloid cells	Endothelial cells	0.918
CPI-SS02770D68F	NOTCH2_JAG2	simple:Q04721	simple:Q9Y219	NOTCH2	JAG2	FALSE	TRUE	FALSE	curated	FALSE	0.078	Monocytes|Endothelial cells	Myeloid cells	Endothelial cells	0.288
CPI-SS059EEFDC6	MIF_TNFRSF10D	simple:P14174	simple:Q9UBN6	MIF	TNFRSF10D	TRUE	FALSE	TRUE	I2D,IntAct	FALSE	0.078	Monocytes|Endothelial cells	Myeloid cells	Endothelial cells	0.695
CPI-SS0DBFB8BEA	CCL2_ACKR1	simple:P13500	simple:Q16570	CCL2	ACKR1	TRUE	FALSE	TRUE	curated	FALSE	0.078	Monocytes|Endothelial cells	Myeloid cells	Endothelial cells	0.935
CPI-SS0F15C1AB3	NRP2_SEMA3F	simple:O60462	simple:Q13275	NRP2	SEMA3F	TRUE	TRUE	FALSE	curated	FALSE	0.078	Monocytes|Endothelial cells	Myeloid cells	Endothelial cells	0.222
CPI-SS027CDEA08	NOTCH2_DLL4	simple:Q04721	simple:Q9NR61	NOTCH2	DLL4	FALSE	TRUE	FALSE	curated	FALSE	0.078	Monocytes|Endothelial cells	Myeloid cells	Endothelial cells	0.272
CPI-SS0EB5AEC83	SELL_CD34	simple:P14151	simple:P28906	SELL	CD34	FALSE	FALSE	FALSE	curated	FALSE	0.094	Monocytes|Endothelial cells	Myeloid cells	Endothelial cells	0.571
CPI-SS095E52E66	TNFSF10_TNFRSF10D	simple:P50591	simple:Q9UBN6	TNFSF10	TNFRSF10D	TRUE	FALSE	TRUE	curated	FALSE	0.094	Monocytes|Endothelial cells	Myeloid cells	Endothelial cells	0.317
CPI-CS063AE1C91	IL6 receptor_IL6	complex:IL6 receptor	simple:P05231		IL6	TRUE	TRUE	FALSE	curated	FALSE	0.094	Monocytes|Endothelial cells	Myeloid cells	Endothelial cells	0.285
CPI-SS077B160B9	IL15_IL15RA	simple:P40933	simple:Q13261	IL15	IL15RA	TRUE	FALSE	TRUE	guidetopharmacology.org	FALSE	0.094	Monocytes|Endothelial cells	Myeloid cells	Endothelial cells	0.117
CPI-SS0415CC75D	MERTK_GAS6	simple:Q12866	simple:Q14393	MERTK	GAS6	TRUE	TRUE	FALSE	guidetopharmacology.org	FALSE	0.094	Monocytes|Endothelial cells	Myeloid cells	Endothelial cells	0.355
CPI-SS0795802F6	CCL4_SLC7A1	simple:P13236	simple:P30825	CCL4	SLC7A1	TRUE	FALSE	TRUE	IMEx,IntAct	FALSE	0.094	Monocytes|Endothelial cells	Myeloid cells	Endothelial cells	0.464
CPI-SC0D19BAF15	FN1_a10b1 complex	simple:P02751	complex:a10b1 complex	FN1		TRUE	FALSE	FALSE	curated	TRUE	0.094	Monocytes|Endothelial cells	Myeloid cells	Endothelial cells	0.699
CPI-SC01FFC9392	FN1_a2b1 complex	simple:P02751	complex:a2b1 complex	FN1		TRUE	FALSE	FALSE	curated	TRUE	0.094	Monocytes|Endothelial cells	Myeloid cells	Endothelial cells	0.66
CPI-SC092C3E4DF	FN1_a8b1 complex	simple:P02751	complex:a8b1 complex	FN1		TRUE	FALSE	FALSE	curated	TRUE	0.094	Monocytes|Endothelial cells	Myeloid cells	Endothelial cells	0.653
CPI-SS0BC7CD11B	LGALS9_MET	simple:O00182	simple:P08581	LGALS9	MET	TRUE	FALSE	TRUE	InnateDB-All	FALSE	0.094	Monocytes|Endothelial cells	Myeloid cells	Endothelial cells	0.598
CPI-SS0111AAD26	EPHB2_EFNB1	simple:P29323	simple:P98172	EPHB2	EFNB1	FALSE	TRUE	FALSE	curated	FALSE	0.094	Monocytes|Endothelial cells	Myeloid cells	Endothelial cells	0.127
CPI-SS07CCAD9BF	GRN_SORT1	simple:P28799	simple:Q99523	GRN	SORT1	TRUE	FALSE	TRUE	IMEx,InnateDB-All,MINT	FALSE	0.109	Monocytes|Endothelial cells	Myeloid cells	Endothelial cells	1.077
CPI-SC0A68C5F13	IGF1_a6b4 complex	simple:P05019	complex:a6b4 complex	IGF1		TRUE	FALSE	FALSE	curated	TRUE	0.109	Monocytes|Endothelial cells	Myeloid cells	Endothelial cells	0.235
CPI-CS0BCDC40FC	BMR1A_AVR2B_BMP4	complex:BMR1A_AVR2B	simple:P12644		BMP4	TRUE	TRUE	FALSE	curated	FALSE	0.125	Monocytes|Endothelial cells	Myeloid cells	Endothelial cells	0.112
CPI-SS0F8EFEECF	TNF_DAG1	simple:P01375	simple:Q14118	TNF	DAG1	TRUE	FALSE	TRUE	InnateDB-All	FALSE	0.141	Monocytes|Endothelial cells	Myeloid cells	Endothelial cells	0.12
CPI-SC0847A64D2	FN1_aVb5 complex	simple:P02751	complex:aVb5 complex	FN1		TRUE	FALSE	FALSE	curated	TRUE	0.141	Monocytes|Endothelial cells	Myeloid cells	Endothelial cells	0.641
CPI-SS0A9FB762A	LGALS9_PTPRK	simple:O00182	simple:Q15262	LGALS9	PTPRK	TRUE	FALSE	TRUE	InnateDB-All	FALSE	0.141	Monocytes|Endothelial cells	Myeloid cells	Endothelial cells	0.599
CPI-SS0D0252D87	AXL_IL15RA	simple:P30530	simple:Q13261	AXL	IL15RA	TRUE	TRUE	TRUE	I2D	FALSE	0.141	Monocytes|Endothelial cells	Myeloid cells	Endothelial cells	0.242
CPI-SC02BFEEC8A	THBS1_a3b1 complex	simple:P07996	complex:a3b1 complex	THBS1		FALSE	FALSE	FALSE	curated	TRUE	0.141	Monocytes|Endothelial cells	Myeloid cells	Endothelial cells	0.332
CPI-SC04F2478E9	FN1_a3b1 complex	simple:P02751	complex:a3b1 complex	FN1		TRUE	FALSE	FALSE	curated	TRUE	0.141	Monocytes|Endothelial cells	Myeloid cells	Endothelial cells	0.658
CPI-SS0BD9F32BA	LGALS9_DAG1	simple:O00182	simple:Q14118	LGALS9	DAG1	TRUE	FALSE	TRUE	InnateDB-All	FALSE	0.141	Monocytes|Endothelial cells	Myeloid cells	Endothelial cells	0.562
CPI-SC08B2AD7C6	FN1_a5b1 complex	simple:P02751	complex:a5b1 complex	FN1		TRUE	FALSE	FALSE	curated	TRUE	0.156	Monocytes|Endothelial cells	Myeloid cells	Endothelial cells	0.918
CPI-SS0FF6CFDCA	ADORA3_ENTPD1	simple:P0DMS8	simple:P49961	ADORA3	ENTPD1	FALSE	TRUE	FALSE	curated	FALSE	0.156	Monocytes|Endothelial cells	Myeloid cells	Endothelial cells	0.435
CPI-SS01946BE5C	C5AR1_RPS19	simple:P21730	simple:P39019	C5AR1	RPS19	FALSE	TRUE	FALSE	guidetopharmacology.org	FALSE	0.172	Monocytes|Endothelial cells	Myeloid cells	Endothelial cells	2.208
CPI-SS0632A027A	CD44_HBEGF	simple:P16070	simple:Q99075	CD44	HBEGF	TRUE	TRUE	TRUE	I2D,InnateDB-All	FALSE	0.172	Monocytes|Endothelial cells	Myeloid cells	Endothelial cells	0.745
CPI-SS04B4619D0	TNF_TNFRSF1A	simple:P01375	simple:P19438	TNF	TNFRSF1A	TRUE	FALSE	TRUE	curated	FALSE	0.188	Monocytes|Endothelial cells	Myeloid cells	Endothelial cells	0.5
CPI-SS0D2539AEB	FPR3_HEBP1	simple:P25089	simple:Q9NRV9	FPR3	HEBP1	FALSE	TRUE	FALSE	guidetopharmacology.org	FALSE	0.188	Monocytes|Endothelial cells	Myeloid cells	Endothelial cells	0.563
CPI-SS0E7D5974D	TNF_TNFRSF1B	simple:P01375	simple:P20333	TNF	TNFRSF1B	TRUE	FALSE	TRUE	curated	FALSE	0.188	Monocytes|Endothelial cells	Myeloid cells	Endothelial cells	0.212
CPI-SS0B81F1BF5	TNF_SEMA4C	simple:P01375	simple:Q9C0C4	TNF	SEMA4C	TRUE	FALSE	TRUE	InnateDB-All	FALSE	0.188	Monocytes|Endothelial cells	Myeloid cells	Endothelial cells	0.129
CPI-SS044C72D0D	SEMA4A_PLXND1	simple:Q9H3S1	simple:Q9Y4D7	SEMA4A	PLXND1	FALSE	FALSE	TRUE	curated	FALSE	0.219	Monocytes|Endothelial cells	Myeloid cells	Endothelial cells	0.356
CPI-SC096929DB0	FN1_aVb1 complex	simple:P02751	complex:aVb1 complex	FN1		TRUE	FALSE	FALSE	curated	TRUE	0.219	Monocytes|Endothelial cells	Myeloid cells	Endothelial cells	0.686
CPI-SS0AB21032D	PLXNB2_SEMA4C	simple:O15031	simple:Q9C0C4	PLXNB2	SEMA4C	FALSE	TRUE	TRUE	curated	FALSE	0.219	Monocytes|Endothelial cells	Myeloid cells	Endothelial cells	0.205
CPI-SS0898D7F7F	TNFRSF10B_TNFSF10	simple:O14763	simple:P50591	TNFRSF10B	TNFSF10	TRUE	TRUE	FALSE	curated	FALSE	0.25	Monocytes|Endothelial cells	Myeloid cells	Endothelial cells	0.37
CPI-SS01A07768A	CD46_JAG1	simple:P15529	simple:P78504	CD46	JAG1	FALSE	TRUE	FALSE	curated	FALSE	0.25	Monocytes|Endothelial cells	Myeloid cells	Endothelial cells	0.356
CPI-SS085EE60B1	TGFB1_TGFBR3	simple:P01137	simple:Q03167	TGFB1	TGFBR3	TRUE	FALSE	TRUE	curated	FALSE	0.266	Monocytes|Endothelial cells	Myeloid cells	Endothelial cells	0.521
CPI-SS0C4E86714	TNFRSF1B_GRN	simple:P20333	simple:P28799	TNFRSF1B	GRN	TRUE	TRUE	FALSE	IMEx,InnateDB-All,MINT	FALSE	0.266	Monocytes|Endothelial cells	Myeloid cells	Endothelial cells	0.776
CPI-SS055E061C9	LAMP1_FAM3C	simple:P11279	simple:Q92520	LAMP1	FAM3C	TRUE	TRUE	FALSE	InnateDB-All	FALSE	0.281	Monocytes|Endothelial cells	Myeloid cells	Endothelial cells	0.489
CPI-SS002DF6C31	LGALS9_SLC1A5	simple:O00182	simple:Q15758	LGALS9	SLC1A5	TRUE	FALSE	TRUE	I2D,InnateDB-All	FALSE	0.297	Monocytes|Endothelial cells	Myeloid cells	Endothelial cells	0.584
CPI-SS0DA033F03	TNFRSF1A_GRN	simple:P19438	simple:P28799	TNFRSF1A	GRN	TRUE	TRUE	FALSE	IMEx,InnateDB-All,MINT	FALSE	0.312	Monocytes|Endothelial cells	Myeloid cells	Endothelial cells	0.769
CPI-SS014958F32	LGALS9_CD47	simple:O00182	simple:Q08722	LGALS9	CD47	TRUE	FALSE	TRUE	InnateDB-All	FALSE	0.312	Monocytes|Endothelial cells	Myeloid cells	Endothelial cells	0.697
CPI-SS0339AE950	SIRPA_CD47	simple:P78324	simple:Q08722	SIRPA	CD47	FALSE	TRUE	TRUE	curated	FALSE	0.328	Monocytes|Endothelial cells	Myeloid cells	Endothelial cells	0.419
CPI-SS03A4F7DC8	AXL_GAS6	simple:P30530	simple:Q14393	AXL	GAS6	TRUE	TRUE	FALSE	guidetopharmacology.org	FALSE	0.344	Monocytes|Endothelial cells	Myeloid cells	Endothelial cells	0.421
CPI-SS02ACCF1F7	MIF_TNFRSF14	simple:P14174	simple:Q92956	MIF	TNFRSF14	TRUE	FALSE	TRUE	I2D,IntAct	FALSE	0.375	Monocytes|Endothelial cells	Myeloid cells	Endothelial cells	0.729
CPI-SS09808DEAE	CD74_APP	simple:P04233	simple:P05067	CD74	APP	FALSE	TRUE	FALSE	curated	FALSE	0.438	Monocytes|Endothelial cells	Myeloid cells	Endothelial cells	2.922
CPI-SS0302E8E8F	CD74_COPA	simple:P04233	simple:P53621	CD74	COPA	TRUE	TRUE	FALSE	IMEx,IntAct	FALSE	0.469	Monocytes|Endothelial cells	Myeloid cells	Endothelial cells	2.234
CPI-SS0ABC5C1B8	CD74_MIF	simple:P04233	simple:P14174	CD74	MIF	TRUE	TRUE	FALSE	I2D,InnateDB-All	FALSE	0.484	Monocytes|Endothelial cells	Myeloid cells	Endothelial cells	2.586
CPI-SS034D36D2F	HLA-C_FAM3C	simple:HLAC	simple:Q92520	HLA-C	FAM3C	TRUE	TRUE	FALSE	InnateDB-All	FALSE	0.656	Monocytes|Endothelial cells	Myeloid cells	Endothelial cells	1.568
CPI-SS0FDAB7BA8	CXCL10_DPP4	simple:P02778	simple:P27487	CXCL10	DPP4	TRUE	FALSE	TRUE	curated	FALSE	0.031	Monocytes|Fibroblasts	Myeloid cells	Fibroblasts	0.242
CPI-CS04DD927C9	ACVR_1A2B receptor_INHBA	complex:ACVR_1A2B receptor	simple:P08476		INHBA	TRUE	TRUE	FALSE	curated	FALSE	0.031	Monocytes|Fibroblasts	Myeloid cells	Fibroblasts	0.197
CPI-SS0F3BF2B34	CCL5_ACKR4	simple:P13501	simple:Q9NPB9	CCL5	ACKR4	TRUE	FALSE	TRUE	I2D	FALSE	0.031	Monocytes|Fibroblasts	Myeloid cells	Fibroblasts	0.239
CPI-SS004C23DCE	EREG_EGFR	simple:O14944	simple:P00533	EREG	EGFR	TRUE	FALSE	TRUE	curated	FALSE	0.031	Monocytes|Fibroblasts	Myeloid cells	Fibroblasts	0.202
CPI-SS07D56EB05	CMKLR1_RARRES2	simple:Q99788	simple:Q99969	CMKLR1	RARRES2	TRUE	TRUE	FALSE	guidetopharmacology.org	FALSE	0.031	Monocytes|Fibroblasts	Myeloid cells	Fibroblasts	1.114
CPI-CS0E5D1ECCE	PlexinA1_complex3_SEMA3A	complex:PlexinA1_complex3	simple:Q14563		SEMA3A	TRUE	TRUE	FALSE	curated	FALSE	0.047	Monocytes|Fibroblasts	Myeloid cells	Fibroblasts	0.083
CPI-SS08083B141	NRP1_SEMA3A	simple:O14786	simple:Q14563	NRP1	SEMA3A	TRUE	TRUE	FALSE	curated	FALSE	0.047	Monocytes|Fibroblasts	Myeloid cells	Fibroblasts	0.193
CPI-SC0CFF5E19D	FN1_a11b1 complex	simple:P02751	complex:a11b1 complex	FN1		TRUE	FALSE	FALSE	curated	TRUE	0.047	Monocytes|Fibroblasts	Myeloid cells	Fibroblasts	0.685
CPI-SS04641FE5F	CCL3L3_DPP4	simple:P16619	simple:P27487	CCL3L3	DPP4	TRUE	FALSE	TRUE	I2D	FALSE	0.062	Monocytes|Fibroblasts	Myeloid cells	Fibroblasts	0.187
CPI-SS0DA366C78	EPHB2_EFNB3	simple:P29323	simple:Q15768	EPHB2	EFNB3	FALSE	TRUE	TRUE	curated	FALSE	0.062	Monocytes|Fibroblasts	Myeloid cells	Fibroblasts	0.068
CPI-SS0586F2596	EPHB2_EFNA5	simple:P29323	simple:P52803	EPHB2	EFNA5	FALSE	TRUE	FALSE	curated	FALSE	0.062	Monocytes|Fibroblasts	Myeloid cells	Fibroblasts	0.136
CPI-SS0B01CF3AB	CSF1R_CSF1	simple:P07333	simple:P09603	CSF1R	CSF1	TRUE	TRUE	FALSE	curated	FALSE	0.062	Monocytes|Fibroblasts	Myeloid cells	Fibroblasts	0.548
CPI-SS0EB5AEC83	SELL_CD34	simple:P14151	simple:P28906	SELL	CD34	FALSE	FALSE	FALSE	curated	FALSE	0.094	Monocytes|Fibroblasts	Myeloid cells	Fibroblasts	0.221
CPI-CS063AE1C91	IL6 receptor_IL6	complex:IL6 receptor	simple:P05231		IL6	TRUE	TRUE	FALSE	curated	FALSE	0.094	Monocytes|Fibroblasts	Myeloid cells	Fibroblasts	0.161
CPI-SS0EF0750A7	HLA-DRB1_OGN	simple:HLADRB1	simple:P20774	HLA-DRB1	OGN	TRUE	TRUE	FALSE	InnateDB-All	FALSE	0.094	Monocytes|Fibroblasts	Myeloid cells	Fibroblasts	1.8
CPI-SS02371A6D6	VEGFA_EPHB2	simple:P15692	simple:P29323	VEGFA	EPHB2	TRUE	FALSE	TRUE	I2D	FALSE	0.094	Monocytes|Fibroblasts	Myeloid cells	Fibroblasts	0.163
CPI-SS0415CC75D	MERTK_GAS6	simple:Q12866	simple:Q14393	MERTK	GAS6	TRUE	TRUE	FALSE	guidetopharmacology.org	FALSE	0.094	Monocytes|Fibroblasts	Myeloid cells	Fibroblasts	0.331
CPI-SS0735F5C3A	TIMP1_FGFR2	simple:P01033	simple:P21802	TIMP1	FGFR2	TRUE	FALSE	TRUE	InnateDB-All	FALSE	0.094	Monocytes|Fibroblasts	Myeloid cells	Fibroblasts	0.895
CPI-SC0D19BAF15	FN1_a10b1 complex	simple:P02751	complex:a10b1 complex	FN1		TRUE	FALSE	FALSE	curated	TRUE	0.094	Monocytes|Fibroblasts	Myeloid cells	Fibroblasts	0.646
CPI-SS06D13FCD3	DSC2_DSG2	simple:Q02487	simple:Q14126	DSC2	DSG2	FALSE	FALSE	FALSE	curated	FALSE	0.094	Monocytes|Fibroblasts	Myeloid cells	Fibroblasts	0.174
CPI-CS0123BC66C	PlexinA1_complex2_SEMA6D	complex:PlexinA1_complex2	simple:Q8NFY4		SEMA6D	FALSE	TRUE	FALSE	curated	FALSE	0.094	Monocytes|Fibroblasts	Myeloid cells	Fibroblasts	0.079
CPI-SS06B86672A	CD44_FGFR2	simple:P16070	simple:P21802	CD44	FGFR2	TRUE	TRUE	TRUE	InnateDB-All	FALSE	0.094	Monocytes|Fibroblasts	Myeloid cells	Fibroblasts	0.665
CPI-SS0111AAD26	EPHB2_EFNB1	simple:P29323	simple:P98172	EPHB2	EFNB1	FALSE	TRUE	FALSE	curated	FALSE	0.094	Monocytes|Fibroblasts	Myeloid cells	Fibroblasts	0.09
CPI-SS08877A081	LGALS9_COLEC12	simple:O00182	simple:Q5KU26	LGALS9	COLEC12	TRUE	FALSE	TRUE	InnateDB-All	FALSE	0.094	Monocytes|Fibroblasts	Myeloid cells	Fibroblasts	0.683
CPI-SS0CDAC688B	CXCL2_DPP4	simple:P19875	simple:P27487	CXCL2	DPP4	TRUE	FALSE	TRUE	curated	FALSE	0.125	Monocytes|Fibroblasts	Myeloid cells	Fibroblasts	0.361
CPI-CS0BCDC40FC	BMR1A_AVR2B_BMP4	complex:BMR1A_AVR2B	simple:P12644		BMP4	TRUE	TRUE	FALSE	curated	FALSE	0.125	Monocytes|Fibroblasts	Myeloid cells	Fibroblasts	0.138
CPI-SS08B7D54A3	TNF_FAS	simple:P01375	simple:P25445	TNF	FAS	TRUE	FALSE	TRUE	InnateDB-All	FALSE	0.141	Monocytes|Fibroblasts	Myeloid cells	Fibroblasts	0.202
CPI-SS0F8EFEECF	TNF_DAG1	simple:P01375	simple:Q14118	TNF	DAG1	TRUE	FALSE	TRUE	InnateDB-All	FALSE	0.141	Monocytes|Fibroblasts	Myeloid cells	Fibroblasts	0.122
CPI-SS0D22A09AD	NRP2_PGF	simple:O60462	simple:P49763	NRP2	PGF	TRUE	TRUE	FALSE	curated	FALSE	0.141	Monocytes|Fibroblasts	Myeloid cells	Fibroblasts	0.225
CPI-SC0847A64D2	FN1_aVb5 complex	simple:P02751	complex:aVb5 complex	FN1		TRUE	FALSE	FALSE	curated	TRUE	0.141	Monocytes|Fibroblasts	Myeloid cells	Fibroblasts	0.853
CPI-SS0A9FB762A	LGALS9_PTPRK	simple:O00182	simple:Q15262	LGALS9	PTPRK	TRUE	FALSE	TRUE	InnateDB-All	FALSE	0.141	Monocytes|Fibroblasts	Myeloid cells	Fibroblasts	0.551
CPI-SC0984894BC	TGFB1_TGFbeta receptor2	simple:P01137	complex:TGFbeta receptor2	TGFB1		TRUE	FALSE	TRUE	curated	FALSE	0.141	Monocytes|Fibroblasts	Myeloid cells	Fibroblasts	0.355
CPI-SC02BFEEC8A	THBS1_a3b1 complex	simple:P07996	complex:a3b1 complex	THBS1		FALSE	FALSE	FALSE	curated	TRUE	0.141	Monocytes|Fibroblasts	Myeloid cells	Fibroblasts	0.319
CPI-SC04F2478E9	FN1_a3b1 complex	simple:P02751	complex:a3b1 complex	FN1		TRUE	FALSE	FALSE	curated	TRUE	0.141	Monocytes|Fibroblasts	Myeloid cells	Fibroblasts	0.645
CPI-SS0855C0353	NRP1_PGF	simple:O14786	simple:P49763	NRP1	PGF	TRUE	TRUE	FALSE	curated	FALSE	0.141	Monocytes|Fibroblasts	Myeloid cells	Fibroblasts	0.233
CPI-SS0BD9F32BA	LGALS9_DAG1	simple:O00182	simple:Q14118	LGALS9	DAG1	TRUE	FALSE	TRUE	InnateDB-All	FALSE	0.141	Monocytes|Fibroblasts	Myeloid cells	Fibroblasts	0.564
CPI-SS0241A1F57	NRP2_SEMA3C	simple:O60462	simple:Q99985	NRP2	SEMA3C	TRUE	TRUE	FALSE	curated	FALSE	0.156	Monocytes|Fibroblasts	Myeloid cells	Fibroblasts	0.368
CPI-SC08B2AD7C6	FN1_a5b1 complex	simple:P02751	complex:a5b1 complex	FN1		TRUE	FALSE	FALSE	curated	TRUE	0.156	Monocytes|Fibroblasts	Myeloid cells	Fibroblasts	0.71
CPI-SS0FF6CFDCA	ADORA3_ENTPD1	simple:P0DMS8	simple:P49961	ADORA3	ENTPD1	FALSE	TRUE	FALSE	curated	FALSE	0.156	Monocytes|Fibroblasts	Myeloid cells	Fibroblasts	0.186
CPI-SS0FBC9234C	TNF_PTPRS	simple:P01375	simple:Q13332	TNF	PTPRS	TRUE	FALSE	TRUE	InnateDB-All	FALSE	0.156	Monocytes|Fibroblasts	Myeloid cells	Fibroblasts	0.198
CPI-SS01946BE5C	C5AR1_RPS19	simple:P21730	simple:P39019	C5AR1	RPS19	FALSE	TRUE	FALSE	guidetopharmacology.org	FALSE	0.172	Monocytes|Fibroblasts	Myeloid cells	Fibroblasts	2.186
CPI-SS033E6DE7E	NRP1_VEGFB	simple:O14786	simple:P49765	NRP1	VEGFB	TRUE	TRUE	FALSE	curated	FALSE	0.172	Monocytes|Fibroblasts	Myeloid cells	Fibroblasts	0.245
CPI-SS03133B4F2	TFRC_TNFSF13B	simple:P02786	simple:Q9Y275	TFRC	TNFSF13B	TRUE	TRUE	FALSE	IMEx,IntAct	FALSE	0.172	Monocytes|Fibroblasts	Myeloid cells	Fibroblasts	0.243
CPI-SS05D23BCE8	HLA-DPB1_TNFSF13B	simple:HLADPB1	simple:Q9Y275	HLA-DPB1	TNFSF13B	TRUE	TRUE	FALSE	InnateDB-All	FALSE	0.188	Monocytes|Fibroblasts	Myeloid cells	Fibroblasts	1.481
CPI-SS04B4619D0	TNF_TNFRSF1A	simple:P01375	simple:P19438	TNF	TNFRSF1A	TRUE	FALSE	TRUE	curated	FALSE	0.188	Monocytes|Fibroblasts	Myeloid cells	Fibroblasts	0.441
CPI-SS0D2539AEB	FPR3_HEBP1	simple:P25089	simple:Q9NRV9	FPR3	HEBP1	FALSE	TRUE	FALSE	guidetopharmacology.org	FALSE	0.188	Monocytes|Fibroblasts	Myeloid cells	Fibroblasts	0.527
CPI-SS02EF3E1BA	TNFSF12_TNFRSF12A	simple:O43508	simple:Q9NP84	TNFSF12	TNFRSF12A	TRUE	FALSE	TRUE	curated	FALSE	0.188	Monocytes|Fibroblasts	Myeloid cells	Fibroblasts	0.444
CPI-SS0B81F1BF5	TNF_SEMA4C	simple:P01375	simple:Q9C0C4	TNF	SEMA4C	TRUE	FALSE	TRUE	InnateDB-All	FALSE	0.188	Monocytes|Fibroblasts	Myeloid cells	Fibroblasts	0.102
CPI-SS0BFB29A42	PLXNB2_PTN	simple:O15031	simple:P21246	PLXNB2	PTN	TRUE	TRUE	FALSE	I2D,IMEx,InnateDB-All,IntAct	FALSE	0.188	Monocytes|Fibroblasts	Myeloid cells	Fibroblasts	0.293
CPI-SS048346C2B	LGALS9_MRC2	simple:O00182	simple:Q9UBG0	LGALS9	MRC2	TRUE	FALSE	TRUE	InnateDB-All	FALSE	0.188	Monocytes|Fibroblasts	Myeloid cells	Fibroblasts	0.768
CPI-SS044C72D0D	SEMA4A_PLXND1	simple:Q9H3S1	simple:Q9Y4D7	SEMA4A	PLXND1	FALSE	FALSE	TRUE	curated	FALSE	0.219	Monocytes|Fibroblasts	Myeloid cells	Fibroblasts	0.149
CPI-SC096929DB0	FN1_aVb1 complex	simple:P02751	complex:aVb1 complex	FN1		TRUE	FALSE	FALSE	curated	TRUE	0.219	Monocytes|Fibroblasts	Myeloid cells	Fibroblasts	0.823
CPI-SS0AB21032D	PLXNB2_SEMA4C	simple:O15031	simple:Q9C0C4	PLXNB2	SEMA4C	FALSE	TRUE	TRUE	curated	FALSE	0.219	Monocytes|Fibroblasts	Myeloid cells	Fibroblasts	0.177
CPI-SS0419B80C4	LGALS9_LRP1	simple:O00182	simple:Q07954	LGALS9	LRP1	TRUE	FALSE	TRUE	InnateDB-All	FALSE	0.25	Monocytes|Fibroblasts	Myeloid cells	Fibroblasts	0.918
CPI-SS0898D7F7F	TNFRSF10B_TNFSF10	simple:O14763	simple:P50591	TNFRSF10B	TNFSF10	TRUE	TRUE	FALSE	curated	FALSE	0.25	Monocytes|Fibroblasts	Myeloid cells	Fibroblasts	0.242
CPI-SS01A07768A	CD46_JAG1	simple:P15529	simple:P78504	CD46	JAG1	FALSE	TRUE	FALSE	curated	FALSE	0.25	Monocytes|Fibroblasts	Myeloid cells	Fibroblasts	0.261
CPI-SS085EE60B1	TGFB1_TGFBR3	simple:P01137	simple:Q03167	TGFB1	TGFBR3	TRUE	FALSE	TRUE	curated	FALSE	0.266	Monocytes|Fibroblasts	Myeloid cells	Fibroblasts	0.344
CPI-SS0C4E86714	TNFRSF1B_GRN	simple:P20333	simple:P28799	TNFRSF1B	GRN	TRUE	TRUE	FALSE	IMEx,InnateDB-All,MINT	FALSE	0.266	Monocytes|Fibroblasts	Myeloid cells	Fibroblasts	0.74
CPI-SS055E061C9	LAMP1_FAM3C	simple:P11279	simple:Q92520	LAMP1	FAM3C	TRUE	TRUE	FALSE	InnateDB-All	FALSE	0.281	Monocytes|Fibroblasts	Myeloid cells	Fibroblasts	0.622
CPI-SC098C06330	TGFB1_TGFbeta receptor1	simple:P01137	complex:TGFbeta receptor1	TGFB1		TRUE	FALSE	TRUE	curated	FALSE	0.281	Monocytes|Fibroblasts	Myeloid cells	Fibroblasts	0.315
CPI-SS0DE0A486F	NRP1_VEGFA	simple:O14786	simple:P15692	NRP1	VEGFA	TRUE	TRUE	FALSE	curated	FALSE	0.281	Monocytes|Fibroblasts	Myeloid cells	Fibroblasts	0.199
CPI-SS002DF6C31	LGALS9_SLC1A5	simple:O00182	simple:Q15758	LGALS9	SLC1A5	TRUE	FALSE	TRUE	I2D,InnateDB-All	FALSE	0.297	Monocytes|Fibroblasts	Myeloid cells	Fibroblasts	0.583
CPI-SS014958F32	LGALS9_CD47	simple:O00182	simple:Q08722	LGALS9	CD47	TRUE	FALSE	TRUE	InnateDB-All	FALSE	0.312	Monocytes|Fibroblasts	Myeloid cells	Fibroblasts	0.734
CPI-SS02AB0C3E0	SPP1_CD44	simple:P10451	simple:P16070	SPP1	CD44	TRUE	FALSE	TRUE	I2D,IMEx,InnateDB-All,IntAct	FALSE	0.312	Monocytes|Fibroblasts	Myeloid cells	Fibroblasts	1.214
CPI-SS0339AE950	SIRPA_CD47	simple:P78324	simple:Q08722	SIRPA	CD47	FALSE	TRUE	TRUE	curated	FALSE	0.328	Monocytes|Fibroblasts	Myeloid cells	Fibroblasts	0.456
CPI-SS03A4F7DC8	AXL_GAS6	simple:P30530	simple:Q14393	AXL	GAS6	TRUE	TRUE	FALSE	guidetopharmacology.org	FALSE	0.344	Monocytes|Fibroblasts	Myeloid cells	Fibroblasts	0.396
CPI-SS0889E281D	CADM1_CADM1	simple:Q9BY67	simple:Q9BY67	CADM1	CADM1	FALSE	FALSE	FALSE	curated	FALSE	0.344	Monocytes|Fibroblasts	Myeloid cells	Fibroblasts	0.168
CPI-SS0703338F5	LGALS9_CD44	simple:O00182	simple:P16070	LGALS9	CD44	TRUE	FALSE	TRUE	InnateDB	FALSE	0.375	Monocytes|Fibroblasts	Myeloid cells	Fibroblasts	0.659
CPI-SS09808DEAE	CD74_APP	simple:P04233	simple:P05067	CD74	APP	FALSE	TRUE	FALSE	curated	FALSE	0.438	Monocytes|Fibroblasts	Myeloid cells	Fibroblasts	2.522
CPI-SS0302E8E8F	CD74_COPA	simple:P04233	simple:P53621	CD74	COPA	TRUE	TRUE	FALSE	IMEx,IntAct	FALSE	0.469	Monocytes|Fibroblasts	Myeloid cells	Fibroblasts	2.301
CPI-SS0ABC5C1B8	CD74_MIF	simple:P04233	simple:P14174	CD74	MIF	TRUE	TRUE	FALSE	I2D,InnateDB-All	FALSE	0.484	Monocytes|Fibroblasts	Myeloid cells	Fibroblasts	2.705
CPI-SS034D36D2F	HLA-C_FAM3C	simple:HLAC	simple:Q92520	HLA-C	FAM3C	TRUE	TRUE	FALSE	InnateDB-All	FALSE	0.656	Monocytes|Fibroblasts	Myeloid cells	Fibroblasts	1.7
CPI-SS041751A4D	CCR1_CCL18	simple:P32246	simple:P55774	CCR1	CCL18	TRUE	TRUE	FALSE	guidetopharmacology.org	FALSE	0.031	Monocytes|Monocytes	Myeloid cells	Myeloid cells	0.311
CPI-SS02A170A99	SPN_SIGLEC1	simple:P16150	simple:Q9BZZ2	SPN	SIGLEC1	TRUE	FALSE	FALSE	curated	FALSE	0.047	Monocytes|Monocytes	Myeloid cells	Myeloid cells	0.217
CPI-SS0B01D306C	CCL5_CCR5	simple:P13501	simple:P51681	CCL5	CCR5	TRUE	FALSE	TRUE	curated	FALSE	0.062	Monocytes|Monocytes	Myeloid cells	Myeloid cells	0.238
CPI-SS0EAB03260	CD1D_LILRB2	simple:P15813	simple:Q8N423	CD1D	LILRB2	FALSE	FALSE	TRUE	curated	FALSE	0.062	Monocytes|Monocytes	Myeloid cells	Myeloid cells	0.328
CPI-SS0817CE2B3	CCL3L3_CCR1	simple:P16619	simple:P32246	CCL3L3	CCR1	TRUE	FALSE	TRUE	curated	FALSE	0.062	Monocytes|Monocytes	Myeloid cells	Myeloid cells	0.344
CPI-SC07BE7830D	SPP1_a4b1 complex	simple:P10451	complex:a4b1 complex	SPP1		TRUE	FALSE	FALSE	curated	TRUE	0.078	Monocytes|Monocytes	Myeloid cells	Myeloid cells	1.128
CPI-CS0DEBE7B69	IL1 receptor_IL1RN	complex:IL1 receptor	simple:P18510		IL1RN	TRUE	TRUE	FALSE	curated	FALSE	0.094	Monocytes|Monocytes	Myeloid cells	Myeloid cells	0.198
CPI-CS05426BFFA	IL1 receptor_IL1B	complex:IL1 receptor	simple:P01584		IL1B	TRUE	TRUE	FALSE	curated	FALSE	0.094	Monocytes|Monocytes	Myeloid cells	Myeloid cells	0.37
CPI-SS067BA9202	LAIR1_LILRB4	simple:Q6GTX8	simple:Q8NHJ6	LAIR1	LILRB4	FALSE	TRUE	TRUE	curated	FALSE	0.094	Monocytes|Monocytes	Myeloid cells	Myeloid cells	0.763
CPI-SS077B160B9	IL15_IL15RA	simple:P40933	simple:Q13261	IL15	IL15RA	TRUE	FALSE	TRUE	guidetopharmacology.org	FALSE	0.094	Monocytes|Monocytes	Myeloid cells	Myeloid cells	0.093
CPI-SS02371A6D6	VEGFA_EPHB2	simple:P15692	simple:P29323	VEGFA	EPHB2	TRUE	FALSE	TRUE	I2D	FALSE	0.094	Monocytes|Monocytes	Myeloid cells	Myeloid cells	0.172
CPI-SS0822AEF5F	PTPRC_MRC1	simple:P08575	simple:P22897	PTPRC	MRC1	FALSE	FALSE	TRUE	curated	FALSE	0.094	Monocytes|Monocytes	Myeloid cells	Myeloid cells	0.655
CPI-SS0415CC75D	MERTK_GAS6	simple:Q12866	simple:Q14393	MERTK	GAS6	TRUE	TRUE	FALSE	guidetopharmacology.org	FALSE	0.094	Monocytes|Monocytes	Myeloid cells	Myeloid cells	0.187
CPI-SS0C090A257	CCL3_CCR5	simple:P10147	simple:P51681	CCL3	CCR5	TRUE	FALSE	TRUE	curated	FALSE	0.094	Monocytes|Monocytes	Myeloid cells	Myeloid cells	0.55
CPI-SS08DA48A5A	CCL3_CCR1	simple:P10147	simple:P32246	CCL3	CCR1	TRUE	FALSE	TRUE	curated	FALSE	0.094	Monocytes|Monocytes	Myeloid cells	Myeloid cells	0.714
CPI-SC0527EEE7A	C3_aMb2 complex	simple:P01024	complex:aMb2 complex	C3		TRUE	FALSE	FALSE	curated	TRUE	0.094	Monocytes|Monocytes	Myeloid cells	Myeloid cells	0.47
CPI-SS0A021DB6E	CCL5_CCR1	simple:P13501	simple:P32246	CCL5	CCR1	TRUE	FALSE	TRUE	curated	FALSE	0.094	Monocytes|Monocytes	Myeloid cells	Myeloid cells	0.402
CPI-SS0D1D95883	CCL4_CCR5	simple:P13236	simple:P51681	CCL4	CCR5	TRUE	FALSE	TRUE	curated	FALSE	0.094	Monocytes|Monocytes	Myeloid cells	Myeloid cells	0.456
CPI-SS07CCAD9BF	GRN_SORT1	simple:P28799	simple:Q99523	GRN	SORT1	TRUE	FALSE	TRUE	IMEx,InnateDB-All,MINT	FALSE	0.109	Monocytes|Monocytes	Myeloid cells	Myeloid cells	1.098
CPI-SS080611C5B	ALOX5_ALOX5AP	simple:P09917	simple:P20292	ALOX5	ALOX5AP	FALSE	FALSE	FALSE	guidetopharmacology.org	FALSE	0.125	Monocytes|Monocytes	Myeloid cells	Myeloid cells	0.783
CPI-SC0A9458008	ICAM1_aXb2 complex	simple:P05362	complex:aXb2 complex	ICAM1		FALSE	TRUE	FALSE	curated	TRUE	0.125	Monocytes|Monocytes	Myeloid cells	Myeloid cells	0.283
CPI-SS0C1BD22BC	SPP1_PTGER4	simple:P10451	simple:P35408	SPP1	PTGER4	TRUE	FALSE	TRUE	IMEx,MINT	FALSE	0.125	Monocytes|Monocytes	Myeloid cells	Myeloid cells	1.164
CPI-SS073C1B796	CD52_SIGLEC10	simple:P31358	simple:Q96LC7	CD52	SIGLEC10	TRUE	FALSE	FALSE	curated	FALSE	0.125	Monocytes|Monocytes	Myeloid cells	Myeloid cells	0.497
CPI-SC0E9C058EB	PLAUR_a4b1 complex	simple:Q03405	complex:a4b1 complex	PLAUR		TRUE	TRUE	FALSE	curated	TRUE	0.125	Monocytes|Monocytes	Myeloid cells	Myeloid cells	0.639
CPI-SC08923F7F7	F11R_aLb2 complex	simple:Q9Y624	complex:aLb2 complex	F11R		FALSE	TRUE	FALSE	curated	TRUE	0.125	Monocytes|Monocytes	Myeloid cells	Myeloid cells	0.108
CPI-SS0E9A581F8	ICAM1_ITGAL	simple:P05362	simple:P20701	ICAM1	ITGAL	FALSE	TRUE	TRUE	curated	FALSE	0.125	Monocytes|Monocytes	Myeloid cells	Myeloid cells	0.191
CPI-SC0F4AC5AA2	ICAM1_aLb2 complex	simple:P05362	complex:aLb2 complex	ICAM1		FALSE	TRUE	FALSE	curated	TRUE	0.125	Monocytes|Monocytes	Myeloid cells	Myeloid cells	0.191
CPI-CS04CBDE052	IL10 receptor_IL10	complex:IL10 receptor	simple:P22301		IL10	TRUE	TRUE	FALSE	curated	FALSE	0.125	Monocytes|Monocytes	Myeloid cells	Myeloid cells	0.287
CPI-SS09A3FA737	NAMPT_P2RY6	simple:P43490	simple:Q15077	NAMPT	P2RY6	TRUE	FALSE	TRUE	IMEx,IntAct	FALSE	0.125	Monocytes|Monocytes	Myeloid cells	Myeloid cells	0.625
CPI-SS03E48EFEA	C3_C3AR1	simple:P01024	simple:Q16581	C3	C3AR1	TRUE	FALSE	TRUE	guidetopharmacology.org	FALSE	0.125	Monocytes|Monocytes	Myeloid cells	Myeloid cells	0.571
CPI-SC0B6D68FD5	ICAM1_aMb2 complex	simple:P05362	complex:aMb2 complex	ICAM1		FALSE	TRUE	FALSE	curated	TRUE	0.125	Monocytes|Monocytes	Myeloid cells	Myeloid cells	0.336
CPI-SS06AA638A8	CD72_SEMA4D	simple:P21854	simple:Q92854	CD72	SEMA4D	FALSE	FALSE	TRUE	curated	FALSE	0.125	Monocytes|Monocytes	Myeloid cells	Myeloid cells	0.214
CPI-SC06364D669	FN1_a4b1 complex	simple:P02751	complex:a4b1 complex	FN1		TRUE	FALSE	FALSE	curated	TRUE	0.141	Monocytes|Monocytes	Myeloid cells	Myeloid cells	0.667
CPI-SC063BC3DDE	ICAM2_aLb2 complex	simple:P13598	complex:aLb2 complex	ICAM2		FALSE	FALSE	FALSE	curated	TRUE	0.141	Monocytes|Monocytes	Myeloid cells	Myeloid cells	0.128
CPI-SC0847A64D2	FN1_aVb5 complex	simple:P02751	complex:aVb5 complex	FN1		TRUE	FALSE	FALSE	curated	TRUE	0.141	Monocytes|Monocytes	Myeloid cells	Myeloid cells	0.681
CPI-SS0D0252D87	AXL_IL15RA	simple:P30530	simple:Q13261	AXL	IL15RA	TRUE	TRUE	TRUE	I2D	FALSE	0.141	Monocytes|Monocytes	Myeloid cells	Myeloid cells	0.217
CPI-SS01560CA22	CD99_PILRA	simple:P14209	simple:Q9UKJ1	CD99	PILRA	TRUE	FALSE	TRUE	curated	FALSE	0.156	Monocytes|Monocytes	Myeloid cells	Myeloid cells	0.743
CPI-SC08B2AD7C6	FN1_a5b1 complex	simple:P02751	complex:a5b1 complex	FN1		TRUE	FALSE	FALSE	curated	TRUE	0.156	Monocytes|Monocytes	Myeloid cells	Myeloid cells	0.679
CPI-SS0FF6CFDCA	ADORA3_ENTPD1	simple:P0DMS8	simple:P49961	ADORA3	ENTPD1	FALSE	TRUE	FALSE	curated	FALSE	0.156	Monocytes|Monocytes	Myeloid cells	Myeloid cells	0.292
CPI-SS04F3A1E5C	COPA_SORT1	simple:P53621	simple:Q99523	COPA	SORT1	TRUE	FALSE	TRUE	IMEx,InnateDB-All,IntAct,MatrixDB	FALSE	0.156	Monocytes|Monocytes	Myeloid cells	Myeloid cells	0.236
CPI-SS065F7DA2A	COPA_P2RY6	simple:P53621	simple:Q15077	COPA	P2RY6	TRUE	FALSE	TRUE	IMEx,IntAct	FALSE	0.156	Monocytes|Monocytes	Myeloid cells	Myeloid cells	0.243
CPI-SS01946BE5C	C5AR1_RPS19	simple:P21730	simple:P39019	C5AR1	RPS19	FALSE	TRUE	FALSE	guidetopharmacology.org	FALSE	0.172	Monocytes|Monocytes	Myeloid cells	Myeloid cells	2.198
CPI-SS0A76A8E97	HLA-F_LILRB2	simple:P30511	simple:Q8N423	HLA-F	LILRB2	FALSE	FALSE	TRUE	curated	FALSE	0.172	Monocytes|Monocytes	Myeloid cells	Myeloid cells	0.447
CPI-SS00150FB64	HLA-F_LILRB1	simple:P30511	simple:Q8NHL6	HLA-F	LILRB1	TRUE	FALSE	TRUE	curated	FALSE	0.172	Monocytes|Monocytes	Myeloid cells	Myeloid cells	0.396
CPI-SS033E6DE7E	NRP1_VEGFB	simple:O14786	simple:P49765	NRP1	VEGFB	TRUE	TRUE	FALSE	curated	FALSE	0.172	Monocytes|Monocytes	Myeloid cells	Myeloid cells	0.232
CPI-SC0329D5397	ICAM3_aLb2 complex	simple:P32942	complex:aLb2 complex	ICAM3		FALSE	FALSE	FALSE	curated	TRUE	0.172	Monocytes|Monocytes	Myeloid cells	Myeloid cells	0.144
CPI-SS0632A027A	CD44_HBEGF	simple:P16070	simple:Q99075	CD44	HBEGF	TRUE	TRUE	TRUE	I2D,InnateDB-All	FALSE	0.172	Monocytes|Monocytes	Myeloid cells	Myeloid cells	0.756
CPI-SS03133B4F2	TFRC_TNFSF13B	simple:P02786	simple:Q9Y275	TFRC	TNFSF13B	TRUE	TRUE	FALSE	IMEx,IntAct	FALSE	0.172	Monocytes|Monocytes	Myeloid cells	Myeloid cells	0.693
CPI-SS087321EB5	SELL_SELPLG	simple:P14151	simple:Q14242	SELL	SELPLG	FALSE	FALSE	TRUE	curated	FALSE	0.188	Monocytes|Monocytes	Myeloid cells	Myeloid cells	0.268
CPI-SS06CCF5A54	ANXA1_FPR3	simple:P04083	simple:P25089	ANXA1	FPR3	TRUE	FALSE	TRUE	guidetopharmacology.org	FALSE	0.188	Monocytes|Monocytes	Myeloid cells	Myeloid cells	0.983
CPI-SS05D23BCE8	HLA-DPB1_TNFSF13B	simple:HLADPB1	simple:Q9Y275	HLA-DPB1	TNFSF13B	TRUE	TRUE	FALSE	InnateDB-All	FALSE	0.188	Monocytes|Monocytes	Myeloid cells	Myeloid cells	1.93
CPI-SS04B4619D0	TNF_TNFRSF1A	simple:P01375	simple:P19438	TNF	TNFRSF1A	TRUE	FALSE	TRUE	curated	FALSE	0.188	Monocytes|Monocytes	Myeloid cells	Myeloid cells	0.353
CPI-SS0D2539AEB	FPR3_HEBP1	simple:P25089	simple:Q9NRV9	FPR3	HEBP1	FALSE	TRUE	FALSE	guidetopharmacology.org	FALSE	0.188	Monocytes|Monocytes	Myeloid cells	Myeloid cells	0.454
CPI-SS0E7D5974D	TNF_TNFRSF1B	simple:P01375	simple:P20333	TNF	TNFRSF1B	TRUE	FALSE	TRUE	curated	FALSE	0.188	Monocytes|Monocytes	Myeloid cells	Myeloid cells	0.36
CPI-SC0B4D7E0FF	FN1_a4b7 complex	simple:P02751	complex:a4b7 complex	FN1		TRUE	FALSE	FALSE	curated	TRUE	0.188	Monocytes|Monocytes	Myeloid cells	Myeloid cells	0.635
CPI-SS09C4FCB90	ICAM1_SPN	simple:P05362	simple:P16150	ICAM1	SPN	FALSE	TRUE	FALSE	curated	FALSE	0.188	Monocytes|Monocytes	Myeloid cells	Myeloid cells	0.227
CPI-SS048346C2B	LGALS9_MRC2	simple:O00182	simple:Q9UBG0	LGALS9	MRC2	TRUE	FALSE	TRUE	InnateDB-All	FALSE	0.188	Monocytes|Monocytes	Myeloid cells	Myeloid cells	0.541
CPI-SS0F739D3DB	ANXA1_FPR1	simple:P04083	simple:P21462	ANXA1	FPR1	TRUE	FALSE	TRUE	guidetopharmacology.org	FALSE	0.203	Monocytes|Monocytes	Myeloid cells	Myeloid cells	1.005
CPI-SS044C72D0D	SEMA4A_PLXND1	simple:Q9H3S1	simple:Q9Y4D7	SEMA4A	PLXND1	FALSE	FALSE	TRUE	curated	FALSE	0.219	Monocytes|Monocytes	Myeloid cells	Myeloid cells	0.308
CPI-SC096929DB0	FN1_aVb1 complex	simple:P02751	complex:aVb1 complex	FN1		TRUE	FALSE	FALSE	curated	TRUE	0.219	Monocytes|Monocytes	Myeloid cells	Myeloid cells	0.724
CPI-SS0D4C221B8	ICAM1_AREG	simple:P05362	simple:P15514	ICAM1	AREG	TRUE	TRUE	FALSE	InnateDB-All	FALSE	0.219	Monocytes|Monocytes	Myeloid cells	Myeloid cells	0.375
CPI-SS09C52F54E	LGALS9_SORL1	simple:O00182	simple:Q92673	LGALS9	SORL1	TRUE	FALSE	TRUE	InnateDB-All	FALSE	0.219	Monocytes|Monocytes	Myeloid cells	Myeloid cells	0.716
CPI-SS0F00D756A	CD40_TNFSF13B	simple:P25942	simple:Q9Y275	CD40	TNFSF13B	TRUE	TRUE	FALSE	I2D,InnateDB	FALSE	0.219	Monocytes|Monocytes	Myeloid cells	Myeloid cells	0.626
CPI-SS0E23CEB91	LGALS9_HAVCR2	simple:O00182	simple:Q8TDQ0	LGALS9	HAVCR2	TRUE	FALSE	TRUE	curated	FALSE	0.234	Monocytes|Monocytes	Myeloid cells	Myeloid cells	0.724
CPI-SS0419B80C4	LGALS9_LRP1	simple:O00182	simple:Q07954	LGALS9	LRP1	TRUE	FALSE	TRUE	InnateDB-All	FALSE	0.25	Monocytes|Monocytes	Myeloid cells	Myeloid cells	0.766
CPI-SS0E0DEA7D5	PECAM1_CD38	simple:P16284	simple:P28907	PECAM1	CD38	FALSE	TRUE	TRUE	curated	FALSE	0.25	Monocytes|Monocytes	Myeloid cells	Myeloid cells	0.25
CPI-SS0898D7F7F	TNFRSF10B_TNFSF10	simple:O14763	simple:P50591	TNFRSF10B	TNFSF10	TRUE	TRUE	FALSE	curated	FALSE	0.25	Monocytes|Monocytes	Myeloid cells	Myeloid cells	0.254
CPI-SS0A28DCA72	CXCL12_CXCR4	simple:P48061	simple:P61073	CXCL12	CXCR4	TRUE	FALSE	TRUE	curated	FALSE	0.266	Monocytes|Monocytes	Myeloid cells	Myeloid cells	0.577
CPI-SS0C4E86714	TNFRSF1B_GRN	simple:P20333	simple:P28799	TNFRSF1B	GRN	TRUE	TRUE	FALSE	IMEx,InnateDB-All,MINT	FALSE	0.266	Monocytes|Monocytes	Myeloid cells	Myeloid cells	1.33
CPI-SS0E00478B4	NRP2_VEGFA	simple:O60462	simple:P15692	NRP2	VEGFA	TRUE	TRUE	FALSE	curated	FALSE	0.266	Monocytes|Monocytes	Myeloid cells	Myeloid cells	0.268
CPI-SS0F3D40856	PGRMC2_CCL4L2	simple:O15173	simple:Q8NHW4	PGRMC2	CCL4L2	TRUE	TRUE	FALSE	IMEx,IntAct	FALSE	0.281	Monocytes|Monocytes	Myeloid cells	Myeloid cells	0.228
CPI-SC098C06330	TGFB1_TGFbeta receptor1	simple:P01137	complex:TGFbeta receptor1	TGFB1		TRUE	FALSE	TRUE	curated	FALSE	0.281	Monocytes|Monocytes	Myeloid cells	Myeloid cells	0.394
CPI-SS0DE0A486F	NRP1_VEGFA	simple:O14786	simple:P15692	NRP1	VEGFA	TRUE	TRUE	FALSE	curated	FALSE	0.281	Monocytes|Monocytes	Myeloid cells	Myeloid cells	0.276
CPI-SS002DF6C31	LGALS9_SLC1A5	simple:O00182	simple:Q15758	LGALS9	SLC1A5	TRUE	FALSE	TRUE	I2D,InnateDB-All	FALSE	0.297	Monocytes|Monocytes	Myeloid cells	Myeloid cells	0.594
CPI-SS08FAC0A55	PLXNB2_SEMA4D	simple:O15031	simple:Q92854	PLXNB2	SEMA4D	FALSE	TRUE	TRUE	curated	FALSE	0.297	Monocytes|Monocytes	Myeloid cells	Myeloid cells	0.226
CPI-SS0DA033F03	TNFRSF1A_GRN	simple:P19438	simple:P28799	TNFRSF1A	GRN	TRUE	TRUE	FALSE	IMEx,InnateDB-All,MINT	FALSE	0.312	Monocytes|Monocytes	Myeloid cells	Myeloid cells	1.323
CPI-SS014958F32	LGALS9_CD47	simple:O00182	simple:Q08722	LGALS9	CD47	TRUE	FALSE	TRUE	InnateDB-All	FALSE	0.312	Monocytes|Monocytes	Myeloid cells	Myeloid cells	0.822
CPI-SS02AB0C3E0	SPP1_CD44	simple:P10451	simple:P16070	SPP1	CD44	TRUE	FALSE	TRUE	I2D,IMEx,InnateDB-All,IntAct	FALSE	0.312	Monocytes|Monocytes	Myeloid cells	Myeloid cells	1.686
CPI-SS061A7E099	CD55_ADGRE5	simple:P08174	simple:P48960	CD55	ADGRE5	TRUE	TRUE	TRUE	curated	FALSE	0.328	Monocytes|Monocytes	Myeloid cells	Myeloid cells	0.411
CPI-SS06CBC985C	LTBR_LTB	simple:P36941	simple:Q06643	LTBR	LTB	FALSE	TRUE	FALSE	curated	FALSE	0.328	Monocytes|Monocytes	Myeloid cells	Myeloid cells	0.199
CPI-SS0339AE950	SIRPA_CD47	simple:P78324	simple:Q08722	SIRPA	CD47	FALSE	TRUE	TRUE	curated	FALSE	0.328	Monocytes|Monocytes	Myeloid cells	Myeloid cells	0.544
CPI-SS0889E281D	CADM1_CADM1	simple:Q9BY67	simple:Q9BY67	CADM1	CADM1	FALSE	FALSE	FALSE	curated	FALSE	0.344	Monocytes|Monocytes	Myeloid cells	Myeloid cells	0.2
CPI-SS0703338F5	LGALS9_CD44	simple:O00182	simple:P16070	LGALS9	CD44	TRUE	FALSE	TRUE	InnateDB	FALSE	0.375	Monocytes|Monocytes	Myeloid cells	Myeloid cells	1.131
CPI-SS02ACCF1F7	MIF_TNFRSF14	simple:P14174	simple:Q92956	MIF	TNFRSF14	TRUE	FALSE	TRUE	I2D,IntAct	FALSE	0.375	Monocytes|Monocytes	Myeloid cells	Myeloid cells	0.79
CPI-SS09808DEAE	CD74_APP	simple:P04233	simple:P05067	CD74	APP	FALSE	TRUE	FALSE	curated	FALSE	0.438	Monocytes|Monocytes	Myeloid cells	Myeloid cells	2.248
CPI-SS0302E8E8F	CD74_COPA	simple:P04233	simple:P53621	CD74	COPA	TRUE	TRUE	FALSE	IMEx,IntAct	FALSE	0.469	Monocytes|Monocytes	Myeloid cells	Myeloid cells	2.26
CPI-SS0ABC5C1B8	CD74_MIF	simple:P04233	simple:P14174	CD74	MIF	TRUE	TRUE	FALSE	I2D,InnateDB-All	FALSE	0.484	Monocytes|Monocytes	Myeloid cells	Myeloid cells	2.687
CPI-SS034D36D2F	HLA-C_FAM3C	simple:HLAC	simple:Q92520	HLA-C	FAM3C	TRUE	TRUE	FALSE	InnateDB-All	FALSE	0.656	Monocytes|Monocytes	Myeloid cells	Myeloid cells	1.45
CPI-SS07D56EB05	CMKLR1_RARRES2	simple:Q99788	simple:Q99969	CMKLR1	RARRES2	TRUE	TRUE	FALSE	guidetopharmacology.org	FALSE	0.031	Monocytes|Ovarian stroma	Myeloid cells	Ovarian stroma	1.159
CPI-SS0CBC7840D	PTPRC_CD22	simple:P08575	simple:P20273	PTPRC	CD22	FALSE	FALSE	TRUE	curated	FALSE	0.094	Monocytes|Ovarian stroma	Myeloid cells	Ovarian stroma	0.668
CPI-SS0EF0750A7	HLA-DRB1_OGN	simple:HLADRB1	simple:P20774	HLA-DRB1	OGN	TRUE	TRUE	FALSE	InnateDB-All	FALSE	0.094	Monocytes|Ovarian stroma	Myeloid cells	Ovarian stroma	1.64
CPI-SS0415CC75D	MERTK_GAS6	simple:Q12866	simple:Q14393	MERTK	GAS6	TRUE	TRUE	FALSE	guidetopharmacology.org	FALSE	0.094	Monocytes|Ovarian stroma	Myeloid cells	Ovarian stroma	0.218
CPI-CS0123BC66C	PlexinA1_complex2_SEMA6D	complex:PlexinA1_complex2	simple:Q8NFY4		SEMA6D	FALSE	TRUE	FALSE	curated	FALSE	0.094	Monocytes|Ovarian stroma	Myeloid cells	Ovarian stroma	0.109
CPI-CS0BCDC40FC	BMR1A_AVR2B_BMP4	complex:BMR1A_AVR2B	simple:P12644		BMP4	TRUE	TRUE	FALSE	curated	FALSE	0.125	Monocytes|Ovarian stroma	Myeloid cells	Ovarian stroma	0.094
CPI-SS08B7D54A3	TNF_FAS	simple:P01375	simple:P25445	TNF	FAS	TRUE	FALSE	TRUE	InnateDB-All	FALSE	0.141	Monocytes|Ovarian stroma	Myeloid cells	Ovarian stroma	0.113
CPI-SS0FBC9234C	TNF_PTPRS	simple:P01375	simple:Q13332	TNF	PTPRS	TRUE	FALSE	TRUE	InnateDB-All	FALSE	0.156	Monocytes|Ovarian stroma	Myeloid cells	Ovarian stroma	0.122
CPI-SS01946BE5C	C5AR1_RPS19	simple:P21730	simple:P39019	C5AR1	RPS19	FALSE	TRUE	FALSE	guidetopharmacology.org	FALSE	0.172	Monocytes|Ovarian stroma	Myeloid cells	Ovarian stroma	2.334
CPI-SS0D2539AEB	FPR3_HEBP1	simple:P25089	simple:Q9NRV9	FPR3	HEBP1	FALSE	TRUE	FALSE	guidetopharmacology.org	FALSE	0.188	Monocytes|Ovarian stroma	Myeloid cells	Ovarian stroma	0.596
CPI-SS048346C2B	LGALS9_MRC2	simple:O00182	simple:Q9UBG0	LGALS9	MRC2	TRUE	FALSE	TRUE	InnateDB-All	FALSE	0.188	Monocytes|Ovarian stroma	Myeloid cells	Ovarian stroma	0.576
CPI-SC096929DB0	FN1_aVb1 complex	simple:P02751	complex:aVb1 complex	FN1		TRUE	FALSE	FALSE	curated	TRUE	0.219	Monocytes|Ovarian stroma	Myeloid cells	Ovarian stroma	0.684
CPI-SS0419B80C4	LGALS9_LRP1	simple:O00182	simple:Q07954	LGALS9	LRP1	TRUE	FALSE	TRUE	InnateDB-All	FALSE	0.25	Monocytes|Ovarian stroma	Myeloid cells	Ovarian stroma	0.73
CPI-SS085EE60B1	TGFB1_TGFBR3	simple:P01137	simple:Q03167	TGFB1	TGFBR3	TRUE	FALSE	TRUE	curated	FALSE	0.266	Monocytes|Ovarian stroma	Myeloid cells	Ovarian stroma	0.409
CPI-SS055E061C9	LAMP1_FAM3C	simple:P11279	simple:Q92520	LAMP1	FAM3C	TRUE	TRUE	FALSE	InnateDB-All	FALSE	0.281	Monocytes|Ovarian stroma	Myeloid cells	Ovarian stroma	0.459
CPI-SS002DF6C31	LGALS9_SLC1A5	simple:O00182	simple:Q15758	LGALS9	SLC1A5	TRUE	FALSE	TRUE	I2D,InnateDB-All	FALSE	0.297	Monocytes|Ovarian stroma	Myeloid cells	Ovarian stroma	0.563
CPI-SS014958F32	LGALS9_CD47	simple:O00182	simple:Q08722	LGALS9	CD47	TRUE	FALSE	TRUE	InnateDB-All	FALSE	0.312	Monocytes|Ovarian stroma	Myeloid cells	Ovarian stroma	0.615
CPI-SS0339AE950	SIRPA_CD47	simple:P78324	simple:Q08722	SIRPA	CD47	FALSE	TRUE	TRUE	curated	FALSE	0.328	Monocytes|Ovarian stroma	Myeloid cells	Ovarian stroma	0.337
CPI-SS03A4F7DC8	AXL_GAS6	simple:P30530	simple:Q14393	AXL	GAS6	TRUE	TRUE	FALSE	guidetopharmacology.org	FALSE	0.344	Monocytes|Ovarian stroma	Myeloid cells	Ovarian stroma	0.284
CPI-SS09808DEAE	CD74_APP	simple:P04233	simple:P05067	CD74	APP	FALSE	TRUE	FALSE	curated	FALSE	0.438	Monocytes|Ovarian stroma	Myeloid cells	Ovarian stroma	2.446
CPI-SS0302E8E8F	CD74_COPA	simple:P04233	simple:P53621	CD74	COPA	TRUE	TRUE	FALSE	IMEx,IntAct	FALSE	0.469	Monocytes|Ovarian stroma	Myeloid cells	Ovarian stroma	2.185
CPI-SS0ABC5C1B8	CD74_MIF	simple:P04233	simple:P14174	CD74	MIF	TRUE	TRUE	FALSE	I2D,InnateDB-All	FALSE	0.484	Monocytes|Ovarian stroma	Myeloid cells	Ovarian stroma	2.349
CPI-SS034D36D2F	HLA-C_FAM3C	simple:HLAC	simple:Q92520	HLA-C	FAM3C	TRUE	TRUE	FALSE	InnateDB-All	FALSE	0.656	Monocytes|Ovarian stroma	Myeloid cells	Ovarian stroma	1.538
CPI-SS0FDAB7BA8	CXCL10_DPP4	simple:P02778	simple:P27487	CXCL10	DPP4	TRUE	FALSE	TRUE	curated	FALSE	0.031	Monocytes|T-cells	Myeloid cells	T cells	0.249
CPI-SS03B8E2D7A	TNF_ICOS	simple:P01375	simple:Q9Y6W8	TNF	ICOS	TRUE	FALSE	TRUE	InnateDB-All	FALSE	0.047	Monocytes|T-cells	Myeloid cells	T cells	0.136
CPI-SS080683E15	CXCL10_CXCR3	simple:P02778	simple:P49682	CXCL10	CXCR3	TRUE	FALSE	TRUE	curated	FALSE	0.047	Monocytes|T-cells	Myeloid cells	T cells	0.342
CPI-SS04641FE5F	CCL3L3_DPP4	simple:P16619	simple:P27487	CCL3L3	DPP4	TRUE	FALSE	TRUE	I2D	FALSE	0.062	Monocytes|T-cells	Myeloid cells	T cells	0.193
CPI-SS0C4FA643F	HLA-E_KLRC2	simple:P13747	simple:P26717	HLA-E	KLRC2	FALSE	FALSE	TRUE	curated	FALSE	0.062	Monocytes|T-cells	Myeloid cells	T cells	1.011
CPI-SS0B01D306C	CCL5_CCR5	simple:P13501	simple:P51681	CCL5	CCR5	TRUE	FALSE	TRUE	curated	FALSE	0.062	Monocytes|T-cells	Myeloid cells	T cells	0.265
CPI-SS03EF699C7	HLA-E_KLRC1	simple:P13747	simple:P26715	HLA-E	KLRC1	FALSE	FALSE	TRUE	curated	FALSE	0.062	Monocytes|T-cells	Myeloid cells	T cells	1.074
CPI-SS0A4F27388	TNFRSF1A_FASLG	simple:P19438	simple:P48023	TNFRSF1A	FASLG	TRUE	TRUE	FALSE	I2D,InnateDB-All	FALSE	0.062	Monocytes|T-cells	Myeloid cells	T cells	0.379
CPI-SC07BE7830D	SPP1_a4b1 complex	simple:P10451	complex:a4b1 complex	SPP1		TRUE	FALSE	FALSE	curated	TRUE	0.078	Monocytes|T-cells	Myeloid cells	T cells	1.191
CPI-SS0E9015902	CD47_SIRPG	simple:Q08722	simple:Q9P1W8	CD47	SIRPG	FALSE	TRUE	FALSE	curated	FALSE	0.078	Monocytes|T-cells	Myeloid cells	T cells	0.398
CPI-SS0049FD74F	TNFRSF10B_FASLG	simple:O14763	simple:P48023	TNFRSF10B	FASLG	TRUE	TRUE	FALSE	I2D,InnateDB-All	FALSE	0.078	Monocytes|T-cells	Myeloid cells	T cells	0.123
CPI-SS079DDF890	TNFSF12_TNFRSF25	simple:O43508	simple:Q93038	TNFSF12	TNFRSF25	TRUE	FALSE	TRUE	I2D	FALSE	0.094	Monocytes|T-cells	Myeloid cells	T cells	0.24
CPI-SS025C8F785	CLEC2B_KLRF1	simple:Q92478	simple:Q9NZS2	CLEC2B	KLRF1	FALSE	TRUE	TRUE	curated	FALSE	0.094	Monocytes|T-cells	Myeloid cells	T cells	0.514
CPI-SS0C090A257	CCL3_CCR5	simple:P10147	simple:P51681	CCL3	CCR5	TRUE	FALSE	TRUE	curated	FALSE	0.094	Monocytes|T-cells	Myeloid cells	T cells	0.577
CPI-SS0D1D95883	CCL4_CCR5	simple:P13236	simple:P51681	CCL4	CCR5	TRUE	FALSE	TRUE	curated	FALSE	0.094	Monocytes|T-cells	Myeloid cells	T cells	0.483
CPI-SS083296041	CD40_CD40LG	simple:P25942	simple:P29965	CD40	CD40LG	TRUE	TRUE	FALSE	curated	FALSE	0.109	Monocytes|T-cells	Myeloid cells	T cells	0.25
CPI-SS080611C5B	ALOX5_ALOX5AP	simple:P09917	simple:P20292	ALOX5	ALOX5AP	FALSE	FALSE	FALSE	guidetopharmacology.org	FALSE	0.125	Monocytes|T-cells	Myeloid cells	T cells	0.823
CPI-SS0CDAC688B	CXCL2_DPP4	simple:P19875	simple:P27487	CXCL2	DPP4	TRUE	FALSE	TRUE	curated	FALSE	0.125	Monocytes|T-cells	Myeloid cells	T cells	0.367
CPI-SS0C1BD22BC	SPP1_PTGER4	simple:P10451	simple:P35408	SPP1	PTGER4	TRUE	FALSE	TRUE	IMEx,MINT	FALSE	0.125	Monocytes|T-cells	Myeloid cells	T cells	1.257
CPI-SC0E9C058EB	PLAUR_a4b1 complex	simple:Q03405	complex:a4b1 complex	PLAUR		TRUE	TRUE	FALSE	curated	TRUE	0.125	Monocytes|T-cells	Myeloid cells	T cells	0.702
CPI-SC08923F7F7	F11R_aLb2 complex	simple:Q9Y624	complex:aLb2 complex	F11R		FALSE	TRUE	FALSE	curated	TRUE	0.125	Monocytes|T-cells	Myeloid cells	T cells	0.177
CPI-SS0E9A581F8	ICAM1_ITGAL	simple:P05362	simple:P20701	ICAM1	ITGAL	FALSE	TRUE	TRUE	curated	FALSE	0.125	Monocytes|T-cells	Myeloid cells	T cells	0.259
CPI-SC0F4AC5AA2	ICAM1_aLb2 complex	simple:P05362	complex:aLb2 complex	ICAM1		FALSE	TRUE	FALSE	curated	TRUE	0.125	Monocytes|T-cells	Myeloid cells	T cells	0.259
CPI-SS06AA638A8	CD72_SEMA4D	simple:P21854	simple:Q92854	CD72	SEMA4D	FALSE	FALSE	TRUE	curated	FALSE	0.125	Monocytes|T-cells	Myeloid cells	T cells	0.249
CPI-SS08B7D54A3	TNF_FAS	simple:P01375	simple:P25445	TNF	FAS	TRUE	FALSE	TRUE	InnateDB-All	FALSE	0.141	Monocytes|T-cells	Myeloid cells	T cells	0.131
CPI-SC06364D669	FN1_a4b1 complex	simple:P02751	complex:a4b1 complex	FN1		TRUE	FALSE	FALSE	curated	TRUE	0.141	Monocytes|T-cells	Myeloid cells	T cells	0.73
CPI-SC063BC3DDE	ICAM2_aLb2 complex	simple:P13598	complex:aLb2 complex	ICAM2		FALSE	FALSE	FALSE	curated	TRUE	0.141	Monocytes|T-cells	Myeloid cells	T cells	0.196
CPI-SS01946BE5C	C5AR1_RPS19	simple:P21730	simple:P39019	C5AR1	RPS19	FALSE	TRUE	FALSE	guidetopharmacology.org	FALSE	0.172	Monocytes|T-cells	Myeloid cells	T cells	2.384
CPI-SS0EFE0B07A	CXCL12_CXCR3	simple:P48061	simple:P49682	CXCL12	CXCR3	TRUE	FALSE	TRUE	guidetopharmacology.org	FALSE	0.172	Monocytes|T-cells	Myeloid cells	T cells	0.214
CPI-SC0329D5397	ICAM3_aLb2 complex	simple:P32942	complex:aLb2 complex	ICAM3		FALSE	FALSE	FALSE	curated	TRUE	0.172	Monocytes|T-cells	Myeloid cells	T cells	0.212
CPI-SS087321EB5	SELL_SELPLG	simple:P14151	simple:Q14242	SELL	SELPLG	FALSE	FALSE	TRUE	curated	FALSE	0.188	Monocytes|T-cells	Myeloid cells	T cells	0.292
CPI-SS0E7D5974D	TNF_TNFRSF1B	simple:P01375	simple:P20333	TNF	TNFRSF1B	TRUE	FALSE	TRUE	curated	FALSE	0.188	Monocytes|T-cells	Myeloid cells	T cells	0.269
CPI-SC0B4D7E0FF	FN1_a4b7 complex	simple:P02751	complex:a4b7 complex	FN1		TRUE	FALSE	FALSE	curated	TRUE	0.188	Monocytes|T-cells	Myeloid cells	T cells	0.754
CPI-SS09C4FCB90	ICAM1_SPN	simple:P05362	simple:P16150	ICAM1	SPN	FALSE	TRUE	FALSE	curated	FALSE	0.188	Monocytes|T-cells	Myeloid cells	T cells	0.371
CPI-SS0D4C221B8	ICAM1_AREG	simple:P05362	simple:P15514	ICAM1	AREG	TRUE	TRUE	FALSE	InnateDB-All	FALSE	0.219	Monocytes|T-cells	Myeloid cells	T cells	0.346
CPI-SS09C52F54E	LGALS9_SORL1	simple:O00182	simple:Q92673	LGALS9	SORL1	TRUE	FALSE	TRUE	InnateDB-All	FALSE	0.219	Monocytes|T-cells	Myeloid cells	T cells	0.616
CPI-SS0E23CEB91	LGALS9_HAVCR2	simple:O00182	simple:Q8TDQ0	LGALS9	HAVCR2	TRUE	FALSE	TRUE	curated	FALSE	0.234	Monocytes|T-cells	Myeloid cells	T cells	0.573
CPI-SS0E0DEA7D5	PECAM1_CD38	simple:P16284	simple:P28907	PECAM1	CD38	FALSE	TRUE	TRUE	curated	FALSE	0.25	Monocytes|T-cells	Myeloid cells	T cells	0.259
CPI-SS0A28DCA72	CXCL12_CXCR4	simple:P48061	simple:P61073	CXCL12	CXCR4	TRUE	FALSE	TRUE	curated	FALSE	0.266	Monocytes|T-cells	Myeloid cells	T cells	1.28
CPI-SS0F3D40856	PGRMC2_CCL4L2	simple:O15173	simple:Q8NHW4	PGRMC2	CCL4L2	TRUE	TRUE	FALSE	IMEx,IntAct	FALSE	0.281	Monocytes|T-cells	Myeloid cells	T cells	0.359
CPI-SS02A0FF87F	FAM3C_CLEC2D	simple:Q92520	simple:Q9UHP7	FAM3C	CLEC2D	TRUE	FALSE	TRUE	IMEx,InnateDB-All,IntAct	FALSE	0.281	Monocytes|T-cells	Myeloid cells	T cells	0.445
CPI-SS002DF6C31	LGALS9_SLC1A5	simple:O00182	simple:Q15758	LGALS9	SLC1A5	TRUE	FALSE	TRUE	I2D,InnateDB-All	FALSE	0.297	Monocytes|T-cells	Myeloid cells	T cells	0.57
CPI-SS08FAC0A55	PLXNB2_SEMA4D	simple:O15031	simple:Q92854	PLXNB2	SEMA4D	FALSE	TRUE	TRUE	curated	FALSE	0.297	Monocytes|T-cells	Myeloid cells	T cells	0.261
CPI-SS014958F32	LGALS9_CD47	simple:O00182	simple:Q08722	LGALS9	CD47	TRUE	FALSE	TRUE	InnateDB-All	FALSE	0.312	Monocytes|T-cells	Myeloid cells	T cells	0.85
CPI-SS02AB0C3E0	SPP1_CD44	simple:P10451	simple:P16070	SPP1	CD44	TRUE	FALSE	TRUE	I2D,IMEx,InnateDB-All,IntAct	FALSE	0.312	Monocytes|T-cells	Myeloid cells	T cells	1.521
CPI-SS061A7E099	CD55_ADGRE5	simple:P08174	simple:P48960	CD55	ADGRE5	TRUE	TRUE	TRUE	curated	FALSE	0.328	Monocytes|T-cells	Myeloid cells	T cells	0.571
CPI-SS06CBC985C	LTBR_LTB	simple:P36941	simple:Q06643	LTBR	LTB	FALSE	TRUE	FALSE	curated	FALSE	0.328	Monocytes|T-cells	Myeloid cells	T cells	0.734
CPI-SS0339AE950	SIRPA_CD47	simple:P78324	simple:Q08722	SIRPA	CD47	FALSE	TRUE	TRUE	curated	FALSE	0.328	Monocytes|T-cells	Myeloid cells	T cells	0.572
CPI-SS0703338F5	LGALS9_CD44	simple:O00182	simple:P16070	LGALS9	CD44	TRUE	FALSE	TRUE	InnateDB	FALSE	0.375	Monocytes|T-cells	Myeloid cells	T cells	0.965
CPI-SS02ACCF1F7	MIF_TNFRSF14	simple:P14174	simple:Q92956	MIF	TNFRSF14	TRUE	FALSE	TRUE	I2D,IntAct	FALSE	0.375	Monocytes|T-cells	Myeloid cells	T cells	0.755
CPI-SS0302E8E8F	CD74_COPA	simple:P04233	simple:P53621	CD74	COPA	TRUE	TRUE	FALSE	IMEx,IntAct	FALSE	0.469	Monocytes|T-cells	Myeloid cells	T cells	2.17
CPI-SS0ABC5C1B8	CD74_MIF	simple:P04233	simple:P14174	CD74	MIF	TRUE	TRUE	FALSE	I2D,InnateDB-All	FALSE	0.484	Monocytes|T-cells	Myeloid cells	T cells	2.617
[truncated: 971 more rows]

## Sheet: Legend
id_cp_interaction	Unique CellPhoneDB identier for each interaction stored in the database
interacting_pair	Name of the interacting pairs separated by ‘_’
partner_a or partner_b	Identifier for the first interacting partner (a) or the second (b). It could be: Uniprot (prefix 'simplex') or complex (prefix 'complex')
gene_a or gene_b	Gene identifier for the first interacting partner (a) or the second (b)
secreted	True if one of the partners is secreted
receptor_a or receptor_b	True if the first interacting partner (a) or the second (b) is annotated as a receptor in our database
annotation_strategy	Curated if the interaction was annotated by the CellPhoneDB developers. Otherwise, the name of the database where the interaction has been downloaded from.
is_integrin	True if one of the partners is an integrin
rank	Total number of significant p-values for each interaction divided by the number of cell type-cell type comparisons
pair	Name of the interacting cluster (cell lineage) pair separated by ‘|’
cluster_a or cluster_b	Name of the first (a) of second (b) interacting cluster (cell lineage)
value	CellPhoneDB significant mean value for ligand-receptor interaction
