# Supplementary material for: High-grade serous tubo-ovarian cancer refined with single-cell RNA sequencing: specific cell subtypes influence survival and determine molecular subtype classification
Source: Genome Med. 2021 Jul 9;13:111. doi: 10.1186/s13073-021-00922-x (PMC8268616; doi:10.1186/s13073-021-00922-x)
Supplement: Supplementary file 14 — Additional file 14: Table S12. CellPhoneDB output: list of interactions across the 4 molecular subtypes: subgroup analysis of 4 patients. [file 13073_2021_922_MOESM14_ESM.xlsx]

## Sheet: CellPhoneDB output molec_subtyp
Supplementary Table S12: CellPhoneDB output: list of interactions across the 4 molecular subtypes: subgroup analysis of 4 patients.
molecular subtype	id_cp_interaction	interacting_pair	partner_a	partner_b	gene_a	gene_b	secreted	receptor_a	receptor_b	annotation_strategy	is_integrin	rank	pair	subcluster_a	subcluster_b	value	subcluster_ident	subcluster1	subcluster2
IMM	CPI-SS0C412B7DE	CD70_TNFRSF17	simple:P32970	simple:Q02223	CD70	TNFRSF17	TRUE	UNTRUE	TRUE	InnateDB-All	UNTRUE	0.007	BC_IGHG1_PRDM1|BC_IGHG1_PRDM1	BC_IGHG1_PRDM1	BC_IGHG1_PRDM1	0.359	TRUE	BC_IGHG1_PRDM1	BC_IGHG1_PRDM1
IMM	CPI-SS0D4BF6CA3	CD27_CD70	simple:P26842	simple:P32970	CD27	CD70	TRUE	TRUE	UNTRUE	curated	UNTRUE	0.023	BC_IGHG1_PRDM1|BC_IGHG1_PRDM1	BC_IGHG1_PRDM1	BC_IGHG1_PRDM1	0.408	TRUE	BC_IGHG1_PRDM1	BC_IGHG1_PRDM1
IMM	CPI-SS0E2863F09	TNFRSF17_TNFSF13B	simple:Q02223	simple:Q9Y275	TNFRSF17	TNFSF13B	TRUE	TRUE	UNTRUE	curated	UNTRUE	0.029	BC_IGHG1_PRDM1|BC_IGHG1_PRDM1	BC_IGHG1_PRDM1	BC_IGHG1_PRDM1	0.426	TRUE	BC_IGHG1_PRDM1	BC_IGHG1_PRDM1
IMM	CPI-SS0889E281D	CADM1_CADM1	simple:Q9BY67	simple:Q9BY67	CADM1	CADM1	UNTRUE	UNTRUE	UNTRUE	curated	UNTRUE	0.088	BC_IGHG1_PRDM1|BC_IGHG1_PRDM1	BC_IGHG1_PRDM1	BC_IGHG1_PRDM1	0.382	TRUE	BC_IGHG1_PRDM1	BC_IGHG1_PRDM1
IMM	CPI-SS0E0DEA7D5	PECAM1_CD38	simple:P16284	simple:P28907	PECAM1	CD38	UNTRUE	TRUE	TRUE	curated	UNTRUE	0.222	BC_IGHG1_PRDM1|BC_IGHG1_PRDM1	BC_IGHG1_PRDM1	BC_IGHG1_PRDM1	0.616	TRUE	BC_IGHG1_PRDM1	BC_IGHG1_PRDM1
IMM	CPI-SS09648FAA9	TNFRSF13C_TNFSF13B	simple:Q96RJ3	simple:Q9Y275	TNFRSF13C	TNFSF13B	TRUE	TRUE	UNTRUE	guidetopharmacology.org	UNTRUE	0.01	BC_IGHG1_PRDM1|DC_CD207	BC_IGHG1_PRDM1	DC_CD207	0.504	UNTRUE	BC_IGHG1_PRDM1	DC_CD207
IMM	CPI-SS01D785DBA	FGFR2_FGF23	simple:P21802	simple:Q9GZV9	FGFR2	FGF23	TRUE	TRUE	UNTRUE	I2D,IMEx,InnateDB-All,IntAct	UNTRUE	0.011	BC_IGHG1_PRDM1|DC_CD207	BC_IGHG1_PRDM1	DC_CD207	0.083	UNTRUE	BC_IGHG1_PRDM1	DC_CD207
IMM	CPI-SS0E2863F09	TNFRSF17_TNFSF13B	simple:Q02223	simple:Q9Y275	TNFRSF17	TNFSF13B	TRUE	TRUE	UNTRUE	curated	UNTRUE	0.029	BC_IGHG1_PRDM1|DC_CD207	BC_IGHG1_PRDM1	DC_CD207	0.819	UNTRUE	BC_IGHG1_PRDM1	DC_CD207
IMM	CPI-SS00ABEE10B	IGFL1_IGFLR1	simple:Q6UW32	simple:Q9H665	IGFL1	IGFLR1	TRUE	UNTRUE	TRUE	IMEx,InnateDB-All,UniProt	UNTRUE	0.044	BC_IGHG1_PRDM1|DC_CD207	BC_IGHG1_PRDM1	DC_CD207	0.221	UNTRUE	BC_IGHG1_PRDM1	DC_CD207
IMM	CPI-SS00D9A0644	FGFR2_CD83	simple:P21802	simple:Q01151	FGFR2	CD83	TRUE	TRUE	TRUE	InnateDB-All	UNTRUE	0.063	BC_IGHG1_PRDM1|DC_CD207	BC_IGHG1_PRDM1	DC_CD207	0.716	UNTRUE	BC_IGHG1_PRDM1	DC_CD207
IMM	CPI-SS08C995EB4	CXCL17_GPR35	simple:Q6UXB2	simple:Q9HC97	CXCL17	GPR35	TRUE	UNTRUE	TRUE	guidetopharmacology.org	UNTRUE	0.065	BC_IGHG1_PRDM1|DC_CD207	BC_IGHG1_PRDM1	DC_CD207	0.467	UNTRUE	BC_IGHG1_PRDM1	DC_CD207
IMM	CPI-SC0A9458008	ICAM1_aXb2 complex	simple:P05362	complex:aXb2 complex	ICAM1		UNTRUE	TRUE	UNTRUE	curated	TRUE	0.073	BC_IGHG1_PRDM1|DC_CD207	BC_IGHG1_PRDM1	DC_CD207	0.59	UNTRUE	BC_IGHG1_PRDM1	DC_CD207
IMM	CPI-SS080611C5B	ALOX5_ALOX5AP	simple:P09917	simple:P20292	ALOX5	ALOX5AP	UNTRUE	UNTRUE	UNTRUE	guidetopharmacology.org	UNTRUE	0.14	BC_IGHG1_PRDM1|DC_CD207	BC_IGHG1_PRDM1	DC_CD207	1.044	UNTRUE	BC_IGHG1_PRDM1	DC_CD207
IMM	CPI-SS065F7DA2A	COPA_P2RY6	simple:P53621	simple:Q15077	COPA	P2RY6	TRUE	UNTRUE	TRUE	IMEx,IntAct	UNTRUE	0.155	BC_IGHG1_PRDM1|DC_CD207	BC_IGHG1_PRDM1	DC_CD207	0.418	UNTRUE	BC_IGHG1_PRDM1	DC_CD207
IMM	CPI-SS00B1BEE64	CD2_CD58	simple:P06729	simple:P19256	CD2	CD58	UNTRUE	TRUE	UNTRUE	curated	UNTRUE	0.157	BC_IGHG1_PRDM1|DC_CD207	BC_IGHG1_PRDM1	DC_CD207	0.434	UNTRUE	BC_IGHG1_PRDM1	DC_CD207
IMM	CPI-SS09648FAA9	TNFRSF13C_TNFSF13B	simple:Q96RJ3	simple:Q9Y275	TNFRSF13C	TNFSF13B	TRUE	TRUE	UNTRUE	guidetopharmacology.org	UNTRUE	0.01	BC_IGHG1_PRDM1|DC_CLEC10A	BC_IGHG1_PRDM1	DC_CLEC10A	0.618	UNTRUE	BC_IGHG1_PRDM1	DC_CLEC10A
IMM	CPI-SS0974EB232	ACKR1_CCL17	simple:Q16570	simple:Q92583	ACKR1	CCL17	TRUE	TRUE	UNTRUE	I2D	UNTRUE	0.022	BC_IGHG1_PRDM1|DC_CLEC10A	BC_IGHG1_PRDM1	DC_CLEC10A	0.263	UNTRUE	BC_IGHG1_PRDM1	DC_CLEC10A
IMM	CPI-SC0517A327B	COL9A3_a10b1 complex	simple:Q14050	complex:a10b1 complex	COL9A3		TRUE	UNTRUE	UNTRUE	curated	TRUE	0.022	BC_IGHG1_PRDM1|DC_CLEC10A	BC_IGHG1_PRDM1	DC_CLEC10A	0.051	UNTRUE	BC_IGHG1_PRDM1	DC_CLEC10A
IMM	CPI-SS0E2863F09	TNFRSF17_TNFSF13B	simple:Q02223	simple:Q9Y275	TNFRSF17	TNFSF13B	TRUE	TRUE	UNTRUE	curated	UNTRUE	0.029	BC_IGHG1_PRDM1|DC_CLEC10A	BC_IGHG1_PRDM1	DC_CLEC10A	0.933	UNTRUE	BC_IGHG1_PRDM1	DC_CLEC10A
IMM	CPI-SS064C772FE	CCR10_CCL28	simple:P46092	simple:Q9NRJ3	CCR10	CCL28	TRUE	TRUE	UNTRUE	guidetopharmacology.org	UNTRUE	0.032	BC_IGHG1_PRDM1|DC_CLEC10A	BC_IGHG1_PRDM1	DC_CLEC10A	0.185	UNTRUE	BC_IGHG1_PRDM1	DC_CLEC10A
IMM	CPI-SS00D9A0644	FGFR2_CD83	simple:P21802	simple:Q01151	FGFR2	CD83	TRUE	TRUE	TRUE	InnateDB-All	UNTRUE	0.063	BC_IGHG1_PRDM1|DC_CLEC10A	BC_IGHG1_PRDM1	DC_CLEC10A	0.367	UNTRUE	BC_IGHG1_PRDM1	DC_CLEC10A
IMM	CPI-SS0889E281D	CADM1_CADM1	simple:Q9BY67	simple:Q9BY67	CADM1	CADM1	UNTRUE	UNTRUE	UNTRUE	curated	UNTRUE	0.088	BC_IGHG1_PRDM1|DC_CLEC10A	BC_IGHG1_PRDM1	DC_CLEC10A	0.299	UNTRUE	BC_IGHG1_PRDM1	DC_CLEC10A
IMM	CPI-SS087321EB5	SELL_SELPLG	simple:P14151	simple:Q14242	SELL	SELPLG	UNTRUE	UNTRUE	TRUE	curated	UNTRUE	0.106	BC_IGHG1_PRDM1|DC_CLEC10A	BC_IGHG1_PRDM1	DC_CLEC10A	0.369	UNTRUE	BC_IGHG1_PRDM1	DC_CLEC10A
IMM	CPI-SC063BC3DDE	ICAM2_aLb2 complex	simple:P13598	complex:aLb2 complex	ICAM2		UNTRUE	UNTRUE	UNTRUE	curated	TRUE	0.109	BC_IGHG1_PRDM1|DC_CLEC10A	BC_IGHG1_PRDM1	DC_CLEC10A	0.211	UNTRUE	BC_IGHG1_PRDM1	DC_CLEC10A
IMM	CPI-SS0A28DCA72	CXCL12_CXCR4	simple:P48061	simple:P61073	CXCL12	CXCR4	TRUE	UNTRUE	TRUE	curated	UNTRUE	0.11	BC_IGHG1_PRDM1|DC_CLEC10A	BC_IGHG1_PRDM1	DC_CLEC10A	0.766	UNTRUE	BC_IGHG1_PRDM1	DC_CLEC10A
IMM	CPI-SC0BC542ACC	TNC_a4b1 complex	simple:P24821	complex:a4b1 complex	TNC		TRUE	UNTRUE	UNTRUE	curated	TRUE	0.114	BC_IGHG1_PRDM1|DC_CLEC10A	BC_IGHG1_PRDM1	DC_CLEC10A	0.189	UNTRUE	BC_IGHG1_PRDM1	DC_CLEC10A
IMM	CPI-SC0329D5397	ICAM3_aLb2 complex	simple:P32942	complex:aLb2 complex	ICAM3		UNTRUE	UNTRUE	UNTRUE	curated	TRUE	0.121	BC_IGHG1_PRDM1|DC_CLEC10A	BC_IGHG1_PRDM1	DC_CLEC10A	0.494	UNTRUE	BC_IGHG1_PRDM1	DC_CLEC10A
IMM	CPI-SS0F00D756A	CD40_TNFSF13B	simple:P25942	simple:Q9Y275	CD40	TNFSF13B	TRUE	TRUE	UNTRUE	I2D,InnateDB	UNTRUE	0.17	BC_IGHG1_PRDM1|DC_CLEC10A	BC_IGHG1_PRDM1	DC_CLEC10A	0.699	UNTRUE	BC_IGHG1_PRDM1	DC_CLEC10A
IMM	CPI-SS02A0FF87F	FAM3C_CLEC2D	simple:Q92520	simple:Q9UHP7	FAM3C	CLEC2D	TRUE	UNTRUE	TRUE	IMEx,InnateDB-All,IntAct	UNTRUE	0.216	BC_IGHG1_PRDM1|DC_CLEC10A	BC_IGHG1_PRDM1	DC_CLEC10A	0.48	UNTRUE	BC_IGHG1_PRDM1	DC_CLEC10A
IMM	CPI-SS0E0DEA7D5	PECAM1_CD38	simple:P16284	simple:P28907	PECAM1	CD38	UNTRUE	TRUE	TRUE	curated	UNTRUE	0.222	BC_IGHG1_PRDM1|DC_CLEC10A	BC_IGHG1_PRDM1	DC_CLEC10A	0.476	UNTRUE	BC_IGHG1_PRDM1	DC_CLEC10A
IMM	CPI-CS0CFA0E4C5	BMPR1A_BMPR2_GDF7	complex:BMPR1A_BMPR2	simple:Q7Z4P5		GDF7	TRUE	TRUE	UNTRUE	curated	UNTRUE	0.012	BC_IGHG1_PRDM1|DC_CLEC9A	BC_IGHG1_PRDM1	DC_CLEC9A	0.065	UNTRUE	BC_IGHG1_PRDM1	DC_CLEC9A
IMM	CPI-CS0E5078EDE	BMR1A_AVR2B_GDF7	complex:BMR1A_AVR2B	simple:Q7Z4P5		GDF7	TRUE	TRUE	UNTRUE	curated	UNTRUE	0.012	BC_IGHG1_PRDM1|DC_CLEC9A	BC_IGHG1_PRDM1	DC_CLEC9A	0.065	UNTRUE	BC_IGHG1_PRDM1	DC_CLEC9A
IMM	CPI-SS07D71C546	NOTCH2_IL24	simple:Q04721	simple:Q13007	NOTCH2	IL24	TRUE	TRUE	UNTRUE	IMEx,InnateDB-All,MINT	UNTRUE	0.024	BC_IGHG1_PRDM1|DC_CLEC9A	BC_IGHG1_PRDM1	DC_CLEC9A	0.145	UNTRUE	BC_IGHG1_PRDM1	DC_CLEC9A
IMM	CPI-SS05BA6D9C3	CCL4_CNR2	simple:P13236	simple:P34972	CCL4	CNR2	TRUE	UNTRUE	TRUE	IMEx,IntAct	UNTRUE	0.026	BC_IGHG1_PRDM1|DC_CLEC9A	BC_IGHG1_PRDM1	DC_CLEC9A	0.136	UNTRUE	BC_IGHG1_PRDM1	DC_CLEC9A
IMM	CPI-SS0E2863F09	TNFRSF17_TNFSF13B	simple:Q02223	simple:Q9Y275	TNFRSF17	TNFSF13B	TRUE	TRUE	UNTRUE	curated	UNTRUE	0.029	BC_IGHG1_PRDM1|DC_CLEC9A	BC_IGHG1_PRDM1	DC_CLEC9A	0.697	UNTRUE	BC_IGHG1_PRDM1	DC_CLEC9A
IMM	CPI-SS0EFE0B07A	CXCL12_CXCR3	simple:P48061	simple:P49682	CXCL12	CXCR3	TRUE	UNTRUE	TRUE	guidetopharmacology.org	UNTRUE	0.063	BC_IGHG1_PRDM1|DC_CLEC9A	BC_IGHG1_PRDM1	DC_CLEC9A	0.318	UNTRUE	BC_IGHG1_PRDM1	DC_CLEC9A
IMM	CPI-SS0889E281D	CADM1_CADM1	simple:Q9BY67	simple:Q9BY67	CADM1	CADM1	UNTRUE	UNTRUE	UNTRUE	curated	UNTRUE	0.088	BC_IGHG1_PRDM1|DC_CLEC9A	BC_IGHG1_PRDM1	DC_CLEC9A	0.798	UNTRUE	BC_IGHG1_PRDM1	DC_CLEC9A
IMM	CPI-SS087321EB5	SELL_SELPLG	simple:P14151	simple:Q14242	SELL	SELPLG	UNTRUE	UNTRUE	TRUE	curated	UNTRUE	0.106	BC_IGHG1_PRDM1|DC_CLEC9A	BC_IGHG1_PRDM1	DC_CLEC9A	0.419	UNTRUE	BC_IGHG1_PRDM1	DC_CLEC9A
IMM	CPI-SC063BC3DDE	ICAM2_aLb2 complex	simple:P13598	complex:aLb2 complex	ICAM2		UNTRUE	UNTRUE	UNTRUE	curated	TRUE	0.109	BC_IGHG1_PRDM1|DC_CLEC9A	BC_IGHG1_PRDM1	DC_CLEC9A	0.258	UNTRUE	BC_IGHG1_PRDM1	DC_CLEC9A
IMM	CPI-SS09FAC4977	CXCL11_CXCR3	simple:O14625	simple:P49682	CXCL11	CXCR3	TRUE	UNTRUE	TRUE	curated	UNTRUE	0.118	BC_IGHG1_PRDM1|DC_CLEC9A	BC_IGHG1_PRDM1	DC_CLEC9A	0.336	UNTRUE	BC_IGHG1_PRDM1	DC_CLEC9A
IMM	CPI-SC0329D5397	ICAM3_aLb2 complex	simple:P32942	complex:aLb2 complex	ICAM3		UNTRUE	UNTRUE	UNTRUE	curated	TRUE	0.121	BC_IGHG1_PRDM1|DC_CLEC9A	BC_IGHG1_PRDM1	DC_CLEC9A	0.541	UNTRUE	BC_IGHG1_PRDM1	DC_CLEC9A
IMM	CPI-SS0E0DEA7D5	PECAM1_CD38	simple:P16284	simple:P28907	PECAM1	CD38	UNTRUE	TRUE	TRUE	curated	UNTRUE	0.222	BC_IGHG1_PRDM1|DC_CLEC9A	BC_IGHG1_PRDM1	DC_CLEC9A	0.49	UNTRUE	BC_IGHG1_PRDM1	DC_CLEC9A
IMM	CPI-SS0C412B7DE	CD70_TNFRSF17	simple:P32970	simple:Q02223	CD70	TNFRSF17	TRUE	UNTRUE	TRUE	InnateDB-All	UNTRUE	0.007	BC_IGHG1_PRDM1|DC_LILRA4	BC_IGHG1_PRDM1	DC_LILRA4	0.207	UNTRUE	BC_IGHG1_PRDM1	DC_LILRA4
IMM	CPI-SS09648FAA9	TNFRSF13C_TNFSF13B	simple:Q96RJ3	simple:Q9Y275	TNFRSF13C	TNFSF13B	TRUE	TRUE	UNTRUE	guidetopharmacology.org	UNTRUE	0.01	BC_IGHG1_PRDM1|DC_LILRA4	BC_IGHG1_PRDM1	DC_LILRA4	0.556	UNTRUE	BC_IGHG1_PRDM1	DC_LILRA4
IMM	CPI-SS0415CC75D	MERTK_GAS6	simple:Q12866	simple:Q14393	MERTK	GAS6	TRUE	TRUE	UNTRUE	guidetopharmacology.org	UNTRUE	0.024	BC_IGHG1_PRDM1|DC_LILRA4	BC_IGHG1_PRDM1	DC_LILRA4	0.282	UNTRUE	BC_IGHG1_PRDM1	DC_LILRA4
IMM	CPI-SS0E2863F09	TNFRSF17_TNFSF13B	simple:Q02223	simple:Q9Y275	TNFRSF17	TNFSF13B	TRUE	TRUE	UNTRUE	curated	UNTRUE	0.029	BC_IGHG1_PRDM1|DC_LILRA4	BC_IGHG1_PRDM1	DC_LILRA4	0.871	UNTRUE	BC_IGHG1_PRDM1	DC_LILRA4
IMM	CPI-SS00ABEE10B	IGFL1_IGFLR1	simple:Q6UW32	simple:Q9H665	IGFL1	IGFLR1	TRUE	UNTRUE	TRUE	IMEx,InnateDB-All,UniProt	UNTRUE	0.044	BC_IGHG1_PRDM1|DC_LILRA4	BC_IGHG1_PRDM1	DC_LILRA4	0.189	UNTRUE	BC_IGHG1_PRDM1	DC_LILRA4
IMM	CPI-SS067BA9202	LAIR1_LILRB4	simple:Q6GTX8	simple:Q8NHJ6	LAIR1	LILRB4	UNTRUE	TRUE	TRUE	curated	UNTRUE	0.062	BC_IGHG1_PRDM1|DC_LILRA4	BC_IGHG1_PRDM1	DC_LILRA4	0.929	UNTRUE	BC_IGHG1_PRDM1	DC_LILRA4
IMM	CPI-SS0EFE0B07A	CXCL12_CXCR3	simple:P48061	simple:P49682	CXCL12	CXCR3	TRUE	UNTRUE	TRUE	guidetopharmacology.org	UNTRUE	0.063	BC_IGHG1_PRDM1|DC_LILRA4	BC_IGHG1_PRDM1	DC_LILRA4	0.663	UNTRUE	BC_IGHG1_PRDM1	DC_LILRA4
IMM	CPI-SS080683E15	CXCL10_CXCR3	simple:P02778	simple:P49682	CXCL10	CXCR3	TRUE	UNTRUE	TRUE	curated	UNTRUE	0.098	BC_IGHG1_PRDM1|DC_LILRA4	BC_IGHG1_PRDM1	DC_LILRA4	0.767	UNTRUE	BC_IGHG1_PRDM1	DC_LILRA4
IMM	CPI-SS087321EB5	SELL_SELPLG	simple:P14151	simple:Q14242	SELL	SELPLG	UNTRUE	UNTRUE	TRUE	curated	UNTRUE	0.106	BC_IGHG1_PRDM1|DC_LILRA4	BC_IGHG1_PRDM1	DC_LILRA4	0.492	UNTRUE	BC_IGHG1_PRDM1	DC_LILRA4
IMM	CPI-SC063BC3DDE	ICAM2_aLb2 complex	simple:P13598	complex:aLb2 complex	ICAM2		UNTRUE	UNTRUE	UNTRUE	curated	TRUE	0.109	BC_IGHG1_PRDM1|DC_LILRA4	BC_IGHG1_PRDM1	DC_LILRA4	0.193	UNTRUE	BC_IGHG1_PRDM1	DC_LILRA4
IMM	CPI-SS0A28DCA72	CXCL12_CXCR4	simple:P48061	simple:P61073	CXCL12	CXCR4	TRUE	UNTRUE	TRUE	curated	UNTRUE	0.11	BC_IGHG1_PRDM1|DC_LILRA4	BC_IGHG1_PRDM1	DC_LILRA4	1.086	UNTRUE	BC_IGHG1_PRDM1	DC_LILRA4
IMM	CPI-SC0BC542ACC	TNC_a4b1 complex	simple:P24821	complex:a4b1 complex	TNC		TRUE	UNTRUE	UNTRUE	curated	TRUE	0.114	BC_IGHG1_PRDM1|DC_LILRA4	BC_IGHG1_PRDM1	DC_LILRA4	0.119	UNTRUE	BC_IGHG1_PRDM1	DC_LILRA4
IMM	CPI-SS033E6DE7E	NRP1_VEGFB	simple:O14786	simple:P49765	NRP1	VEGFB	TRUE	TRUE	UNTRUE	curated	UNTRUE	0.115	BC_IGHG1_PRDM1|DC_LILRA4	BC_IGHG1_PRDM1	DC_LILRA4	0.347	UNTRUE	BC_IGHG1_PRDM1	DC_LILRA4
IMM	CPI-SS09FAC4977	CXCL11_CXCR3	simple:O14625	simple:P49682	CXCL11	CXCR3	TRUE	UNTRUE	TRUE	curated	UNTRUE	0.118	BC_IGHG1_PRDM1|DC_LILRA4	BC_IGHG1_PRDM1	DC_LILRA4	0.681	UNTRUE	BC_IGHG1_PRDM1	DC_LILRA4
IMM	CPI-SC0329D5397	ICAM3_aLb2 complex	simple:P32942	complex:aLb2 complex	ICAM3		UNTRUE	UNTRUE	UNTRUE	curated	TRUE	0.121	BC_IGHG1_PRDM1|DC_LILRA4	BC_IGHG1_PRDM1	DC_LILRA4	0.476	UNTRUE	BC_IGHG1_PRDM1	DC_LILRA4
IMM	CPI-SS080611C5B	ALOX5_ALOX5AP	simple:P09917	simple:P20292	ALOX5	ALOX5AP	UNTRUE	UNTRUE	UNTRUE	guidetopharmacology.org	UNTRUE	0.14	BC_IGHG1_PRDM1|DC_LILRA4	BC_IGHG1_PRDM1	DC_LILRA4	1.441	UNTRUE	BC_IGHG1_PRDM1	DC_LILRA4
IMM	CPI-SS09C4FCB90	ICAM1_SPN	simple:P05362	simple:P16150	ICAM1	SPN	UNTRUE	TRUE	UNTRUE	curated	UNTRUE	0.143	BC_IGHG1_PRDM1|DC_LILRA4	BC_IGHG1_PRDM1	DC_LILRA4	0.457	UNTRUE	BC_IGHG1_PRDM1	DC_LILRA4
IMM	CPI-SS06CBC985C	LTBR_LTB	simple:P36941	simple:Q06643	LTBR	LTB	UNTRUE	TRUE	UNTRUE	curated	UNTRUE	0.151	BC_IGHG1_PRDM1|DC_LILRA4	BC_IGHG1_PRDM1	DC_LILRA4	0.941	UNTRUE	BC_IGHG1_PRDM1	DC_LILRA4
IMM	CPI-SS065F7DA2A	COPA_P2RY6	simple:P53621	simple:Q15077	COPA	P2RY6	TRUE	UNTRUE	TRUE	IMEx,IntAct	UNTRUE	0.155	BC_IGHG1_PRDM1|DC_LILRA4	BC_IGHG1_PRDM1	DC_LILRA4	0.457	UNTRUE	BC_IGHG1_PRDM1	DC_LILRA4
IMM	CPI-SS0F00D756A	CD40_TNFSF13B	simple:P25942	simple:Q9Y275	CD40	TNFSF13B	TRUE	TRUE	UNTRUE	I2D,InnateDB	UNTRUE	0.17	BC_IGHG1_PRDM1|DC_LILRA4	BC_IGHG1_PRDM1	DC_LILRA4	0.637	UNTRUE	BC_IGHG1_PRDM1	DC_LILRA4
IMM	CPI-SS0E0DEA7D5	PECAM1_CD38	simple:P16284	simple:P28907	PECAM1	CD38	UNTRUE	TRUE	TRUE	curated	UNTRUE	0.222	BC_IGHG1_PRDM1|DC_LILRA4	BC_IGHG1_PRDM1	DC_LILRA4	0.657	UNTRUE	BC_IGHG1_PRDM1	DC_LILRA4
IMM	CPI-SS0D57FCA8C	IDE_CCL23	simple:P14735	simple:P55773	IDE	CCL23	TRUE	TRUE	UNTRUE	InnateDB-All	UNTRUE	0.033	BC_IGHG1_PRDM1|EC_ACKR1	BC_IGHG1_PRDM1	EC_ACKR1	0.148	UNTRUE	BC_IGHG1_PRDM1	EC_ACKR1
IMM	CPI-CS0C99F8D96	BMR1A_AVR2B_BMP7	complex:BMR1A_AVR2B	simple:P18075		BMP7	TRUE	TRUE	UNTRUE	curated	UNTRUE	0.035	BC_IGHG1_PRDM1|EC_ACKR1	BC_IGHG1_PRDM1	EC_ACKR1	0.08	UNTRUE	BC_IGHG1_PRDM1	EC_ACKR1
IMM	CPI-CS05EAF93CC	BMPR1A_BMPR2_BMP7	complex:BMPR1A_BMPR2	simple:P18075		BMP7	TRUE	TRUE	UNTRUE	curated	UNTRUE	0.035	BC_IGHG1_PRDM1|EC_ACKR1	BC_IGHG1_PRDM1	EC_ACKR1	0.08	UNTRUE	BC_IGHG1_PRDM1	EC_ACKR1
IMM	CPI-SS059CC19A3	CCR1_CCL14	simple:P32246	simple:Q16627	CCR1	CCL14	TRUE	TRUE	UNTRUE	curated	UNTRUE	0.055	BC_IGHG1_PRDM1|EC_ACKR1	BC_IGHG1_PRDM1	EC_ACKR1	0.405	UNTRUE	BC_IGHG1_PRDM1	EC_ACKR1
IMM	CPI-SS083296041	CD40_CD40LG	simple:P25942	simple:P29965	CD40	CD40LG	TRUE	TRUE	UNTRUE	curated	UNTRUE	0.061	BC_IGHG1_PRDM1|EC_ACKR1	BC_IGHG1_PRDM1	EC_ACKR1	0.135	UNTRUE	BC_IGHG1_PRDM1	EC_ACKR1
IMM	CPI-SS0EB5AEC83	SELL_CD34	simple:P14151	simple:P28906	SELL	CD34	UNTRUE	UNTRUE	UNTRUE	curated	UNTRUE	0.067	BC_IGHG1_PRDM1|EC_ACKR1	BC_IGHG1_PRDM1	EC_ACKR1	0.732	UNTRUE	BC_IGHG1_PRDM1	EC_ACKR1
IMM	CPI-SS027CDEA08	NOTCH2_DLL4	simple:Q04721	simple:Q9NR61	NOTCH2	DLL4	UNTRUE	TRUE	UNTRUE	curated	UNTRUE	0.072	BC_IGHG1_PRDM1|EC_ACKR1	BC_IGHG1_PRDM1	EC_ACKR1	0.221	UNTRUE	BC_IGHG1_PRDM1	EC_ACKR1
IMM	CPI-SS044C72D0D	SEMA4A_PLXND1	simple:Q9H3S1	simple:Q9Y4D7	SEMA4A	PLXND1	UNTRUE	UNTRUE	TRUE	curated	UNTRUE	0.074	BC_IGHG1_PRDM1|EC_ACKR1	BC_IGHG1_PRDM1	EC_ACKR1	0.607	UNTRUE	BC_IGHG1_PRDM1	EC_ACKR1
IMM	CPI-SS0747FCACD	CXCL11_ACKR3	simple:O14625	simple:P25106	CXCL11	ACKR3	TRUE	UNTRUE	TRUE	guidetopharmacology.org	UNTRUE	0.09	BC_IGHG1_PRDM1|EC_ACKR1	BC_IGHG1_PRDM1	EC_ACKR1	0.205	UNTRUE	BC_IGHG1_PRDM1	EC_ACKR1
IMM	CPI-SS052BBD9F9	CXCL1_ACKR1	simple:P09341	simple:Q16570	CXCL1	ACKR1	TRUE	UNTRUE	TRUE	curated	UNTRUE	0.095	BC_IGHG1_PRDM1|EC_ACKR1	BC_IGHG1_PRDM1	EC_ACKR1	1.587	UNTRUE	BC_IGHG1_PRDM1	EC_ACKR1
IMM	CPI-SS0B9B3870A	VEGFA_FLT1	simple:P15692	simple:P17948	VEGFA	FLT1	TRUE	UNTRUE	TRUE	curated	UNTRUE	0.107	BC_IGHG1_PRDM1|EC_ACKR1	BC_IGHG1_PRDM1	EC_ACKR1	0.324	UNTRUE	BC_IGHG1_PRDM1	EC_ACKR1
IMM	CPI-SS0DBFB8BEA	CCL2_ACKR1	simple:P13500	simple:Q16570	CCL2	ACKR1	TRUE	UNTRUE	TRUE	curated	UNTRUE	0.12	BC_IGHG1_PRDM1|EC_ACKR1	BC_IGHG1_PRDM1	EC_ACKR1	1.625	UNTRUE	BC_IGHG1_PRDM1	EC_ACKR1
IMM	CPI-SS05B7D3407	CCL5_ACKR1	simple:P13501	simple:Q16570	CCL5	ACKR1	TRUE	UNTRUE	TRUE	curated	UNTRUE	0.124	BC_IGHG1_PRDM1|EC_ACKR1	BC_IGHG1_PRDM1	EC_ACKR1	1.64	UNTRUE	BC_IGHG1_PRDM1	EC_ACKR1
IMM	CPI-SS085EE60B1	TGFB1_TGFBR3	simple:P01137	simple:Q03167	TGFB1	TGFBR3	TRUE	UNTRUE	TRUE	curated	UNTRUE	0.127	BC_IGHG1_PRDM1|EC_ACKR1	BC_IGHG1_PRDM1	EC_ACKR1	0.299	UNTRUE	BC_IGHG1_PRDM1	EC_ACKR1
IMM	CPI-SS065F7DA2A	COPA_P2RY6	simple:P53621	simple:Q15077	COPA	P2RY6	TRUE	UNTRUE	TRUE	IMEx,IntAct	UNTRUE	0.155	BC_IGHG1_PRDM1|EC_ACKR1	BC_IGHG1_PRDM1	EC_ACKR1	0.441	UNTRUE	BC_IGHG1_PRDM1	EC_ACKR1
IMM	CPI-SC0EEF3A379	LAMC1_a6b1 complex	simple:P11047	complex:a6b1 complex	LAMC1		TRUE	UNTRUE	UNTRUE	curated	TRUE	0.185	BC_IGHG1_PRDM1|EC_ACKR1	BC_IGHG1_PRDM1	EC_ACKR1	0.435	UNTRUE	BC_IGHG1_PRDM1	EC_ACKR1
IMM	CPI-SS09808DEAE	CD74_APP	simple:P04233	simple:P05067	CD74	APP	UNTRUE	TRUE	UNTRUE	curated	UNTRUE	0.234	BC_IGHG1_PRDM1|EC_ACKR1	BC_IGHG1_PRDM1	EC_ACKR1	1.972	UNTRUE	BC_IGHG1_PRDM1	EC_ACKR1
IMM	CPI-SC0517A327B	COL9A3_a10b1 complex	simple:Q14050	complex:a10b1 complex	COL9A3		TRUE	UNTRUE	UNTRUE	curated	TRUE	0.022	BC_IGHG1_PRDM1|EC_CA4	BC_IGHG1_PRDM1	EC_CA4	0.21	UNTRUE	BC_IGHG1_PRDM1	EC_CA4
IMM	CPI-SC0F94B2CF9	COL16A1_a10b1 complex	simple:Q07092	complex:a10b1 complex	COL16A1		TRUE	UNTRUE	UNTRUE	curated	TRUE	0.027	BC_IGHG1_PRDM1|EC_CA4	BC_IGHG1_PRDM1	EC_CA4	0.207	UNTRUE	BC_IGHG1_PRDM1	EC_CA4
IMM	CPI-SC0F8101D41	COL8A1_a10b1 complex	simple:P27658	complex:a10b1 complex	COL8A1		TRUE	UNTRUE	UNTRUE	curated	TRUE	0.027	BC_IGHG1_PRDM1|EC_CA4	BC_IGHG1_PRDM1	EC_CA4	0.201	UNTRUE	BC_IGHG1_PRDM1	EC_CA4
IMM	CPI-SC02131C05A	COL12A1_a10b1 complex	simple:Q99715	complex:a10b1 complex	COL12A1		TRUE	UNTRUE	UNTRUE	curated	TRUE	0.028	BC_IGHG1_PRDM1|EC_CA4	BC_IGHG1_PRDM1	EC_CA4	0.264	UNTRUE	BC_IGHG1_PRDM1	EC_CA4
IMM	CPI-SC041DEF0FB	COL5A1_a10b1 complex	simple:P20908	complex:a10b1 complex	COL5A1		TRUE	UNTRUE	UNTRUE	curated	TRUE	0.032	BC_IGHG1_PRDM1|EC_CA4	BC_IGHG1_PRDM1	EC_CA4	0.268	UNTRUE	BC_IGHG1_PRDM1	EC_CA4
IMM	CPI-CS0C99F8D96	BMR1A_AVR2B_BMP7	complex:BMR1A_AVR2B	simple:P18075		BMP7	TRUE	TRUE	UNTRUE	curated	UNTRUE	0.035	BC_IGHG1_PRDM1|EC_CA4	BC_IGHG1_PRDM1	EC_CA4	0.214	UNTRUE	BC_IGHG1_PRDM1	EC_CA4
IMM	CPI-CS05EAF93CC	BMPR1A_BMPR2_BMP7	complex:BMPR1A_BMPR2	simple:P18075		BMP7	TRUE	TRUE	UNTRUE	curated	UNTRUE	0.035	BC_IGHG1_PRDM1|EC_CA4	BC_IGHG1_PRDM1	EC_CA4	0.214	UNTRUE	BC_IGHG1_PRDM1	EC_CA4
IMM	CPI-SC01F1F24AA	COL9A3_a2b1 complex	simple:Q14050	complex:a2b1 complex	COL9A3		TRUE	UNTRUE	UNTRUE	curated	TRUE	0.041	BC_IGHG1_PRDM1|EC_CA4	BC_IGHG1_PRDM1	EC_CA4	0.341	UNTRUE	BC_IGHG1_PRDM1	EC_CA4
IMM	CPI-SC01195CB48	TNC_a8b1 complex	simple:P24821	complex:a8b1 complex	TNC		TRUE	UNTRUE	UNTRUE	curated	TRUE	0.041	BC_IGHG1_PRDM1|EC_CA4	BC_IGHG1_PRDM1	EC_CA4	0.198	UNTRUE	BC_IGHG1_PRDM1	EC_CA4
IMM	CPI-SC0B6F1A278	COL4A1_a10b1 complex	simple:P02462	complex:a10b1 complex	COL4A1		TRUE	UNTRUE	UNTRUE	curated	TRUE	0.046	BC_IGHG1_PRDM1|EC_CA4	BC_IGHG1_PRDM1	EC_CA4	0.229	UNTRUE	BC_IGHG1_PRDM1	EC_CA4
IMM	CPI-SS08A819670	CD70_GPRC5B	simple:P32970	simple:Q9NZH0	CD70	GPRC5B	TRUE	UNTRUE	TRUE	InnateDB-All	UNTRUE	0.048	BC_IGHG1_PRDM1|EC_CA4	BC_IGHG1_PRDM1	EC_CA4	0.147	UNTRUE	BC_IGHG1_PRDM1	EC_CA4
IMM	CPI-SS059CC19A3	CCR1_CCL14	simple:P32246	simple:Q16627	CCR1	CCL14	TRUE	TRUE	UNTRUE	curated	UNTRUE	0.055	BC_IGHG1_PRDM1|EC_CA4	BC_IGHG1_PRDM1	EC_CA4	0.253	UNTRUE	BC_IGHG1_PRDM1	EC_CA4
IMM	CPI-SC0F778DC8E	COL9A3_a1b1 complex	simple:Q14050	complex:a1b1 complex	COL9A3		TRUE	UNTRUE	UNTRUE	curated	TRUE	0.062	BC_IGHG1_PRDM1|EC_CA4	BC_IGHG1_PRDM1	EC_CA4	0.684	UNTRUE	BC_IGHG1_PRDM1	EC_CA4
IMM	CPI-SC0CA7B34A5	COL5A2_a2b1 complex	simple:P05997	complex:a2b1 complex	COL5A2		TRUE	UNTRUE	UNTRUE	curated	TRUE	0.063	BC_IGHG1_PRDM1|EC_CA4	BC_IGHG1_PRDM1	EC_CA4	0.418	UNTRUE	BC_IGHG1_PRDM1	EC_CA4
IMM	CPI-SS0EB5AEC83	SELL_CD34	simple:P14151	simple:P28906	SELL	CD34	UNTRUE	UNTRUE	UNTRUE	curated	UNTRUE	0.067	BC_IGHG1_PRDM1|EC_CA4	BC_IGHG1_PRDM1	EC_CA4	0.876	UNTRUE	BC_IGHG1_PRDM1	EC_CA4
IMM	CPI-SC01E9FAC20	COL16A1_a2b1 complex	simple:Q07092	complex:a2b1 complex	COL16A1		TRUE	UNTRUE	UNTRUE	curated	TRUE	0.068	BC_IGHG1_PRDM1|EC_CA4	BC_IGHG1_PRDM1	EC_CA4	0.337	UNTRUE	BC_IGHG1_PRDM1	EC_CA4
IMM	CPI-SS0632A027A	CD44_HBEGF	simple:P16070	simple:Q99075	CD44	HBEGF	TRUE	TRUE	TRUE	I2D,InnateDB-All	UNTRUE	0.069	BC_IGHG1_PRDM1|EC_CA4	BC_IGHG1_PRDM1	EC_CA4	0.617	UNTRUE	BC_IGHG1_PRDM1	EC_CA4
IMM	CPI-SC058845C44	COL8A1_a2b1 complex	simple:P27658	complex:a2b1 complex	COL8A1		TRUE	UNTRUE	UNTRUE	curated	TRUE	0.069	BC_IGHG1_PRDM1|EC_CA4	BC_IGHG1_PRDM1	EC_CA4	0.332	UNTRUE	BC_IGHG1_PRDM1	EC_CA4
IMM	CPI-SC0F300DE24	COL12A1_a2b1 complex	simple:Q99715	complex:a2b1 complex	COL12A1		TRUE	UNTRUE	UNTRUE	curated	TRUE	0.071	BC_IGHG1_PRDM1|EC_CA4	BC_IGHG1_PRDM1	EC_CA4	0.395	UNTRUE	BC_IGHG1_PRDM1	EC_CA4
IMM	CPI-SC035134F18	COL5A1_a2b1 complex	simple:P20908	complex:a2b1 complex	COL5A1		TRUE	UNTRUE	UNTRUE	curated	TRUE	0.074	BC_IGHG1_PRDM1|EC_CA4	BC_IGHG1_PRDM1	EC_CA4	0.399	UNTRUE	BC_IGHG1_PRDM1	EC_CA4
IMM	CPI-SS044C72D0D	SEMA4A_PLXND1	simple:Q9H3S1	simple:Q9Y4D7	SEMA4A	PLXND1	UNTRUE	UNTRUE	TRUE	curated	UNTRUE	0.074	BC_IGHG1_PRDM1|EC_CA4	BC_IGHG1_PRDM1	EC_CA4	0.688	UNTRUE	BC_IGHG1_PRDM1	EC_CA4
IMM	CPI-SC092C3E4DF	FN1_a8b1 complex	simple:P02751	complex:a8b1 complex	FN1		TRUE	UNTRUE	UNTRUE	curated	TRUE	0.08	BC_IGHG1_PRDM1|EC_CA4	BC_IGHG1_PRDM1	EC_CA4	0.556	UNTRUE	BC_IGHG1_PRDM1	EC_CA4
IMM	CPI-SS03EF699C7	HLA-E_KLRC1	simple:P13747	simple:P26715	HLA-E	KLRC1	UNTRUE	UNTRUE	TRUE	curated	UNTRUE	0.084	BC_IGHG1_PRDM1|EC_CA4	BC_IGHG1_PRDM1	EC_CA4	0.565	UNTRUE	BC_IGHG1_PRDM1	EC_CA4
IMM	CPI-SS052BBD9F9	CXCL1_ACKR1	simple:P09341	simple:Q16570	CXCL1	ACKR1	TRUE	UNTRUE	TRUE	curated	UNTRUE	0.095	BC_IGHG1_PRDM1|EC_CA4	BC_IGHG1_PRDM1	EC_CA4	0.342	UNTRUE	BC_IGHG1_PRDM1	EC_CA4
IMM	CPI-CS0123BC66C	PlexinA1_complex2_SEMA6D	complex:PlexinA1_complex2	simple:Q8NFY4		SEMA6D	UNTRUE	TRUE	UNTRUE	curated	UNTRUE	0.101	BC_IGHG1_PRDM1|EC_CA4	BC_IGHG1_PRDM1	EC_CA4	0.198	UNTRUE	BC_IGHG1_PRDM1	EC_CA4
IMM	CPI-SC053BBE2B1	COL16A1_a1b1 complex	simple:Q07092	complex:a1b1 complex	COL16A1		TRUE	UNTRUE	UNTRUE	curated	TRUE	0.102	BC_IGHG1_PRDM1|EC_CA4	BC_IGHG1_PRDM1	EC_CA4	0.68	UNTRUE	BC_IGHG1_PRDM1	EC_CA4
IMM	CPI-SS0B9B3870A	VEGFA_FLT1	simple:P15692	simple:P17948	VEGFA	FLT1	TRUE	UNTRUE	TRUE	curated	UNTRUE	0.107	BC_IGHG1_PRDM1|EC_CA4	BC_IGHG1_PRDM1	EC_CA4	0.611	UNTRUE	BC_IGHG1_PRDM1	EC_CA4
IMM	CPI-SC02F06FF62	COL8A1_a1b1 complex	simple:P27658	complex:a1b1 complex	COL8A1		TRUE	UNTRUE	UNTRUE	curated	TRUE	0.113	BC_IGHG1_PRDM1|EC_CA4	BC_IGHG1_PRDM1	EC_CA4	0.675	UNTRUE	BC_IGHG1_PRDM1	EC_CA4
IMM	CPI-SS0C03F7CDC	VEGFA_KDR	simple:P15692	simple:P35968	VEGFA	KDR	TRUE	UNTRUE	TRUE	curated	UNTRUE	0.116	BC_IGHG1_PRDM1|EC_CA4	BC_IGHG1_PRDM1	EC_CA4	0.349	UNTRUE	BC_IGHG1_PRDM1	EC_CA4
IMM	CPI-SS0855C0353	NRP1_PGF	simple:O14786	simple:P49763	NRP1	PGF	TRUE	TRUE	UNTRUE	curated	UNTRUE	0.121	BC_IGHG1_PRDM1|EC_CA4	BC_IGHG1_PRDM1	EC_CA4	0.409	UNTRUE	BC_IGHG1_PRDM1	EC_CA4
IMM	CPI-SS0D22A09AD	NRP2_PGF	simple:O60462	simple:P49763	NRP2	PGF	TRUE	TRUE	UNTRUE	curated	UNTRUE	0.124	BC_IGHG1_PRDM1|EC_CA4	BC_IGHG1_PRDM1	EC_CA4	0.431	UNTRUE	BC_IGHG1_PRDM1	EC_CA4
IMM	CPI-SS05B7D3407	CCL5_ACKR1	simple:P13501	simple:Q16570	CCL5	ACKR1	TRUE	UNTRUE	TRUE	curated	UNTRUE	0.124	BC_IGHG1_PRDM1|EC_CA4	BC_IGHG1_PRDM1	EC_CA4	0.396	UNTRUE	BC_IGHG1_PRDM1	EC_CA4
IMM	CPI-SC004A436C5	COL12A1_a1b1 complex	simple:Q99715	complex:a1b1 complex	COL12A1		TRUE	UNTRUE	UNTRUE	curated	TRUE	0.125	BC_IGHG1_PRDM1|EC_CA4	BC_IGHG1_PRDM1	EC_CA4	0.738	UNTRUE	BC_IGHG1_PRDM1	EC_CA4
IMM	CPI-SS085EE60B1	TGFB1_TGFBR3	simple:P01137	simple:Q03167	TGFB1	TGFBR3	TRUE	UNTRUE	TRUE	curated	UNTRUE	0.127	BC_IGHG1_PRDM1|EC_CA4	BC_IGHG1_PRDM1	EC_CA4	0.227	UNTRUE	BC_IGHG1_PRDM1	EC_CA4
IMM	CPI-SC058F72F90	FBN1_a5b1 complex	simple:P35555	complex:a5b1 complex	FBN1		TRUE	UNTRUE	UNTRUE	curated	TRUE	0.129	BC_IGHG1_PRDM1|EC_CA4	BC_IGHG1_PRDM1	EC_CA4	0.563	UNTRUE	BC_IGHG1_PRDM1	EC_CA4
IMM	CPI-SC07222A428	COL4A2_a2b1 complex	simple:P08572	complex:a2b1 complex	COL4A2		TRUE	UNTRUE	UNTRUE	curated	TRUE	0.131	BC_IGHG1_PRDM1|EC_CA4	BC_IGHG1_PRDM1	EC_CA4	0.345	UNTRUE	BC_IGHG1_PRDM1	EC_CA4
IMM	CPI-SC02392F4AF	COL4A1_a2b1 complex	simple:P02462	complex:a2b1 complex	COL4A1		TRUE	UNTRUE	UNTRUE	curated	TRUE	0.133	BC_IGHG1_PRDM1|EC_CA4	BC_IGHG1_PRDM1	EC_CA4	0.359	UNTRUE	BC_IGHG1_PRDM1	EC_CA4
IMM	CPI-SS0F15C1AB3	NRP2_SEMA3F	simple:O60462	simple:Q13275	NRP2	SEMA3F	TRUE	TRUE	UNTRUE	curated	UNTRUE	0.137	BC_IGHG1_PRDM1|EC_CA4	BC_IGHG1_PRDM1	EC_CA4	0.295	UNTRUE	BC_IGHG1_PRDM1	EC_CA4
IMM	CPI-SC0545E2502	COL5A2_a1b1 complex	simple:P05997	complex:a1b1 complex	COL5A2		TRUE	UNTRUE	UNTRUE	curated	TRUE	0.138	BC_IGHG1_PRDM1|EC_CA4	BC_IGHG1_PRDM1	EC_CA4	0.761	UNTRUE	BC_IGHG1_PRDM1	EC_CA4
IMM	CPI-SC04B0064C4	COL18A1_a2b1 complex	simple:P39060	complex:a2b1 complex	COL18A1		TRUE	UNTRUE	UNTRUE	curated	TRUE	0.144	BC_IGHG1_PRDM1|EC_CA4	BC_IGHG1_PRDM1	EC_CA4	0.354	UNTRUE	BC_IGHG1_PRDM1	EC_CA4
IMM	CPI-SC05992FDC8	COL5A1_a1b1 complex	simple:P20908	complex:a1b1 complex	COL5A1		TRUE	UNTRUE	UNTRUE	curated	TRUE	0.144	BC_IGHG1_PRDM1|EC_CA4	BC_IGHG1_PRDM1	EC_CA4	0.742	UNTRUE	BC_IGHG1_PRDM1	EC_CA4
IMM	CPI-SC0E3784FFB	LAMC1_a2b1 complex	simple:P11047	complex:a2b1 complex	LAMC1		TRUE	UNTRUE	UNTRUE	curated	TRUE	0.155	BC_IGHG1_PRDM1|EC_CA4	BC_IGHG1_PRDM1	EC_CA4	0.337	UNTRUE	BC_IGHG1_PRDM1	EC_CA4
IMM	CPI-SC0EEF3A379	LAMC1_a6b1 complex	simple:P11047	complex:a6b1 complex	LAMC1		TRUE	UNTRUE	UNTRUE	curated	TRUE	0.185	BC_IGHG1_PRDM1|EC_CA4	BC_IGHG1_PRDM1	EC_CA4	0.527	UNTRUE	BC_IGHG1_PRDM1	EC_CA4
IMM	CPI-SC0458F68A5	COL4A2_a1b1 complex	simple:P08572	complex:a1b1 complex	COL4A2		TRUE	UNTRUE	UNTRUE	curated	TRUE	0.21	BC_IGHG1_PRDM1|EC_CA4	BC_IGHG1_PRDM1	EC_CA4	0.688	UNTRUE	BC_IGHG1_PRDM1	EC_CA4
IMM	CPI-SC0672FBD31	COL4A1_a1b1 complex	simple:P02462	complex:a1b1 complex	COL4A1		TRUE	UNTRUE	UNTRUE	curated	TRUE	0.215	BC_IGHG1_PRDM1|EC_CA4	BC_IGHG1_PRDM1	EC_CA4	0.702	UNTRUE	BC_IGHG1_PRDM1	EC_CA4
IMM	CPI-SC0EA3FC100	COL18A1_a1b1 complex	simple:P39060	complex:a1b1 complex	COL18A1		TRUE	UNTRUE	UNTRUE	curated	TRUE	0.218	BC_IGHG1_PRDM1|EC_CA4	BC_IGHG1_PRDM1	EC_CA4	0.697	UNTRUE	BC_IGHG1_PRDM1	EC_CA4
IMM	CPI-SS08A819670	CD70_GPRC5B	simple:P32970	simple:Q9NZH0	CD70	GPRC5B	TRUE	UNTRUE	TRUE	InnateDB-All	UNTRUE	0.048	BC_IGHG1_PRDM1|EC_ESM1	BC_IGHG1_PRDM1	EC_ESM1	0.461	UNTRUE	BC_IGHG1_PRDM1	EC_ESM1
IMM	CPI-SC056BF6CBB	TNC_a9b1 complex	simple:P24821	complex:a9b1 complex	TNC		TRUE	UNTRUE	UNTRUE	curated	TRUE	0.053	BC_IGHG1_PRDM1|EC_ESM1	BC_IGHG1_PRDM1	EC_ESM1	0.145	UNTRUE	BC_IGHG1_PRDM1	EC_ESM1
IMM	CPI-SC0F778DC8E	COL9A3_a1b1 complex	simple:Q14050	complex:a1b1 complex	COL9A3		TRUE	UNTRUE	UNTRUE	curated	TRUE	0.062	BC_IGHG1_PRDM1|EC_ESM1	BC_IGHG1_PRDM1	EC_ESM1	0.813	UNTRUE	BC_IGHG1_PRDM1	EC_ESM1
IMM	CPI-SS0EB5AEC83	SELL_CD34	simple:P14151	simple:P28906	SELL	CD34	UNTRUE	UNTRUE	UNTRUE	curated	UNTRUE	0.067	BC_IGHG1_PRDM1|EC_ESM1	BC_IGHG1_PRDM1	EC_ESM1	0.904	UNTRUE	BC_IGHG1_PRDM1	EC_ESM1
IMM	CPI-SS0632A027A	CD44_HBEGF	simple:P16070	simple:Q99075	CD44	HBEGF	TRUE	TRUE	TRUE	I2D,InnateDB-All	UNTRUE	0.069	BC_IGHG1_PRDM1|EC_ESM1	BC_IGHG1_PRDM1	EC_ESM1	0.767	UNTRUE	BC_IGHG1_PRDM1	EC_ESM1
IMM	CPI-SS027CDEA08	NOTCH2_DLL4	simple:Q04721	simple:Q9NR61	NOTCH2	DLL4	UNTRUE	TRUE	UNTRUE	curated	UNTRUE	0.072	BC_IGHG1_PRDM1|EC_ESM1	BC_IGHG1_PRDM1	EC_ESM1	0.397	UNTRUE	BC_IGHG1_PRDM1	EC_ESM1
IMM	CPI-SS044C72D0D	SEMA4A_PLXND1	simple:Q9H3S1	simple:Q9Y4D7	SEMA4A	PLXND1	UNTRUE	UNTRUE	TRUE	curated	UNTRUE	0.074	BC_IGHG1_PRDM1|EC_ESM1	BC_IGHG1_PRDM1	EC_ESM1	0.929	UNTRUE	BC_IGHG1_PRDM1	EC_ESM1
IMM	CPI-CS0E54FF657	BMPR1A_BMPR2_BMP4	complex:BMPR1A_BMPR2	simple:P12644		BMP4	TRUE	TRUE	UNTRUE	curated	UNTRUE	0.078	BC_IGHG1_PRDM1|EC_ESM1	BC_IGHG1_PRDM1	EC_ESM1	0.449	UNTRUE	BC_IGHG1_PRDM1	EC_ESM1
IMM	CPI-CS0BCDC40FC	BMR1A_AVR2B_BMP4	complex:BMR1A_AVR2B	simple:P12644		BMP4	TRUE	TRUE	UNTRUE	curated	UNTRUE	0.078	BC_IGHG1_PRDM1|EC_ESM1	BC_IGHG1_PRDM1	EC_ESM1	0.449	UNTRUE	BC_IGHG1_PRDM1	EC_ESM1
IMM	CPI-SS0B9E8C0DE	EPHB2_EFNB2	simple:P29323	simple:P52799	EPHB2	EFNB2	UNTRUE	TRUE	TRUE	curated	UNTRUE	0.08	BC_IGHG1_PRDM1|EC_ESM1	BC_IGHG1_PRDM1	EC_ESM1	0.191	UNTRUE	BC_IGHG1_PRDM1	EC_ESM1
IMM	CPI-SS0747FCACD	CXCL11_ACKR3	simple:O14625	simple:P25106	CXCL11	ACKR3	TRUE	UNTRUE	TRUE	guidetopharmacology.org	UNTRUE	0.09	BC_IGHG1_PRDM1|EC_ESM1	BC_IGHG1_PRDM1	EC_ESM1	0.364	UNTRUE	BC_IGHG1_PRDM1	EC_ESM1
IMM	CPI-SS06F83AE58	CD44_SELE	simple:P16070	simple:P16581	CD44	SELE	UNTRUE	TRUE	UNTRUE	curated	UNTRUE	0.091	BC_IGHG1_PRDM1|EC_ESM1	BC_IGHG1_PRDM1	EC_ESM1	0.396	UNTRUE	BC_IGHG1_PRDM1	EC_ESM1
IMM	CPI-SS098F416C1	FGFR2_XPR1	simple:P21802	simple:Q9UBH6	FGFR2	XPR1	TRUE	TRUE	TRUE	InnateDB-All	UNTRUE	0.094	BC_IGHG1_PRDM1|EC_ESM1	BC_IGHG1_PRDM1	EC_ESM1	0.182	UNTRUE	BC_IGHG1_PRDM1	EC_ESM1
IMM	CPI-SS0C4D54E39	NOTCH3_JAG2	simple:Q9UM47	simple:Q9Y219	NOTCH3	JAG2	UNTRUE	TRUE	UNTRUE	curated	UNTRUE	0.101	BC_IGHG1_PRDM1|EC_ESM1	BC_IGHG1_PRDM1	EC_ESM1	0.275	UNTRUE	BC_IGHG1_PRDM1	EC_ESM1
IMM	CPI-SC053BBE2B1	COL16A1_a1b1 complex	simple:Q07092	complex:a1b1 complex	COL16A1		TRUE	UNTRUE	UNTRUE	curated	TRUE	0.102	BC_IGHG1_PRDM1|EC_ESM1	BC_IGHG1_PRDM1	EC_ESM1	0.809	UNTRUE	BC_IGHG1_PRDM1	EC_ESM1
IMM	CPI-SS0B9B3870A	VEGFA_FLT1	simple:P15692	simple:P17948	VEGFA	FLT1	TRUE	UNTRUE	TRUE	curated	UNTRUE	0.107	BC_IGHG1_PRDM1|EC_ESM1	BC_IGHG1_PRDM1	EC_ESM1	1.024	UNTRUE	BC_IGHG1_PRDM1	EC_ESM1
IMM	CPI-SS0CB863B46	WNT5A_PTPRK	simple:P41221	simple:Q15262	WNT5A	PTPRK	TRUE	UNTRUE	TRUE	InnateDB-All	UNTRUE	0.107	BC_IGHG1_PRDM1|EC_ESM1	BC_IGHG1_PRDM1	EC_ESM1	0.456	UNTRUE	BC_IGHG1_PRDM1	EC_ESM1
IMM	CPI-SC02F06FF62	COL8A1_a1b1 complex	simple:P27658	complex:a1b1 complex	COL8A1		TRUE	UNTRUE	UNTRUE	curated	TRUE	0.113	BC_IGHG1_PRDM1|EC_ESM1	BC_IGHG1_PRDM1	EC_ESM1	0.803	UNTRUE	BC_IGHG1_PRDM1	EC_ESM1
IMM	CPI-SS0C03F7CDC	VEGFA_KDR	simple:P15692	simple:P35968	VEGFA	KDR	TRUE	UNTRUE	TRUE	curated	UNTRUE	0.116	BC_IGHG1_PRDM1|EC_ESM1	BC_IGHG1_PRDM1	EC_ESM1	0.812	UNTRUE	BC_IGHG1_PRDM1	EC_ESM1
IMM	CPI-SS0855C0353	NRP1_PGF	simple:O14786	simple:P49763	NRP1	PGF	TRUE	TRUE	UNTRUE	curated	UNTRUE	0.121	BC_IGHG1_PRDM1|EC_ESM1	BC_IGHG1_PRDM1	EC_ESM1	0.351	UNTRUE	BC_IGHG1_PRDM1	EC_ESM1
IMM	CPI-SS0D22A09AD	NRP2_PGF	simple:O60462	simple:P49763	NRP2	PGF	TRUE	TRUE	UNTRUE	curated	UNTRUE	0.124	BC_IGHG1_PRDM1|EC_ESM1	BC_IGHG1_PRDM1	EC_ESM1	0.372	UNTRUE	BC_IGHG1_PRDM1	EC_ESM1
IMM	CPI-SC004A436C5	COL12A1_a1b1 complex	simple:Q99715	complex:a1b1 complex	COL12A1		TRUE	UNTRUE	UNTRUE	curated	TRUE	0.125	BC_IGHG1_PRDM1|EC_ESM1	BC_IGHG1_PRDM1	EC_ESM1	0.867	UNTRUE	BC_IGHG1_PRDM1	EC_ESM1
IMM	CPI-SC02AE206BE	COL6A3_a1b1 complex	simple:P12111	complex:a1b1 complex	COL6A3		TRUE	UNTRUE	UNTRUE	curated	TRUE	0.129	BC_IGHG1_PRDM1|EC_ESM1	BC_IGHG1_PRDM1	EC_ESM1	0.892	UNTRUE	BC_IGHG1_PRDM1	EC_ESM1
IMM	CPI-SC058F72F90	FBN1_a5b1 complex	simple:P35555	complex:a5b1 complex	FBN1		TRUE	UNTRUE	UNTRUE	curated	TRUE	0.129	BC_IGHG1_PRDM1|EC_ESM1	BC_IGHG1_PRDM1	EC_ESM1	0.914	UNTRUE	BC_IGHG1_PRDM1	EC_ESM1
IMM	CPI-SS0F15C1AB3	NRP2_SEMA3F	simple:O60462	simple:Q13275	NRP2	SEMA3F	TRUE	TRUE	UNTRUE	curated	UNTRUE	0.137	BC_IGHG1_PRDM1|EC_ESM1	BC_IGHG1_PRDM1	EC_ESM1	0.519	UNTRUE	BC_IGHG1_PRDM1	EC_ESM1
IMM	CPI-SC0545E2502	COL5A2_a1b1 complex	simple:P05997	complex:a1b1 complex	COL5A2		TRUE	UNTRUE	UNTRUE	curated	TRUE	0.138	BC_IGHG1_PRDM1|EC_ESM1	BC_IGHG1_PRDM1	EC_ESM1	0.89	UNTRUE	BC_IGHG1_PRDM1	EC_ESM1
IMM	CPI-SC05992FDC8	COL5A1_a1b1 complex	simple:P20908	complex:a1b1 complex	COL5A1		TRUE	UNTRUE	UNTRUE	curated	TRUE	0.144	BC_IGHG1_PRDM1|EC_ESM1	BC_IGHG1_PRDM1	EC_ESM1	0.871	UNTRUE	BC_IGHG1_PRDM1	EC_ESM1
IMM	CPI-SS02770D68F	NOTCH2_JAG2	simple:Q04721	simple:Q9Y219	NOTCH2	JAG2	UNTRUE	TRUE	UNTRUE	curated	UNTRUE	0.171	BC_IGHG1_PRDM1|EC_ESM1	BC_IGHG1_PRDM1	EC_ESM1	0.363	UNTRUE	BC_IGHG1_PRDM1	EC_ESM1
IMM	CPI-SC0EEF3A379	LAMC1_a6b1 complex	simple:P11047	complex:a6b1 complex	LAMC1		TRUE	UNTRUE	UNTRUE	curated	TRUE	0.185	BC_IGHG1_PRDM1|EC_ESM1	BC_IGHG1_PRDM1	EC_ESM1	0.568	UNTRUE	BC_IGHG1_PRDM1	EC_ESM1
IMM	CPI-SS01A07768A	CD46_JAG1	simple:P15529	simple:P78504	CD46	JAG1	UNTRUE	TRUE	UNTRUE	curated	UNTRUE	0.203	BC_IGHG1_PRDM1|EC_ESM1	BC_IGHG1_PRDM1	EC_ESM1	0.369	UNTRUE	BC_IGHG1_PRDM1	EC_ESM1
IMM	CPI-SC0458F68A5	COL4A2_a1b1 complex	simple:P08572	complex:a1b1 complex	COL4A2		TRUE	UNTRUE	UNTRUE	curated	TRUE	0.21	BC_IGHG1_PRDM1|EC_ESM1	BC_IGHG1_PRDM1	EC_ESM1	0.817	UNTRUE	BC_IGHG1_PRDM1	EC_ESM1
IMM	CPI-SC0672FBD31	COL4A1_a1b1 complex	simple:P02462	complex:a1b1 complex	COL4A1		TRUE	UNTRUE	UNTRUE	curated	TRUE	0.215	BC_IGHG1_PRDM1|EC_ESM1	BC_IGHG1_PRDM1	EC_ESM1	0.831	UNTRUE	BC_IGHG1_PRDM1	EC_ESM1
IMM	CPI-SC0EA3FC100	COL18A1_a1b1 complex	simple:P39060	complex:a1b1 complex	COL18A1		TRUE	UNTRUE	UNTRUE	curated	TRUE	0.218	BC_IGHG1_PRDM1|EC_ESM1	BC_IGHG1_PRDM1	EC_ESM1	0.826	UNTRUE	BC_IGHG1_PRDM1	EC_ESM1
IMM	CPI-SS09808DEAE	CD74_APP	simple:P04233	simple:P05067	CD74	APP	UNTRUE	TRUE	UNTRUE	curated	UNTRUE	0.234	BC_IGHG1_PRDM1|EC_ESM1	BC_IGHG1_PRDM1	EC_ESM1	1.988	UNTRUE	BC_IGHG1_PRDM1	EC_ESM1
IMM	CPI-SC01F1F24AA	COL9A3_a2b1 complex	simple:Q14050	complex:a2b1 complex	COL9A3		TRUE	UNTRUE	UNTRUE	curated	TRUE	0.041	BC_IGHG1_PRDM1|EC_FBLN5	BC_IGHG1_PRDM1	EC_FBLN5	0.486	UNTRUE	BC_IGHG1_PRDM1	EC_FBLN5
IMM	CPI-SC01195CB48	TNC_a8b1 complex	simple:P24821	complex:a8b1 complex	TNC		TRUE	UNTRUE	UNTRUE	curated	TRUE	0.041	BC_IGHG1_PRDM1|EC_FBLN5	BC_IGHG1_PRDM1	EC_FBLN5	0.36	UNTRUE	BC_IGHG1_PRDM1	EC_FBLN5
IMM	CPI-SS08A819670	CD70_GPRC5B	simple:P32970	simple:Q9NZH0	CD70	GPRC5B	TRUE	UNTRUE	TRUE	InnateDB-All	UNTRUE	0.048	BC_IGHG1_PRDM1|EC_FBLN5	BC_IGHG1_PRDM1	EC_FBLN5	0.36	UNTRUE	BC_IGHG1_PRDM1	EC_FBLN5
IMM	CPI-SC056BF6CBB	TNC_a9b1 complex	simple:P24821	complex:a9b1 complex	TNC		TRUE	UNTRUE	UNTRUE	curated	TRUE	0.053	BC_IGHG1_PRDM1|EC_FBLN5	BC_IGHG1_PRDM1	EC_FBLN5	0.317	UNTRUE	BC_IGHG1_PRDM1	EC_FBLN5
IMM	CPI-SC0F778DC8E	COL9A3_a1b1 complex	simple:Q14050	complex:a1b1 complex	COL9A3		TRUE	UNTRUE	UNTRUE	curated	TRUE	0.062	BC_IGHG1_PRDM1|EC_FBLN5	BC_IGHG1_PRDM1	EC_FBLN5	0.438	UNTRUE	BC_IGHG1_PRDM1	EC_FBLN5
IMM	CPI-SS0EB5AEC83	SELL_CD34	simple:P14151	simple:P28906	SELL	CD34	UNTRUE	UNTRUE	UNTRUE	curated	UNTRUE	0.067	BC_IGHG1_PRDM1|EC_FBLN5	BC_IGHG1_PRDM1	EC_FBLN5	1.146	UNTRUE	BC_IGHG1_PRDM1	EC_FBLN5
IMM	CPI-SS06A0B20BD	FGFR2_EPHA4	simple:P21802	simple:P54764	FGFR2	EPHA4	TRUE	TRUE	TRUE	I2D,InnateDB-All	UNTRUE	0.067	BC_IGHG1_PRDM1|EC_FBLN5	BC_IGHG1_PRDM1	EC_FBLN5	0.266	UNTRUE	BC_IGHG1_PRDM1	EC_FBLN5
IMM	CPI-SC01E9FAC20	COL16A1_a2b1 complex	simple:Q07092	complex:a2b1 complex	COL16A1		TRUE	UNTRUE	UNTRUE	curated	TRUE	0.068	BC_IGHG1_PRDM1|EC_FBLN5	BC_IGHG1_PRDM1	EC_FBLN5	0.482	UNTRUE	BC_IGHG1_PRDM1	EC_FBLN5
IMM	CPI-SS0AFC7BACF	ADGRG5_FAM3C	simple:Q8IZF4	simple:Q92520	ADGRG5	FAM3C	TRUE	TRUE	UNTRUE	InnateDB-All	UNTRUE	0.069	BC_IGHG1_PRDM1|EC_FBLN5	BC_IGHG1_PRDM1	EC_FBLN5	0.364	UNTRUE	BC_IGHG1_PRDM1	EC_FBLN5
IMM	CPI-SC058845C44	COL8A1_a2b1 complex	simple:P27658	complex:a2b1 complex	COL8A1		TRUE	UNTRUE	UNTRUE	curated	TRUE	0.069	BC_IGHG1_PRDM1|EC_FBLN5	BC_IGHG1_PRDM1	EC_FBLN5	0.477	UNTRUE	BC_IGHG1_PRDM1	EC_FBLN5
IMM	CPI-SC0F300DE24	COL12A1_a2b1 complex	simple:Q99715	complex:a2b1 complex	COL12A1		TRUE	UNTRUE	UNTRUE	curated	TRUE	0.071	BC_IGHG1_PRDM1|EC_FBLN5	BC_IGHG1_PRDM1	EC_FBLN5	0.54	UNTRUE	BC_IGHG1_PRDM1	EC_FBLN5
IMM	CPI-SS027CDEA08	NOTCH2_DLL4	simple:Q04721	simple:Q9NR61	NOTCH2	DLL4	UNTRUE	TRUE	UNTRUE	curated	UNTRUE	0.072	BC_IGHG1_PRDM1|EC_FBLN5	BC_IGHG1_PRDM1	EC_FBLN5	0.359	UNTRUE	BC_IGHG1_PRDM1	EC_FBLN5
IMM	CPI-SC035134F18	COL5A1_a2b1 complex	simple:P20908	complex:a2b1 complex	COL5A1		TRUE	UNTRUE	UNTRUE	curated	TRUE	0.074	BC_IGHG1_PRDM1|EC_FBLN5	BC_IGHG1_PRDM1	EC_FBLN5	0.544	UNTRUE	BC_IGHG1_PRDM1	EC_FBLN5
IMM	CPI-SS044C72D0D	SEMA4A_PLXND1	simple:Q9H3S1	simple:Q9Y4D7	SEMA4A	PLXND1	UNTRUE	UNTRUE	TRUE	curated	UNTRUE	0.074	BC_IGHG1_PRDM1|EC_FBLN5	BC_IGHG1_PRDM1	EC_FBLN5	0.601	UNTRUE	BC_IGHG1_PRDM1	EC_FBLN5
IMM	CPI-SS073F3FAD5	WNT5A_ROR1	simple:P41221	simple:Q01973	WNT5A	ROR1	TRUE	UNTRUE	TRUE	IMEx	UNTRUE	0.075	BC_IGHG1_PRDM1|EC_FBLN5	BC_IGHG1_PRDM1	EC_FBLN5	0.267	UNTRUE	BC_IGHG1_PRDM1	EC_FBLN5
IMM	CPI-SS0659DBE72	EFNA4_EPHA4	simple:P52798	simple:P54764	EFNA4	EPHA4	TRUE	UNTRUE	TRUE	curated	UNTRUE	0.078	BC_IGHG1_PRDM1|EC_FBLN5	BC_IGHG1_PRDM1	EC_FBLN5	0.271	UNTRUE	BC_IGHG1_PRDM1	EC_FBLN5
IMM	CPI-SC092C3E4DF	FN1_a8b1 complex	simple:P02751	complex:a8b1 complex	FN1		TRUE	UNTRUE	UNTRUE	curated	TRUE	0.08	BC_IGHG1_PRDM1|EC_FBLN5	BC_IGHG1_PRDM1	EC_FBLN5	0.718	UNTRUE	BC_IGHG1_PRDM1	EC_FBLN5
IMM	CPI-SS0B9E8C0DE	EPHB2_EFNB2	simple:P29323	simple:P52799	EPHB2	EFNB2	UNTRUE	TRUE	TRUE	curated	UNTRUE	0.08	BC_IGHG1_PRDM1|EC_FBLN5	BC_IGHG1_PRDM1	EC_FBLN5	0.509	UNTRUE	BC_IGHG1_PRDM1	EC_FBLN5
IMM	CPI-SS0C4D54E39	NOTCH3_JAG2	simple:Q9UM47	simple:Q9Y219	NOTCH3	JAG2	UNTRUE	TRUE	UNTRUE	curated	UNTRUE	0.101	BC_IGHG1_PRDM1|EC_FBLN5	BC_IGHG1_PRDM1	EC_FBLN5	0.548	UNTRUE	BC_IGHG1_PRDM1	EC_FBLN5
IMM	CPI-SS0B9B3870A	VEGFA_FLT1	simple:P15692	simple:P17948	VEGFA	FLT1	TRUE	UNTRUE	TRUE	curated	UNTRUE	0.107	BC_IGHG1_PRDM1|EC_FBLN5	BC_IGHG1_PRDM1	EC_FBLN5	1.181	UNTRUE	BC_IGHG1_PRDM1	EC_FBLN5
IMM	CPI-SS0795802F6	CCL4_SLC7A1	simple:P13236	simple:P30825	CCL4	SLC7A1	TRUE	UNTRUE	TRUE	IMEx,IntAct	UNTRUE	0.112	BC_IGHG1_PRDM1|EC_FBLN5	BC_IGHG1_PRDM1	EC_FBLN5	0.424	UNTRUE	BC_IGHG1_PRDM1	EC_FBLN5
IMM	CPI-SS0C03F7CDC	VEGFA_KDR	simple:P15692	simple:P35968	VEGFA	KDR	TRUE	UNTRUE	TRUE	curated	UNTRUE	0.116	BC_IGHG1_PRDM1|EC_FBLN5	BC_IGHG1_PRDM1	EC_FBLN5	0.803	UNTRUE	BC_IGHG1_PRDM1	EC_FBLN5
IMM	CPI-SC058F72F90	FBN1_a5b1 complex	simple:P35555	complex:a5b1 complex	FBN1		TRUE	UNTRUE	UNTRUE	curated	TRUE	0.129	BC_IGHG1_PRDM1|EC_FBLN5	BC_IGHG1_PRDM1	EC_FBLN5	0.601	UNTRUE	BC_IGHG1_PRDM1	EC_FBLN5
IMM	CPI-SC07222A428	COL4A2_a2b1 complex	simple:P08572	complex:a2b1 complex	COL4A2		TRUE	UNTRUE	UNTRUE	curated	TRUE	0.131	BC_IGHG1_PRDM1|EC_FBLN5	BC_IGHG1_PRDM1	EC_FBLN5	0.49	UNTRUE	BC_IGHG1_PRDM1	EC_FBLN5
IMM	CPI-SC02392F4AF	COL4A1_a2b1 complex	simple:P02462	complex:a2b1 complex	COL4A1		TRUE	UNTRUE	UNTRUE	curated	TRUE	0.133	BC_IGHG1_PRDM1|EC_FBLN5	BC_IGHG1_PRDM1	EC_FBLN5	0.504	UNTRUE	BC_IGHG1_PRDM1	EC_FBLN5
IMM	CPI-SS0F15C1AB3	NRP2_SEMA3F	simple:O60462	simple:Q13275	NRP2	SEMA3F	TRUE	TRUE	UNTRUE	curated	UNTRUE	0.137	BC_IGHG1_PRDM1|EC_FBLN5	BC_IGHG1_PRDM1	EC_FBLN5	0.522	UNTRUE	BC_IGHG1_PRDM1	EC_FBLN5
IMM	CPI-SC04B0064C4	COL18A1_a2b1 complex	simple:P39060	complex:a2b1 complex	COL18A1		TRUE	UNTRUE	UNTRUE	curated	TRUE	0.144	BC_IGHG1_PRDM1|EC_FBLN5	BC_IGHG1_PRDM1	EC_FBLN5	0.499	UNTRUE	BC_IGHG1_PRDM1	EC_FBLN5
IMM	CPI-SC0E3784FFB	LAMC1_a2b1 complex	simple:P11047	complex:a2b1 complex	LAMC1		TRUE	UNTRUE	UNTRUE	curated	TRUE	0.155	BC_IGHG1_PRDM1|EC_FBLN5	BC_IGHG1_PRDM1	EC_FBLN5	0.482	UNTRUE	BC_IGHG1_PRDM1	EC_FBLN5
IMM	CPI-SS02770D68F	NOTCH2_JAG2	simple:Q04721	simple:Q9Y219	NOTCH2	JAG2	UNTRUE	TRUE	UNTRUE	curated	UNTRUE	0.171	BC_IGHG1_PRDM1|EC_FBLN5	BC_IGHG1_PRDM1	EC_FBLN5	0.636	UNTRUE	BC_IGHG1_PRDM1	EC_FBLN5
IMM	CPI-SC0EEF3A379	LAMC1_a6b1 complex	simple:P11047	complex:a6b1 complex	LAMC1		TRUE	UNTRUE	UNTRUE	curated	TRUE	0.185	BC_IGHG1_PRDM1|EC_FBLN5	BC_IGHG1_PRDM1	EC_FBLN5	0.978	UNTRUE	BC_IGHG1_PRDM1	EC_FBLN5
IMM	CPI-SS01A07768A	CD46_JAG1	simple:P15529	simple:P78504	CD46	JAG1	UNTRUE	TRUE	UNTRUE	curated	UNTRUE	0.203	BC_IGHG1_PRDM1|EC_FBLN5	BC_IGHG1_PRDM1	EC_FBLN5	0.814	UNTRUE	BC_IGHG1_PRDM1	EC_FBLN5
IMM	CPI-SS09808DEAE	CD74_APP	simple:P04233	simple:P05067	CD74	APP	UNTRUE	TRUE	UNTRUE	curated	UNTRUE	0.234	BC_IGHG1_PRDM1|EC_FBLN5	BC_IGHG1_PRDM1	EC_FBLN5	2.329	UNTRUE	BC_IGHG1_PRDM1	EC_FBLN5
IMM	CPI-SC01F1F24AA	COL9A3_a2b1 complex	simple:Q14050	complex:a2b1 complex	COL9A3		TRUE	UNTRUE	UNTRUE	curated	TRUE	0.041	BC_IGHG1_PRDM1|EC_PROX1	BC_IGHG1_PRDM1	EC_PROX1	0.264	UNTRUE	BC_IGHG1_PRDM1	EC_PROX1
IMM	CPI-SC056BF6CBB	TNC_a9b1 complex	simple:P24821	complex:a9b1 complex	TNC		TRUE	UNTRUE	UNTRUE	curated	TRUE	0.053	BC_IGHG1_PRDM1|EC_PROX1	BC_IGHG1_PRDM1	EC_PROX1	0.251	UNTRUE	BC_IGHG1_PRDM1	EC_PROX1
IMM	CPI-SS059CC19A3	CCR1_CCL14	simple:P32246	simple:Q16627	CCR1	CCL14	TRUE	TRUE	UNTRUE	curated	UNTRUE	0.055	BC_IGHG1_PRDM1|EC_PROX1	BC_IGHG1_PRDM1	EC_PROX1	0.272	UNTRUE	BC_IGHG1_PRDM1	EC_PROX1
IMM	CPI-SC01AB9BED7	SPP1_a9b1 complex	simple:P10451	complex:a9b1 complex	SPP1		TRUE	UNTRUE	UNTRUE	curated	TRUE	0.056	BC_IGHG1_PRDM1|EC_PROX1	BC_IGHG1_PRDM1	EC_PROX1	1.123	UNTRUE	BC_IGHG1_PRDM1	EC_PROX1
IMM	CPI-SS0EB5AEC83	SELL_CD34	simple:P14151	simple:P28906	SELL	CD34	UNTRUE	UNTRUE	UNTRUE	curated	UNTRUE	0.067	BC_IGHG1_PRDM1|EC_PROX1	BC_IGHG1_PRDM1	EC_PROX1	0.805	UNTRUE	BC_IGHG1_PRDM1	EC_PROX1
IMM	CPI-SS073F3FAD5	WNT5A_ROR1	simple:P41221	simple:Q01973	WNT5A	ROR1	TRUE	UNTRUE	TRUE	IMEx	UNTRUE	0.075	BC_IGHG1_PRDM1|EC_PROX1	BC_IGHG1_PRDM1	EC_PROX1	0.249	UNTRUE	BC_IGHG1_PRDM1	EC_PROX1
IMM	CPI-SS06F83AE58	CD44_SELE	simple:P16070	simple:P16581	CD44	SELE	UNTRUE	TRUE	UNTRUE	curated	UNTRUE	0.091	BC_IGHG1_PRDM1|EC_PROX1	BC_IGHG1_PRDM1	EC_PROX1	0.568	UNTRUE	BC_IGHG1_PRDM1	EC_PROX1
IMM	CPI-SS052BBD9F9	CXCL1_ACKR1	simple:P09341	simple:Q16570	CXCL1	ACKR1	TRUE	UNTRUE	TRUE	curated	UNTRUE	0.095	BC_IGHG1_PRDM1|EC_PROX1	BC_IGHG1_PRDM1	EC_PROX1	1.734	UNTRUE	BC_IGHG1_PRDM1	EC_PROX1
IMM	CPI-SS0C4D54E39	NOTCH3_JAG2	simple:Q9UM47	simple:Q9Y219	NOTCH3	JAG2	UNTRUE	TRUE	UNTRUE	curated	UNTRUE	0.101	BC_IGHG1_PRDM1|EC_PROX1	BC_IGHG1_PRDM1	EC_PROX1	0.413	UNTRUE	BC_IGHG1_PRDM1	EC_PROX1
IMM	CPI-SS0B9B3870A	VEGFA_FLT1	simple:P15692	simple:P17948	VEGFA	FLT1	TRUE	UNTRUE	TRUE	curated	UNTRUE	0.107	BC_IGHG1_PRDM1|EC_PROX1	BC_IGHG1_PRDM1	EC_PROX1	0.648	UNTRUE	BC_IGHG1_PRDM1	EC_PROX1
IMM	CPI-SS0795802F6	CCL4_SLC7A1	simple:P13236	simple:P30825	CCL4	SLC7A1	TRUE	UNTRUE	TRUE	IMEx,IntAct	UNTRUE	0.112	BC_IGHG1_PRDM1|EC_PROX1	BC_IGHG1_PRDM1	EC_PROX1	0.598	UNTRUE	BC_IGHG1_PRDM1	EC_PROX1
IMM	CPI-SS0C03F7CDC	VEGFA_KDR	simple:P15692	simple:P35968	VEGFA	KDR	TRUE	UNTRUE	TRUE	curated	UNTRUE	0.116	BC_IGHG1_PRDM1|EC_PROX1	BC_IGHG1_PRDM1	EC_PROX1	0.431	UNTRUE	BC_IGHG1_PRDM1	EC_PROX1
IMM	CPI-SS0DBFB8BEA	CCL2_ACKR1	simple:P13500	simple:Q16570	CCL2	ACKR1	TRUE	UNTRUE	TRUE	curated	UNTRUE	0.12	BC_IGHG1_PRDM1|EC_PROX1	BC_IGHG1_PRDM1	EC_PROX1	1.772	UNTRUE	BC_IGHG1_PRDM1	EC_PROX1
IMM	CPI-SS05B7D3407	CCL5_ACKR1	simple:P13501	simple:Q16570	CCL5	ACKR1	TRUE	UNTRUE	TRUE	curated	UNTRUE	0.124	BC_IGHG1_PRDM1|EC_PROX1	BC_IGHG1_PRDM1	EC_PROX1	1.788	UNTRUE	BC_IGHG1_PRDM1	EC_PROX1
IMM	CPI-SS085EE60B1	TGFB1_TGFBR3	simple:P01137	simple:Q03167	TGFB1	TGFBR3	TRUE	UNTRUE	TRUE	curated	UNTRUE	0.127	BC_IGHG1_PRDM1|EC_PROX1	BC_IGHG1_PRDM1	EC_PROX1	0.281	UNTRUE	BC_IGHG1_PRDM1	EC_PROX1
IMM	CPI-SC058F72F90	FBN1_a5b1 complex	simple:P35555	complex:a5b1 complex	FBN1		TRUE	UNTRUE	UNTRUE	curated	TRUE	0.129	BC_IGHG1_PRDM1|EC_PROX1	BC_IGHG1_PRDM1	EC_PROX1	0.956	UNTRUE	BC_IGHG1_PRDM1	EC_PROX1
IMM	CPI-SS0F15C1AB3	NRP2_SEMA3F	simple:O60462	simple:Q13275	NRP2	SEMA3F	TRUE	TRUE	UNTRUE	curated	UNTRUE	0.137	BC_IGHG1_PRDM1|EC_PROX1	BC_IGHG1_PRDM1	EC_PROX1	0.733	UNTRUE	BC_IGHG1_PRDM1	EC_PROX1
IMM	CPI-SS02770D68F	NOTCH2_JAG2	simple:Q04721	simple:Q9Y219	NOTCH2	JAG2	UNTRUE	TRUE	UNTRUE	curated	UNTRUE	0.171	BC_IGHG1_PRDM1|EC_PROX1	BC_IGHG1_PRDM1	EC_PROX1	0.501	UNTRUE	BC_IGHG1_PRDM1	EC_PROX1
IMM	CPI-SC0EEF3A379	LAMC1_a6b1 complex	simple:P11047	complex:a6b1 complex	LAMC1		TRUE	UNTRUE	UNTRUE	curated	TRUE	0.185	BC_IGHG1_PRDM1|EC_PROX1	BC_IGHG1_PRDM1	EC_PROX1	0.42	UNTRUE	BC_IGHG1_PRDM1	EC_PROX1
IMM	CPI-SS0907A7598	FGFR2_FGF9	simple:P21802	simple:P31371	FGFR2	FGF9	TRUE	TRUE	UNTRUE	I2D,InnateDB-All	UNTRUE	0.019	BC_IGHG1_PRDM1|FB_CALB2	BC_IGHG1_PRDM1	FB_CALB2	0.077	UNTRUE	BC_IGHG1_PRDM1	FB_CALB2
IMM	CPI-SS064C772FE	CCR10_CCL28	simple:P46092	simple:Q9NRJ3	CCR10	CCL28	TRUE	TRUE	UNTRUE	guidetopharmacology.org	UNTRUE	0.032	BC_IGHG1_PRDM1|FB_CALB2	BC_IGHG1_PRDM1	FB_CALB2	0.172	UNTRUE	BC_IGHG1_PRDM1	FB_CALB2
IMM	CPI-SS0BCCDFA7A	NAMPT_IL13RA2	simple:P43490	simple:Q14627	NAMPT	IL13RA2	TRUE	UNTRUE	TRUE	InnateDB-All	UNTRUE	0.035	BC_IGHG1_PRDM1|FB_CALB2	BC_IGHG1_PRDM1	FB_CALB2	0.08	UNTRUE	BC_IGHG1_PRDM1	FB_CALB2
IMM	CPI-SS0B6F0C894	DSG2_DSC3	simple:Q14126	simple:Q14574	DSG2	DSC3	UNTRUE	UNTRUE	UNTRUE	curated	UNTRUE	0.042	BC_IGHG1_PRDM1|FB_CALB2	BC_IGHG1_PRDM1	FB_CALB2	0.307	UNTRUE	BC_IGHG1_PRDM1	FB_CALB2
IMM	CPI-SS08A819670	CD70_GPRC5B	simple:P32970	simple:Q9NZH0	CD70	GPRC5B	TRUE	UNTRUE	TRUE	InnateDB-All	UNTRUE	0.048	BC_IGHG1_PRDM1|FB_CALB2	BC_IGHG1_PRDM1	FB_CALB2	0.233	UNTRUE	BC_IGHG1_PRDM1	FB_CALB2
IMM	CPI-SS07D56EB05	CMKLR1_RARRES2	simple:Q99788	simple:Q99969	CMKLR1	RARRES2	TRUE	TRUE	UNTRUE	guidetopharmacology.org	UNTRUE	0.051	BC_IGHG1_PRDM1|FB_CALB2	BC_IGHG1_PRDM1	FB_CALB2	1.54	UNTRUE	BC_IGHG1_PRDM1	FB_CALB2
IMM	CPI-SS0AFC7BACF	ADGRG5_FAM3C	simple:Q8IZF4	simple:Q92520	ADGRG5	FAM3C	TRUE	TRUE	UNTRUE	InnateDB-All	UNTRUE	0.069	BC_IGHG1_PRDM1|FB_CALB2	BC_IGHG1_PRDM1	FB_CALB2	0.485	UNTRUE	BC_IGHG1_PRDM1	FB_CALB2
IMM	CPI-SS0241A1F57	NRP2_SEMA3C	simple:O60462	simple:Q99985	NRP2	SEMA3C	TRUE	TRUE	UNTRUE	curated	UNTRUE	0.075	BC_IGHG1_PRDM1|FB_CALB2	BC_IGHG1_PRDM1	FB_CALB2	0.491	UNTRUE	BC_IGHG1_PRDM1	FB_CALB2
IMM	CPI-SS073F3FAD5	WNT5A_ROR1	simple:P41221	simple:Q01973	WNT5A	ROR1	TRUE	UNTRUE	TRUE	IMEx	UNTRUE	0.075	BC_IGHG1_PRDM1|FB_CALB2	BC_IGHG1_PRDM1	FB_CALB2	0.136	UNTRUE	BC_IGHG1_PRDM1	FB_CALB2
IMM	CPI-CS0E54FF657	BMPR1A_BMPR2_BMP4	complex:BMPR1A_BMPR2	simple:P12644		BMP4	TRUE	TRUE	UNTRUE	curated	UNTRUE	0.078	BC_IGHG1_PRDM1|FB_CALB2	BC_IGHG1_PRDM1	FB_CALB2	0.262	UNTRUE	BC_IGHG1_PRDM1	FB_CALB2
IMM	CPI-CS0BCDC40FC	BMR1A_AVR2B_BMP4	complex:BMR1A_AVR2B	simple:P12644		BMP4	TRUE	TRUE	UNTRUE	curated	UNTRUE	0.078	BC_IGHG1_PRDM1|FB_CALB2	BC_IGHG1_PRDM1	FB_CALB2	0.262	UNTRUE	BC_IGHG1_PRDM1	FB_CALB2
IMM	CPI-SS0FDAB7BA8	CXCL10_DPP4	simple:P02778	simple:P27487	CXCL10	DPP4	TRUE	UNTRUE	TRUE	curated	UNTRUE	0.084	BC_IGHG1_PRDM1|FB_CALB2	BC_IGHG1_PRDM1	FB_CALB2	0.428	UNTRUE	BC_IGHG1_PRDM1	FB_CALB2
IMM	CPI-SS0CDAC688B	CXCL2_DPP4	simple:P19875	simple:P27487	CXCL2	DPP4	TRUE	UNTRUE	TRUE	curated	UNTRUE	0.096	BC_IGHG1_PRDM1|FB_CALB2	BC_IGHG1_PRDM1	FB_CALB2	0.299	UNTRUE	BC_IGHG1_PRDM1	FB_CALB2
IMM	CPI-SS0CC738ABC	CXCL11_DPP4	simple:O14625	simple:P27487	CXCL11	DPP4	TRUE	UNTRUE	TRUE	curated	UNTRUE	0.106	BC_IGHG1_PRDM1|FB_CALB2	BC_IGHG1_PRDM1	FB_CALB2	0.342	UNTRUE	BC_IGHG1_PRDM1	FB_CALB2
IMM	CPI-SS034D36D2F	HLA-C_FAM3C	simple:HLAC	simple:Q92520	HLA-C	FAM3C	TRUE	TRUE	UNTRUE	InnateDB-All	UNTRUE	0.25	BC_IGHG1_PRDM1|FB_CALB2	BC_IGHG1_PRDM1	FB_CALB2	1.937	UNTRUE	BC_IGHG1_PRDM1	FB_CALB2
IMM	CPI-SC0517A327B	COL9A3_a10b1 complex	simple:Q14050	complex:a10b1 complex	COL9A3		TRUE	UNTRUE	UNTRUE	curated	TRUE	0.022	BC_IGHG1_PRDM1|FB_CFD	BC_IGHG1_PRDM1	FB_CFD	0.052	UNTRUE	BC_IGHG1_PRDM1	FB_CFD
IMM	CPI-SS0E2863F09	TNFRSF17_TNFSF13B	simple:Q02223	simple:Q9Y275	TNFRSF17	TNFSF13B	TRUE	TRUE	UNTRUE	curated	UNTRUE	0.029	BC_IGHG1_PRDM1|FB_CFD	BC_IGHG1_PRDM1	FB_CFD	0.46	UNTRUE	BC_IGHG1_PRDM1	FB_CFD
IMM	CPI-CS0C99F8D96	BMR1A_AVR2B_BMP7	complex:BMR1A_AVR2B	simple:P18075		BMP7	TRUE	TRUE	UNTRUE	curated	UNTRUE	0.035	BC_IGHG1_PRDM1|FB_CFD	BC_IGHG1_PRDM1	FB_CFD	0.054	UNTRUE	BC_IGHG1_PRDM1	FB_CFD
IMM	CPI-CS05EAF93CC	BMPR1A_BMPR2_BMP7	complex:BMPR1A_BMPR2	simple:P18075		BMP7	TRUE	TRUE	UNTRUE	curated	UNTRUE	0.035	BC_IGHG1_PRDM1|FB_CFD	BC_IGHG1_PRDM1	FB_CFD	0.054	UNTRUE	BC_IGHG1_PRDM1	FB_CFD
IMM	CPI-SS0B6F0C894	DSG2_DSC3	simple:Q14126	simple:Q14574	DSG2	DSC3	UNTRUE	UNTRUE	UNTRUE	curated	UNTRUE	0.042	BC_IGHG1_PRDM1|FB_CFD	BC_IGHG1_PRDM1	FB_CFD	0.133	UNTRUE	BC_IGHG1_PRDM1	FB_CFD
IMM	CPI-SS08A819670	CD70_GPRC5B	simple:P32970	simple:Q9NZH0	CD70	GPRC5B	TRUE	UNTRUE	TRUE	InnateDB-All	UNTRUE	0.048	BC_IGHG1_PRDM1|FB_CFD	BC_IGHG1_PRDM1	FB_CFD	0.211	UNTRUE	BC_IGHG1_PRDM1	FB_CFD
IMM	CPI-SS07D56EB05	CMKLR1_RARRES2	simple:Q99788	simple:Q99969	CMKLR1	RARRES2	TRUE	TRUE	UNTRUE	guidetopharmacology.org	UNTRUE	0.051	BC_IGHG1_PRDM1|FB_CFD	BC_IGHG1_PRDM1	FB_CFD	1.663	UNTRUE	BC_IGHG1_PRDM1	FB_CFD
IMM	CPI-CS0AB9C7139	IL7 receptor_IL7	complex:IL7 receptor	simple:P13232		IL7	TRUE	TRUE	UNTRUE	curated	UNTRUE	0.054	BC_IGHG1_PRDM1|FB_CFD	BC_IGHG1_PRDM1	FB_CFD	0.287	UNTRUE	BC_IGHG1_PRDM1	FB_CFD
IMM	CPI-SC0F778DC8E	COL9A3_a1b1 complex	simple:Q14050	complex:a1b1 complex	COL9A3		TRUE	UNTRUE	UNTRUE	curated	TRUE	0.062	BC_IGHG1_PRDM1|FB_CFD	BC_IGHG1_PRDM1	FB_CFD	0.233	UNTRUE	BC_IGHG1_PRDM1	FB_CFD
IMM	CPI-SS0586F2596	EPHB2_EFNA5	simple:P29323	simple:P52803	EPHB2	EFNA5	UNTRUE	TRUE	UNTRUE	curated	UNTRUE	0.063	BC_IGHG1_PRDM1|FB_CFD	BC_IGHG1_PRDM1	FB_CFD	0.196	UNTRUE	BC_IGHG1_PRDM1	FB_CFD
IMM	CPI-SS0AFC7BACF	ADGRG5_FAM3C	simple:Q8IZF4	simple:Q92520	ADGRG5	FAM3C	TRUE	TRUE	UNTRUE	InnateDB-All	UNTRUE	0.069	BC_IGHG1_PRDM1|FB_CFD	BC_IGHG1_PRDM1	FB_CFD	0.564	UNTRUE	BC_IGHG1_PRDM1	FB_CFD
IMM	CPI-CS0E54FF657	BMPR1A_BMPR2_BMP4	complex:BMPR1A_BMPR2	simple:P12644		BMP4	TRUE	TRUE	UNTRUE	curated	UNTRUE	0.078	BC_IGHG1_PRDM1|FB_CFD	BC_IGHG1_PRDM1	FB_CFD	0.202	UNTRUE	BC_IGHG1_PRDM1	FB_CFD
IMM	CPI-CS0BCDC40FC	BMR1A_AVR2B_BMP4	complex:BMR1A_AVR2B	simple:P12644		BMP4	TRUE	TRUE	UNTRUE	curated	UNTRUE	0.078	BC_IGHG1_PRDM1|FB_CFD	BC_IGHG1_PRDM1	FB_CFD	0.202	UNTRUE	BC_IGHG1_PRDM1	FB_CFD
IMM	CPI-SS0889E281D	CADM1_CADM1	simple:Q9BY67	simple:Q9BY67	CADM1	CADM1	UNTRUE	UNTRUE	UNTRUE	curated	UNTRUE	0.088	BC_IGHG1_PRDM1|FB_CFD	BC_IGHG1_PRDM1	FB_CFD	0.314	UNTRUE	BC_IGHG1_PRDM1	FB_CFD
IMM	CPI-SC058F72F90	FBN1_a5b1 complex	simple:P35555	complex:a5b1 complex	FBN1		TRUE	UNTRUE	UNTRUE	curated	TRUE	0.129	BC_IGHG1_PRDM1|FB_CFD	BC_IGHG1_PRDM1	FB_CFD	0.301	UNTRUE	BC_IGHG1_PRDM1	FB_CFD
IMM	CPI-SS02EF3E1BA	TNFSF12_TNFRSF12A	simple:O43508	simple:Q9NP84	TNFSF12	TNFRSF12A	TRUE	UNTRUE	TRUE	curated	UNTRUE	0.13	BC_IGHG1_PRDM1|FB_CFD	BC_IGHG1_PRDM1	FB_CFD	0.832	UNTRUE	BC_IGHG1_PRDM1	FB_CFD
IMM	CPI-SS034D36D2F	HLA-C_FAM3C	simple:HLAC	simple:Q92520	HLA-C	FAM3C	TRUE	TRUE	UNTRUE	InnateDB-All	UNTRUE	0.25	BC_IGHG1_PRDM1|FB_CFD	BC_IGHG1_PRDM1	FB_CFD	2.016	UNTRUE	BC_IGHG1_PRDM1	FB_CFD
IMM	CPI-SC0B4BD965C	COL9A3_a11b1 complex	simple:Q14050	complex:a11b1 complex	COL9A3		TRUE	UNTRUE	UNTRUE	curated	TRUE	0.013	BC_IGHG1_PRDM1|FB_COL27A1	BC_IGHG1_PRDM1	FB_COL27A1	0.281	UNTRUE	BC_IGHG1_PRDM1	FB_COL27A1
IMM	CPI-SS0B2D5BA95	WNT5A_FZD1	simple:P41221	simple:Q9UP38	WNT5A	FZD1	TRUE	UNTRUE	TRUE	curated	UNTRUE	0.026	BC_IGHG1_PRDM1|FB_COL27A1	BC_IGHG1_PRDM1	FB_COL27A1	0.341	UNTRUE	BC_IGHG1_PRDM1	FB_COL27A1
IMM	CPI-SC0014D5A6E	COL16A1_a11b1 complex	simple:Q07092	complex:a11b1 complex	COL16A1		TRUE	UNTRUE	UNTRUE	curated	TRUE	0.028	BC_IGHG1_PRDM1|FB_COL27A1	BC_IGHG1_PRDM1	FB_COL27A1	0.278	UNTRUE	BC_IGHG1_PRDM1	FB_COL27A1
IMM	CPI-SS0E2863F09	TNFRSF17_TNFSF13B	simple:Q02223	simple:Q9Y275	TNFRSF17	TNFSF13B	TRUE	TRUE	UNTRUE	curated	UNTRUE	0.029	BC_IGHG1_PRDM1|FB_COL27A1	BC_IGHG1_PRDM1	FB_COL27A1	0.474	UNTRUE	BC_IGHG1_PRDM1	FB_COL27A1
IMM	CPI-SS0C56C483F	WNT5A_ANTXR1	simple:P41221	simple:Q9H6X2	WNT5A	ANTXR1	TRUE	UNTRUE	TRUE	InnateDB-All	UNTRUE	0.046	BC_IGHG1_PRDM1|FB_COL27A1	BC_IGHG1_PRDM1	FB_COL27A1	0.644	UNTRUE	BC_IGHG1_PRDM1	FB_COL27A1
IMM	CPI-SS0E7CBFD03	WNT5A_ROR2	simple:P41221	simple:Q01974	WNT5A	ROR2	TRUE	UNTRUE	TRUE	I2D	UNTRUE	0.049	BC_IGHG1_PRDM1|FB_COL27A1	BC_IGHG1_PRDM1	FB_COL27A1	0.185	UNTRUE	BC_IGHG1_PRDM1	FB_COL27A1
IMM	CPI-SS07D56EB05	CMKLR1_RARRES2	simple:Q99788	simple:Q99969	CMKLR1	RARRES2	TRUE	TRUE	UNTRUE	guidetopharmacology.org	UNTRUE	0.051	BC_IGHG1_PRDM1|FB_COL27A1	BC_IGHG1_PRDM1	FB_COL27A1	1.526	UNTRUE	BC_IGHG1_PRDM1	FB_COL27A1
IMM	CPI-SC0F778DC8E	COL9A3_a1b1 complex	simple:Q14050	complex:a1b1 complex	COL9A3		TRUE	UNTRUE	UNTRUE	curated	TRUE	0.062	BC_IGHG1_PRDM1|FB_COL27A1	BC_IGHG1_PRDM1	FB_COL27A1	0.244	UNTRUE	BC_IGHG1_PRDM1	FB_COL27A1
IMM	CPI-SS0AFC7BACF	ADGRG5_FAM3C	simple:Q8IZF4	simple:Q92520	ADGRG5	FAM3C	TRUE	TRUE	UNTRUE	InnateDB-All	UNTRUE	0.069	BC_IGHG1_PRDM1|FB_COL27A1	BC_IGHG1_PRDM1	FB_COL27A1	0.509	UNTRUE	BC_IGHG1_PRDM1	FB_COL27A1
IMM	CPI-CS0E54FF657	BMPR1A_BMPR2_BMP4	complex:BMPR1A_BMPR2	simple:P12644		BMP4	TRUE	TRUE	UNTRUE	curated	UNTRUE	0.078	BC_IGHG1_PRDM1|FB_COL27A1	BC_IGHG1_PRDM1	FB_COL27A1	0.179	UNTRUE	BC_IGHG1_PRDM1	FB_COL27A1
IMM	CPI-CS0BCDC40FC	BMR1A_AVR2B_BMP4	complex:BMR1A_AVR2B	simple:P12644		BMP4	TRUE	TRUE	UNTRUE	curated	UNTRUE	0.078	BC_IGHG1_PRDM1|FB_COL27A1	BC_IGHG1_PRDM1	FB_COL27A1	0.179	UNTRUE	BC_IGHG1_PRDM1	FB_COL27A1
IMM	CPI-SS0889E281D	CADM1_CADM1	simple:Q9BY67	simple:Q9BY67	CADM1	CADM1	UNTRUE	UNTRUE	UNTRUE	curated	UNTRUE	0.088	BC_IGHG1_PRDM1|FB_COL27A1	BC_IGHG1_PRDM1	FB_COL27A1	0.284	UNTRUE	BC_IGHG1_PRDM1	FB_COL27A1
IMM	CPI-SS02EF3E1BA	TNFSF12_TNFRSF12A	simple:O43508	simple:Q9NP84	TNFSF12	TNFRSF12A	TRUE	UNTRUE	TRUE	curated	UNTRUE	0.13	BC_IGHG1_PRDM1|FB_COL27A1	BC_IGHG1_PRDM1	FB_COL27A1	0.6	UNTRUE	BC_IGHG1_PRDM1	FB_COL27A1
IMM	CPI-SS034D36D2F	HLA-C_FAM3C	simple:HLAC	simple:Q92520	HLA-C	FAM3C	TRUE	TRUE	UNTRUE	InnateDB-All	UNTRUE	0.25	BC_IGHG1_PRDM1|FB_COL27A1	BC_IGHG1_PRDM1	FB_COL27A1	1.961	UNTRUE	BC_IGHG1_PRDM1	FB_COL27A1
IMM	CPI-SC0B4BD965C	COL9A3_a11b1 complex	simple:Q14050	complex:a11b1 complex	COL9A3		TRUE	UNTRUE	UNTRUE	curated	TRUE	0.013	BC_IGHG1_PRDM1|FB_COMP	BC_IGHG1_PRDM1	FB_COMP	0.341	UNTRUE	BC_IGHG1_PRDM1	FB_COMP
IMM	CPI-SS0415CC75D	MERTK_GAS6	simple:Q12866	simple:Q14393	MERTK	GAS6	TRUE	TRUE	UNTRUE	guidetopharmacology.org	UNTRUE	0.024	BC_IGHG1_PRDM1|FB_COMP	BC_IGHG1_PRDM1	FB_COMP	0.34	UNTRUE	BC_IGHG1_PRDM1	FB_COMP
IMM	CPI-SS0B2D5BA95	WNT5A_FZD1	simple:P41221	simple:Q9UP38	WNT5A	FZD1	TRUE	UNTRUE	TRUE	curated	UNTRUE	0.026	BC_IGHG1_PRDM1|FB_COMP	BC_IGHG1_PRDM1	FB_COMP	0.395	UNTRUE	BC_IGHG1_PRDM1	FB_COMP
IMM	CPI-SC0014D5A6E	COL16A1_a11b1 complex	simple:Q07092	complex:a11b1 complex	COL16A1		TRUE	UNTRUE	UNTRUE	curated	TRUE	0.028	BC_IGHG1_PRDM1|FB_COMP	BC_IGHG1_PRDM1	FB_COMP	0.337	UNTRUE	BC_IGHG1_PRDM1	FB_COMP
IMM	CPI-SS0E2863F09	TNFRSF17_TNFSF13B	simple:Q02223	simple:Q9Y275	TNFRSF17	TNFSF13B	TRUE	TRUE	UNTRUE	curated	UNTRUE	0.029	BC_IGHG1_PRDM1|FB_COMP	BC_IGHG1_PRDM1	FB_COMP	0.435	UNTRUE	BC_IGHG1_PRDM1	FB_COMP
IMM	CPI-SS0C56C483F	WNT5A_ANTXR1	simple:P41221	simple:Q9H6X2	WNT5A	ANTXR1	TRUE	UNTRUE	TRUE	InnateDB-All	UNTRUE	0.046	BC_IGHG1_PRDM1|FB_COMP	BC_IGHG1_PRDM1	FB_COMP	0.76	UNTRUE	BC_IGHG1_PRDM1	FB_COMP
IMM	CPI-SS0E7CBFD03	WNT5A_ROR2	simple:P41221	simple:Q01974	WNT5A	ROR2	TRUE	UNTRUE	TRUE	I2D	UNTRUE	0.049	BC_IGHG1_PRDM1|FB_COMP	BC_IGHG1_PRDM1	FB_COMP	0.185	UNTRUE	BC_IGHG1_PRDM1	FB_COMP
IMM	CPI-SS07D56EB05	CMKLR1_RARRES2	simple:Q99788	simple:Q99969	CMKLR1	RARRES2	TRUE	TRUE	UNTRUE	guidetopharmacology.org	UNTRUE	0.051	BC_IGHG1_PRDM1|FB_COMP	BC_IGHG1_PRDM1	FB_COMP	1.853	UNTRUE	BC_IGHG1_PRDM1	FB_COMP
IMM	CPI-SC0F778DC8E	COL9A3_a1b1 complex	simple:Q14050	complex:a1b1 complex	COL9A3		TRUE	UNTRUE	UNTRUE	curated	TRUE	0.062	BC_IGHG1_PRDM1|FB_COMP	BC_IGHG1_PRDM1	FB_COMP	0.147	UNTRUE	BC_IGHG1_PRDM1	FB_COMP
IMM	CPI-CS04CBDE052	IL10 receptor_IL10	complex:IL10 receptor	simple:P22301		IL10	TRUE	TRUE	UNTRUE	curated	UNTRUE	0.067	BC_IGHG1_PRDM1|FB_COMP	BC_IGHG1_PRDM1	FB_COMP	0.221	UNTRUE	BC_IGHG1_PRDM1	FB_COMP
IMM	CPI-SS0AFC7BACF	ADGRG5_FAM3C	simple:Q8IZF4	simple:Q92520	ADGRG5	FAM3C	TRUE	TRUE	UNTRUE	InnateDB-All	UNTRUE	0.069	BC_IGHG1_PRDM1|FB_COMP	BC_IGHG1_PRDM1	FB_COMP	0.512	UNTRUE	BC_IGHG1_PRDM1	FB_COMP
IMM	CPI-CS0E54FF657	BMPR1A_BMPR2_BMP4	complex:BMPR1A_BMPR2	simple:P12644		BMP4	TRUE	TRUE	UNTRUE	curated	UNTRUE	0.078	BC_IGHG1_PRDM1|FB_COMP	BC_IGHG1_PRDM1	FB_COMP	0.183	UNTRUE	BC_IGHG1_PRDM1	FB_COMP
IMM	CPI-CS0BCDC40FC	BMR1A_AVR2B_BMP4	complex:BMR1A_AVR2B	simple:P12644		BMP4	TRUE	TRUE	UNTRUE	curated	UNTRUE	0.078	BC_IGHG1_PRDM1|FB_COMP	BC_IGHG1_PRDM1	FB_COMP	0.183	UNTRUE	BC_IGHG1_PRDM1	FB_COMP
IMM	CPI-SS0889E281D	CADM1_CADM1	simple:Q9BY67	simple:Q9BY67	CADM1	CADM1	UNTRUE	UNTRUE	UNTRUE	curated	UNTRUE	0.088	BC_IGHG1_PRDM1|FB_COMP	BC_IGHG1_PRDM1	FB_COMP	0.302	UNTRUE	BC_IGHG1_PRDM1	FB_COMP
IMM	CPI-SS02EF3E1BA	TNFSF12_TNFRSF12A	simple:O43508	simple:Q9NP84	TNFSF12	TNFRSF12A	TRUE	UNTRUE	TRUE	curated	UNTRUE	0.13	BC_IGHG1_PRDM1|FB_COMP	BC_IGHG1_PRDM1	FB_COMP	0.565	UNTRUE	BC_IGHG1_PRDM1	FB_COMP
IMM	CPI-SS034D36D2F	HLA-C_FAM3C	simple:HLAC	simple:Q92520	HLA-C	FAM3C	TRUE	TRUE	UNTRUE	InnateDB-All	UNTRUE	0.25	BC_IGHG1_PRDM1|FB_COMP	BC_IGHG1_PRDM1	FB_COMP	1.964	UNTRUE	BC_IGHG1_PRDM1	FB_COMP
IMM	CPI-SC0A2FE9693	LAMC1_a7b1 complex	simple:P11047	complex:a7b1 complex	LAMC1		TRUE	UNTRUE	UNTRUE	curated	TRUE	0.037	BC_IGHG1_PRDM1|FB_MYH11	BC_IGHG1_PRDM1	FB_MYH11	0.554	UNTRUE	BC_IGHG1_PRDM1	FB_MYH11
IMM	CPI-SS059CC19A3	CCR1_CCL14	simple:P32246	simple:Q16627	CCR1	CCL14	TRUE	TRUE	UNTRUE	curated	UNTRUE	0.055	BC_IGHG1_PRDM1|FB_MYH11	BC_IGHG1_PRDM1	FB_MYH11	0.108	UNTRUE	BC_IGHG1_PRDM1	FB_MYH11
IMM	CPI-SC0F778DC8E	COL9A3_a1b1 complex	simple:Q14050	complex:a1b1 complex	COL9A3		TRUE	UNTRUE	UNTRUE	curated	TRUE	0.062	BC_IGHG1_PRDM1|FB_MYH11	BC_IGHG1_PRDM1	FB_MYH11	0.877	UNTRUE	BC_IGHG1_PRDM1	FB_MYH11
IMM	CPI-SS06A0B20BD	FGFR2_EPHA4	simple:P21802	simple:P54764	FGFR2	EPHA4	TRUE	TRUE	TRUE	I2D,InnateDB-All	UNTRUE	0.067	BC_IGHG1_PRDM1|FB_MYH11	BC_IGHG1_PRDM1	FB_MYH11	0.085	UNTRUE	BC_IGHG1_PRDM1	FB_MYH11
IMM	CPI-SS0889E281D	CADM1_CADM1	simple:Q9BY67	simple:Q9BY67	CADM1	CADM1	UNTRUE	UNTRUE	UNTRUE	curated	UNTRUE	0.088	BC_IGHG1_PRDM1|FB_MYH11	BC_IGHG1_PRDM1	FB_MYH11	0.312	UNTRUE	BC_IGHG1_PRDM1	FB_MYH11
IMM	CPI-SS098F416C1	FGFR2_XPR1	simple:P21802	simple:Q9UBH6	FGFR2	XPR1	TRUE	TRUE	TRUE	InnateDB-All	UNTRUE	0.094	BC_IGHG1_PRDM1|FB_MYH11	BC_IGHG1_PRDM1	FB_MYH11	0.18	UNTRUE	BC_IGHG1_PRDM1	FB_MYH11
IMM	CPI-CS0123BC66C	PlexinA1_complex2_SEMA6D	complex:PlexinA1_complex2	simple:Q8NFY4		SEMA6D	UNTRUE	TRUE	UNTRUE	curated	UNTRUE	0.101	BC_IGHG1_PRDM1|FB_MYH11	BC_IGHG1_PRDM1	FB_MYH11	0.231	UNTRUE	BC_IGHG1_PRDM1	FB_MYH11
IMM	CPI-SC053BBE2B1	COL16A1_a1b1 complex	simple:Q07092	complex:a1b1 complex	COL16A1		TRUE	UNTRUE	UNTRUE	curated	TRUE	0.102	BC_IGHG1_PRDM1|FB_MYH11	BC_IGHG1_PRDM1	FB_MYH11	0.873	UNTRUE	BC_IGHG1_PRDM1	FB_MYH11
IMM	CPI-SS0CB863B46	WNT5A_PTPRK	simple:P41221	simple:Q15262	WNT5A	PTPRK	TRUE	UNTRUE	TRUE	InnateDB-All	UNTRUE	0.107	BC_IGHG1_PRDM1|FB_MYH11	BC_IGHG1_PRDM1	FB_MYH11	0.267	UNTRUE	BC_IGHG1_PRDM1	FB_MYH11
IMM	CPI-SC02F06FF62	COL8A1_a1b1 complex	simple:P27658	complex:a1b1 complex	COL8A1		TRUE	UNTRUE	UNTRUE	curated	TRUE	0.113	BC_IGHG1_PRDM1|FB_MYH11	BC_IGHG1_PRDM1	FB_MYH11	0.868	UNTRUE	BC_IGHG1_PRDM1	FB_MYH11
IMM	CPI-SS0855C0353	NRP1_PGF	simple:O14786	simple:P49763	NRP1	PGF	TRUE	TRUE	UNTRUE	curated	UNTRUE	0.121	BC_IGHG1_PRDM1|FB_MYH11	BC_IGHG1_PRDM1	FB_MYH11	0.72	UNTRUE	BC_IGHG1_PRDM1	FB_MYH11
IMM	CPI-SS0D22A09AD	NRP2_PGF	simple:O60462	simple:P49763	NRP2	PGF	TRUE	TRUE	UNTRUE	curated	UNTRUE	0.124	BC_IGHG1_PRDM1|FB_MYH11	BC_IGHG1_PRDM1	FB_MYH11	0.741	UNTRUE	BC_IGHG1_PRDM1	FB_MYH11
IMM	CPI-SC004A436C5	COL12A1_a1b1 complex	simple:Q99715	complex:a1b1 complex	COL12A1		TRUE	UNTRUE	UNTRUE	curated	TRUE	0.125	BC_IGHG1_PRDM1|FB_MYH11	BC_IGHG1_PRDM1	FB_MYH11	0.931	UNTRUE	BC_IGHG1_PRDM1	FB_MYH11
IMM	CPI-SC02AE206BE	COL6A3_a1b1 complex	simple:P12111	complex:a1b1 complex	COL6A3		TRUE	UNTRUE	UNTRUE	curated	TRUE	0.129	BC_IGHG1_PRDM1|FB_MYH11	BC_IGHG1_PRDM1	FB_MYH11	0.957	UNTRUE	BC_IGHG1_PRDM1	FB_MYH11
IMM	CPI-SS04F3A1E5C	COPA_SORT1	simple:P53621	simple:Q99523	COPA	SORT1	TRUE	UNTRUE	TRUE	IMEx,InnateDB-All,IntAct,MatrixDB	UNTRUE	0.131	BC_IGHG1_PRDM1|FB_MYH11	BC_IGHG1_PRDM1	FB_MYH11	0.444	UNTRUE	BC_IGHG1_PRDM1	FB_MYH11
IMM	CPI-SC0545E2502	COL5A2_a1b1 complex	simple:P05997	complex:a1b1 complex	COL5A2		TRUE	UNTRUE	UNTRUE	curated	TRUE	0.138	BC_IGHG1_PRDM1|FB_MYH11	BC_IGHG1_PRDM1	FB_MYH11	0.955	UNTRUE	BC_IGHG1_PRDM1	FB_MYH11
IMM	CPI-SC05992FDC8	COL5A1_a1b1 complex	simple:P20908	complex:a1b1 complex	COL5A1		TRUE	UNTRUE	UNTRUE	curated	TRUE	0.144	BC_IGHG1_PRDM1|FB_MYH11	BC_IGHG1_PRDM1	FB_MYH11	0.935	UNTRUE	BC_IGHG1_PRDM1	FB_MYH11
IMM	CPI-SS01A07768A	CD46_JAG1	simple:P15529	simple:P78504	CD46	JAG1	UNTRUE	TRUE	UNTRUE	curated	UNTRUE	0.203	BC_IGHG1_PRDM1|FB_MYH11	BC_IGHG1_PRDM1	FB_MYH11	0.753	UNTRUE	BC_IGHG1_PRDM1	FB_MYH11
IMM	CPI-SC0458F68A5	COL4A2_a1b1 complex	simple:P08572	complex:a1b1 complex	COL4A2		TRUE	UNTRUE	UNTRUE	curated	TRUE	0.21	BC_IGHG1_PRDM1|FB_MYH11	BC_IGHG1_PRDM1	FB_MYH11	0.882	UNTRUE	BC_IGHG1_PRDM1	FB_MYH11
IMM	CPI-SC0672FBD31	COL4A1_a1b1 complex	simple:P02462	complex:a1b1 complex	COL4A1		TRUE	UNTRUE	UNTRUE	curated	TRUE	0.215	BC_IGHG1_PRDM1|FB_MYH11	BC_IGHG1_PRDM1	FB_MYH11	0.896	UNTRUE	BC_IGHG1_PRDM1	FB_MYH11
IMM	CPI-SC0EA3FC100	COL18A1_a1b1 complex	simple:P39060	complex:a1b1 complex	COL18A1		TRUE	UNTRUE	UNTRUE	curated	TRUE	0.218	BC_IGHG1_PRDM1|FB_MYH11	BC_IGHG1_PRDM1	FB_MYH11	0.89	UNTRUE	BC_IGHG1_PRDM1	FB_MYH11
IMM	CPI-SS0C56C483F	WNT5A_ANTXR1	simple:P41221	simple:Q9H6X2	WNT5A	ANTXR1	TRUE	UNTRUE	TRUE	InnateDB-All	UNTRUE	0.046	BC_IGHG1_PRDM1|FB_RGS5	BC_IGHG1_PRDM1	FB_RGS5	0.36	UNTRUE	BC_IGHG1_PRDM1	FB_RGS5
IMM	CPI-SC0F778DC8E	COL9A3_a1b1 complex	simple:Q14050	complex:a1b1 complex	COL9A3		TRUE	UNTRUE	UNTRUE	curated	TRUE	0.062	BC_IGHG1_PRDM1|FB_RGS5	BC_IGHG1_PRDM1	FB_RGS5	0.971	UNTRUE	BC_IGHG1_PRDM1	FB_RGS5
IMM	CPI-SS0AFC7BACF	ADGRG5_FAM3C	simple:Q8IZF4	simple:Q92520	ADGRG5	FAM3C	TRUE	TRUE	UNTRUE	InnateDB-All	UNTRUE	0.069	BC_IGHG1_PRDM1|FB_RGS5	BC_IGHG1_PRDM1	FB_RGS5	0.311	UNTRUE	BC_IGHG1_PRDM1	FB_RGS5
IMM	CPI-SS0889E281D	CADM1_CADM1	simple:Q9BY67	simple:Q9BY67	CADM1	CADM1	UNTRUE	UNTRUE	UNTRUE	curated	UNTRUE	0.088	BC_IGHG1_PRDM1|FB_RGS5	BC_IGHG1_PRDM1	FB_RGS5	0.314	UNTRUE	BC_IGHG1_PRDM1	FB_RGS5
IMM	CPI-CS0123BC66C	PlexinA1_complex2_SEMA6D	complex:PlexinA1_complex2	simple:Q8NFY4		SEMA6D	UNTRUE	TRUE	UNTRUE	curated	UNTRUE	0.101	BC_IGHG1_PRDM1|FB_RGS5	BC_IGHG1_PRDM1	FB_RGS5	0.168	UNTRUE	BC_IGHG1_PRDM1	FB_RGS5
IMM	CPI-SC0F73E9099	COL1A1_a1b1 complex	simple:P02452	complex:a1b1 complex	COL1A1		TRUE	UNTRUE	UNTRUE	curated	TRUE	0.102	BC_IGHG1_PRDM1|FB_RGS5	BC_IGHG1_PRDM1	FB_RGS5	1.558	UNTRUE	BC_IGHG1_PRDM1	FB_RGS5
IMM	CPI-SC053BBE2B1	COL16A1_a1b1 complex	simple:Q07092	complex:a1b1 complex	COL16A1		TRUE	UNTRUE	UNTRUE	curated	TRUE	0.102	BC_IGHG1_PRDM1|FB_RGS5	BC_IGHG1_PRDM1	FB_RGS5	0.967	UNTRUE	BC_IGHG1_PRDM1	FB_RGS5
IMM	CPI-SC006E22794	COL1A2_a1b1 complex	simple:P08123	complex:a1b1 complex	COL1A2		TRUE	UNTRUE	UNTRUE	curated	TRUE	0.105	BC_IGHG1_PRDM1|FB_RGS5	BC_IGHG1_PRDM1	FB_RGS5	1.467	UNTRUE	BC_IGHG1_PRDM1	FB_RGS5
IMM	CPI-SS0CB863B46	WNT5A_PTPRK	simple:P41221	simple:Q15262	WNT5A	PTPRK	TRUE	UNTRUE	TRUE	InnateDB-All	UNTRUE	0.107	BC_IGHG1_PRDM1|FB_RGS5	BC_IGHG1_PRDM1	FB_RGS5	0.224	UNTRUE	BC_IGHG1_PRDM1	FB_RGS5
IMM	CPI-SC0BC63F8C0	COL3A1_a1b1 complex	simple:P02461	complex:a1b1 complex	COL3A1		TRUE	UNTRUE	UNTRUE	curated	TRUE	0.112	BC_IGHG1_PRDM1|FB_RGS5	BC_IGHG1_PRDM1	FB_RGS5	1.446	UNTRUE	BC_IGHG1_PRDM1	FB_RGS5
IMM	CPI-SC02F06FF62	COL8A1_a1b1 complex	simple:P27658	complex:a1b1 complex	COL8A1		TRUE	UNTRUE	UNTRUE	curated	TRUE	0.113	BC_IGHG1_PRDM1|FB_RGS5	BC_IGHG1_PRDM1	FB_RGS5	0.962	UNTRUE	BC_IGHG1_PRDM1	FB_RGS5
IMM	CPI-SS0855C0353	NRP1_PGF	simple:O14786	simple:P49763	NRP1	PGF	TRUE	TRUE	UNTRUE	curated	UNTRUE	0.121	BC_IGHG1_PRDM1|FB_RGS5	BC_IGHG1_PRDM1	FB_RGS5	0.34	UNTRUE	BC_IGHG1_PRDM1	FB_RGS5
IMM	CPI-SS0D22A09AD	NRP2_PGF	simple:O60462	simple:P49763	NRP2	PGF	TRUE	TRUE	UNTRUE	curated	UNTRUE	0.124	BC_IGHG1_PRDM1|FB_RGS5	BC_IGHG1_PRDM1	FB_RGS5	0.361	UNTRUE	BC_IGHG1_PRDM1	FB_RGS5
IMM	CPI-SC004A436C5	COL12A1_a1b1 complex	simple:Q99715	complex:a1b1 complex	COL12A1		TRUE	UNTRUE	UNTRUE	curated	TRUE	0.125	BC_IGHG1_PRDM1|FB_RGS5	BC_IGHG1_PRDM1	FB_RGS5	1.025	UNTRUE	BC_IGHG1_PRDM1	FB_RGS5
IMM	CPI-SC02AE206BE	COL6A3_a1b1 complex	simple:P12111	complex:a1b1 complex	COL6A3		TRUE	UNTRUE	UNTRUE	curated	TRUE	0.129	BC_IGHG1_PRDM1|FB_RGS5	BC_IGHG1_PRDM1	FB_RGS5	1.05	UNTRUE	BC_IGHG1_PRDM1	FB_RGS5
IMM	CPI-SC09FDA4F45	COL6A1_a1b1 complex	simple:P12109	complex:a1b1 complex	COL6A1		TRUE	UNTRUE	UNTRUE	curated	TRUE	0.135	BC_IGHG1_PRDM1|FB_RGS5	BC_IGHG1_PRDM1	FB_RGS5	1.047	UNTRUE	BC_IGHG1_PRDM1	FB_RGS5
IMM	CPI-SC0545E2502	COL5A2_a1b1 complex	simple:P05997	complex:a1b1 complex	COL5A2		TRUE	UNTRUE	UNTRUE	curated	TRUE	0.138	BC_IGHG1_PRDM1|FB_RGS5	BC_IGHG1_PRDM1	FB_RGS5	1.048	UNTRUE	BC_IGHG1_PRDM1	FB_RGS5
IMM	CPI-SC05992FDC8	COL5A1_a1b1 complex	simple:P20908	complex:a1b1 complex	COL5A1		TRUE	UNTRUE	UNTRUE	curated	TRUE	0.144	BC_IGHG1_PRDM1|FB_RGS5	BC_IGHG1_PRDM1	FB_RGS5	1.029	UNTRUE	BC_IGHG1_PRDM1	FB_RGS5
IMM	CPI-SC0F4BC2909	COL6A2_a1b1 complex	simple:P12110	complex:a1b1 complex	COL6A2		TRUE	UNTRUE	UNTRUE	curated	TRUE	0.163	BC_IGHG1_PRDM1|FB_RGS5	BC_IGHG1_PRDM1	FB_RGS5	1.049	UNTRUE	BC_IGHG1_PRDM1	FB_RGS5
IMM	CPI-SS01A07768A	CD46_JAG1	simple:P15529	simple:P78504	CD46	JAG1	UNTRUE	TRUE	UNTRUE	curated	UNTRUE	0.203	BC_IGHG1_PRDM1|FB_RGS5	BC_IGHG1_PRDM1	FB_RGS5	0.48	UNTRUE	BC_IGHG1_PRDM1	FB_RGS5
IMM	CPI-SC0458F68A5	COL4A2_a1b1 complex	simple:P08572	complex:a1b1 complex	COL4A2		TRUE	UNTRUE	UNTRUE	curated	TRUE	0.21	BC_IGHG1_PRDM1|FB_RGS5	BC_IGHG1_PRDM1	FB_RGS5	0.975	UNTRUE	BC_IGHG1_PRDM1	FB_RGS5
IMM	CPI-SC0672FBD31	COL4A1_a1b1 complex	simple:P02462	complex:a1b1 complex	COL4A1		TRUE	UNTRUE	UNTRUE	curated	TRUE	0.215	BC_IGHG1_PRDM1|FB_RGS5	BC_IGHG1_PRDM1	FB_RGS5	0.989	UNTRUE	BC_IGHG1_PRDM1	FB_RGS5
IMM	CPI-SC0EA3FC100	COL18A1_a1b1 complex	simple:P39060	complex:a1b1 complex	COL18A1		TRUE	UNTRUE	UNTRUE	curated	TRUE	0.218	BC_IGHG1_PRDM1|FB_RGS5	BC_IGHG1_PRDM1	FB_RGS5	0.984	UNTRUE	BC_IGHG1_PRDM1	FB_RGS5
IMM	CPI-SS0E2863F09	TNFRSF17_TNFSF13B	simple:Q02223	simple:Q9Y275	TNFRSF17	TNFSF13B	TRUE	TRUE	UNTRUE	curated	UNTRUE	0.029	BC_IGHG1_PRDM1|FB_SERPINE1	BC_IGHG1_PRDM1	FB_SERPINE1	0.548	UNTRUE	BC_IGHG1_PRDM1	FB_SERPINE1
IMM	CPI-CS0AA769F5B	PlexinA3_complex1_SEMA3A	complex:PlexinA3_complex1	simple:Q14563		SEMA3A	TRUE	TRUE	UNTRUE	curated	UNTRUE	0.046	BC_IGHG1_PRDM1|FB_SERPINE1	BC_IGHG1_PRDM1	FB_SERPINE1	0.155	UNTRUE	BC_IGHG1_PRDM1	FB_SERPINE1
IMM	CPI-SS08A819670	CD70_GPRC5B	simple:P32970	simple:Q9NZH0	CD70	GPRC5B	TRUE	UNTRUE	TRUE	InnateDB-All	UNTRUE	0.048	BC_IGHG1_PRDM1|FB_SERPINE1	BC_IGHG1_PRDM1	FB_SERPINE1	0.093	UNTRUE	BC_IGHG1_PRDM1	FB_SERPINE1
IMM	CPI-SS0E7CBFD03	WNT5A_ROR2	simple:P41221	simple:Q01974	WNT5A	ROR2	TRUE	UNTRUE	TRUE	I2D	UNTRUE	0.049	BC_IGHG1_PRDM1|FB_SERPINE1	BC_IGHG1_PRDM1	FB_SERPINE1	0.177	UNTRUE	BC_IGHG1_PRDM1	FB_SERPINE1
IMM	CPI-SS07D56EB05	CMKLR1_RARRES2	simple:Q99788	simple:Q99969	CMKLR1	RARRES2	TRUE	TRUE	UNTRUE	guidetopharmacology.org	UNTRUE	0.051	BC_IGHG1_PRDM1|FB_SERPINE1	BC_IGHG1_PRDM1	FB_SERPINE1	1.573	UNTRUE	BC_IGHG1_PRDM1	FB_SERPINE1
IMM	CPI-SS0586F2596	EPHB2_EFNA5	simple:P29323	simple:P52803	EPHB2	EFNA5	UNTRUE	TRUE	UNTRUE	curated	UNTRUE	0.063	BC_IGHG1_PRDM1|FB_SERPINE1	BC_IGHG1_PRDM1	FB_SERPINE1	0.242	UNTRUE	BC_IGHG1_PRDM1	FB_SERPINE1
IMM	CPI-CS04CBDE052	IL10 receptor_IL10	complex:IL10 receptor	simple:P22301		IL10	TRUE	TRUE	UNTRUE	curated	UNTRUE	0.067	BC_IGHG1_PRDM1|FB_SERPINE1	BC_IGHG1_PRDM1	FB_SERPINE1	0.325	UNTRUE	BC_IGHG1_PRDM1	FB_SERPINE1
IMM	CPI-CS063AE1C91	IL6 receptor_IL6	complex:IL6 receptor	simple:P05231		IL6	TRUE	TRUE	UNTRUE	curated	UNTRUE	0.067	BC_IGHG1_PRDM1|FB_SERPINE1	BC_IGHG1_PRDM1	FB_SERPINE1	0.122	UNTRUE	BC_IGHG1_PRDM1	FB_SERPINE1
IMM	CPI-SS0AFC7BACF	ADGRG5_FAM3C	simple:Q8IZF4	simple:Q92520	ADGRG5	FAM3C	TRUE	TRUE	UNTRUE	InnateDB-All	UNTRUE	0.069	BC_IGHG1_PRDM1|FB_SERPINE1	BC_IGHG1_PRDM1	FB_SERPINE1	0.529	UNTRUE	BC_IGHG1_PRDM1	FB_SERPINE1
IMM	CPI-SS0241A1F57	NRP2_SEMA3C	simple:O60462	simple:Q99985	NRP2	SEMA3C	TRUE	TRUE	UNTRUE	curated	UNTRUE	0.075	BC_IGHG1_PRDM1|FB_SERPINE1	BC_IGHG1_PRDM1	FB_SERPINE1	0.458	UNTRUE	BC_IGHG1_PRDM1	FB_SERPINE1
IMM	CPI-SS073F3FAD5	WNT5A_ROR1	simple:P41221	simple:Q01973	WNT5A	ROR1	TRUE	UNTRUE	TRUE	IMEx	UNTRUE	0.075	BC_IGHG1_PRDM1|FB_SERPINE1	BC_IGHG1_PRDM1	FB_SERPINE1	0.167	UNTRUE	BC_IGHG1_PRDM1	FB_SERPINE1
IMM	CPI-CS0E54FF657	BMPR1A_BMPR2_BMP4	complex:BMPR1A_BMPR2	simple:P12644		BMP4	TRUE	TRUE	UNTRUE	curated	UNTRUE	0.078	BC_IGHG1_PRDM1|FB_SERPINE1	BC_IGHG1_PRDM1	FB_SERPINE1	0.143	UNTRUE	BC_IGHG1_PRDM1	FB_SERPINE1
IMM	CPI-CS0BCDC40FC	BMR1A_AVR2B_BMP4	complex:BMR1A_AVR2B	simple:P12644		BMP4	TRUE	TRUE	UNTRUE	curated	UNTRUE	0.078	BC_IGHG1_PRDM1|FB_SERPINE1	BC_IGHG1_PRDM1	FB_SERPINE1	0.143	UNTRUE	BC_IGHG1_PRDM1	FB_SERPINE1
IMM	CPI-SS034D36D2F	HLA-C_FAM3C	simple:HLAC	simple:Q92520	HLA-C	FAM3C	TRUE	TRUE	UNTRUE	InnateDB-All	UNTRUE	0.25	BC_IGHG1_PRDM1|FB_SERPINE1	BC_IGHG1_PRDM1	FB_SERPINE1	1.98	UNTRUE	BC_IGHG1_PRDM1	FB_SERPINE1
IMM	CPI-SS0638E0E29	CCR10_CCL7	simple:P46092	simple:P80098	CCR10	CCL7	TRUE	TRUE	UNTRUE	I2D	UNTRUE	0.008	BC_IGHG1_PRDM1|M_CCL18	BC_IGHG1_PRDM1	M_CCL18	0.244	UNTRUE	BC_IGHG1_PRDM1	M_CCL18
IMM	CPI-SS09648FAA9	TNFRSF13C_TNFSF13B	simple:Q96RJ3	simple:Q9Y275	TNFRSF13C	TNFSF13B	TRUE	TRUE	UNTRUE	guidetopharmacology.org	UNTRUE	0.01	BC_IGHG1_PRDM1|M_CCL18	BC_IGHG1_PRDM1	M_CCL18	0.682	UNTRUE	BC_IGHG1_PRDM1	M_CCL18
IMM	CPI-SS0A2949959	ICAM3_CD209	simple:P32942	simple:Q9NNX6	ICAM3	CD209	TRUE	UNTRUE	TRUE	curated	UNTRUE	0.022	BC_IGHG1_PRDM1|M_CCL18	BC_IGHG1_PRDM1	M_CCL18	0.452	UNTRUE	BC_IGHG1_PRDM1	M_CCL18
IMM	CPI-SS041751A4D	CCR1_CCL18	simple:P32246	simple:P55774	CCR1	CCL18	TRUE	TRUE	UNTRUE	guidetopharmacology.org	UNTRUE	0.025	BC_IGHG1_PRDM1|M_CCL18	BC_IGHG1_PRDM1	M_CCL18	0.353	UNTRUE	BC_IGHG1_PRDM1	M_CCL18
IMM	CPI-SS0E2863F09	TNFRSF17_TNFSF13B	simple:Q02223	simple:Q9Y275	TNFRSF17	TNFSF13B	TRUE	TRUE	UNTRUE	curated	UNTRUE	0.029	BC_IGHG1_PRDM1|M_CCL18	BC_IGHG1_PRDM1	M_CCL18	0.997	UNTRUE	BC_IGHG1_PRDM1	M_CCL18
IMM	CPI-SS064C772FE	CCR10_CCL28	simple:P46092	simple:Q9NRJ3	CCR10	CCL28	TRUE	TRUE	UNTRUE	guidetopharmacology.org	UNTRUE	0.032	BC_IGHG1_PRDM1|M_CCL18	BC_IGHG1_PRDM1	M_CCL18	0.18	UNTRUE	BC_IGHG1_PRDM1	M_CCL18
IMM	CPI-SS0EAB03260	CD1D_LILRB2	simple:P15813	simple:Q8N423	CD1D	LILRB2	UNTRUE	UNTRUE	TRUE	curated	UNTRUE	0.037	BC_IGHG1_PRDM1|M_CCL18	BC_IGHG1_PRDM1	M_CCL18	0.205	UNTRUE	BC_IGHG1_PRDM1	M_CCL18
IMM	CPI-SS067BA9202	LAIR1_LILRB4	simple:Q6GTX8	simple:Q8NHJ6	LAIR1	LILRB4	UNTRUE	TRUE	TRUE	curated	UNTRUE	0.062	BC_IGHG1_PRDM1|M_CCL18	BC_IGHG1_PRDM1	M_CCL18	0.732	UNTRUE	BC_IGHG1_PRDM1	M_CCL18
IMM	CPI-SS00D9A0644	FGFR2_CD83	simple:P21802	simple:Q01151	FGFR2	CD83	TRUE	TRUE	TRUE	InnateDB-All	UNTRUE	0.063	BC_IGHG1_PRDM1|M_CCL18	BC_IGHG1_PRDM1	M_CCL18	0.145	UNTRUE	BC_IGHG1_PRDM1	M_CCL18
IMM	CPI-SS044C72D0D	SEMA4A_PLXND1	simple:Q9H3S1	simple:Q9Y4D7	SEMA4A	PLXND1	UNTRUE	UNTRUE	TRUE	curated	UNTRUE	0.074	BC_IGHG1_PRDM1|M_CCL18	BC_IGHG1_PRDM1	M_CCL18	0.504	UNTRUE	BC_IGHG1_PRDM1	M_CCL18
IMM	CPI-SS0889E281D	CADM1_CADM1	simple:Q9BY67	simple:Q9BY67	CADM1	CADM1	UNTRUE	UNTRUE	UNTRUE	curated	UNTRUE	0.088	BC_IGHG1_PRDM1|M_CCL18	BC_IGHG1_PRDM1	M_CCL18	0.32	UNTRUE	BC_IGHG1_PRDM1	M_CCL18
IMM	CPI-SS02A170A99	SPN_SIGLEC1	simple:P16150	simple:Q9BZZ2	SPN	SIGLEC1	TRUE	UNTRUE	UNTRUE	curated	UNTRUE	0.089	BC_IGHG1_PRDM1|M_CCL18	BC_IGHG1_PRDM1	M_CCL18	0.368	UNTRUE	BC_IGHG1_PRDM1	M_CCL18
IMM	CPI-SS0F3D40856	PGRMC2_CCL4L2	simple:O15173	simple:Q8NHW4	PGRMC2	CCL4L2	TRUE	TRUE	UNTRUE	IMEx,IntAct	UNTRUE	0.105	BC_IGHG1_PRDM1|M_CCL18	BC_IGHG1_PRDM1	M_CCL18	0.307	UNTRUE	BC_IGHG1_PRDM1	M_CCL18
IMM	CPI-SC063BC3DDE	ICAM2_aLb2 complex	simple:P13598	complex:aLb2 complex	ICAM2		UNTRUE	UNTRUE	UNTRUE	curated	TRUE	0.109	BC_IGHG1_PRDM1|M_CCL18	BC_IGHG1_PRDM1	M_CCL18	0.197	UNTRUE	BC_IGHG1_PRDM1	M_CCL18
IMM	CPI-SS0CCCF7C69	PLXNB1_SEMA4D	simple:O43157	simple:Q92854	PLXNB1	SEMA4D	TRUE	TRUE	TRUE	curated	UNTRUE	0.115	BC_IGHG1_PRDM1|M_CCL18	BC_IGHG1_PRDM1	M_CCL18	0.186	UNTRUE	BC_IGHG1_PRDM1	M_CCL18
IMM	CPI-SS0C4E86714	TNFRSF1B_GRN	simple:P20333	simple:P28799	TNFRSF1B	GRN	TRUE	TRUE	UNTRUE	IMEx,InnateDB-All,MINT	UNTRUE	0.116	BC_IGHG1_PRDM1|M_CCL18	BC_IGHG1_PRDM1	M_CCL18	1.069	UNTRUE	BC_IGHG1_PRDM1	M_CCL18
IMM	CPI-SC0329D5397	ICAM3_aLb2 complex	simple:P32942	complex:aLb2 complex	ICAM3		UNTRUE	UNTRUE	UNTRUE	curated	TRUE	0.121	BC_IGHG1_PRDM1|M_CCL18	BC_IGHG1_PRDM1	M_CCL18	0.479	UNTRUE	BC_IGHG1_PRDM1	M_CCL18
IMM	CPI-SS03133B4F2	TFRC_TNFSF13B	simple:P02786	simple:Q9Y275	TFRC	TNFSF13B	TRUE	TRUE	UNTRUE	IMEx,IntAct	UNTRUE	0.136	BC_IGHG1_PRDM1|M_CCL18	BC_IGHG1_PRDM1	M_CCL18	0.671	UNTRUE	BC_IGHG1_PRDM1	M_CCL18
IMM	CPI-SS080611C5B	ALOX5_ALOX5AP	simple:P09917	simple:P20292	ALOX5	ALOX5AP	UNTRUE	UNTRUE	UNTRUE	guidetopharmacology.org	UNTRUE	0.14	BC_IGHG1_PRDM1|M_CCL18	BC_IGHG1_PRDM1	M_CCL18	0.654	UNTRUE	BC_IGHG1_PRDM1	M_CCL18
IMM	CPI-SS0F00D756A	CD40_TNFSF13B	simple:P25942	simple:Q9Y275	CD40	TNFSF13B	TRUE	TRUE	UNTRUE	I2D,InnateDB	UNTRUE	0.17	BC_IGHG1_PRDM1|M_CCL18	BC_IGHG1_PRDM1	M_CCL18	0.763	UNTRUE	BC_IGHG1_PRDM1	M_CCL18
IMM	CPI-SS0E0DEA7D5	PECAM1_CD38	simple:P16284	simple:P28907	PECAM1	CD38	UNTRUE	TRUE	TRUE	curated	UNTRUE	0.222	BC_IGHG1_PRDM1|M_CCL18	BC_IGHG1_PRDM1	M_CCL18	0.421	UNTRUE	BC_IGHG1_PRDM1	M_CCL18
IMM	CPI-SS0638E0E29	CCR10_CCL7	simple:P46092	simple:P80098	CCR10	CCL7	TRUE	TRUE	UNTRUE	I2D	UNTRUE	0.008	BC_IGHG1_PRDM1|M_CCR2	BC_IGHG1_PRDM1	M_CCR2	0.22	UNTRUE	BC_IGHG1_PRDM1	M_CCR2
IMM	CPI-SS09648FAA9	TNFRSF13C_TNFSF13B	simple:Q96RJ3	simple:Q9Y275	TNFRSF13C	TNFSF13B	TRUE	TRUE	UNTRUE	guidetopharmacology.org	UNTRUE	0.01	BC_IGHG1_PRDM1|M_CCR2	BC_IGHG1_PRDM1	M_CCR2	0.574	UNTRUE	BC_IGHG1_PRDM1	M_CCR2
IMM	CPI-SS0E2863F09	TNFRSF17_TNFSF13B	simple:Q02223	simple:Q9Y275	TNFRSF17	TNFSF13B	TRUE	TRUE	UNTRUE	curated	UNTRUE	0.029	BC_IGHG1_PRDM1|M_CCR2	BC_IGHG1_PRDM1	M_CCR2	0.889	UNTRUE	BC_IGHG1_PRDM1	M_CCR2
IMM	CPI-SS0EAB03260	CD1D_LILRB2	simple:P15813	simple:Q8N423	CD1D	LILRB2	UNTRUE	UNTRUE	TRUE	curated	UNTRUE	0.037	BC_IGHG1_PRDM1|M_CCR2	BC_IGHG1_PRDM1	M_CCR2	0.238	UNTRUE	BC_IGHG1_PRDM1	M_CCR2
IMM	CPI-SS067BA9202	LAIR1_LILRB4	simple:Q6GTX8	simple:Q8NHJ6	LAIR1	LILRB4	UNTRUE	TRUE	TRUE	curated	UNTRUE	0.062	BC_IGHG1_PRDM1|M_CCR2	BC_IGHG1_PRDM1	M_CCR2	0.597	UNTRUE	BC_IGHG1_PRDM1	M_CCR2
IMM	CPI-SS00D9A0644	FGFR2_CD83	simple:P21802	simple:Q01151	FGFR2	CD83	TRUE	TRUE	TRUE	InnateDB-All	UNTRUE	0.063	BC_IGHG1_PRDM1|M_CCR2	BC_IGHG1_PRDM1	M_CCR2	0.158	UNTRUE	BC_IGHG1_PRDM1	M_CCR2
IMM	CPI-SS044C72D0D	SEMA4A_PLXND1	simple:Q9H3S1	simple:Q9Y4D7	SEMA4A	PLXND1	UNTRUE	UNTRUE	TRUE	curated	UNTRUE	0.074	BC_IGHG1_PRDM1|M_CCR2	BC_IGHG1_PRDM1	M_CCR2	0.563	UNTRUE	BC_IGHG1_PRDM1	M_CCR2
IMM	CPI-SS0889E281D	CADM1_CADM1	simple:Q9BY67	simple:Q9BY67	CADM1	CADM1	UNTRUE	UNTRUE	UNTRUE	curated	UNTRUE	0.088	BC_IGHG1_PRDM1|M_CCR2	BC_IGHG1_PRDM1	M_CCR2	0.29	UNTRUE	BC_IGHG1_PRDM1	M_CCR2
IMM	CPI-SS02A170A99	SPN_SIGLEC1	simple:P16150	simple:Q9BZZ2	SPN	SIGLEC1	TRUE	UNTRUE	UNTRUE	curated	UNTRUE	0.089	BC_IGHG1_PRDM1|M_CCR2	BC_IGHG1_PRDM1	M_CCR2	0.295	UNTRUE	BC_IGHG1_PRDM1	M_CCR2
IMM	CPI-SS0F3D40856	PGRMC2_CCL4L2	simple:O15173	simple:Q8NHW4	PGRMC2	CCL4L2	TRUE	TRUE	UNTRUE	IMEx,IntAct	UNTRUE	0.105	BC_IGHG1_PRDM1|M_CCR2	BC_IGHG1_PRDM1	M_CCR2	0.297	UNTRUE	BC_IGHG1_PRDM1	M_CCR2
IMM	CPI-SC063BC3DDE	ICAM2_aLb2 complex	simple:P13598	complex:aLb2 complex	ICAM2		UNTRUE	UNTRUE	UNTRUE	curated	TRUE	0.109	BC_IGHG1_PRDM1|M_CCR2	BC_IGHG1_PRDM1	M_CCR2	0.196	UNTRUE	BC_IGHG1_PRDM1	M_CCR2
IMM	CPI-SS0CCCF7C69	PLXNB1_SEMA4D	simple:O43157	simple:Q92854	PLXNB1	SEMA4D	TRUE	TRUE	TRUE	curated	UNTRUE	0.115	BC_IGHG1_PRDM1|M_CCR2	BC_IGHG1_PRDM1	M_CCR2	0.228	UNTRUE	BC_IGHG1_PRDM1	M_CCR2
IMM	CPI-SC0329D5397	ICAM3_aLb2 complex	simple:P32942	complex:aLb2 complex	ICAM3		UNTRUE	UNTRUE	UNTRUE	curated	TRUE	0.121	BC_IGHG1_PRDM1|M_CCR2	BC_IGHG1_PRDM1	M_CCR2	0.479	UNTRUE	BC_IGHG1_PRDM1	M_CCR2
IMM	CPI-SS03133B4F2	TFRC_TNFSF13B	simple:P02786	simple:Q9Y275	TFRC	TNFSF13B	TRUE	TRUE	UNTRUE	IMEx,IntAct	UNTRUE	0.136	BC_IGHG1_PRDM1|M_CCR2	BC_IGHG1_PRDM1	M_CCR2	0.562	UNTRUE	BC_IGHG1_PRDM1	M_CCR2
IMM	CPI-SS080611C5B	ALOX5_ALOX5AP	simple:P09917	simple:P20292	ALOX5	ALOX5AP	UNTRUE	UNTRUE	UNTRUE	guidetopharmacology.org	UNTRUE	0.14	BC_IGHG1_PRDM1|M_CCR2	BC_IGHG1_PRDM1	M_CCR2	0.805	UNTRUE	BC_IGHG1_PRDM1	M_CCR2
IMM	CPI-SS0F00D756A	CD40_TNFSF13B	simple:P25942	simple:Q9Y275	CD40	TNFSF13B	TRUE	TRUE	UNTRUE	I2D,InnateDB	UNTRUE	0.17	BC_IGHG1_PRDM1|M_CCR2	BC_IGHG1_PRDM1	M_CCR2	0.654	UNTRUE	BC_IGHG1_PRDM1	M_CCR2
IMM	CPI-SS0E0DEA7D5	PECAM1_CD38	simple:P16284	simple:P28907	PECAM1	CD38	UNTRUE	TRUE	TRUE	curated	UNTRUE	0.222	BC_IGHG1_PRDM1|M_CCR2	BC_IGHG1_PRDM1	M_CCR2	0.351	UNTRUE	BC_IGHG1_PRDM1	M_CCR2
IMM	CPI-SS09648FAA9	TNFRSF13C_TNFSF13B	simple:Q96RJ3	simple:Q9Y275	TNFRSF13C	TNFSF13B	TRUE	TRUE	UNTRUE	guidetopharmacology.org	UNTRUE	0.01	BC_IGHG1_PRDM1|M_CD14	BC_IGHG1_PRDM1	M_CD14	0.589	UNTRUE	BC_IGHG1_PRDM1	M_CD14
IMM	CPI-SS0E2863F09	TNFRSF17_TNFSF13B	simple:Q02223	simple:Q9Y275	TNFRSF17	TNFSF13B	TRUE	TRUE	UNTRUE	curated	UNTRUE	0.029	BC_IGHG1_PRDM1|M_CD14	BC_IGHG1_PRDM1	M_CD14	0.904	UNTRUE	BC_IGHG1_PRDM1	M_CD14
IMM	CPI-SS064C772FE	CCR10_CCL28	simple:P46092	simple:Q9NRJ3	CCR10	CCL28	TRUE	TRUE	UNTRUE	guidetopharmacology.org	UNTRUE	0.032	BC_IGHG1_PRDM1|M_CD14	BC_IGHG1_PRDM1	M_CD14	0.171	UNTRUE	BC_IGHG1_PRDM1	M_CD14
IMM	CPI-SS0EAB03260	CD1D_LILRB2	simple:P15813	simple:Q8N423	CD1D	LILRB2	UNTRUE	UNTRUE	TRUE	curated	UNTRUE	0.037	BC_IGHG1_PRDM1|M_CD14	BC_IGHG1_PRDM1	M_CD14	0.198	UNTRUE	BC_IGHG1_PRDM1	M_CD14
IMM	CPI-SS0889E281D	CADM1_CADM1	simple:Q9BY67	simple:Q9BY67	CADM1	CADM1	UNTRUE	UNTRUE	UNTRUE	curated	UNTRUE	0.088	BC_IGHG1_PRDM1|M_CD14	BC_IGHG1_PRDM1	M_CD14	0.266	UNTRUE	BC_IGHG1_PRDM1	M_CD14
IMM	CPI-SC063BC3DDE	ICAM2_aLb2 complex	simple:P13598	complex:aLb2 complex	ICAM2		UNTRUE	UNTRUE	UNTRUE	curated	TRUE	0.109	BC_IGHG1_PRDM1|M_CD14	BC_IGHG1_PRDM1	M_CD14	0.194	UNTRUE	BC_IGHG1_PRDM1	M_CD14
IMM	CPI-SC0329D5397	ICAM3_aLb2 complex	simple:P32942	complex:aLb2 complex	ICAM3		UNTRUE	UNTRUE	UNTRUE	curated	TRUE	0.121	BC_IGHG1_PRDM1|M_CD14	BC_IGHG1_PRDM1	M_CD14	0.476	UNTRUE	BC_IGHG1_PRDM1	M_CD14
IMM	CPI-SS03133B4F2	TFRC_TNFSF13B	simple:P02786	simple:Q9Y275	TFRC	TNFSF13B	TRUE	TRUE	UNTRUE	IMEx,IntAct	UNTRUE	0.136	BC_IGHG1_PRDM1|M_CD14	BC_IGHG1_PRDM1	M_CD14	0.577	UNTRUE	BC_IGHG1_PRDM1	M_CD14
IMM	CPI-SS080611C5B	ALOX5_ALOX5AP	simple:P09917	simple:P20292	ALOX5	ALOX5AP	UNTRUE	UNTRUE	UNTRUE	guidetopharmacology.org	UNTRUE	0.14	BC_IGHG1_PRDM1|M_CD14	BC_IGHG1_PRDM1	M_CD14	0.983	UNTRUE	BC_IGHG1_PRDM1	M_CD14
IMM	CPI-SS0F00D756A	CD40_TNFSF13B	simple:P25942	simple:Q9Y275	CD40	TNFSF13B	TRUE	TRUE	UNTRUE	I2D,InnateDB	UNTRUE	0.17	BC_IGHG1_PRDM1|M_CD14	BC_IGHG1_PRDM1	M_CD14	0.67	UNTRUE	BC_IGHG1_PRDM1	M_CD14
IMM	CPI-SS0E0DEA7D5	PECAM1_CD38	simple:P16284	simple:P28907	PECAM1	CD38	UNTRUE	TRUE	TRUE	curated	UNTRUE	0.222	BC_IGHG1_PRDM1|M_CD14	BC_IGHG1_PRDM1	M_CD14	0.339	UNTRUE	BC_IGHG1_PRDM1	M_CD14
IMM	CPI-SS09648FAA9	TNFRSF13C_TNFSF13B	simple:Q96RJ3	simple:Q9Y275	TNFRSF13C	TNFSF13B	TRUE	TRUE	UNTRUE	guidetopharmacology.org	UNTRUE	0.01	BC_IGHG1_PRDM1|M_CPA3	BC_IGHG1_PRDM1	M_CPA3	0.548	UNTRUE	BC_IGHG1_PRDM1	M_CPA3
IMM	CPI-SS076BC3BA6	HLA-DPB1_NRG1	simple:HLADPB1	simple:Q02297	HLA-DPB1	NRG1	TRUE	TRUE	TRUE	InnateDB-All	UNTRUE	0.053	BC_IGHG1_PRDM1|M_CPA3	BC_IGHG1_PRDM1	M_CPA3	0.37	UNTRUE	BC_IGHG1_PRDM1	M_CPA3
IMM	CPI-SS0822AEF5F	PTPRC_MRC1	simple:P08575	simple:P22897	PTPRC	MRC1	UNTRUE	UNTRUE	TRUE	curated	UNTRUE	0.082	BC_IGHG1_PRDM1|M_CPA3	BC_IGHG1_PRDM1	M_CPA3	0.275	UNTRUE	BC_IGHG1_PRDM1	M_CPA3
IMM	CPI-SS0B2979A10	CCR10_CCL27	simple:P46092	simple:Q9Y4X3	CCR10	CCL27	TRUE	TRUE	UNTRUE	curated	UNTRUE	0.006	BC_IGHG1_PRDM1|M_MMP9	BC_IGHG1_PRDM1	M_MMP9	0.163	UNTRUE	BC_IGHG1_PRDM1	M_MMP9
IMM	CPI-SS09648FAA9	TNFRSF13C_TNFSF13B	simple:Q96RJ3	simple:Q9Y275	TNFRSF13C	TNFSF13B	TRUE	TRUE	UNTRUE	guidetopharmacology.org	UNTRUE	0.01	BC_IGHG1_PRDM1|M_MMP9	BC_IGHG1_PRDM1	M_MMP9	0.575	UNTRUE	BC_IGHG1_PRDM1	M_MMP9
IMM	CPI-SC0517A327B	COL9A3_a10b1 complex	simple:Q14050	complex:a10b1 complex	COL9A3		TRUE	UNTRUE	UNTRUE	curated	TRUE	0.022	BC_IGHG1_PRDM1|M_MMP9	BC_IGHG1_PRDM1	M_MMP9	0.045	UNTRUE	BC_IGHG1_PRDM1	M_MMP9
IMM	CPI-SS0A2949959	ICAM3_CD209	simple:P32942	simple:Q9NNX6	ICAM3	CD209	TRUE	UNTRUE	TRUE	curated	UNTRUE	0.022	BC_IGHG1_PRDM1|M_MMP9	BC_IGHG1_PRDM1	M_MMP9	0.474	UNTRUE	BC_IGHG1_PRDM1	M_MMP9
IMM	CPI-SS0E2863F09	TNFRSF17_TNFSF13B	simple:Q02223	simple:Q9Y275	TNFRSF17	TNFSF13B	TRUE	TRUE	UNTRUE	curated	UNTRUE	0.029	BC_IGHG1_PRDM1|M_MMP9	BC_IGHG1_PRDM1	M_MMP9	0.89	UNTRUE	BC_IGHG1_PRDM1	M_MMP9
IMM	CPI-SS064C772FE	CCR10_CCL28	simple:P46092	simple:Q9NRJ3	CCR10	CCL28	TRUE	TRUE	UNTRUE	guidetopharmacology.org	UNTRUE	0.032	BC_IGHG1_PRDM1|M_MMP9	BC_IGHG1_PRDM1	M_MMP9	0.164	UNTRUE	BC_IGHG1_PRDM1	M_MMP9
IMM	CPI-SS083B5EBAB	CXCL13_ACKR4	simple:O43927	simple:Q9NPB9	CXCL13	ACKR4	TRUE	UNTRUE	TRUE	curated	UNTRUE	0.039	BC_IGHG1_PRDM1|M_MMP9	BC_IGHG1_PRDM1	M_MMP9	0.232	UNTRUE	BC_IGHG1_PRDM1	M_MMP9
IMM	CPI-SC01F1F24AA	COL9A3_a2b1 complex	simple:Q14050	complex:a2b1 complex	COL9A3		TRUE	UNTRUE	UNTRUE	curated	TRUE	0.041	BC_IGHG1_PRDM1|M_MMP9	BC_IGHG1_PRDM1	M_MMP9	0.309	UNTRUE	BC_IGHG1_PRDM1	M_MMP9
IMM	CPI-SC0A58E6695	TNC_aVb3 complex	simple:P24821	complex:aVb3 complex	TNC		TRUE	UNTRUE	UNTRUE	curated	TRUE	0.042	BC_IGHG1_PRDM1|M_MMP9	BC_IGHG1_PRDM1	M_MMP9	0.14	UNTRUE	BC_IGHG1_PRDM1	M_MMP9
IMM	CPI-SC0E1037D03	VWF_aVb3 complex	simple:P04275	complex:aVb3 complex	VWF		TRUE	UNTRUE	UNTRUE	curated	TRUE	0.047	BC_IGHG1_PRDM1|M_MMP9	BC_IGHG1_PRDM1	M_MMP9	0.148	UNTRUE	BC_IGHG1_PRDM1	M_MMP9
IMM	CPI-CS0AB9C7139	IL7 receptor_IL7	complex:IL7 receptor	simple:P13232		IL7	TRUE	TRUE	UNTRUE	curated	UNTRUE	0.054	BC_IGHG1_PRDM1|M_MMP9	BC_IGHG1_PRDM1	M_MMP9	0.29	UNTRUE	BC_IGHG1_PRDM1	M_MMP9
IMM	CPI-SS067BA9202	LAIR1_LILRB4	simple:Q6GTX8	simple:Q8NHJ6	LAIR1	LILRB4	UNTRUE	TRUE	TRUE	curated	UNTRUE	0.062	BC_IGHG1_PRDM1|M_MMP9	BC_IGHG1_PRDM1	M_MMP9	0.761	UNTRUE	BC_IGHG1_PRDM1	M_MMP9
IMM	CPI-SC01E9FAC20	COL16A1_a2b1 complex	simple:Q07092	complex:a2b1 complex	COL16A1		TRUE	UNTRUE	UNTRUE	curated	TRUE	0.068	BC_IGHG1_PRDM1|M_MMP9	BC_IGHG1_PRDM1	M_MMP9	0.305	UNTRUE	BC_IGHG1_PRDM1	M_MMP9
IMM	CPI-SS0889E281D	CADM1_CADM1	simple:Q9BY67	simple:Q9BY67	CADM1	CADM1	UNTRUE	UNTRUE	UNTRUE	curated	UNTRUE	0.088	BC_IGHG1_PRDM1|M_MMP9	BC_IGHG1_PRDM1	M_MMP9	0.486	UNTRUE	BC_IGHG1_PRDM1	M_MMP9
IMM	CPI-SS02A170A99	SPN_SIGLEC1	simple:P16150	simple:Q9BZZ2	SPN	SIGLEC1	TRUE	UNTRUE	UNTRUE	curated	UNTRUE	0.089	BC_IGHG1_PRDM1|M_MMP9	BC_IGHG1_PRDM1	M_MMP9	0.323	UNTRUE	BC_IGHG1_PRDM1	M_MMP9
IMM	CPI-SS06F83AE58	CD44_SELE	simple:P16070	simple:P16581	CD44	SELE	UNTRUE	TRUE	UNTRUE	curated	UNTRUE	0.091	BC_IGHG1_PRDM1|M_MMP9	BC_IGHG1_PRDM1	M_MMP9	0.349	UNTRUE	BC_IGHG1_PRDM1	M_MMP9
IMM	CPI-SS098F416C1	FGFR2_XPR1	simple:P21802	simple:Q9UBH6	FGFR2	XPR1	TRUE	TRUE	TRUE	InnateDB-All	UNTRUE	0.094	BC_IGHG1_PRDM1|M_MMP9	BC_IGHG1_PRDM1	M_MMP9	0.235	UNTRUE	BC_IGHG1_PRDM1	M_MMP9
IMM	CPI-SS0CDAC688B	CXCL2_DPP4	simple:P19875	simple:P27487	CXCL2	DPP4	TRUE	UNTRUE	TRUE	curated	UNTRUE	0.096	BC_IGHG1_PRDM1|M_MMP9	BC_IGHG1_PRDM1	M_MMP9	0.375	UNTRUE	BC_IGHG1_PRDM1	M_MMP9
IMM	CPI-SS0CC738ABC	CXCL11_DPP4	simple:O14625	simple:P27487	CXCL11	DPP4	TRUE	UNTRUE	TRUE	curated	UNTRUE	0.106	BC_IGHG1_PRDM1|M_MMP9	BC_IGHG1_PRDM1	M_MMP9	0.418	UNTRUE	BC_IGHG1_PRDM1	M_MMP9
IMM	CPI-SS0CCCF7C69	PLXNB1_SEMA4D	simple:O43157	simple:Q92854	PLXNB1	SEMA4D	TRUE	TRUE	TRUE	curated	UNTRUE	0.115	BC_IGHG1_PRDM1|M_MMP9	BC_IGHG1_PRDM1	M_MMP9	0.236	UNTRUE	BC_IGHG1_PRDM1	M_MMP9
IMM	CPI-SS0C4E86714	TNFRSF1B_GRN	simple:P20333	simple:P28799	TNFRSF1B	GRN	TRUE	TRUE	UNTRUE	IMEx,InnateDB-All,MINT	UNTRUE	0.116	BC_IGHG1_PRDM1|M_MMP9	BC_IGHG1_PRDM1	M_MMP9	1.181	UNTRUE	BC_IGHG1_PRDM1	M_MMP9
IMM	CPI-SC058F72F90	FBN1_a5b1 complex	simple:P35555	complex:a5b1 complex	FBN1		TRUE	UNTRUE	UNTRUE	curated	TRUE	0.129	BC_IGHG1_PRDM1|M_MMP9	BC_IGHG1_PRDM1	M_MMP9	0.381	UNTRUE	BC_IGHG1_PRDM1	M_MMP9
IMM	CPI-SC0E3784FFB	LAMC1_a2b1 complex	simple:P11047	complex:a2b1 complex	LAMC1		TRUE	UNTRUE	UNTRUE	curated	TRUE	0.155	BC_IGHG1_PRDM1|M_MMP9	BC_IGHG1_PRDM1	M_MMP9	0.305	UNTRUE	BC_IGHG1_PRDM1	M_MMP9
IMM	CPI-SS061A7E099	CD55_ADGRE5	simple:P08174	simple:P48960	CD55	ADGRE5	TRUE	TRUE	TRUE	curated	UNTRUE	0.264	BC_IGHG1_PRDM1|M_MMP9	BC_IGHG1_PRDM1	M_MMP9	0.429	UNTRUE	BC_IGHG1_PRDM1	M_MMP9
IMM	CPI-CS0210859AB	GMCSFR_CSF2	complex:GMCSFR	simple:P04141		CSF2	TRUE	TRUE	UNTRUE	curated	UNTRUE	0.012	BC_IGHG1_PRDM1|NK_XCL1	BC_IGHG1_PRDM1	NK_XCL1	0.071	UNTRUE	BC_IGHG1_PRDM1	NK_XCL1
IMM	CPI-SS0E2863F09	TNFRSF17_TNFSF13B	simple:Q02223	simple:Q9Y275	TNFRSF17	TNFSF13B	TRUE	TRUE	UNTRUE	curated	UNTRUE	0.029	BC_IGHG1_PRDM1|NK_XCL1	BC_IGHG1_PRDM1	NK_XCL1	0.611	UNTRUE	BC_IGHG1_PRDM1	NK_XCL1
IMM	CPI-SS064C772FE	CCR10_CCL28	simple:P46092	simple:Q9NRJ3	CCR10	CCL28	TRUE	TRUE	UNTRUE	guidetopharmacology.org	UNTRUE	0.032	BC_IGHG1_PRDM1|NK_XCL1	BC_IGHG1_PRDM1	NK_XCL1	0.185	UNTRUE	BC_IGHG1_PRDM1	NK_XCL1
IMM	CPI-SS00ABEE10B	IGFL1_IGFLR1	simple:Q6UW32	simple:Q9H665	IGFL1	IGFLR1	TRUE	UNTRUE	TRUE	IMEx,InnateDB-All,UniProt	UNTRUE	0.044	BC_IGHG1_PRDM1|NK_XCL1	BC_IGHG1_PRDM1	NK_XCL1	0.152	UNTRUE	BC_IGHG1_PRDM1	NK_XCL1
IMM	CPI-SS03A0C857B	FAS_FASLG	simple:P25445	simple:P48023	FAS	FASLG	TRUE	TRUE	UNTRUE	curated	UNTRUE	0.056	BC_IGHG1_PRDM1|NK_XCL1	BC_IGHG1_PRDM1	NK_XCL1	0.359	UNTRUE	BC_IGHG1_PRDM1	NK_XCL1
IMM	CPI-SC0F778DC8E	COL9A3_a1b1 complex	simple:Q14050	complex:a1b1 complex	COL9A3		TRUE	UNTRUE	UNTRUE	curated	TRUE	0.062	BC_IGHG1_PRDM1|NK_XCL1	BC_IGHG1_PRDM1	NK_XCL1	0.307	UNTRUE	BC_IGHG1_PRDM1	NK_XCL1
IMM	CPI-SS0D4C221B8	ICAM1_AREG	simple:P05362	simple:P15514	ICAM1	AREG	TRUE	TRUE	UNTRUE	InnateDB-All	UNTRUE	0.064	BC_IGHG1_PRDM1|NK_XCL1	BC_IGHG1_PRDM1	NK_XCL1	0.443	UNTRUE	BC_IGHG1_PRDM1	NK_XCL1
IMM	CPI-SS03EF699C7	HLA-E_KLRC1	simple:P13747	simple:P26715	HLA-E	KLRC1	UNTRUE	UNTRUE	TRUE	curated	UNTRUE	0.084	BC_IGHG1_PRDM1|NK_XCL1	BC_IGHG1_PRDM1	NK_XCL1	1.476	UNTRUE	BC_IGHG1_PRDM1	NK_XCL1
IMM	CPI-SC063BC3DDE	ICAM2_aLb2 complex	simple:P13598	complex:aLb2 complex	ICAM2		UNTRUE	UNTRUE	UNTRUE	curated	TRUE	0.109	BC_IGHG1_PRDM1|NK_XCL1	BC_IGHG1_PRDM1	NK_XCL1	0.264	UNTRUE	BC_IGHG1_PRDM1	NK_XCL1
IMM	CPI-SS0CCCF7C69	PLXNB1_SEMA4D	simple:O43157	simple:Q92854	PLXNB1	SEMA4D	TRUE	TRUE	TRUE	curated	UNTRUE	0.115	BC_IGHG1_PRDM1|NK_XCL1	BC_IGHG1_PRDM1	NK_XCL1	0.351	UNTRUE	BC_IGHG1_PRDM1	NK_XCL1
IMM	CPI-SS09FAC4977	CXCL11_CXCR3	simple:O14625	simple:P49682	CXCL11	CXCR3	TRUE	UNTRUE	TRUE	curated	UNTRUE	0.118	BC_IGHG1_PRDM1|NK_XCL1	BC_IGHG1_PRDM1	NK_XCL1	0.278	UNTRUE	BC_IGHG1_PRDM1	NK_XCL1
IMM	CPI-SC0329D5397	ICAM3_aLb2 complex	simple:P32942	complex:aLb2 complex	ICAM3		UNTRUE	UNTRUE	UNTRUE	curated	TRUE	0.121	BC_IGHG1_PRDM1|NK_XCL1	BC_IGHG1_PRDM1	NK_XCL1	0.547	UNTRUE	BC_IGHG1_PRDM1	NK_XCL1
IMM	CPI-SS080611C5B	ALOX5_ALOX5AP	simple:P09917	simple:P20292	ALOX5	ALOX5AP	UNTRUE	UNTRUE	UNTRUE	guidetopharmacology.org	UNTRUE	0.14	BC_IGHG1_PRDM1|NK_XCL1	BC_IGHG1_PRDM1	NK_XCL1	0.929	UNTRUE	BC_IGHG1_PRDM1	NK_XCL1
IMM	CPI-SS09C4FCB90	ICAM1_SPN	simple:P05362	simple:P16150	ICAM1	SPN	UNTRUE	TRUE	UNTRUE	curated	UNTRUE	0.143	BC_IGHG1_PRDM1|NK_XCL1	BC_IGHG1_PRDM1	NK_XCL1	0.405	UNTRUE	BC_IGHG1_PRDM1	NK_XCL1
IMM	CPI-SS06CBC985C	LTBR_LTB	simple:P36941	simple:Q06643	LTBR	LTB	UNTRUE	TRUE	UNTRUE	curated	UNTRUE	0.151	BC_IGHG1_PRDM1|NK_XCL1	BC_IGHG1_PRDM1	NK_XCL1	0.896	UNTRUE	BC_IGHG1_PRDM1	NK_XCL1
IMM	CPI-SS0E0DEA7D5	PECAM1_CD38	simple:P16284	simple:P28907	PECAM1	CD38	UNTRUE	TRUE	TRUE	curated	UNTRUE	0.222	BC_IGHG1_PRDM1|NK_XCL1	BC_IGHG1_PRDM1	NK_XCL1	0.712	UNTRUE	BC_IGHG1_PRDM1	NK_XCL1
IMM	CPI-SS061A7E099	CD55_ADGRE5	simple:P08174	simple:P48960	CD55	ADGRE5	TRUE	TRUE	TRUE	curated	UNTRUE	0.264	BC_IGHG1_PRDM1|NK_XCL1	BC_IGHG1_PRDM1	NK_XCL1	0.444	UNTRUE	BC_IGHG1_PRDM1	NK_XCL1
IMM	CPI-SS0D4BF6CA3	CD27_CD70	simple:P26842	simple:P32970	CD27	CD70	TRUE	TRUE	UNTRUE	curated	UNTRUE	0.023	BC_IGHG1_PRDM1|TC_CD4_FOXP3	BC_IGHG1_PRDM1	TC_CD4_FOXP3	0.48	UNTRUE	BC_IGHG1_PRDM1	TC_CD4_FOXP3
IMM	CPI-SS081AD39D7	PECAM1_CD177	simple:P16284	simple:Q8N6Q3	PECAM1	CD177	UNTRUE	TRUE	UNTRUE	curated	UNTRUE	0.026	BC_IGHG1_PRDM1|TC_CD4_FOXP3	BC_IGHG1_PRDM1	TC_CD4_FOXP3	0.317	UNTRUE	BC_IGHG1_PRDM1	TC_CD4_FOXP3
IMM	CPI-SS0E2863F09	TNFRSF17_TNFSF13B	simple:Q02223	simple:Q9Y275	TNFRSF17	TNFSF13B	TRUE	TRUE	UNTRUE	curated	UNTRUE	0.029	BC_IGHG1_PRDM1|TC_CD4_FOXP3	BC_IGHG1_PRDM1	TC_CD4_FOXP3	0.581	UNTRUE	BC_IGHG1_PRDM1	TC_CD4_FOXP3
IMM	CPI-CS0AB9C7139	IL7 receptor_IL7	complex:IL7 receptor	simple:P13232		IL7	TRUE	TRUE	UNTRUE	curated	UNTRUE	0.054	BC_IGHG1_PRDM1|TC_CD4_FOXP3	BC_IGHG1_PRDM1	TC_CD4_FOXP3	0.331	UNTRUE	BC_IGHG1_PRDM1	TC_CD4_FOXP3
IMM	CPI-SS0EFE0B07A	CXCL12_CXCR3	simple:P48061	simple:P49682	CXCL12	CXCR3	TRUE	UNTRUE	TRUE	guidetopharmacology.org	UNTRUE	0.063	BC_IGHG1_PRDM1|TC_CD4_FOXP3	BC_IGHG1_PRDM1	TC_CD4_FOXP3	0.683	UNTRUE	BC_IGHG1_PRDM1	TC_CD4_FOXP3
IMM	CPI-CS04CBDE052	IL10 receptor_IL10	complex:IL10 receptor	simple:P22301		IL10	TRUE	TRUE	UNTRUE	curated	UNTRUE	0.067	BC_IGHG1_PRDM1|TC_CD4_FOXP3	BC_IGHG1_PRDM1	TC_CD4_FOXP3	0.347	UNTRUE	BC_IGHG1_PRDM1	TC_CD4_FOXP3
IMM	CPI-SS0889E281D	CADM1_CADM1	simple:Q9BY67	simple:Q9BY67	CADM1	CADM1	UNTRUE	UNTRUE	UNTRUE	curated	UNTRUE	0.088	BC_IGHG1_PRDM1|TC_CD4_FOXP3	BC_IGHG1_PRDM1	TC_CD4_FOXP3	0.364	UNTRUE	BC_IGHG1_PRDM1	TC_CD4_FOXP3
IMM	CPI-SS079DDF890	TNFSF12_TNFRSF25	simple:O43508	simple:Q93038	TNFSF12	TNFRSF25	TRUE	UNTRUE	TRUE	I2D	UNTRUE	0.094	BC_IGHG1_PRDM1|TC_CD4_FOXP3	BC_IGHG1_PRDM1	TC_CD4_FOXP3	0.229	UNTRUE	BC_IGHG1_PRDM1	TC_CD4_FOXP3
IMM	CPI-SS080683E15	CXCL10_CXCR3	simple:P02778	simple:P49682	CXCL10	CXCR3	TRUE	UNTRUE	TRUE	curated	UNTRUE	0.098	BC_IGHG1_PRDM1|TC_CD4_FOXP3	BC_IGHG1_PRDM1	TC_CD4_FOXP3	0.787	UNTRUE	BC_IGHG1_PRDM1	TC_CD4_FOXP3
IMM	CPI-SS087321EB5	SELL_SELPLG	simple:P14151	simple:Q14242	SELL	SELPLG	UNTRUE	UNTRUE	TRUE	curated	UNTRUE	0.106	BC_IGHG1_PRDM1|TC_CD4_FOXP3	BC_IGHG1_PRDM1	TC_CD4_FOXP3	0.542	UNTRUE	BC_IGHG1_PRDM1	TC_CD4_FOXP3
IMM	CPI-SC063BC3DDE	ICAM2_aLb2 complex	simple:P13598	complex:aLb2 complex	ICAM2		UNTRUE	UNTRUE	UNTRUE	curated	TRUE	0.109	BC_IGHG1_PRDM1|TC_CD4_FOXP3	BC_IGHG1_PRDM1	TC_CD4_FOXP3	0.298	UNTRUE	BC_IGHG1_PRDM1	TC_CD4_FOXP3
IMM	CPI-SC0BC542ACC	TNC_a4b1 complex	simple:P24821	complex:a4b1 complex	TNC		TRUE	UNTRUE	UNTRUE	curated	TRUE	0.114	BC_IGHG1_PRDM1|TC_CD4_FOXP3	BC_IGHG1_PRDM1	TC_CD4_FOXP3	0.287	UNTRUE	BC_IGHG1_PRDM1	TC_CD4_FOXP3
IMM	CPI-SS09FAC4977	CXCL11_CXCR3	simple:O14625	simple:P49682	CXCL11	CXCR3	TRUE	UNTRUE	TRUE	curated	UNTRUE	0.118	BC_IGHG1_PRDM1|TC_CD4_FOXP3	BC_IGHG1_PRDM1	TC_CD4_FOXP3	0.701	UNTRUE	BC_IGHG1_PRDM1	TC_CD4_FOXP3
IMM	CPI-SC0329D5397	ICAM3_aLb2 complex	simple:P32942	complex:aLb2 complex	ICAM3		UNTRUE	UNTRUE	UNTRUE	curated	TRUE	0.121	BC_IGHG1_PRDM1|TC_CD4_FOXP3	BC_IGHG1_PRDM1	TC_CD4_FOXP3	0.58	UNTRUE	BC_IGHG1_PRDM1	TC_CD4_FOXP3
IMM	CPI-SS06CBC985C	LTBR_LTB	simple:P36941	simple:Q06643	LTBR	LTB	UNTRUE	TRUE	UNTRUE	curated	UNTRUE	0.151	BC_IGHG1_PRDM1|TC_CD4_FOXP3	BC_IGHG1_PRDM1	TC_CD4_FOXP3	1.48	UNTRUE	BC_IGHG1_PRDM1	TC_CD4_FOXP3
IMM	CPI-SS00B1BEE64	CD2_CD58	simple:P06729	simple:P19256	CD2	CD58	UNTRUE	TRUE	UNTRUE	curated	UNTRUE	0.157	BC_IGHG1_PRDM1|TC_CD4_FOXP3	BC_IGHG1_PRDM1	TC_CD4_FOXP3	0.437	UNTRUE	BC_IGHG1_PRDM1	TC_CD4_FOXP3
IMM	CPI-SS02A0FF87F	FAM3C_CLEC2D	simple:Q92520	simple:Q9UHP7	FAM3C	CLEC2D	TRUE	UNTRUE	TRUE	IMEx,InnateDB-All,IntAct	UNTRUE	0.216	BC_IGHG1_PRDM1|TC_CD4_FOXP3	BC_IGHG1_PRDM1	TC_CD4_FOXP3	0.733	UNTRUE	BC_IGHG1_PRDM1	TC_CD4_FOXP3
IMM	CPI-SS0E0DEA7D5	PECAM1_CD38	simple:P16284	simple:P28907	PECAM1	CD38	UNTRUE	TRUE	TRUE	curated	UNTRUE	0.222	BC_IGHG1_PRDM1|TC_CD4_FOXP3	BC_IGHG1_PRDM1	TC_CD4_FOXP3	0.375	UNTRUE	BC_IGHG1_PRDM1	TC_CD4_FOXP3
IMM	CPI-SS09648FAA9	TNFRSF13C_TNFSF13B	simple:Q96RJ3	simple:Q9Y275	TNFRSF13C	TNFSF13B	TRUE	TRUE	UNTRUE	guidetopharmacology.org	UNTRUE	0.01	BC_IGHG1_PRDM1|TC_CD4_GZMA	BC_IGHG1_PRDM1	TC_CD4_GZMA	0.333	UNTRUE	BC_IGHG1_PRDM1	TC_CD4_GZMA
IMM	CPI-SS0D4BF6CA3	CD27_CD70	simple:P26842	simple:P32970	CD27	CD70	TRUE	TRUE	UNTRUE	curated	UNTRUE	0.023	BC_IGHG1_PRDM1|TC_CD4_GZMA	BC_IGHG1_PRDM1	TC_CD4_GZMA	0.634	UNTRUE	BC_IGHG1_PRDM1	TC_CD4_GZMA
IMM	CPI-SS0E2863F09	TNFRSF17_TNFSF13B	simple:Q02223	simple:Q9Y275	TNFRSF17	TNFSF13B	TRUE	TRUE	UNTRUE	curated	UNTRUE	0.029	BC_IGHG1_PRDM1|TC_CD4_GZMA	BC_IGHG1_PRDM1	TC_CD4_GZMA	0.648	UNTRUE	BC_IGHG1_PRDM1	TC_CD4_GZMA
IMM	CPI-SS03A0C857B	FAS_FASLG	simple:P25445	simple:P48023	FAS	FASLG	TRUE	TRUE	UNTRUE	curated	UNTRUE	0.056	BC_IGHG1_PRDM1|TC_CD4_GZMA	BC_IGHG1_PRDM1	TC_CD4_GZMA	0.389	UNTRUE	BC_IGHG1_PRDM1	TC_CD4_GZMA
IMM	CPI-SS083296041	CD40_CD40LG	simple:P25942	simple:P29965	CD40	CD40LG	TRUE	TRUE	UNTRUE	curated	UNTRUE	0.061	BC_IGHG1_PRDM1|TC_CD4_GZMA	BC_IGHG1_PRDM1	TC_CD4_GZMA	0.357	UNTRUE	BC_IGHG1_PRDM1	TC_CD4_GZMA
IMM	CPI-SS0EFE0B07A	CXCL12_CXCR3	simple:P48061	simple:P49682	CXCL12	CXCR3	TRUE	UNTRUE	TRUE	guidetopharmacology.org	UNTRUE	0.063	BC_IGHG1_PRDM1|TC_CD4_GZMA	BC_IGHG1_PRDM1	TC_CD4_GZMA	0.36	UNTRUE	BC_IGHG1_PRDM1	TC_CD4_GZMA
IMM	CPI-CS063AE1C91	IL6 receptor_IL6	complex:IL6 receptor	simple:P05231		IL6	TRUE	TRUE	UNTRUE	curated	UNTRUE	0.067	BC_IGHG1_PRDM1|TC_CD4_GZMA	BC_IGHG1_PRDM1	TC_CD4_GZMA	0.246	UNTRUE	BC_IGHG1_PRDM1	TC_CD4_GZMA
IMM	CPI-SS0CDAC688B	CXCL2_DPP4	simple:P19875	simple:P27487	CXCL2	DPP4	TRUE	UNTRUE	TRUE	curated	UNTRUE	0.096	BC_IGHG1_PRDM1|TC_CD4_GZMA	BC_IGHG1_PRDM1	TC_CD4_GZMA	0.38	UNTRUE	BC_IGHG1_PRDM1	TC_CD4_GZMA
IMM	CPI-SS080683E15	CXCL10_CXCR3	simple:P02778	simple:P49682	CXCL10	CXCR3	TRUE	UNTRUE	TRUE	curated	UNTRUE	0.098	BC_IGHG1_PRDM1|TC_CD4_GZMA	BC_IGHG1_PRDM1	TC_CD4_GZMA	0.464	UNTRUE	BC_IGHG1_PRDM1	TC_CD4_GZMA
IMM	CPI-SS077B160B9	IL15_IL15RA	simple:P40933	simple:Q13261	IL15	IL15RA	TRUE	UNTRUE	TRUE	guidetopharmacology.org	UNTRUE	0.1	BC_IGHG1_PRDM1|TC_CD4_GZMA	BC_IGHG1_PRDM1	TC_CD4_GZMA	0.358	UNTRUE	BC_IGHG1_PRDM1	TC_CD4_GZMA
IMM	CPI-SS0C4D54E39	NOTCH3_JAG2	simple:Q9UM47	simple:Q9Y219	NOTCH3	JAG2	UNTRUE	TRUE	UNTRUE	curated	UNTRUE	0.101	BC_IGHG1_PRDM1|TC_CD4_GZMA	BC_IGHG1_PRDM1	TC_CD4_GZMA	0.112	UNTRUE	BC_IGHG1_PRDM1	TC_CD4_GZMA
IMM	CPI-SS0CC738ABC	CXCL11_DPP4	simple:O14625	simple:P27487	CXCL11	DPP4	TRUE	UNTRUE	TRUE	curated	UNTRUE	0.106	BC_IGHG1_PRDM1|TC_CD4_GZMA	BC_IGHG1_PRDM1	TC_CD4_GZMA	0.423	UNTRUE	BC_IGHG1_PRDM1	TC_CD4_GZMA
IMM	CPI-SC063BC3DDE	ICAM2_aLb2 complex	simple:P13598	complex:aLb2 complex	ICAM2		UNTRUE	UNTRUE	UNTRUE	curated	TRUE	0.109	BC_IGHG1_PRDM1|TC_CD4_GZMA	BC_IGHG1_PRDM1	TC_CD4_GZMA	0.342	UNTRUE	BC_IGHG1_PRDM1	TC_CD4_GZMA
IMM	CPI-SS0A28DCA72	CXCL12_CXCR4	simple:P48061	simple:P61073	CXCL12	CXCR4	TRUE	UNTRUE	TRUE	curated	UNTRUE	0.11	BC_IGHG1_PRDM1|TC_CD4_GZMA	BC_IGHG1_PRDM1	TC_CD4_GZMA	1.424	UNTRUE	BC_IGHG1_PRDM1	TC_CD4_GZMA
IMM	CPI-SC0BC542ACC	TNC_a4b1 complex	simple:P24821	complex:a4b1 complex	TNC		TRUE	UNTRUE	UNTRUE	curated	TRUE	0.114	BC_IGHG1_PRDM1|TC_CD4_GZMA	BC_IGHG1_PRDM1	TC_CD4_GZMA	0.422	UNTRUE	BC_IGHG1_PRDM1	TC_CD4_GZMA
IMM	CPI-SS09FAC4977	CXCL11_CXCR3	simple:O14625	simple:P49682	CXCL11	CXCR3	TRUE	UNTRUE	TRUE	curated	UNTRUE	0.118	BC_IGHG1_PRDM1|TC_CD4_GZMA	BC_IGHG1_PRDM1	TC_CD4_GZMA	0.378	UNTRUE	BC_IGHG1_PRDM1	TC_CD4_GZMA
IMM	CPI-SC0329D5397	ICAM3_aLb2 complex	simple:P32942	complex:aLb2 complex	ICAM3		UNTRUE	UNTRUE	UNTRUE	curated	TRUE	0.121	BC_IGHG1_PRDM1|TC_CD4_GZMA	BC_IGHG1_PRDM1	TC_CD4_GZMA	0.625	UNTRUE	BC_IGHG1_PRDM1	TC_CD4_GZMA
IMM	CPI-SS080611C5B	ALOX5_ALOX5AP	simple:P09917	simple:P20292	ALOX5	ALOX5AP	UNTRUE	UNTRUE	UNTRUE	guidetopharmacology.org	UNTRUE	0.14	BC_IGHG1_PRDM1|TC_CD4_GZMA	BC_IGHG1_PRDM1	TC_CD4_GZMA	1.389	UNTRUE	BC_IGHG1_PRDM1	TC_CD4_GZMA
IMM	CPI-SS00B1BEE64	CD2_CD58	simple:P06729	simple:P19256	CD2	CD58	UNTRUE	TRUE	UNTRUE	curated	UNTRUE	0.157	BC_IGHG1_PRDM1|TC_CD4_GZMA	BC_IGHG1_PRDM1	TC_CD4_GZMA	0.53	UNTRUE	BC_IGHG1_PRDM1	TC_CD4_GZMA
IMM	CPI-SS02770D68F	NOTCH2_JAG2	simple:Q04721	simple:Q9Y219	NOTCH2	JAG2	UNTRUE	TRUE	UNTRUE	curated	UNTRUE	0.171	BC_IGHG1_PRDM1|TC_CD4_GZMA	BC_IGHG1_PRDM1	TC_CD4_GZMA	0.2	UNTRUE	BC_IGHG1_PRDM1	TC_CD4_GZMA
IMM	CPI-SS02A0FF87F	FAM3C_CLEC2D	simple:Q92520	simple:Q9UHP7	FAM3C	CLEC2D	TRUE	UNTRUE	TRUE	IMEx,InnateDB-All,IntAct	UNTRUE	0.216	BC_IGHG1_PRDM1|TC_CD4_GZMA	BC_IGHG1_PRDM1	TC_CD4_GZMA	0.988	UNTRUE	BC_IGHG1_PRDM1	TC_CD4_GZMA
IMM	CPI-SS0E0DEA7D5	PECAM1_CD38	simple:P16284	simple:P28907	PECAM1	CD38	UNTRUE	TRUE	TRUE	curated	UNTRUE	0.222	BC_IGHG1_PRDM1|TC_CD4_GZMA	BC_IGHG1_PRDM1	TC_CD4_GZMA	0.667	UNTRUE	BC_IGHG1_PRDM1	TC_CD4_GZMA
IMM	CPI-SS061A7E099	CD55_ADGRE5	simple:P08174	simple:P48960	CD55	ADGRE5	TRUE	TRUE	TRUE	curated	UNTRUE	0.264	BC_IGHG1_PRDM1|TC_CD4_GZMA	BC_IGHG1_PRDM1	TC_CD4_GZMA	0.598	UNTRUE	BC_IGHG1_PRDM1	TC_CD4_GZMA
IMM	CPI-SS0D4BF6CA3	CD27_CD70	simple:P26842	simple:P32970	CD27	CD70	TRUE	TRUE	UNTRUE	curated	UNTRUE	0.023	BC_IGHG1_PRDM1|TC_CD8_GZMK	BC_IGHG1_PRDM1	TC_CD8_GZMK	0.68	UNTRUE	BC_IGHG1_PRDM1	TC_CD8_GZMK
IMM	CPI-SS03A0C857B	FAS_FASLG	simple:P25445	simple:P48023	FAS	FASLG	TRUE	TRUE	UNTRUE	curated	UNTRUE	0.056	BC_IGHG1_PRDM1|TC_CD8_GZMK	BC_IGHG1_PRDM1	TC_CD8_GZMK	0.527	UNTRUE	BC_IGHG1_PRDM1	TC_CD8_GZMK
IMM	CPI-SS083296041	CD40_CD40LG	simple:P25942	simple:P29965	CD40	CD40LG	TRUE	TRUE	UNTRUE	curated	UNTRUE	0.061	BC_IGHG1_PRDM1|TC_CD8_GZMK	BC_IGHG1_PRDM1	TC_CD8_GZMK	0.317	UNTRUE	BC_IGHG1_PRDM1	TC_CD8_GZMK
IMM	CPI-SC0F778DC8E	COL9A3_a1b1 complex	simple:Q14050	complex:a1b1 complex	COL9A3		TRUE	UNTRUE	UNTRUE	curated	TRUE	0.062	BC_IGHG1_PRDM1|TC_CD8_GZMK	BC_IGHG1_PRDM1	TC_CD8_GZMK	0.361	UNTRUE	BC_IGHG1_PRDM1	TC_CD8_GZMK
IMM	CPI-SS0EFE0B07A	CXCL12_CXCR3	simple:P48061	simple:P49682	CXCL12	CXCR3	TRUE	UNTRUE	TRUE	guidetopharmacology.org	UNTRUE	0.063	BC_IGHG1_PRDM1|TC_CD8_GZMK	BC_IGHG1_PRDM1	TC_CD8_GZMK	0.341	UNTRUE	BC_IGHG1_PRDM1	TC_CD8_GZMK
IMM	CPI-SS0AFC7BACF	ADGRG5_FAM3C	simple:Q8IZF4	simple:Q92520	ADGRG5	FAM3C	TRUE	TRUE	UNTRUE	InnateDB-All	UNTRUE	0.069	BC_IGHG1_PRDM1|TC_CD8_GZMK	BC_IGHG1_PRDM1	TC_CD8_GZMK	0.741	UNTRUE	BC_IGHG1_PRDM1	TC_CD8_GZMK
IMM	CPI-SS0A4F27388	TNFRSF1A_FASLG	simple:P19438	simple:P48023	TNFRSF1A	FASLG	TRUE	TRUE	UNTRUE	I2D,InnateDB-All	UNTRUE	0.087	BC_IGHG1_PRDM1|TC_CD8_GZMK	BC_IGHG1_PRDM1	TC_CD8_GZMK	0.576	UNTRUE	BC_IGHG1_PRDM1	TC_CD8_GZMK
IMM	CPI-SS08FAC0A55	PLXNB2_SEMA4D	simple:O15031	simple:Q92854	PLXNB2	SEMA4D	UNTRUE	TRUE	TRUE	curated	UNTRUE	0.087	BC_IGHG1_PRDM1|TC_CD8_GZMK	BC_IGHG1_PRDM1	TC_CD8_GZMK	0.418	UNTRUE	BC_IGHG1_PRDM1	TC_CD8_GZMK
IMM	CPI-SS079DDF890	TNFSF12_TNFRSF25	simple:O43508	simple:Q93038	TNFSF12	TNFRSF25	TRUE	UNTRUE	TRUE	I2D	UNTRUE	0.094	BC_IGHG1_PRDM1|TC_CD8_GZMK	BC_IGHG1_PRDM1	TC_CD8_GZMK	0.335	UNTRUE	BC_IGHG1_PRDM1	TC_CD8_GZMK
IMM	CPI-SS080683E15	CXCL10_CXCR3	simple:P02778	simple:P49682	CXCL10	CXCR3	TRUE	UNTRUE	TRUE	curated	UNTRUE	0.098	BC_IGHG1_PRDM1|TC_CD8_GZMK	BC_IGHG1_PRDM1	TC_CD8_GZMK	0.445	UNTRUE	BC_IGHG1_PRDM1	TC_CD8_GZMK
IMM	CPI-SC053BBE2B1	COL16A1_a1b1 complex	simple:Q07092	complex:a1b1 complex	COL16A1		TRUE	UNTRUE	UNTRUE	curated	TRUE	0.102	BC_IGHG1_PRDM1|TC_CD8_GZMK	BC_IGHG1_PRDM1	TC_CD8_GZMK	0.357	UNTRUE	BC_IGHG1_PRDM1	TC_CD8_GZMK
IMM	CPI-SS0F3D40856	PGRMC2_CCL4L2	simple:O15173	simple:Q8NHW4	PGRMC2	CCL4L2	TRUE	TRUE	UNTRUE	IMEx,IntAct	UNTRUE	0.105	BC_IGHG1_PRDM1|TC_CD8_GZMK	BC_IGHG1_PRDM1	TC_CD8_GZMK	0.921	UNTRUE	BC_IGHG1_PRDM1	TC_CD8_GZMK
IMM	CPI-SS087321EB5	SELL_SELPLG	simple:P14151	simple:Q14242	SELL	SELPLG	UNTRUE	UNTRUE	TRUE	curated	UNTRUE	0.106	BC_IGHG1_PRDM1|TC_CD8_GZMK	BC_IGHG1_PRDM1	TC_CD8_GZMK	0.403	UNTRUE	BC_IGHG1_PRDM1	TC_CD8_GZMK
IMM	CPI-SC063BC3DDE	ICAM2_aLb2 complex	simple:P13598	complex:aLb2 complex	ICAM2		UNTRUE	UNTRUE	UNTRUE	curated	TRUE	0.109	BC_IGHG1_PRDM1|TC_CD8_GZMK	BC_IGHG1_PRDM1	TC_CD8_GZMK	0.376	UNTRUE	BC_IGHG1_PRDM1	TC_CD8_GZMK
IMM	CPI-SS0A28DCA72	CXCL12_CXCR4	simple:P48061	simple:P61073	CXCL12	CXCR4	TRUE	UNTRUE	TRUE	curated	UNTRUE	0.11	BC_IGHG1_PRDM1|TC_CD8_GZMK	BC_IGHG1_PRDM1	TC_CD8_GZMK	1.2	UNTRUE	BC_IGHG1_PRDM1	TC_CD8_GZMK
IMM	CPI-SC0BC542ACC	TNC_a4b1 complex	simple:P24821	complex:a4b1 complex	TNC		TRUE	UNTRUE	UNTRUE	curated	TRUE	0.114	BC_IGHG1_PRDM1|TC_CD8_GZMK	BC_IGHG1_PRDM1	TC_CD8_GZMK	0.249	UNTRUE	BC_IGHG1_PRDM1	TC_CD8_GZMK
IMM	CPI-SS0CCCF7C69	PLXNB1_SEMA4D	simple:O43157	simple:Q92854	PLXNB1	SEMA4D	TRUE	TRUE	TRUE	curated	UNTRUE	0.115	BC_IGHG1_PRDM1|TC_CD8_GZMK	BC_IGHG1_PRDM1	TC_CD8_GZMK	0.382	UNTRUE	BC_IGHG1_PRDM1	TC_CD8_GZMK
IMM	CPI-SS09FAC4977	CXCL11_CXCR3	simple:O14625	simple:P49682	CXCL11	CXCR3	TRUE	UNTRUE	TRUE	curated	UNTRUE	0.118	BC_IGHG1_PRDM1|TC_CD8_GZMK	BC_IGHG1_PRDM1	TC_CD8_GZMK	0.359	UNTRUE	BC_IGHG1_PRDM1	TC_CD8_GZMK
IMM	CPI-SC0329D5397	ICAM3_aLb2 complex	simple:P32942	complex:aLb2 complex	ICAM3		UNTRUE	UNTRUE	UNTRUE	curated	TRUE	0.121	BC_IGHG1_PRDM1|TC_CD8_GZMK	BC_IGHG1_PRDM1	TC_CD8_GZMK	0.659	UNTRUE	BC_IGHG1_PRDM1	TC_CD8_GZMK
IMM	CPI-SS055E061C9	LAMP1_FAM3C	simple:P11279	simple:Q92520	LAMP1	FAM3C	TRUE	TRUE	UNTRUE	InnateDB-All	UNTRUE	0.125	BC_IGHG1_PRDM1|TC_CD8_GZMK	BC_IGHG1_PRDM1	TC_CD8_GZMK	0.774	UNTRUE	BC_IGHG1_PRDM1	TC_CD8_GZMK
IMM	CPI-SS09C4FCB90	ICAM1_SPN	simple:P05362	simple:P16150	ICAM1	SPN	UNTRUE	TRUE	UNTRUE	curated	UNTRUE	0.143	BC_IGHG1_PRDM1|TC_CD8_GZMK	BC_IGHG1_PRDM1	TC_CD8_GZMK	0.446	UNTRUE	BC_IGHG1_PRDM1	TC_CD8_GZMK
IMM	CPI-SS06CBC985C	LTBR_LTB	simple:P36941	simple:Q06643	LTBR	LTB	UNTRUE	TRUE	UNTRUE	curated	UNTRUE	0.151	BC_IGHG1_PRDM1|TC_CD8_GZMK	BC_IGHG1_PRDM1	TC_CD8_GZMK	0.721	UNTRUE	BC_IGHG1_PRDM1	TC_CD8_GZMK
IMM	CPI-SS02A0FF87F	FAM3C_CLEC2D	simple:Q92520	simple:Q9UHP7	FAM3C	CLEC2D	TRUE	UNTRUE	TRUE	IMEx,InnateDB-All,IntAct	UNTRUE	0.216	BC_IGHG1_PRDM1|TC_CD8_GZMK	BC_IGHG1_PRDM1	TC_CD8_GZMK	0.85	UNTRUE	BC_IGHG1_PRDM1	TC_CD8_GZMK
IMM	CPI-SS0E0DEA7D5	PECAM1_CD38	simple:P16284	simple:P28907	PECAM1	CD38	UNTRUE	TRUE	TRUE	curated	UNTRUE	0.222	BC_IGHG1_PRDM1|TC_CD8_GZMK	BC_IGHG1_PRDM1	TC_CD8_GZMK	0.673	UNTRUE	BC_IGHG1_PRDM1	TC_CD8_GZMK
IMM	CPI-SS034D36D2F	HLA-C_FAM3C	simple:HLAC	simple:Q92520	HLA-C	FAM3C	TRUE	TRUE	UNTRUE	InnateDB-All	UNTRUE	0.25	BC_IGHG1_PRDM1|TC_CD8_GZMK	BC_IGHG1_PRDM1	TC_CD8_GZMK	2.193	UNTRUE	BC_IGHG1_PRDM1	TC_CD8_GZMK
IMM	CPI-SS061A7E099	CD55_ADGRE5	simple:P08174	simple:P48960	CD55	ADGRE5	TRUE	TRUE	TRUE	curated	UNTRUE	0.264	BC_IGHG1_PRDM1|TC_CD8_GZMK	BC_IGHG1_PRDM1	TC_CD8_GZMK	0.489	UNTRUE	BC_IGHG1_PRDM1	TC_CD8_GZMK
IMM	CPI-SS0E2863F09	TNFRSF17_TNFSF13B	simple:Q02223	simple:Q9Y275	TNFRSF17	TNFSF13B	TRUE	TRUE	UNTRUE	curated	UNTRUE	0.029	BC_IGHG1_PRDM1|Tum_ARNT2	BC_IGHG1_PRDM1	Tum_ARNT2	1.348	UNTRUE	BC_IGHG1_PRDM1	Tum_ARNT2
IMM	CPI-SS064C772FE	CCR10_CCL28	simple:P46092	simple:Q9NRJ3	CCR10	CCL28	TRUE	TRUE	UNTRUE	guidetopharmacology.org	UNTRUE	0.032	BC_IGHG1_PRDM1|Tum_ARNT2	BC_IGHG1_PRDM1	Tum_ARNT2	0.338	UNTRUE	BC_IGHG1_PRDM1	Tum_ARNT2
IMM	CPI-SS0111AAD26	EPHB2_EFNB1	simple:P29323	simple:P98172	EPHB2	EFNB1	UNTRUE	TRUE	UNTRUE	curated	UNTRUE	0.069	BC_IGHG1_PRDM1|Tum_ARNT2	BC_IGHG1_PRDM1	Tum_ARNT2	0.547	UNTRUE	BC_IGHG1_PRDM1	Tum_ARNT2
IMM	CPI-SS0B9E8C0DE	EPHB2_EFNB2	simple:P29323	simple:P52799	EPHB2	EFNB2	UNTRUE	TRUE	TRUE	curated	UNTRUE	0.08	BC_IGHG1_PRDM1|Tum_ARNT2	BC_IGHG1_PRDM1	Tum_ARNT2	0.213	UNTRUE	BC_IGHG1_PRDM1	Tum_ARNT2
IMM	CPI-SS0E0DEA7D5	PECAM1_CD38	simple:P16284	simple:P28907	PECAM1	CD38	UNTRUE	TRUE	TRUE	curated	UNTRUE	0.222	BC_IGHG1_PRDM1|Tum_ARNT2	BC_IGHG1_PRDM1	Tum_ARNT2	1.352	UNTRUE	BC_IGHG1_PRDM1	Tum_ARNT2
IMM	CPI-SS061A7E099	CD55_ADGRE5	simple:P08174	simple:P48960	CD55	ADGRE5	TRUE	TRUE	TRUE	curated	UNTRUE	0.264	BC_IGHG1_PRDM1|Tum_ARNT2	BC_IGHG1_PRDM1	Tum_ARNT2	0.634	UNTRUE	BC_IGHG1_PRDM1	Tum_ARNT2
IMM	CPI-SS09648FAA9	TNFRSF13C_TNFSF13B	simple:Q96RJ3	simple:Q9Y275	TNFRSF13C	TNFSF13B	TRUE	TRUE	UNTRUE	guidetopharmacology.org	UNTRUE	0.01	BC_IGHG1_PRDM1|Tum_GJA5	BC_IGHG1_PRDM1	Tum_GJA5	0.302	UNTRUE	BC_IGHG1_PRDM1	Tum_GJA5
IMM	CPI-SS0E2863F09	TNFRSF17_TNFSF13B	simple:Q02223	simple:Q9Y275	TNFRSF17	TNFSF13B	TRUE	TRUE	UNTRUE	curated	UNTRUE	0.029	BC_IGHG1_PRDM1|Tum_GJA5	BC_IGHG1_PRDM1	Tum_GJA5	0.617	UNTRUE	BC_IGHG1_PRDM1	Tum_GJA5
IMM	CPI-SC04AED00CE	TNC_aVb6 complex	simple:P24821	complex:aVb6 complex	TNC		TRUE	UNTRUE	UNTRUE	curated	TRUE	0.068	BC_IGHG1_PRDM1|Tum_GJA5	BC_IGHG1_PRDM1	Tum_GJA5	0.291	UNTRUE	BC_IGHG1_PRDM1	Tum_GJA5
IMM	CPI-SS0AFC7BACF	ADGRG5_FAM3C	simple:Q8IZF4	simple:Q92520	ADGRG5	FAM3C	TRUE	TRUE	UNTRUE	InnateDB-All	UNTRUE	0.069	BC_IGHG1_PRDM1|Tum_GJA5	BC_IGHG1_PRDM1	Tum_GJA5	0.471	UNTRUE	BC_IGHG1_PRDM1	Tum_GJA5
IMM	CPI-SS0889E281D	CADM1_CADM1	simple:Q9BY67	simple:Q9BY67	CADM1	CADM1	UNTRUE	UNTRUE	UNTRUE	curated	UNTRUE	0.088	BC_IGHG1_PRDM1|Tum_GJA5	BC_IGHG1_PRDM1	Tum_GJA5	0.465	UNTRUE	BC_IGHG1_PRDM1	Tum_GJA5
IMM	CPI-SS0F3D40856	PGRMC2_CCL4L2	simple:O15173	simple:Q8NHW4	PGRMC2	CCL4L2	TRUE	TRUE	UNTRUE	IMEx,IntAct	UNTRUE	0.105	BC_IGHG1_PRDM1|Tum_GJA5	BC_IGHG1_PRDM1	Tum_GJA5	0.368	UNTRUE	BC_IGHG1_PRDM1	Tum_GJA5
IMM	CPI-SS04F3A1E5C	COPA_SORT1	simple:P53621	simple:Q99523	COPA	SORT1	TRUE	UNTRUE	TRUE	IMEx,InnateDB-All,IntAct,MatrixDB	UNTRUE	0.131	BC_IGHG1_PRDM1|Tum_GJA5	BC_IGHG1_PRDM1	Tum_GJA5	0.509	UNTRUE	BC_IGHG1_PRDM1	Tum_GJA5
IMM	CPI-SS061A7E099	CD55_ADGRE5	simple:P08174	simple:P48960	CD55	ADGRE5	TRUE	TRUE	TRUE	curated	UNTRUE	0.264	BC_IGHG1_PRDM1|Tum_GJA5	BC_IGHG1_PRDM1	Tum_GJA5	0.691	UNTRUE	BC_IGHG1_PRDM1	Tum_GJA5
IMM	CPI-SS0D4F593F1	WNT5A_EPHA7	simple:P41221	simple:Q15375	WNT5A	EPHA7	TRUE	UNTRUE	TRUE	InnateDB-All	UNTRUE	0.01	BC_IGHG1_PRDM1|Tum_KRT17	BC_IGHG1_PRDM1	Tum_KRT17	0.097	UNTRUE	BC_IGHG1_PRDM1	Tum_KRT17
IMM	CPI-SS09648FAA9	TNFRSF13C_TNFSF13B	simple:Q96RJ3	simple:Q9Y275	TNFRSF13C	TNFSF13B	TRUE	TRUE	UNTRUE	guidetopharmacology.org	UNTRUE	0.01	BC_IGHG1_PRDM1|Tum_KRT17	BC_IGHG1_PRDM1	Tum_KRT17	0.828	UNTRUE	BC_IGHG1_PRDM1	Tum_KRT17
IMM	CPI-SS0F81DBF22	EFNA4_EPHA7	simple:P52798	simple:Q15375	EFNA4	EPHA7	TRUE	UNTRUE	TRUE	curated	UNTRUE	0.017	BC_IGHG1_PRDM1|Tum_KRT17	BC_IGHG1_PRDM1	Tum_KRT17	0.1	UNTRUE	BC_IGHG1_PRDM1	Tum_KRT17
IMM	CPI-SS0974EB232	ACKR1_CCL17	simple:Q16570	simple:Q92583	ACKR1	CCL17	TRUE	TRUE	UNTRUE	I2D	UNTRUE	0.022	BC_IGHG1_PRDM1|Tum_KRT17	BC_IGHG1_PRDM1	Tum_KRT17	0.098	UNTRUE	BC_IGHG1_PRDM1	Tum_KRT17
IMM	CPI-SS003C9A532	NOTCH2_DLL3	simple:Q04721	simple:Q9NYJ7	NOTCH2	DLL3	UNTRUE	TRUE	UNTRUE	curated	UNTRUE	0.024	BC_IGHG1_PRDM1|Tum_KRT17	BC_IGHG1_PRDM1	Tum_KRT17	0.189	UNTRUE	BC_IGHG1_PRDM1	Tum_KRT17
IMM	CPI-SS0E2863F09	TNFRSF17_TNFSF13B	simple:Q02223	simple:Q9Y275	TNFRSF17	TNFSF13B	TRUE	TRUE	UNTRUE	curated	UNTRUE	0.029	BC_IGHG1_PRDM1|Tum_KRT17	BC_IGHG1_PRDM1	Tum_KRT17	1.143	UNTRUE	BC_IGHG1_PRDM1	Tum_KRT17
IMM	CPI-SS012AFC842	MDK_ALK	simple:P21741	simple:Q9UM73	MDK	ALK	TRUE	UNTRUE	TRUE	curated	UNTRUE	0.03	BC_IGHG1_PRDM1|Tum_KRT17	BC_IGHG1_PRDM1	Tum_KRT17	0.389	UNTRUE	BC_IGHG1_PRDM1	Tum_KRT17
IMM	CPI-SC0A58E6695	TNC_aVb3 complex	simple:P24821	complex:aVb3 complex	TNC		TRUE	UNTRUE	UNTRUE	curated	TRUE	0.042	BC_IGHG1_PRDM1|Tum_KRT17	BC_IGHG1_PRDM1	Tum_KRT17	0.151	UNTRUE	BC_IGHG1_PRDM1	Tum_KRT17
IMM	CPI-SS0BC7CD11B	LGALS9_MET	simple:O00182	simple:P08581	LGALS9	MET	TRUE	UNTRUE	TRUE	InnateDB-All	UNTRUE	0.056	BC_IGHG1_PRDM1|Tum_KRT17	BC_IGHG1_PRDM1	Tum_KRT17	0.19	UNTRUE	BC_IGHG1_PRDM1	Tum_KRT17
IMM	CPI-CS063AE1C91	IL6 receptor_IL6	complex:IL6 receptor	simple:P05231		IL6	TRUE	TRUE	UNTRUE	curated	UNTRUE	0.067	BC_IGHG1_PRDM1|Tum_KRT17	BC_IGHG1_PRDM1	Tum_KRT17	0.487	UNTRUE	BC_IGHG1_PRDM1	Tum_KRT17
IMM	CPI-SS077B160B9	IL15_IL15RA	simple:P40933	simple:Q13261	IL15	IL15RA	TRUE	UNTRUE	TRUE	guidetopharmacology.org	UNTRUE	0.1	BC_IGHG1_PRDM1|Tum_KRT17	BC_IGHG1_PRDM1	Tum_KRT17	0.463	UNTRUE	BC_IGHG1_PRDM1	Tum_KRT17
IMM	CPI-SS0BFB29A42	PLXNB2_PTN	simple:O15031	simple:P21246	PLXNB2	PTN	TRUE	TRUE	UNTRUE	I2D,IMEx,InnateDB-All,IntAct	UNTRUE	0.1	BC_IGHG1_PRDM1|Tum_KRT17	BC_IGHG1_PRDM1	Tum_KRT17	0.763	UNTRUE	BC_IGHG1_PRDM1	Tum_KRT17
IMM	CPI-SS0339AE950	SIRPA_CD47	simple:P78324	simple:Q08722	SIRPA	CD47	UNTRUE	TRUE	TRUE	curated	UNTRUE	0.118	BC_IGHG1_PRDM1|Tum_KRT17	BC_IGHG1_PRDM1	Tum_KRT17	1.259	UNTRUE	BC_IGHG1_PRDM1	Tum_KRT17
IMM	CPI-SS0855C0353	NRP1_PGF	simple:O14786	simple:P49763	NRP1	PGF	TRUE	TRUE	UNTRUE	curated	UNTRUE	0.121	BC_IGHG1_PRDM1|Tum_KRT17	BC_IGHG1_PRDM1	Tum_KRT17	0.101	UNTRUE	BC_IGHG1_PRDM1	Tum_KRT17
IMM	CPI-SS0D22A09AD	NRP2_PGF	simple:O60462	simple:P49763	NRP2	PGF	TRUE	TRUE	UNTRUE	curated	UNTRUE	0.124	BC_IGHG1_PRDM1|Tum_KRT17	BC_IGHG1_PRDM1	Tum_KRT17	0.123	UNTRUE	BC_IGHG1_PRDM1	Tum_KRT17
IMM	CPI-SS03133B4F2	TFRC_TNFSF13B	simple:P02786	simple:Q9Y275	TFRC	TNFSF13B	TRUE	TRUE	UNTRUE	IMEx,IntAct	UNTRUE	0.136	BC_IGHG1_PRDM1|Tum_KRT17	BC_IGHG1_PRDM1	Tum_KRT17	0.816	UNTRUE	BC_IGHG1_PRDM1	Tum_KRT17
IMM	CPI-SS06CBC985C	LTBR_LTB	simple:P36941	simple:Q06643	LTBR	LTB	UNTRUE	TRUE	UNTRUE	curated	UNTRUE	0.151	BC_IGHG1_PRDM1|Tum_KRT17	BC_IGHG1_PRDM1	Tum_KRT17	0.971	UNTRUE	BC_IGHG1_PRDM1	Tum_KRT17
IMM	CPI-SS0F00D756A	CD40_TNFSF13B	simple:P25942	simple:Q9Y275	CD40	TNFSF13B	TRUE	TRUE	UNTRUE	I2D,InnateDB	UNTRUE	0.17	BC_IGHG1_PRDM1|Tum_KRT17	BC_IGHG1_PRDM1	Tum_KRT17	0.908	UNTRUE	BC_IGHG1_PRDM1	Tum_KRT17
IMM	CPI-SS014958F32	LGALS9_CD47	simple:O00182	simple:Q08722	LGALS9	CD47	TRUE	UNTRUE	TRUE	InnateDB-All	UNTRUE	0.179	BC_IGHG1_PRDM1|Tum_KRT17	BC_IGHG1_PRDM1	Tum_KRT17	1.329	UNTRUE	BC_IGHG1_PRDM1	Tum_KRT17
IMM	CPI-SS0E0DEA7D5	PECAM1_CD38	simple:P16284	simple:P28907	PECAM1	CD38	UNTRUE	TRUE	TRUE	curated	UNTRUE	0.222	BC_IGHG1_PRDM1|Tum_KRT17	BC_IGHG1_PRDM1	Tum_KRT17	0.986	UNTRUE	BC_IGHG1_PRDM1	Tum_KRT17
IMM	CPI-SS061A7E099	CD55_ADGRE5	simple:P08174	simple:P48960	CD55	ADGRE5	TRUE	TRUE	TRUE	curated	UNTRUE	0.264	BC_IGHG1_PRDM1|Tum_KRT17	BC_IGHG1_PRDM1	Tum_KRT17	0.546	UNTRUE	BC_IGHG1_PRDM1	Tum_KRT17
IMM	CPI-SS0CC898553	FGFR2_PTPRR	simple:P21802	simple:Q15256	FGFR2	PTPRR	TRUE	TRUE	TRUE	InnateDB-All	UNTRUE	0.01	BC_IGHG1_PRDM1|Tum_KRT6A	BC_IGHG1_PRDM1	Tum_KRT6A	0.058	UNTRUE	BC_IGHG1_PRDM1	Tum_KRT6A
IMM	CPI-SS081AD39D7	PECAM1_CD177	simple:P16284	simple:Q8N6Q3	PECAM1	CD177	UNTRUE	TRUE	UNTRUE	curated	UNTRUE	0.026	BC_IGHG1_PRDM1|Tum_KRT6A	BC_IGHG1_PRDM1	Tum_KRT6A	0.286	UNTRUE	BC_IGHG1_PRDM1	Tum_KRT6A
IMM	CPI-SS064C772FE	CCR10_CCL28	simple:P46092	simple:Q9NRJ3	CCR10	CCL28	TRUE	TRUE	UNTRUE	guidetopharmacology.org	UNTRUE	0.032	BC_IGHG1_PRDM1|Tum_KRT6A	BC_IGHG1_PRDM1	Tum_KRT6A	0.278	UNTRUE	BC_IGHG1_PRDM1	Tum_KRT6A
IMM	CPI-SC01F1F24AA	COL9A3_a2b1 complex	simple:Q14050	complex:a2b1 complex	COL9A3		TRUE	UNTRUE	UNTRUE	curated	TRUE	0.041	BC_IGHG1_PRDM1|Tum_KRT6A	BC_IGHG1_PRDM1	Tum_KRT6A	0.236	UNTRUE	BC_IGHG1_PRDM1	Tum_KRT6A
IMM	CPI-SC0A68C5F13	IGF1_a6b4 complex	simple:P05019	complex:a6b4 complex	IGF1		TRUE	UNTRUE	UNTRUE	curated	TRUE	0.056	BC_IGHG1_PRDM1|Tum_KRT6A	BC_IGHG1_PRDM1	Tum_KRT6A	0.312	UNTRUE	BC_IGHG1_PRDM1	Tum_KRT6A
IMM	CPI-SC01E9FAC20	COL16A1_a2b1 complex	simple:Q07092	complex:a2b1 complex	COL16A1		TRUE	UNTRUE	UNTRUE	curated	TRUE	0.068	BC_IGHG1_PRDM1|Tum_KRT6A	BC_IGHG1_PRDM1	Tum_KRT6A	0.232	UNTRUE	BC_IGHG1_PRDM1	Tum_KRT6A
IMM	CPI-SC04AED00CE	TNC_aVb6 complex	simple:P24821	complex:aVb6 complex	TNC		TRUE	UNTRUE	UNTRUE	curated	TRUE	0.068	BC_IGHG1_PRDM1|Tum_KRT6A	BC_IGHG1_PRDM1	Tum_KRT6A	0.158	UNTRUE	BC_IGHG1_PRDM1	Tum_KRT6A
IMM	CPI-SS0AFC7BACF	ADGRG5_FAM3C	simple:Q8IZF4	simple:Q92520	ADGRG5	FAM3C	TRUE	TRUE	UNTRUE	InnateDB-All	UNTRUE	0.069	BC_IGHG1_PRDM1|Tum_KRT6A	BC_IGHG1_PRDM1	Tum_KRT6A	0.404	UNTRUE	BC_IGHG1_PRDM1	Tum_KRT6A
IMM	CPI-SS0111AAD26	EPHB2_EFNB1	simple:P29323	simple:P98172	EPHB2	EFNB1	UNTRUE	TRUE	UNTRUE	curated	UNTRUE	0.069	BC_IGHG1_PRDM1|Tum_KRT6A	BC_IGHG1_PRDM1	Tum_KRT6A	0.219	UNTRUE	BC_IGHG1_PRDM1	Tum_KRT6A
IMM	CPI-SS0B9E8C0DE	EPHB2_EFNB2	simple:P29323	simple:P52799	EPHB2	EFNB2	UNTRUE	TRUE	TRUE	curated	UNTRUE	0.08	BC_IGHG1_PRDM1|Tum_KRT6A	BC_IGHG1_PRDM1	Tum_KRT6A	0.171	UNTRUE	BC_IGHG1_PRDM1	Tum_KRT6A
IMM	CPI-SS098F416C1	FGFR2_XPR1	simple:P21802	simple:Q9UBH6	FGFR2	XPR1	TRUE	TRUE	TRUE	InnateDB-All	UNTRUE	0.094	BC_IGHG1_PRDM1|Tum_KRT6A	BC_IGHG1_PRDM1	Tum_KRT6A	0.117	UNTRUE	BC_IGHG1_PRDM1	Tum_KRT6A
IMM	CPI-SS077B160B9	IL15_IL15RA	simple:P40933	simple:Q13261	IL15	IL15RA	TRUE	UNTRUE	TRUE	guidetopharmacology.org	UNTRUE	0.1	BC_IGHG1_PRDM1|Tum_KRT6A	BC_IGHG1_PRDM1	Tum_KRT6A	0.261	UNTRUE	BC_IGHG1_PRDM1	Tum_KRT6A
IMM	CPI-SS0CB863B46	WNT5A_PTPRK	simple:P41221	simple:Q15262	WNT5A	PTPRK	TRUE	UNTRUE	TRUE	InnateDB-All	UNTRUE	0.107	BC_IGHG1_PRDM1|Tum_KRT6A	BC_IGHG1_PRDM1	Tum_KRT6A	0.19	UNTRUE	BC_IGHG1_PRDM1	Tum_KRT6A
IMM	CPI-SC02BFEEC8A	THBS1_a3b1 complex	simple:P07996	complex:a3b1 complex	THBS1		UNTRUE	UNTRUE	UNTRUE	curated	TRUE	0.108	BC_IGHG1_PRDM1|Tum_KRT6A	BC_IGHG1_PRDM1	Tum_KRT6A	0.421	UNTRUE	BC_IGHG1_PRDM1	Tum_KRT6A
IMM	CPI-SS0339AE950	SIRPA_CD47	simple:P78324	simple:Q08722	SIRPA	CD47	UNTRUE	TRUE	TRUE	curated	UNTRUE	0.118	BC_IGHG1_PRDM1|Tum_KRT6A	BC_IGHG1_PRDM1	Tum_KRT6A	0.971	UNTRUE	BC_IGHG1_PRDM1	Tum_KRT6A
IMM	CPI-SS02EF3E1BA	TNFSF12_TNFRSF12A	simple:O43508	simple:Q9NP84	TNFSF12	TNFRSF12A	TRUE	UNTRUE	TRUE	curated	UNTRUE	0.13	BC_IGHG1_PRDM1|Tum_KRT6A	BC_IGHG1_PRDM1	Tum_KRT6A	0.446	UNTRUE	BC_IGHG1_PRDM1	Tum_KRT6A
IMM	CPI-SC0E3784FFB	LAMC1_a2b1 complex	simple:P11047	complex:a2b1 complex	LAMC1		TRUE	UNTRUE	UNTRUE	curated	TRUE	0.155	BC_IGHG1_PRDM1|Tum_KRT6A	BC_IGHG1_PRDM1	Tum_KRT6A	0.232	UNTRUE	BC_IGHG1_PRDM1	Tum_KRT6A
IMM	CPI-SS014958F32	LGALS9_CD47	simple:O00182	simple:Q08722	LGALS9	CD47	TRUE	UNTRUE	TRUE	InnateDB-All	UNTRUE	0.179	BC_IGHG1_PRDM1|Tum_KRT6A	BC_IGHG1_PRDM1	Tum_KRT6A	1.04	UNTRUE	BC_IGHG1_PRDM1	Tum_KRT6A
IMM	CPI-SS0E0DEA7D5	PECAM1_CD38	simple:P16284	simple:P28907	PECAM1	CD38	UNTRUE	TRUE	TRUE	curated	UNTRUE	0.222	BC_IGHG1_PRDM1|Tum_KRT6A	BC_IGHG1_PRDM1	Tum_KRT6A	0.316	UNTRUE	BC_IGHG1_PRDM1	Tum_KRT6A
IMM	CPI-SS034D36D2F	HLA-C_FAM3C	simple:HLAC	simple:Q92520	HLA-C	FAM3C	TRUE	TRUE	UNTRUE	InnateDB-All	UNTRUE	0.25	BC_IGHG1_PRDM1|Tum_KRT6A	BC_IGHG1_PRDM1	Tum_KRT6A	1.856	UNTRUE	BC_IGHG1_PRDM1	Tum_KRT6A
IMM	CPI-SS061A7E099	CD55_ADGRE5	simple:P08174	simple:P48960	CD55	ADGRE5	TRUE	TRUE	TRUE	curated	UNTRUE	0.264	BC_IGHG1_PRDM1|Tum_KRT6A	BC_IGHG1_PRDM1	Tum_KRT6A	0.382	UNTRUE	BC_IGHG1_PRDM1	Tum_KRT6A
IMM	CPI-SS0E2863F09	TNFRSF17_TNFSF13B	simple:Q02223	simple:Q9Y275	TNFRSF17	TNFSF13B	TRUE	TRUE	UNTRUE	curated	UNTRUE	0.029	BC_IGHG1_PRDM1|Tum_MAGEC2	BC_IGHG1_PRDM1	Tum_MAGEC2	0.445	UNTRUE	BC_IGHG1_PRDM1	Tum_MAGEC2
IMM	CPI-SS064C772FE	CCR10_CCL28	simple:P46092	simple:Q9NRJ3	CCR10	CCL28	TRUE	TRUE	UNTRUE	guidetopharmacology.org	UNTRUE	0.032	BC_IGHG1_PRDM1|Tum_MAGEC2	BC_IGHG1_PRDM1	Tum_MAGEC2	0.198	UNTRUE	BC_IGHG1_PRDM1	Tum_MAGEC2
IMM	CPI-SS002673EFE	WNT5A_FZD3	simple:P41221	simple:Q9NPG1	WNT5A	FZD3	TRUE	UNTRUE	TRUE	curated	UNTRUE	0.045	BC_IGHG1_PRDM1|Tum_MAGEC2	BC_IGHG1_PRDM1	Tum_MAGEC2	0.13	UNTRUE	BC_IGHG1_PRDM1	Tum_MAGEC2
IMM	CPI-SS08A819670	CD70_GPRC5B	simple:P32970	simple:Q9NZH0	CD70	GPRC5B	TRUE	UNTRUE	TRUE	InnateDB-All	UNTRUE	0.048	BC_IGHG1_PRDM1|Tum_MAGEC2	BC_IGHG1_PRDM1	Tum_MAGEC2	0.207	UNTRUE	BC_IGHG1_PRDM1	Tum_MAGEC2
IMM	CPI-SS06A0B20BD	FGFR2_EPHA4	simple:P21802	simple:P54764	FGFR2	EPHA4	TRUE	TRUE	TRUE	I2D,InnateDB-All	UNTRUE	0.067	BC_IGHG1_PRDM1|Tum_MAGEC2	BC_IGHG1_PRDM1	Tum_MAGEC2	0.069	UNTRUE	BC_IGHG1_PRDM1	Tum_MAGEC2
IMM	CPI-SC04AED00CE	TNC_aVb6 complex	simple:P24821	complex:aVb6 complex	TNC		TRUE	UNTRUE	UNTRUE	curated	TRUE	0.068	BC_IGHG1_PRDM1|Tum_MAGEC2	BC_IGHG1_PRDM1	Tum_MAGEC2	0.083	UNTRUE	BC_IGHG1_PRDM1	Tum_MAGEC2
IMM	CPI-SS0889E281D	CADM1_CADM1	simple:Q9BY67	simple:Q9BY67	CADM1	CADM1	UNTRUE	UNTRUE	UNTRUE	curated	UNTRUE	0.088	BC_IGHG1_PRDM1|Tum_MAGEC2	BC_IGHG1_PRDM1	Tum_MAGEC2	0.264	UNTRUE	BC_IGHG1_PRDM1	Tum_MAGEC2
IMM	CPI-SS098F416C1	FGFR2_XPR1	simple:P21802	simple:Q9UBH6	FGFR2	XPR1	TRUE	TRUE	TRUE	InnateDB-All	UNTRUE	0.094	BC_IGHG1_PRDM1|Tum_MAGEC2	BC_IGHG1_PRDM1	Tum_MAGEC2	0.132	UNTRUE	BC_IGHG1_PRDM1	Tum_MAGEC2
IMM	CPI-SS0339AE950	SIRPA_CD47	simple:P78324	simple:Q08722	SIRPA	CD47	UNTRUE	TRUE	TRUE	curated	UNTRUE	0.118	BC_IGHG1_PRDM1|Tum_MAGEC2	BC_IGHG1_PRDM1	Tum_MAGEC2	0.848	UNTRUE	BC_IGHG1_PRDM1	Tum_MAGEC2
IMM	CPI-CS063AE1C91	IL6 receptor_IL6	complex:IL6 receptor	simple:P05231		IL6	TRUE	TRUE	UNTRUE	curated	UNTRUE	0.067	BC_IGHG1_PRDM1|Tum_ST6GALNAC1	BC_IGHG1_PRDM1	Tum_ST6GALNAC1	0.59	UNTRUE	BC_IGHG1_PRDM1	Tum_ST6GALNAC1
IMM	CPI-SS0AFC7BACF	ADGRG5_FAM3C	simple:Q8IZF4	simple:Q92520	ADGRG5	FAM3C	TRUE	TRUE	UNTRUE	InnateDB-All	UNTRUE	0.069	BC_IGHG1_PRDM1|Tum_ST6GALNAC1	BC_IGHG1_PRDM1	Tum_ST6GALNAC1	0.447	UNTRUE	BC_IGHG1_PRDM1	Tum_ST6GALNAC1
IMM	CPI-SS0747FCACD	CXCL11_ACKR3	simple:O14625	simple:P25106	CXCL11	ACKR3	TRUE	UNTRUE	TRUE	guidetopharmacology.org	UNTRUE	0.09	BC_IGHG1_PRDM1|Tum_ST6GALNAC1	BC_IGHG1_PRDM1	Tum_ST6GALNAC1	0.324	UNTRUE	BC_IGHG1_PRDM1	Tum_ST6GALNAC1
IMM	CPI-SS0B01CF3AB	CSF1R_CSF1	simple:P07333	simple:P09603	CSF1R	CSF1	TRUE	TRUE	UNTRUE	curated	UNTRUE	0.106	BC_IGHG1_PRDM1|Tum_ST6GALNAC1	BC_IGHG1_PRDM1	Tum_ST6GALNAC1	0.477	UNTRUE	BC_IGHG1_PRDM1	Tum_ST6GALNAC1
IMM	CPI-SS0E2863F09	TNFRSF17_TNFSF13B	simple:Q02223	simple:Q9Y275	TNFRSF17	TNFSF13B	TRUE	TRUE	UNTRUE	curated	UNTRUE	0.029	BC_IGHG1_PRDM1|Tum_TNNT2	BC_IGHG1_PRDM1	Tum_TNNT2	0.523	UNTRUE	BC_IGHG1_PRDM1	Tum_TNNT2
IMM	CPI-SC0A58E6695	TNC_aVb3 complex	simple:P24821	complex:aVb3 complex	TNC		TRUE	UNTRUE	UNTRUE	curated	TRUE	0.042	BC_IGHG1_PRDM1|Tum_TNNT2	BC_IGHG1_PRDM1	Tum_TNNT2	0.041	UNTRUE	BC_IGHG1_PRDM1	Tum_TNNT2
IMM	CPI-CS0AB9C7139	IL7 receptor_IL7	complex:IL7 receptor	simple:P13232		IL7	TRUE	TRUE	UNTRUE	curated	UNTRUE	0.054	BC_IGHG1_PRDM1|Tum_TNNT2	BC_IGHG1_PRDM1	Tum_TNNT2	0.283	UNTRUE	BC_IGHG1_PRDM1	Tum_TNNT2
IMM	CPI-SS0111AAD26	EPHB2_EFNB1	simple:P29323	simple:P98172	EPHB2	EFNB1	UNTRUE	TRUE	UNTRUE	curated	UNTRUE	0.069	BC_IGHG1_PRDM1|Tum_TNNT2	BC_IGHG1_PRDM1	Tum_TNNT2	0.211	UNTRUE	BC_IGHG1_PRDM1	Tum_TNNT2
IMM	CPI-SS0B9E8C0DE	EPHB2_EFNB2	simple:P29323	simple:P52799	EPHB2	EFNB2	UNTRUE	TRUE	TRUE	curated	UNTRUE	0.08	BC_IGHG1_PRDM1|Tum_TNNT2	BC_IGHG1_PRDM1	Tum_TNNT2	0.182	UNTRUE	BC_IGHG1_PRDM1	Tum_TNNT2
IMM	CPI-SS098F416C1	FGFR2_XPR1	simple:P21802	simple:Q9UBH6	FGFR2	XPR1	TRUE	TRUE	TRUE	InnateDB-All	UNTRUE	0.094	BC_IGHG1_PRDM1|Tum_TNNT2	BC_IGHG1_PRDM1	Tum_TNNT2	0.143	UNTRUE	BC_IGHG1_PRDM1	Tum_TNNT2
IMM	CPI-SS0CB863B46	WNT5A_PTPRK	simple:P41221	simple:Q15262	WNT5A	PTPRK	TRUE	UNTRUE	TRUE	InnateDB-All	UNTRUE	0.107	BC_IGHG1_PRDM1|Tum_TNNT2	BC_IGHG1_PRDM1	Tum_TNNT2	0.159	UNTRUE	BC_IGHG1_PRDM1	Tum_TNNT2
IMM	CPI-SS0339AE950	SIRPA_CD47	simple:P78324	simple:Q08722	SIRPA	CD47	UNTRUE	TRUE	TRUE	curated	UNTRUE	0.118	BC_IGHG1_PRDM1|Tum_TNNT2	BC_IGHG1_PRDM1	Tum_TNNT2	0.97	UNTRUE	BC_IGHG1_PRDM1	Tum_TNNT2
IMM	CPI-SS014958F32	LGALS9_CD47	simple:O00182	simple:Q08722	LGALS9	CD47	TRUE	UNTRUE	TRUE	InnateDB-All	UNTRUE	0.179	BC_IGHG1_PRDM1|Tum_TNNT2	BC_IGHG1_PRDM1	Tum_TNNT2	1.04	UNTRUE	BC_IGHG1_PRDM1	Tum_TNNT2
IMM	CPI-SS0E0DEA7D5	PECAM1_CD38	simple:P16284	simple:P28907	PECAM1	CD38	UNTRUE	TRUE	TRUE	curated	UNTRUE	0.222	BC_IGHG1_PRDM1|Tum_TNNT2	BC_IGHG1_PRDM1	Tum_TNNT2	0.333	UNTRUE	BC_IGHG1_PRDM1	Tum_TNNT2
IMM	CPI-SS0B89DD8C1	TNFSF13_TNFRSF17	simple:O75888	simple:Q02223	TNFSF13	TNFRSF17	TRUE	UNTRUE	TRUE	curated	UNTRUE	0.002	DC_CD207|BC_IGHG1_PRDM1	DC_CD207	BC_IGHG1_PRDM1	0.412	UNTRUE	BC_IGHG1_PRDM1	DC_CD207
IMM	CPI-SS00FB3CB09	FFAR2_CCL4L2	simple:O15552	simple:Q8NHW4	FFAR2	CCL4L2	TRUE	TRUE	UNTRUE	IMEx,IntAct	UNTRUE	0.017	DC_CD207|BC_IGHG1_PRDM1	DC_CD207	BC_IGHG1_PRDM1	0.14	UNTRUE	BC_IGHG1_PRDM1	DC_CD207
IMM	CPI-SS0A83A7E30	TNFSF13_FAS	simple:O75888	simple:P25445	TNFSF13	FAS	TRUE	UNTRUE	TRUE	I2D,InnateDB-All	UNTRUE	0.017	DC_CD207|BC_IGHG1_PRDM1	DC_CD207	BC_IGHG1_PRDM1	0.097	UNTRUE	BC_IGHG1_PRDM1	DC_CD207
IMM	CPI-SS0C28FEC7D	TNFSF13_TNFRSF14	simple:O75888	simple:Q92956	TNFSF13	TNFRSF14	TRUE	UNTRUE	TRUE	I2D,InnateDB-All	UNTRUE	0.028	DC_CD207|BC_IGHG1_PRDM1	DC_CD207	BC_IGHG1_PRDM1	0.2	UNTRUE	BC_IGHG1_PRDM1	DC_CD207
IMM	CPI-SS01158CABF	FFAR2_FAM3C	simple:O15552	simple:Q92520	FFAR2	FAM3C	TRUE	TRUE	UNTRUE	IMEx,IntAct	UNTRUE	0.028	DC_CD207|BC_IGHG1_PRDM1	DC_CD207	BC_IGHG1_PRDM1	0.284	UNTRUE	BC_IGHG1_PRDM1	DC_CD207
IMM	CPI-SS0F9B3B259	TNFSF13_TNFRSF1A	simple:O75888	simple:P19438	TNFSF13	TNFRSF1A	TRUE	UNTRUE	TRUE	I2D,InnateDB-All	UNTRUE	0.029	DC_CD207|BC_IGHG1_PRDM1	DC_CD207	BC_IGHG1_PRDM1	0.146	UNTRUE	BC_IGHG1_PRDM1	DC_CD207
IMM	CPI-SS0EAB03260	CD1D_LILRB2	simple:P15813	simple:Q8N423	CD1D	LILRB2	UNTRUE	UNTRUE	TRUE	curated	UNTRUE	0.037	DC_CD207|BC_IGHG1_PRDM1	DC_CD207	BC_IGHG1_PRDM1	0.172	UNTRUE	BC_IGHG1_PRDM1	DC_CD207
IMM	CPI-SS0708FE6FF	NRG1_LSR	simple:Q02297	simple:Q86X29	NRG1	LSR	TRUE	TRUE	TRUE	InnateDB-All	UNTRUE	0.059	DC_CD207|BC_IGHG1_PRDM1	DC_CD207	BC_IGHG1_PRDM1	0.32	UNTRUE	BC_IGHG1_PRDM1	DC_CD207
IMM	CPI-SS0AFC7BACF	ADGRG5_FAM3C	simple:Q8IZF4	simple:Q92520	ADGRG5	FAM3C	TRUE	TRUE	UNTRUE	InnateDB-All	UNTRUE	0.069	DC_CD207|BC_IGHG1_PRDM1	DC_CD207	BC_IGHG1_PRDM1	0.378	UNTRUE	BC_IGHG1_PRDM1	DC_CD207
IMM	CPI-SS06AA638A8	CD72_SEMA4D	simple:P21854	simple:Q92854	CD72	SEMA4D	UNTRUE	UNTRUE	TRUE	curated	UNTRUE	0.07	DC_CD207|BC_IGHG1_PRDM1	DC_CD207	BC_IGHG1_PRDM1	0.313	UNTRUE	BC_IGHG1_PRDM1	DC_CD207
IMM	CPI-SS07F015051	CCR6_CCL20	simple:P51684	simple:P78556	CCR6	CCL20	TRUE	TRUE	UNTRUE	curated	UNTRUE	0.073	DC_CD207|BC_IGHG1_PRDM1	DC_CD207	BC_IGHG1_PRDM1	0.381	UNTRUE	BC_IGHG1_PRDM1	DC_CD207
IMM	CPI-SS03A4F7DC8	AXL_GAS6	simple:P30530	simple:Q14393	AXL	GAS6	TRUE	TRUE	UNTRUE	guidetopharmacology.org	UNTRUE	0.091	DC_CD207|BC_IGHG1_PRDM1	DC_CD207	BC_IGHG1_PRDM1	0.485	UNTRUE	BC_IGHG1_PRDM1	DC_CD207
IMM	CPI-SS0A76A8E97	HLA-F_LILRB2	simple:P30511	simple:Q8N423	HLA-F	LILRB2	UNTRUE	UNTRUE	TRUE	curated	UNTRUE	0.102	DC_CD207|BC_IGHG1_PRDM1	DC_CD207	BC_IGHG1_PRDM1	0.565	UNTRUE	BC_IGHG1_PRDM1	DC_CD207
IMM	CPI-SS0AB647854	GPR37_PSAP	simple:O15354	simple:P07602	GPR37	PSAP	TRUE	TRUE	UNTRUE	guidetopharmacology.org	UNTRUE	0.102	DC_CD207|BC_IGHG1_PRDM1	DC_CD207	BC_IGHG1_PRDM1	0.668	UNTRUE	BC_IGHG1_PRDM1	DC_CD207
IMM	CPI-SS00150FB64	HLA-F_LILRB1	simple:P30511	simple:Q8NHL6	HLA-F	LILRB1	TRUE	UNTRUE	TRUE	curated	UNTRUE	0.112	DC_CD207|BC_IGHG1_PRDM1	DC_CD207	BC_IGHG1_PRDM1	0.595	UNTRUE	BC_IGHG1_PRDM1	DC_CD207
IMM	CPI-SS0B81F1BF5	TNF_SEMA4C	simple:P01375	simple:Q9C0C4	TNF	SEMA4C	TRUE	UNTRUE	TRUE	InnateDB-All	UNTRUE	0.149	DC_CD207|BC_IGHG1_PRDM1	DC_CD207	BC_IGHG1_PRDM1	0.14	UNTRUE	BC_IGHG1_PRDM1	DC_CD207
IMM	CPI-SS05D23BCE8	HLA-DPB1_TNFSF13B	simple:HLADPB1	simple:Q9Y275	HLA-DPB1	TNFSF13B	TRUE	TRUE	UNTRUE	InnateDB-All	UNTRUE	0.163	DC_CD207|BC_IGHG1_PRDM1	DC_CD207	BC_IGHG1_PRDM1	1.882	UNTRUE	BC_IGHG1_PRDM1	DC_CD207
IMM	CPI-SS0302E8E8F	CD74_COPA	simple:P04233	simple:P53621	CD74	COPA	TRUE	TRUE	UNTRUE	IMEx,IntAct	UNTRUE	0.187	DC_CD207|BC_IGHG1_PRDM1	DC_CD207	BC_IGHG1_PRDM1	2.489	UNTRUE	BC_IGHG1_PRDM1	DC_CD207
IMM	CPI-SS0ABC5C1B8	CD74_MIF	simple:P04233	simple:P14174	CD74	MIF	TRUE	TRUE	UNTRUE	I2D,InnateDB-All	UNTRUE	0.206	DC_CD207|BC_IGHG1_PRDM1	DC_CD207	BC_IGHG1_PRDM1	2.909	UNTRUE	BC_IGHG1_PRDM1	DC_CD207
IMM	CPI-SS0E0DEA7D5	PECAM1_CD38	simple:P16284	simple:P28907	PECAM1	CD38	UNTRUE	TRUE	TRUE	curated	UNTRUE	0.222	DC_CD207|BC_IGHG1_PRDM1	DC_CD207	BC_IGHG1_PRDM1	0.424	UNTRUE	BC_IGHG1_PRDM1	DC_CD207
IMM	CPI-SS09808DEAE	CD74_APP	simple:P04233	simple:P05067	CD74	APP	UNTRUE	TRUE	UNTRUE	curated	UNTRUE	0.234	DC_CD207|BC_IGHG1_PRDM1	DC_CD207	BC_IGHG1_PRDM1	2.485	UNTRUE	BC_IGHG1_PRDM1	DC_CD207
IMM	CPI-SS061A7E099	CD55_ADGRE5	simple:P08174	simple:P48960	CD55	ADGRE5	TRUE	TRUE	TRUE	curated	UNTRUE	0.264	DC_CD207|BC_IGHG1_PRDM1	DC_CD207	BC_IGHG1_PRDM1	0.395	UNTRUE	BC_IGHG1_PRDM1	DC_CD207
IMM	CPI-SS072E1E27A	FFAR2_TNF	simple:O15552	simple:P01375	FFAR2	TNF	TRUE	TRUE	UNTRUE	IMEx,IntAct	UNTRUE	0.011	DC_CD207|DC_CD207	DC_CD207	DC_CD207	0.198	TRUE	DC_CD207	DC_CD207
IMM	CPI-SS00FB3CB09	FFAR2_CCL4L2	simple:O15552	simple:Q8NHW4	FFAR2	CCL4L2	TRUE	TRUE	UNTRUE	IMEx,IntAct	UNTRUE	0.017	DC_CD207|DC_CD207	DC_CD207	DC_CD207	0.293	TRUE	DC_CD207	DC_CD207
IMM	CPI-SS0978D28AB	NRG1_MS4A4A	simple:Q02297	simple:Q96JQ5	NRG1	MS4A4A	TRUE	TRUE	TRUE	IMEx,IntAct	UNTRUE	0.023	DC_CD207|DC_CD207	DC_CD207	DC_CD207	0.416	TRUE	DC_CD207	DC_CD207
IMM	CPI-SS0C28FEC7D	TNFSF13_TNFRSF14	simple:O75888	simple:Q92956	TNFSF13	TNFRSF14	TRUE	UNTRUE	TRUE	I2D,InnateDB-All	UNTRUE	0.028	DC_CD207|DC_CD207	DC_CD207	DC_CD207	0.363	TRUE	DC_CD207	DC_CD207
IMM	CPI-SS0F9B3B259	TNFSF13_TNFRSF1A	simple:O75888	simple:P19438	TNFSF13	TNFRSF1A	TRUE	UNTRUE	TRUE	I2D,InnateDB-All	UNTRUE	0.029	DC_CD207|DC_CD207	DC_CD207	DC_CD207	0.522	TRUE	DC_CD207	DC_CD207
IMM	CPI-SC0B6D68FD5	ICAM1_aMb2 complex	simple:P05362	complex:aMb2 complex	ICAM1		UNTRUE	TRUE	UNTRUE	curated	TRUE	0.034	DC_CD207|DC_CD207	DC_CD207	DC_CD207	0.652	TRUE	DC_CD207	DC_CD207
IMM	CPI-SS0EAB03260	CD1D_LILRB2	simple:P15813	simple:Q8N423	CD1D	LILRB2	UNTRUE	UNTRUE	TRUE	curated	UNTRUE	0.037	DC_CD207|DC_CD207	DC_CD207	DC_CD207	0.253	TRUE	DC_CD207	DC_CD207
IMM	CPI-SS076BC3BA6	HLA-DPB1_NRG1	simple:HLADPB1	simple:Q02297	HLA-DPB1	NRG1	TRUE	TRUE	TRUE	InnateDB-All	UNTRUE	0.053	DC_CD207|DC_CD207	DC_CD207	DC_CD207	2.012	TRUE	DC_CD207	DC_CD207
IMM	CPI-SC0E9C058EB	PLAUR_a4b1 complex	simple:Q03405	complex:a4b1 complex	PLAUR		TRUE	TRUE	UNTRUE	curated	TRUE	0.062	DC_CD207|DC_CD207	DC_CD207	DC_CD207	1.149	TRUE	DC_CD207	DC_CD207
IMM	CPI-SS05D406038	PTGIR_GHRL	simple:P43119	simple:Q9UBU3	PTGIR	GHRL	TRUE	TRUE	UNTRUE	InnateDB-All	UNTRUE	0.064	DC_CD207|DC_CD207	DC_CD207	DC_CD207	0.448	TRUE	DC_CD207	DC_CD207
IMM	CPI-SS06AA638A8	CD72_SEMA4D	simple:P21854	simple:Q92854	CD72	SEMA4D	UNTRUE	UNTRUE	TRUE	curated	UNTRUE	0.07	DC_CD207|DC_CD207	DC_CD207	DC_CD207	0.434	TRUE	DC_CD207	DC_CD207
IMM	CPI-SC0A9458008	ICAM1_aXb2 complex	simple:P05362	complex:aXb2 complex	ICAM1		UNTRUE	TRUE	UNTRUE	curated	TRUE	0.073	DC_CD207|DC_CD207	DC_CD207	DC_CD207	1.001	TRUE	DC_CD207	DC_CD207
IMM	CPI-SS07F015051	CCR6_CCL20	simple:P51684	simple:P78556	CCR6	CCL20	TRUE	TRUE	UNTRUE	curated	UNTRUE	0.073	DC_CD207|DC_CD207	DC_CD207	DC_CD207	0.399	TRUE	DC_CD207	DC_CD207
IMM	CPI-SS0F739D3DB	ANXA1_FPR1	simple:P04083	simple:P21462	ANXA1	FPR1	TRUE	UNTRUE	TRUE	guidetopharmacology.org	UNTRUE	0.073	DC_CD207|DC_CD207	DC_CD207	DC_CD207	1.287	TRUE	DC_CD207	DC_CD207
IMM	CPI-SS06CCF5A54	ANXA1_FPR3	simple:P04083	simple:P25089	ANXA1	FPR3	TRUE	UNTRUE	TRUE	guidetopharmacology.org	UNTRUE	0.075	DC_CD207|DC_CD207	DC_CD207	DC_CD207	1.35	TRUE	DC_CD207	DC_CD207
IMM	CPI-SS073C1B796	CD52_SIGLEC10	simple:P31358	simple:Q96LC7	CD52	SIGLEC10	TRUE	UNTRUE	UNTRUE	curated	UNTRUE	0.08	DC_CD207|DC_CD207	DC_CD207	DC_CD207	0.589	TRUE	DC_CD207	DC_CD207
IMM	CPI-SS02A170A99	SPN_SIGLEC1	simple:P16150	simple:Q9BZZ2	SPN	SIGLEC1	TRUE	UNTRUE	UNTRUE	curated	UNTRUE	0.089	DC_CD207|DC_CD207	DC_CD207	DC_CD207	0.407	TRUE	DC_CD207	DC_CD207
IMM	CPI-SS05A26A1DE	PDGFB_PDGFRB	simple:P01127	simple:P09619	PDGFB	PDGFRB	TRUE	UNTRUE	TRUE	curated	UNTRUE	0.093	DC_CD207|DC_CD207	DC_CD207	DC_CD207	0.359	TRUE	DC_CD207	DC_CD207
IMM	CPI-SS079728E8B	ADORA2B_ENTPD1	simple:P29275	simple:P49961	ADORA2B	ENTPD1	UNTRUE	TRUE	UNTRUE	curated	UNTRUE	0.101	DC_CD207|DC_CD207	DC_CD207	DC_CD207	0.237	TRUE	DC_CD207	DC_CD207
IMM	CPI-SS0D2539AEB	FPR3_HEBP1	simple:P25089	simple:Q9NRV9	FPR3	HEBP1	UNTRUE	TRUE	UNTRUE	guidetopharmacology.org	UNTRUE	0.102	DC_CD207|DC_CD207	DC_CD207	DC_CD207	0.671	TRUE	DC_CD207	DC_CD207
IMM	CPI-SS0A76A8E97	HLA-F_LILRB2	simple:P30511	simple:Q8N423	HLA-F	LILRB2	UNTRUE	UNTRUE	TRUE	curated	UNTRUE	0.102	DC_CD207|DC_CD207	DC_CD207	DC_CD207	0.646	TRUE	DC_CD207	DC_CD207
IMM	CPI-SS0AB647854	GPR37_PSAP	simple:O15354	simple:P07602	GPR37	PSAP	TRUE	TRUE	UNTRUE	guidetopharmacology.org	UNTRUE	0.102	DC_CD207|DC_CD207	DC_CD207	DC_CD207	1.075	TRUE	DC_CD207	DC_CD207
IMM	CPI-SS0E23CEB91	LGALS9_HAVCR2	simple:O00182	simple:Q8TDQ0	LGALS9	HAVCR2	TRUE	UNTRUE	TRUE	curated	UNTRUE	0.104	DC_CD207|DC_CD207	DC_CD207	DC_CD207	0.886	TRUE	DC_CD207	DC_CD207
IMM	CPI-SS00150FB64	HLA-F_LILRB1	simple:P30511	simple:Q8NHL6	HLA-F	LILRB1	TRUE	UNTRUE	TRUE	curated	UNTRUE	0.112	DC_CD207|DC_CD207	DC_CD207	DC_CD207	0.621	TRUE	DC_CD207	DC_CD207
IMM	CPI-SC0BC542ACC	TNC_a4b1 complex	simple:P24821	complex:a4b1 complex	TNC		TRUE	UNTRUE	UNTRUE	curated	TRUE	0.114	DC_CD207|DC_CD207	DC_CD207	DC_CD207	0.188	TRUE	DC_CD207	DC_CD207
IMM	CPI-SS0D0252D87	AXL_IL15RA	simple:P30530	simple:Q13261	AXL	IL15RA	TRUE	TRUE	TRUE	I2D	UNTRUE	0.12	DC_CD207|DC_CD207	DC_CD207	DC_CD207	0.574	TRUE	DC_CD207	DC_CD207
IMM	CPI-SS080611C5B	ALOX5_ALOX5AP	simple:P09917	simple:P20292	ALOX5	ALOX5AP	UNTRUE	UNTRUE	UNTRUE	guidetopharmacology.org	UNTRUE	0.14	DC_CD207|DC_CD207	DC_CD207	DC_CD207	1.402	TRUE	DC_CD207	DC_CD207
IMM	CPI-SS09C4FCB90	ICAM1_SPN	simple:P05362	simple:P16150	ICAM1	SPN	UNTRUE	TRUE	UNTRUE	curated	UNTRUE	0.143	DC_CD207|DC_CD207	DC_CD207	DC_CD207	0.754	TRUE	DC_CD207	DC_CD207
IMM	CPI-SS09A3FA737	NAMPT_P2RY6	simple:P43490	simple:Q15077	NAMPT	P2RY6	TRUE	UNTRUE	TRUE	IMEx,IntAct	UNTRUE	0.145	DC_CD207|DC_CD207	DC_CD207	DC_CD207	0.837	TRUE	DC_CD207	DC_CD207
IMM	CPI-SS0B81F1BF5	TNF_SEMA4C	simple:P01375	simple:Q9C0C4	TNF	SEMA4C	TRUE	UNTRUE	TRUE	InnateDB-All	UNTRUE	0.149	DC_CD207|DC_CD207	DC_CD207	DC_CD207	0.198	TRUE	DC_CD207	DC_CD207
IMM	CPI-SC098C06330	TGFB1_TGFbeta receptor1	simple:P01137	complex:TGFbeta receptor1	TGFB1		TRUE	UNTRUE	TRUE	curated	UNTRUE	0.154	DC_CD207|DC_CD207	DC_CD207	DC_CD207	0.575	TRUE	DC_CD207	DC_CD207
IMM	CPI-SS065F7DA2A	COPA_P2RY6	simple:P53621	simple:Q15077	COPA	P2RY6	TRUE	UNTRUE	TRUE	IMEx,IntAct	UNTRUE	0.155	DC_CD207|DC_CD207	DC_CD207	DC_CD207	0.573	TRUE	DC_CD207	DC_CD207
IMM	CPI-SS00B1BEE64	CD2_CD58	simple:P06729	simple:P19256	CD2	CD58	UNTRUE	TRUE	UNTRUE	curated	UNTRUE	0.157	DC_CD207|DC_CD207	DC_CD207	DC_CD207	0.565	TRUE	DC_CD207	DC_CD207
IMM	CPI-SS05D23BCE8	HLA-DPB1_TNFSF13B	simple:HLADPB1	simple:Q9Y275	HLA-DPB1	TNFSF13B	TRUE	TRUE	UNTRUE	InnateDB-All	UNTRUE	0.163	DC_CD207|DC_CD207	DC_CD207	DC_CD207	2.275	TRUE	DC_CD207	DC_CD207
IMM	CPI-SS0302E8E8F	CD74_COPA	simple:P04233	simple:P53621	CD74	COPA	TRUE	TRUE	UNTRUE	IMEx,IntAct	UNTRUE	0.187	DC_CD207|DC_CD207	DC_CD207	DC_CD207	2.644	TRUE	DC_CD207	DC_CD207
IMM	CPI-SS0ABC5C1B8	CD74_MIF	simple:P04233	simple:P14174	CD74	MIF	TRUE	TRUE	UNTRUE	I2D,InnateDB-All	UNTRUE	0.206	DC_CD207|DC_CD207	DC_CD207	DC_CD207	3.243	TRUE	DC_CD207	DC_CD207
IMM	CPI-SS09808DEAE	CD74_APP	simple:P04233	simple:P05067	CD74	APP	UNTRUE	TRUE	UNTRUE	curated	UNTRUE	0.234	DC_CD207|DC_CD207	DC_CD207	DC_CD207	2.535	TRUE	DC_CD207	DC_CD207
IMM	CPI-SS061A7E099	CD55_ADGRE5	simple:P08174	simple:P48960	CD55	ADGRE5	TRUE	TRUE	TRUE	curated	UNTRUE	0.264	DC_CD207|DC_CD207	DC_CD207	DC_CD207	0.584	TRUE	DC_CD207	DC_CD207
IMM	CPI-SS072E1E27A	FFAR2_TNF	simple:O15552	simple:P01375	FFAR2	TNF	TRUE	TRUE	UNTRUE	IMEx,IntAct	UNTRUE	0.011	DC_CD207|DC_CLEC10A	DC_CD207	DC_CLEC10A	0.147	UNTRUE	DC_CD207	DC_CLEC10A
IMM	CPI-SS0AEC33FF1	CCL22_DPP4	simple:O00626	simple:P27487	CCL22	DPP4	TRUE	UNTRUE	TRUE	curated	UNTRUE	0.017	DC_CD207|DC_CLEC10A	DC_CD207	DC_CLEC10A	0.125	UNTRUE	DC_CD207	DC_CLEC10A
IMM	CPI-SS00FB3CB09	FFAR2_CCL4L2	simple:O15552	simple:Q8NHW4	FFAR2	CCL4L2	TRUE	TRUE	UNTRUE	IMEx,IntAct	UNTRUE	0.017	DC_CD207|DC_CLEC10A	DC_CD207	DC_CLEC10A	0.119	UNTRUE	DC_CD207	DC_CLEC10A
IMM	CPI-SS08F13AD5C	CD80_CD274	simple:P33681	simple:Q9NZQ7	CD80	CD274	UNTRUE	TRUE	TRUE	curated	UNTRUE	0.017	DC_CD207|DC_CLEC10A	DC_CD207	DC_CLEC10A	0.174	UNTRUE	DC_CD207	DC_CLEC10A
IMM	CPI-SS0C17BB772	FCGR2A_CXCL9	simple:P12318	simple:Q07325	FCGR2A	CXCL9	TRUE	TRUE	UNTRUE	IMEx,IntAct	UNTRUE	0.025	DC_CD207|DC_CLEC10A	DC_CD207	DC_CLEC10A	0.544	UNTRUE	DC_CD207	DC_CLEC10A
IMM	CPI-SS0C28FEC7D	TNFSF13_TNFRSF14	simple:O75888	simple:Q92956	TNFSF13	TNFRSF14	TRUE	UNTRUE	TRUE	I2D,InnateDB-All	UNTRUE	0.028	DC_CD207|DC_CLEC10A	DC_CD207	DC_CLEC10A	0.273	UNTRUE	DC_CD207	DC_CLEC10A
IMM	CPI-SS01158CABF	FFAR2_FAM3C	simple:O15552	simple:Q92520	FFAR2	FAM3C	TRUE	TRUE	UNTRUE	IMEx,IntAct	UNTRUE	0.028	DC_CD207|DC_CLEC10A	DC_CD207	DC_CLEC10A	0.137	UNTRUE	DC_CD207	DC_CLEC10A
IMM	CPI-SS0F9B3B259	TNFSF13_TNFRSF1A	simple:O75888	simple:P19438	TNFSF13	TNFRSF1A	TRUE	UNTRUE	TRUE	I2D,InnateDB-All	UNTRUE	0.029	DC_CD207|DC_CLEC10A	DC_CD207	DC_CLEC10A	0.273	UNTRUE	DC_CD207	DC_CLEC10A
IMM	CPI-SS0EAB03260	CD1D_LILRB2	simple:P15813	simple:Q8N423	CD1D	LILRB2	UNTRUE	UNTRUE	TRUE	curated	UNTRUE	0.037	DC_CD207|DC_CLEC10A	DC_CD207	DC_CLEC10A	0.263	UNTRUE	DC_CD207	DC_CLEC10A
IMM	CPI-SS0E9A581F8	ICAM1_ITGAL	simple:P05362	simple:P20701	ICAM1	ITGAL	UNTRUE	TRUE	TRUE	curated	UNTRUE	0.061	DC_CD207|DC_CLEC10A	DC_CD207	DC_CLEC10A	0.543	UNTRUE	DC_CD207	DC_CLEC10A
IMM	CPI-SC0F4AC5AA2	ICAM1_aLb2 complex	simple:P05362	complex:aLb2 complex	ICAM1		UNTRUE	TRUE	UNTRUE	curated	TRUE	0.061	DC_CD207|DC_CLEC10A	DC_CD207	DC_CLEC10A	0.543	UNTRUE	DC_CD207	DC_CLEC10A
IMM	CPI-SC0E9C058EB	PLAUR_a4b1 complex	simple:Q03405	complex:a4b1 complex	PLAUR		TRUE	TRUE	UNTRUE	curated	TRUE	0.062	DC_CD207|DC_CLEC10A	DC_CD207	DC_CLEC10A	1.203	UNTRUE	DC_CD207	DC_CLEC10A
IMM	CPI-SS06AA638A8	CD72_SEMA4D	simple:P21854	simple:Q92854	CD72	SEMA4D	UNTRUE	UNTRUE	TRUE	curated	UNTRUE	0.07	DC_CD207|DC_CLEC10A	DC_CD207	DC_CLEC10A	0.332	UNTRUE	DC_CD207	DC_CLEC10A
IMM	CPI-SC0A9458008	ICAM1_aXb2 complex	simple:P05362	complex:aXb2 complex	ICAM1		UNTRUE	TRUE	UNTRUE	curated	TRUE	0.073	DC_CD207|DC_CLEC10A	DC_CD207	DC_CLEC10A	0.565	UNTRUE	DC_CD207	DC_CLEC10A
IMM	CPI-SS073C1B796	CD52_SIGLEC10	simple:P31358	simple:Q96LC7	CD52	SIGLEC10	TRUE	UNTRUE	UNTRUE	curated	UNTRUE	0.08	DC_CD207|DC_CLEC10A	DC_CD207	DC_CLEC10A	0.646	UNTRUE	DC_CD207	DC_CLEC10A
IMM	CPI-SS0822AEF5F	PTPRC_MRC1	simple:P08575	simple:P22897	PTPRC	MRC1	UNTRUE	UNTRUE	TRUE	curated	UNTRUE	0.082	DC_CD207|DC_CLEC10A	DC_CD207	DC_CLEC10A	0.627	UNTRUE	DC_CD207	DC_CLEC10A
IMM	CPI-SS079728E8B	ADORA2B_ENTPD1	simple:P29275	simple:P49961	ADORA2B	ENTPD1	UNTRUE	TRUE	UNTRUE	curated	UNTRUE	0.101	DC_CD207|DC_CLEC10A	DC_CD207	DC_CLEC10A	0.305	UNTRUE	DC_CD207	DC_CLEC10A
IMM	CPI-SS0D2539AEB	FPR3_HEBP1	simple:P25089	simple:Q9NRV9	FPR3	HEBP1	UNTRUE	TRUE	UNTRUE	guidetopharmacology.org	UNTRUE	0.102	DC_CD207|DC_CLEC10A	DC_CD207	DC_CLEC10A	0.697	UNTRUE	DC_CD207	DC_CLEC10A
IMM	CPI-SS0A76A8E97	HLA-F_LILRB2	simple:P30511	simple:Q8N423	HLA-F	LILRB2	UNTRUE	UNTRUE	TRUE	curated	UNTRUE	0.102	DC_CD207|DC_CLEC10A	DC_CD207	DC_CLEC10A	0.655	UNTRUE	DC_CD207	DC_CLEC10A
IMM	CPI-SS0AB647854	GPR37_PSAP	simple:O15354	simple:P07602	GPR37	PSAP	TRUE	TRUE	UNTRUE	guidetopharmacology.org	UNTRUE	0.102	DC_CD207|DC_CLEC10A	DC_CD207	DC_CLEC10A	0.94	UNTRUE	DC_CD207	DC_CLEC10A
IMM	CPI-SS087321EB5	SELL_SELPLG	simple:P14151	simple:Q14242	SELL	SELPLG	UNTRUE	UNTRUE	TRUE	curated	UNTRUE	0.106	DC_CD207|DC_CLEC10A	DC_CD207	DC_CLEC10A	0.431	UNTRUE	DC_CD207	DC_CLEC10A
IMM	CPI-SS0E7D5974D	TNF_TNFRSF1B	simple:P01375	simple:P20333	TNF	TNFRSF1B	TRUE	UNTRUE	TRUE	curated	UNTRUE	0.107	DC_CD207|DC_CLEC10A	DC_CD207	DC_CLEC10A	0.31	UNTRUE	DC_CD207	DC_CLEC10A
IMM	CPI-SS00150FB64	HLA-F_LILRB1	simple:P30511	simple:Q8NHL6	HLA-F	LILRB1	TRUE	UNTRUE	TRUE	curated	UNTRUE	0.112	DC_CD207|DC_CLEC10A	DC_CD207	DC_CLEC10A	0.63	UNTRUE	DC_CD207	DC_CLEC10A
IMM	CPI-SC0BC542ACC	TNC_a4b1 complex	simple:P24821	complex:a4b1 complex	TNC		TRUE	UNTRUE	UNTRUE	curated	TRUE	0.114	DC_CD207|DC_CLEC10A	DC_CD207	DC_CLEC10A	0.242	UNTRUE	DC_CD207	DC_CLEC10A
IMM	CPI-SC08923F7F7	F11R_aLb2 complex	simple:Q9Y624	complex:aLb2 complex	F11R		UNTRUE	TRUE	UNTRUE	curated	TRUE	0.117	DC_CD207|DC_CLEC10A	DC_CD207	DC_CLEC10A	0.227	UNTRUE	DC_CD207	DC_CLEC10A
IMM	CPI-SS0D0252D87	AXL_IL15RA	simple:P30530	simple:Q13261	AXL	IL15RA	TRUE	TRUE	TRUE	I2D	UNTRUE	0.12	DC_CD207|DC_CLEC10A	DC_CD207	DC_CLEC10A	0.445	UNTRUE	DC_CD207	DC_CLEC10A
IMM	CPI-SS048A2311A	TNF_RIPK1	simple:P01375	simple:Q13546	TNF	RIPK1	TRUE	UNTRUE	TRUE	I2D,IMEx,InnateDB,InnateDB-All,IntAct,MINT	UNTRUE	0.129	DC_CD207|DC_CLEC10A	DC_CD207	DC_CLEC10A	0.183	UNTRUE	DC_CD207	DC_CLEC10A
IMM	CPI-SS080611C5B	ALOX5_ALOX5AP	simple:P09917	simple:P20292	ALOX5	ALOX5AP	UNTRUE	UNTRUE	UNTRUE	guidetopharmacology.org	UNTRUE	0.14	DC_CD207|DC_CLEC10A	DC_CD207	DC_CLEC10A	0.76	UNTRUE	DC_CD207	DC_CLEC10A
IMM	CPI-SS09C4FCB90	ICAM1_SPN	simple:P05362	simple:P16150	ICAM1	SPN	UNTRUE	TRUE	UNTRUE	curated	UNTRUE	0.143	DC_CD207|DC_CLEC10A	DC_CD207	DC_CLEC10A	0.614	UNTRUE	DC_CD207	DC_CLEC10A
IMM	CPI-SS09A3FA737	NAMPT_P2RY6	simple:P43490	simple:Q15077	NAMPT	P2RY6	TRUE	UNTRUE	TRUE	IMEx,IntAct	UNTRUE	0.145	DC_CD207|DC_CLEC10A	DC_CD207	DC_CLEC10A	0.689	UNTRUE	DC_CD207	DC_CLEC10A
IMM	CPI-SC098C06330	TGFB1_TGFbeta receptor1	simple:P01137	complex:TGFbeta receptor1	TGFB1		TRUE	UNTRUE	TRUE	curated	UNTRUE	0.154	DC_CD207|DC_CLEC10A	DC_CD207	DC_CLEC10A	0.552	UNTRUE	DC_CD207	DC_CLEC10A
IMM	CPI-SS00B1BEE64	CD2_CD58	simple:P06729	simple:P19256	CD2	CD58	UNTRUE	TRUE	UNTRUE	curated	UNTRUE	0.157	DC_CD207|DC_CLEC10A	DC_CD207	DC_CLEC10A	0.372	UNTRUE	DC_CD207	DC_CLEC10A
IMM	CPI-SS05D23BCE8	HLA-DPB1_TNFSF13B	simple:HLADPB1	simple:Q9Y275	HLA-DPB1	TNFSF13B	TRUE	TRUE	UNTRUE	InnateDB-All	UNTRUE	0.163	DC_CD207|DC_CLEC10A	DC_CD207	DC_CLEC10A	2.389	UNTRUE	DC_CD207	DC_CLEC10A
IMM	CPI-SS0F00D756A	CD40_TNFSF13B	simple:P25942	simple:Q9Y275	CD40	TNFSF13B	TRUE	TRUE	UNTRUE	I2D,InnateDB	UNTRUE	0.17	DC_CD207|DC_CLEC10A	DC_CD207	DC_CLEC10A	0.66	UNTRUE	DC_CD207	DC_CLEC10A
IMM	CPI-SS0302E8E8F	CD74_COPA	simple:P04233	simple:P53621	CD74	COPA	TRUE	TRUE	UNTRUE	IMEx,IntAct	UNTRUE	0.187	DC_CD207|DC_CLEC10A	DC_CD207	DC_CLEC10A	2.496	UNTRUE	DC_CD207	DC_CLEC10A
IMM	CPI-SS0ABC5C1B8	CD74_MIF	simple:P04233	simple:P14174	CD74	MIF	TRUE	TRUE	UNTRUE	I2D,InnateDB-All	UNTRUE	0.206	DC_CD207|DC_CLEC10A	DC_CD207	DC_CLEC10A	3.012	UNTRUE	DC_CD207	DC_CLEC10A
IMM	CPI-SS09808DEAE	CD74_APP	simple:P04233	simple:P05067	CD74	APP	UNTRUE	TRUE	UNTRUE	curated	UNTRUE	0.234	DC_CD207|DC_CLEC10A	DC_CD207	DC_CLEC10A	2.58	UNTRUE	DC_CD207	DC_CLEC10A
IMM	CPI-SS072E1E27A	FFAR2_TNF	simple:O15552	simple:P01375	FFAR2	TNF	TRUE	TRUE	UNTRUE	IMEx,IntAct	UNTRUE	0.011	DC_CD207|DC_CLEC9A	DC_CD207	DC_CLEC9A	0.148	UNTRUE	DC_CD207	DC_CLEC9A
IMM	CPI-SS0AEC33FF1	CCL22_DPP4	simple:O00626	simple:P27487	CCL22	DPP4	TRUE	UNTRUE	TRUE	curated	UNTRUE	0.017	DC_CD207|DC_CLEC9A	DC_CD207	DC_CLEC9A	0.187	UNTRUE	DC_CD207	DC_CLEC9A
IMM	CPI-SS00FB3CB09	FFAR2_CCL4L2	simple:O15552	simple:Q8NHW4	FFAR2	CCL4L2	TRUE	TRUE	UNTRUE	IMEx,IntAct	UNTRUE	0.017	DC_CD207|DC_CLEC9A	DC_CD207	DC_CLEC9A	0.109	UNTRUE	DC_CD207	DC_CLEC9A
IMM	CPI-SS07D71C546	NOTCH2_IL24	simple:Q04721	simple:Q13007	NOTCH2	IL24	TRUE	TRUE	UNTRUE	IMEx,InnateDB-All,MINT	UNTRUE	0.024	DC_CD207|DC_CLEC9A	DC_CD207	DC_CLEC9A	0.187	UNTRUE	DC_CD207	DC_CLEC9A
IMM	CPI-SS0C17BB772	FCGR2A_CXCL9	simple:P12318	simple:Q07325	FCGR2A	CXCL9	TRUE	TRUE	UNTRUE	IMEx,IntAct	UNTRUE	0.025	DC_CD207|DC_CLEC9A	DC_CD207	DC_CLEC9A	0.605	UNTRUE	DC_CD207	DC_CLEC9A
IMM	CPI-SS05BA6D9C3	CCL4_CNR2	simple:P13236	simple:P34972	CCL4	CNR2	TRUE	UNTRUE	TRUE	IMEx,IntAct	UNTRUE	0.026	DC_CD207|DC_CLEC9A	DC_CD207	DC_CLEC9A	0.157	UNTRUE	DC_CD207	DC_CLEC9A
IMM	CPI-SS0C28FEC7D	TNFSF13_TNFRSF14	simple:O75888	simple:Q92956	TNFSF13	TNFRSF14	TRUE	UNTRUE	TRUE	I2D,InnateDB-All	UNTRUE	0.028	DC_CD207|DC_CLEC9A	DC_CD207	DC_CLEC9A	0.41	UNTRUE	DC_CD207	DC_CLEC9A
IMM	CPI-SS01158CABF	FFAR2_FAM3C	simple:O15552	simple:Q92520	FFAR2	FAM3C	TRUE	TRUE	UNTRUE	IMEx,IntAct	UNTRUE	0.028	DC_CD207|DC_CLEC9A	DC_CD207	DC_CLEC9A	0.176	UNTRUE	DC_CD207	DC_CLEC9A
IMM	CPI-SS0F9B3B259	TNFSF13_TNFRSF1A	simple:O75888	simple:P19438	TNFSF13	TNFRSF1A	TRUE	UNTRUE	TRUE	I2D,InnateDB-All	UNTRUE	0.029	DC_CD207|DC_CLEC9A	DC_CD207	DC_CLEC9A	0.186	UNTRUE	DC_CD207	DC_CLEC9A
IMM	CPI-SS0E075E5AF	NRG1_NETO2	simple:Q02297	simple:Q8NC67	NRG1	NETO2	TRUE	TRUE	TRUE	InnateDB-All	UNTRUE	0.037	DC_CD207|DC_CLEC9A	DC_CD207	DC_CLEC9A	0.243	UNTRUE	DC_CD207	DC_CLEC9A
IMM	CPI-SC0E5218AA4	NRG1_a6b4 complex	simple:Q02297	complex:a6b4 complex	NRG1		TRUE	TRUE	UNTRUE	curated	TRUE	0.039	DC_CD207|DC_CLEC9A	DC_CD207	DC_CLEC9A	0.245	UNTRUE	DC_CD207	DC_CLEC9A
IMM	CPI-SS02B567BC7	PLXNC1_SEMA7A	simple:O60486	simple:O75326	PLXNC1	SEMA7A	UNTRUE	TRUE	UNTRUE	curated	UNTRUE	0.049	DC_CD207|DC_CLEC9A	DC_CD207	DC_CLEC9A	0.283	UNTRUE	DC_CD207	DC_CLEC9A
IMM	CPI-SS0E9A581F8	ICAM1_ITGAL	simple:P05362	simple:P20701	ICAM1	ITGAL	UNTRUE	TRUE	TRUE	curated	UNTRUE	0.061	DC_CD207|DC_CLEC9A	DC_CD207	DC_CLEC9A	0.59	UNTRUE	DC_CD207	DC_CLEC9A
IMM	CPI-SC0F4AC5AA2	ICAM1_aLb2 complex	simple:P05362	complex:aLb2 complex	ICAM1		UNTRUE	TRUE	UNTRUE	curated	TRUE	0.061	DC_CD207|DC_CLEC9A	DC_CD207	DC_CLEC9A	0.59	UNTRUE	DC_CD207	DC_CLEC9A
IMM	CPI-SC0E9C058EB	PLAUR_a4b1 complex	simple:Q03405	complex:a4b1 complex	PLAUR		TRUE	TRUE	UNTRUE	curated	TRUE	0.062	DC_CD207|DC_CLEC9A	DC_CD207	DC_CLEC9A	1.166	UNTRUE	DC_CD207	DC_CLEC9A
IMM	CPI-SS0D4C221B8	ICAM1_AREG	simple:P05362	simple:P15514	ICAM1	AREG	TRUE	TRUE	UNTRUE	InnateDB-All	UNTRUE	0.064	DC_CD207|DC_CLEC9A	DC_CD207	DC_CLEC9A	0.599	UNTRUE	DC_CD207	DC_CLEC9A
IMM	CPI-SC0A9458008	ICAM1_aXb2 complex	simple:P05362	complex:aXb2 complex	ICAM1		UNTRUE	TRUE	UNTRUE	curated	TRUE	0.073	DC_CD207|DC_CLEC9A	DC_CD207	DC_CLEC9A	0.614	UNTRUE	DC_CD207	DC_CLEC9A
IMM	CPI-SS07F015051	CCR6_CCL20	simple:P51684	simple:P78556	CCR6	CCL20	TRUE	TRUE	UNTRUE	curated	UNTRUE	0.073	DC_CD207|DC_CLEC9A	DC_CD207	DC_CLEC9A	0.384	UNTRUE	DC_CD207	DC_CLEC9A
IMM	CPI-SS073C1B796	CD52_SIGLEC10	simple:P31358	simple:Q96LC7	CD52	SIGLEC10	TRUE	UNTRUE	UNTRUE	curated	UNTRUE	0.08	DC_CD207|DC_CLEC9A	DC_CD207	DC_CLEC9A	0.742	UNTRUE	DC_CD207	DC_CLEC9A
IMM	CPI-SS02A170A99	SPN_SIGLEC1	simple:P16150	simple:Q9BZZ2	SPN	SIGLEC1	TRUE	UNTRUE	UNTRUE	curated	UNTRUE	0.089	DC_CD207|DC_CLEC9A	DC_CD207	DC_CLEC9A	0.357	UNTRUE	DC_CD207	DC_CLEC9A
IMM	CPI-SS03A4F7DC8	AXL_GAS6	simple:P30530	simple:Q14393	AXL	GAS6	TRUE	TRUE	UNTRUE	guidetopharmacology.org	UNTRUE	0.091	DC_CD207|DC_CLEC9A	DC_CD207	DC_CLEC9A	0.484	UNTRUE	DC_CD207	DC_CLEC9A
IMM	CPI-SS079DDF890	TNFSF12_TNFRSF25	simple:O43508	simple:Q93038	TNFSF12	TNFRSF25	TRUE	UNTRUE	TRUE	I2D	UNTRUE	0.094	DC_CD207|DC_CLEC9A	DC_CD207	DC_CLEC9A	0.413	UNTRUE	DC_CD207	DC_CLEC9A
IMM	CPI-SS079728E8B	ADORA2B_ENTPD1	simple:P29275	simple:P49961	ADORA2B	ENTPD1	UNTRUE	TRUE	UNTRUE	curated	UNTRUE	0.101	DC_CD207|DC_CLEC9A	DC_CD207	DC_CLEC9A	0.246	UNTRUE	DC_CD207	DC_CLEC9A
IMM	CPI-SS0F8EFEECF	TNF_DAG1	simple:P01375	simple:Q14118	TNF	DAG1	TRUE	UNTRUE	TRUE	InnateDB-All	UNTRUE	0.101	DC_CD207|DC_CLEC9A	DC_CD207	DC_CLEC9A	0.149	UNTRUE	DC_CD207	DC_CLEC9A
IMM	CPI-SS0D2539AEB	FPR3_HEBP1	simple:P25089	simple:Q9NRV9	FPR3	HEBP1	UNTRUE	TRUE	UNTRUE	guidetopharmacology.org	UNTRUE	0.102	DC_CD207|DC_CLEC9A	DC_CD207	DC_CLEC9A	0.692	UNTRUE	DC_CD207	DC_CLEC9A
IMM	CPI-SS0AB647854	GPR37_PSAP	simple:O15354	simple:P07602	GPR37	PSAP	TRUE	TRUE	UNTRUE	guidetopharmacology.org	UNTRUE	0.102	DC_CD207|DC_CLEC9A	DC_CD207	DC_CLEC9A	1.195	UNTRUE	DC_CD207	DC_CLEC9A
IMM	CPI-SS0E23CEB91	LGALS9_HAVCR2	simple:O00182	simple:Q8TDQ0	LGALS9	HAVCR2	TRUE	UNTRUE	TRUE	curated	UNTRUE	0.104	DC_CD207|DC_CLEC9A	DC_CD207	DC_CLEC9A	0.856	UNTRUE	DC_CD207	DC_CLEC9A
IMM	CPI-SS087321EB5	SELL_SELPLG	simple:P14151	simple:Q14242	SELL	SELPLG	UNTRUE	UNTRUE	TRUE	curated	UNTRUE	0.106	DC_CD207|DC_CLEC9A	DC_CD207	DC_CLEC9A	0.48	UNTRUE	DC_CD207	DC_CLEC9A
IMM	CPI-SC0BC542ACC	TNC_a4b1 complex	simple:P24821	complex:a4b1 complex	TNC		TRUE	UNTRUE	UNTRUE	curated	TRUE	0.114	DC_CD207|DC_CLEC9A	DC_CD207	DC_CLEC9A	0.205	UNTRUE	DC_CD207	DC_CLEC9A
IMM	CPI-SS0947A8549	FLT1_VEGFB	simple:P17948	simple:P49765	FLT1	VEGFB	TRUE	TRUE	UNTRUE	curated	UNTRUE	0.119	DC_CD207|DC_CLEC9A	DC_CD207	DC_CLEC9A	0.286	UNTRUE	DC_CD207	DC_CLEC9A
IMM	CPI-SS048A2311A	TNF_RIPK1	simple:P01375	simple:Q13546	TNF	RIPK1	TRUE	UNTRUE	TRUE	I2D,IMEx,InnateDB,InnateDB-All,IntAct,MINT	UNTRUE	0.129	DC_CD207|DC_CLEC9A	DC_CD207	DC_CLEC9A	0.17	UNTRUE	DC_CD207	DC_CLEC9A
IMM	CPI-SS02EBC1BB0	TNF_NOTCH1	simple:P01375	simple:P46531	TNF	NOTCH1	TRUE	UNTRUE	TRUE	I2D	UNTRUE	0.14	DC_CD207|DC_CLEC9A	DC_CD207	DC_CLEC9A	0.148	UNTRUE	DC_CD207	DC_CLEC9A
IMM	CPI-SS09C4FCB90	ICAM1_SPN	simple:P05362	simple:P16150	ICAM1	SPN	UNTRUE	TRUE	UNTRUE	curated	UNTRUE	0.143	DC_CD207|DC_CLEC9A	DC_CD207	DC_CLEC9A	0.728	UNTRUE	DC_CD207	DC_CLEC9A
IMM	CPI-SS09A3FA737	NAMPT_P2RY6	simple:P43490	simple:Q15077	NAMPT	P2RY6	TRUE	UNTRUE	TRUE	IMEx,IntAct	UNTRUE	0.145	DC_CD207|DC_CLEC9A	DC_CD207	DC_CLEC9A	0.873	UNTRUE	DC_CD207	DC_CLEC9A
IMM	CPI-SC098C06330	TGFB1_TGFbeta receptor1	simple:P01137	complex:TGFbeta receptor1	TGFB1		TRUE	UNTRUE	TRUE	curated	UNTRUE	0.154	DC_CD207|DC_CLEC9A	DC_CD207	DC_CLEC9A	0.558	UNTRUE	DC_CD207	DC_CLEC9A
IMM	CPI-SS002DF6C31	LGALS9_SLC1A5	simple:O00182	simple:Q15758	LGALS9	SLC1A5	TRUE	UNTRUE	TRUE	I2D,InnateDB-All	UNTRUE	0.154	DC_CD207|DC_CLEC9A	DC_CD207	DC_CLEC9A	0.831	UNTRUE	DC_CD207	DC_CLEC9A
IMM	CPI-SS05D23BCE8	HLA-DPB1_TNFSF13B	simple:HLADPB1	simple:Q9Y275	HLA-DPB1	TNFSF13B	TRUE	TRUE	UNTRUE	InnateDB-All	UNTRUE	0.163	DC_CD207|DC_CLEC9A	DC_CD207	DC_CLEC9A	2.152	UNTRUE	DC_CD207	DC_CLEC9A
IMM	CPI-SS0302E8E8F	CD74_COPA	simple:P04233	simple:P53621	CD74	COPA	TRUE	TRUE	UNTRUE	IMEx,IntAct	UNTRUE	0.187	DC_CD207|DC_CLEC9A	DC_CD207	DC_CLEC9A	2.492	UNTRUE	DC_CD207	DC_CLEC9A
IMM	CPI-SS0ABC5C1B8	CD74_MIF	simple:P04233	simple:P14174	CD74	MIF	TRUE	TRUE	UNTRUE	I2D,InnateDB-All	UNTRUE	0.206	DC_CD207|DC_CLEC9A	DC_CD207	DC_CLEC9A	3.092	UNTRUE	DC_CD207	DC_CLEC9A
IMM	CPI-SS09808DEAE	CD74_APP	simple:P04233	simple:P05067	CD74	APP	UNTRUE	TRUE	UNTRUE	curated	UNTRUE	0.234	DC_CD207|DC_CLEC9A	DC_CD207	DC_CLEC9A	2.548	UNTRUE	DC_CD207	DC_CLEC9A
IMM	CPI-SS061A7E099	CD55_ADGRE5	simple:P08174	simple:P48960	CD55	ADGRE5	TRUE	TRUE	TRUE	curated	UNTRUE	0.264	DC_CD207|DC_CLEC9A	DC_CD207	DC_CLEC9A	0.409	UNTRUE	DC_CD207	DC_CLEC9A
IMM	CPI-SS0B89DD8C1	TNFSF13_TNFRSF17	simple:O75888	simple:Q02223	TNFSF13	TNFRSF17	TRUE	UNTRUE	TRUE	curated	UNTRUE	0.002	DC_CD207|DC_LILRA4	DC_CD207	DC_LILRA4	0.259	UNTRUE	DC_CD207	DC_LILRA4
IMM	CPI-SS0C6448B94	IL1B_ADRB2	simple:P01584	simple:P07550	IL1B	ADRB2	TRUE	UNTRUE	TRUE	I2D	UNTRUE	0.016	DC_CD207|DC_LILRA4	DC_CD207	DC_LILRA4	1.043	UNTRUE	DC_CD207	DC_LILRA4
IMM	CPI-SS0AEC33FF1	CCL22_DPP4	simple:O00626	simple:P27487	CCL22	DPP4	TRUE	UNTRUE	TRUE	curated	UNTRUE	0.017	DC_CD207|DC_LILRA4	DC_CD207	DC_LILRA4	0.221	UNTRUE	DC_CD207	DC_LILRA4
IMM	CPI-SS0978D28AB	NRG1_MS4A4A	simple:Q02297	simple:Q96JQ5	NRG1	MS4A4A	TRUE	TRUE	TRUE	IMEx,IntAct	UNTRUE	0.023	DC_CD207|DC_LILRA4	DC_CD207	DC_LILRA4	0.363	UNTRUE	DC_CD207	DC_LILRA4
IMM	CPI-SS0C28FEC7D	TNFSF13_TNFRSF14	simple:O75888	simple:Q92956	TNFSF13	TNFRSF14	TRUE	UNTRUE	TRUE	I2D,InnateDB-All	UNTRUE	0.028	DC_CD207|DC_LILRA4	DC_CD207	DC_LILRA4	0.21	UNTRUE	DC_CD207	DC_LILRA4
IMM	CPI-SS01158CABF	FFAR2_FAM3C	simple:O15552	simple:Q92520	FFAR2	FAM3C	TRUE	TRUE	UNTRUE	IMEx,IntAct	UNTRUE	0.028	DC_CD207|DC_LILRA4	DC_CD207	DC_LILRA4	0.215	UNTRUE	DC_CD207	DC_LILRA4
IMM	CPI-SS0F9B3B259	TNFSF13_TNFRSF1A	simple:O75888	simple:P19438	TNFSF13	TNFRSF1A	TRUE	UNTRUE	TRUE	I2D,InnateDB-All	UNTRUE	0.029	DC_CD207|DC_LILRA4	DC_CD207	DC_LILRA4	0.312	UNTRUE	DC_CD207	DC_LILRA4
IMM	CPI-SS0EAB03260	CD1D_LILRB2	simple:P15813	simple:Q8N423	CD1D	LILRB2	UNTRUE	UNTRUE	TRUE	curated	UNTRUE	0.037	DC_CD207|DC_LILRA4	DC_CD207	DC_LILRA4	0.185	UNTRUE	DC_CD207	DC_LILRA4
IMM	CPI-SC0E5218AA4	NRG1_a6b4 complex	simple:Q02297	complex:a6b4 complex	NRG1		TRUE	TRUE	UNTRUE	curated	TRUE	0.039	DC_CD207|DC_LILRA4	DC_CD207	DC_LILRA4	0.255	UNTRUE	DC_CD207	DC_LILRA4
IMM	CPI-SS002673EFE	WNT5A_FZD3	simple:P41221	simple:Q9NPG1	WNT5A	FZD3	TRUE	UNTRUE	TRUE	curated	UNTRUE	0.045	DC_CD207|DC_LILRA4	DC_CD207	DC_LILRA4	0.181	UNTRUE	DC_CD207	DC_LILRA4
IMM	CPI-SS02B567BC7	PLXNC1_SEMA7A	simple:O60486	simple:O75326	PLXNC1	SEMA7A	UNTRUE	TRUE	UNTRUE	curated	UNTRUE	0.049	DC_CD207|DC_LILRA4	DC_CD207	DC_LILRA4	0.267	UNTRUE	DC_CD207	DC_LILRA4
IMM	CPI-SS0708FE6FF	NRG1_LSR	simple:Q02297	simple:Q86X29	NRG1	LSR	TRUE	TRUE	TRUE	InnateDB-All	UNTRUE	0.059	DC_CD207|DC_LILRA4	DC_CD207	DC_LILRA4	0.311	UNTRUE	DC_CD207	DC_LILRA4
IMM	CPI-SS0E9A581F8	ICAM1_ITGAL	simple:P05362	simple:P20701	ICAM1	ITGAL	UNTRUE	TRUE	TRUE	curated	UNTRUE	0.061	DC_CD207|DC_LILRA4	DC_CD207	DC_LILRA4	0.525	UNTRUE	DC_CD207	DC_LILRA4
IMM	CPI-SC0F4AC5AA2	ICAM1_aLb2 complex	simple:P05362	complex:aLb2 complex	ICAM1		UNTRUE	TRUE	UNTRUE	curated	TRUE	0.061	DC_CD207|DC_LILRA4	DC_CD207	DC_LILRA4	0.525	UNTRUE	DC_CD207	DC_LILRA4
IMM	CPI-SC0E9C058EB	PLAUR_a4b1 complex	simple:Q03405	complex:a4b1 complex	PLAUR		TRUE	TRUE	UNTRUE	curated	TRUE	0.062	DC_CD207|DC_LILRA4	DC_CD207	DC_LILRA4	1.133	UNTRUE	DC_CD207	DC_LILRA4
IMM	CPI-SS067BA9202	LAIR1_LILRB4	simple:Q6GTX8	simple:Q8NHJ6	LAIR1	LILRB4	UNTRUE	TRUE	TRUE	curated	UNTRUE	0.062	DC_CD207|DC_LILRA4	DC_CD207	DC_LILRA4	1.224	UNTRUE	DC_CD207	DC_LILRA4
IMM	CPI-SS04641FE5F	CCL3L3_DPP4	simple:P16619	simple:P27487	CCL3L3	DPP4	TRUE	UNTRUE	TRUE	I2D	UNTRUE	0.063	DC_CD207|DC_LILRA4	DC_CD207	DC_LILRA4	0.221	UNTRUE	DC_CD207	DC_LILRA4
IMM	CPI-SS0D4C221B8	ICAM1_AREG	simple:P05362	simple:P15514	ICAM1	AREG	TRUE	TRUE	UNTRUE	InnateDB-All	UNTRUE	0.064	DC_CD207|DC_LILRA4	DC_CD207	DC_LILRA4	0.707	UNTRUE	DC_CD207	DC_LILRA4
IMM	CPI-SS05D406038	PTGIR_GHRL	simple:P43119	simple:Q9UBU3	PTGIR	GHRL	TRUE	TRUE	UNTRUE	InnateDB-All	UNTRUE	0.064	DC_CD207|DC_LILRA4	DC_CD207	DC_LILRA4	0.366	UNTRUE	DC_CD207	DC_LILRA4
IMM	CPI-SS06AA638A8	CD72_SEMA4D	simple:P21854	simple:Q92854	CD72	SEMA4D	UNTRUE	UNTRUE	TRUE	curated	UNTRUE	0.07	DC_CD207|DC_LILRA4	DC_CD207	DC_LILRA4	0.345	UNTRUE	DC_CD207	DC_LILRA4
IMM	CPI-SS03A4F7DC8	AXL_GAS6	simple:P30530	simple:Q14393	AXL	GAS6	TRUE	TRUE	UNTRUE	guidetopharmacology.org	UNTRUE	0.091	DC_CD207|DC_LILRA4	DC_CD207	DC_LILRA4	0.649	UNTRUE	DC_CD207	DC_LILRA4
IMM	CPI-SS0FBC9234C	TNF_PTPRS	simple:P01375	simple:Q13332	TNF	PTPRS	TRUE	UNTRUE	TRUE	InnateDB-All	UNTRUE	0.097	DC_CD207|DC_LILRA4	DC_CD207	DC_LILRA4	0.551	UNTRUE	DC_CD207	DC_LILRA4
IMM	CPI-SS080683E15	CXCL10_CXCR3	simple:P02778	simple:P49682	CXCL10	CXCR3	TRUE	UNTRUE	TRUE	curated	UNTRUE	0.098	DC_CD207|DC_LILRA4	DC_CD207	DC_LILRA4	0.694	UNTRUE	DC_CD207	DC_LILRA4
IMM	CPI-SS079728E8B	ADORA2B_ENTPD1	simple:P29275	simple:P49961	ADORA2B	ENTPD1	UNTRUE	TRUE	UNTRUE	curated	UNTRUE	0.101	DC_CD207|DC_LILRA4	DC_CD207	DC_LILRA4	0.132	UNTRUE	DC_CD207	DC_LILRA4
IMM	CPI-SS0A76A8E97	HLA-F_LILRB2	simple:P30511	simple:Q8N423	HLA-F	LILRB2	UNTRUE	UNTRUE	TRUE	curated	UNTRUE	0.102	DC_CD207|DC_LILRA4	DC_CD207	DC_LILRA4	0.578	UNTRUE	DC_CD207	DC_LILRA4
IMM	CPI-SS0AB647854	GPR37_PSAP	simple:O15354	simple:P07602	GPR37	PSAP	TRUE	TRUE	UNTRUE	guidetopharmacology.org	UNTRUE	0.102	DC_CD207|DC_LILRA4	DC_CD207	DC_LILRA4	0.86	UNTRUE	DC_CD207	DC_LILRA4
IMM	CPI-SS087321EB5	SELL_SELPLG	simple:P14151	simple:Q14242	SELL	SELPLG	UNTRUE	UNTRUE	TRUE	curated	UNTRUE	0.106	DC_CD207|DC_LILRA4	DC_CD207	DC_LILRA4	0.553	UNTRUE	DC_CD207	DC_LILRA4
IMM	CPI-SS0E7D5974D	TNF_TNFRSF1B	simple:P01375	simple:P20333	TNF	TNFRSF1B	TRUE	UNTRUE	TRUE	curated	UNTRUE	0.107	DC_CD207|DC_LILRA4	DC_CD207	DC_LILRA4	0.408	UNTRUE	DC_CD207	DC_LILRA4
IMM	CPI-SS00150FB64	HLA-F_LILRB1	simple:P30511	simple:Q8NHL6	HLA-F	LILRB1	TRUE	UNTRUE	TRUE	curated	UNTRUE	0.112	DC_CD207|DC_LILRA4	DC_CD207	DC_LILRA4	0.769	UNTRUE	DC_CD207	DC_LILRA4
IMM	CPI-SS033E6DE7E	NRP1_VEGFB	simple:O14786	simple:P49765	NRP1	VEGFB	TRUE	TRUE	UNTRUE	curated	UNTRUE	0.115	DC_CD207|DC_LILRA4	DC_CD207	DC_LILRA4	0.447	UNTRUE	DC_CD207	DC_LILRA4
IMM	CPI-SS0C4E86714	TNFRSF1B_GRN	simple:P20333	simple:P28799	TNFRSF1B	GRN	TRUE	TRUE	UNTRUE	IMEx,InnateDB-All,MINT	UNTRUE	0.116	DC_CD207|DC_LILRA4	DC_CD207	DC_LILRA4	1.212	UNTRUE	DC_CD207	DC_LILRA4
IMM	CPI-SS09FAC4977	CXCL11_CXCR3	simple:O14625	simple:P49682	CXCL11	CXCR3	TRUE	UNTRUE	TRUE	curated	UNTRUE	0.118	DC_CD207|DC_LILRA4	DC_CD207	DC_LILRA4	0.684	UNTRUE	DC_CD207	DC_LILRA4
IMM	CPI-SS0947A8549	FLT1_VEGFB	simple:P17948	simple:P49765	FLT1	VEGFB	TRUE	TRUE	UNTRUE	curated	UNTRUE	0.119	DC_CD207|DC_LILRA4	DC_CD207	DC_LILRA4	0.484	UNTRUE	DC_CD207	DC_LILRA4
IMM	CPI-SS048A2311A	TNF_RIPK1	simple:P01375	simple:Q13546	TNF	RIPK1	TRUE	UNTRUE	TRUE	I2D,IMEx,InnateDB,InnateDB-All,IntAct,MINT	UNTRUE	0.129	DC_CD207|DC_LILRA4	DC_CD207	DC_LILRA4	0.186	UNTRUE	DC_CD207	DC_LILRA4
IMM	CPI-SS02EBC1BB0	TNF_NOTCH1	simple:P01375	simple:P46531	TNF	NOTCH1	TRUE	UNTRUE	TRUE	I2D	UNTRUE	0.14	DC_CD207|DC_LILRA4	DC_CD207	DC_LILRA4	0.179	UNTRUE	DC_CD207	DC_LILRA4
IMM	CPI-SS080611C5B	ALOX5_ALOX5AP	simple:P09917	simple:P20292	ALOX5	ALOX5AP	UNTRUE	UNTRUE	UNTRUE	guidetopharmacology.org	UNTRUE	0.14	DC_CD207|DC_LILRA4	DC_CD207	DC_LILRA4	1.799	UNTRUE	DC_CD207	DC_LILRA4
IMM	CPI-SS09C4FCB90	ICAM1_SPN	simple:P05362	simple:P16150	ICAM1	SPN	UNTRUE	TRUE	UNTRUE	curated	UNTRUE	0.143	DC_CD207|DC_LILRA4	DC_CD207	DC_LILRA4	0.868	UNTRUE	DC_CD207	DC_LILRA4
IMM	CPI-SS09A3FA737	NAMPT_P2RY6	simple:P43490	simple:Q15077	NAMPT	P2RY6	TRUE	UNTRUE	TRUE	IMEx,IntAct	UNTRUE	0.145	DC_CD207|DC_LILRA4	DC_CD207	DC_LILRA4	0.876	UNTRUE	DC_CD207	DC_LILRA4
IMM	CPI-SS06CBC985C	LTBR_LTB	simple:P36941	simple:Q06643	LTBR	LTB	UNTRUE	TRUE	UNTRUE	curated	UNTRUE	0.151	DC_CD207|DC_LILRA4	DC_CD207	DC_LILRA4	0.974	UNTRUE	DC_CD207	DC_LILRA4
IMM	CPI-SS065F7DA2A	COPA_P2RY6	simple:P53621	simple:Q15077	COPA	P2RY6	TRUE	UNTRUE	TRUE	IMEx,IntAct	UNTRUE	0.155	DC_CD207|DC_LILRA4	DC_CD207	DC_LILRA4	0.612	UNTRUE	DC_CD207	DC_LILRA4
IMM	CPI-SS05D23BCE8	HLA-DPB1_TNFSF13B	simple:HLADPB1	simple:Q9Y275	HLA-DPB1	TNFSF13B	TRUE	TRUE	UNTRUE	InnateDB-All	UNTRUE	0.163	DC_CD207|DC_LILRA4	DC_CD207	DC_LILRA4	2.327	UNTRUE	DC_CD207	DC_LILRA4
IMM	CPI-SS0302E8E8F	CD74_COPA	simple:P04233	simple:P53621	CD74	COPA	TRUE	TRUE	UNTRUE	IMEx,IntAct	UNTRUE	0.187	DC_CD207|DC_LILRA4	DC_CD207	DC_LILRA4	2.623	UNTRUE	DC_CD207	DC_LILRA4
IMM	CPI-SS0ABC5C1B8	CD74_MIF	simple:P04233	simple:P14174	CD74	MIF	TRUE	TRUE	UNTRUE	I2D,InnateDB-All	UNTRUE	0.206	DC_CD207|DC_LILRA4	DC_CD207	DC_LILRA4	2.793	UNTRUE	DC_CD207	DC_LILRA4
IMM	CPI-SS0E0DEA7D5	PECAM1_CD38	simple:P16284	simple:P28907	PECAM1	CD38	UNTRUE	TRUE	TRUE	curated	UNTRUE	0.222	DC_CD207|DC_LILRA4	DC_CD207	DC_LILRA4	0.465	UNTRUE	DC_CD207	DC_LILRA4
IMM	CPI-SS09808DEAE	CD74_APP	simple:P04233	simple:P05067	CD74	APP	UNTRUE	TRUE	UNTRUE	curated	UNTRUE	0.234	DC_CD207|DC_LILRA4	DC_CD207	DC_LILRA4	2.988	UNTRUE	DC_CD207	DC_LILRA4
IMM	CPI-SS061A7E099	CD55_ADGRE5	simple:P08174	simple:P48960	CD55	ADGRE5	TRUE	TRUE	TRUE	curated	UNTRUE	0.264	DC_CD207|DC_LILRA4	DC_CD207	DC_LILRA4	0.514	UNTRUE	DC_CD207	DC_LILRA4
IMM	CPI-SS0AEC33FF1	CCL22_DPP4	simple:O00626	simple:P27487	CCL22	DPP4	TRUE	UNTRUE	TRUE	curated	UNTRUE	0.017	DC_CD207|EC_ACKR1	DC_CD207	EC_ACKR1	0.138	UNTRUE	DC_CD207	EC_ACKR1
IMM	CPI-SS00FB3CB09	FFAR2_CCL4L2	simple:O15552	simple:Q8NHW4	FFAR2	CCL4L2	TRUE	TRUE	UNTRUE	IMEx,IntAct	UNTRUE	0.017	DC_CD207|EC_ACKR1	DC_CD207	EC_ACKR1	0.112	UNTRUE	DC_CD207	EC_ACKR1
IMM	CPI-SS09199F78C	CCR1_CCL23	simple:P32246	simple:P55773	CCR1	CCL23	TRUE	TRUE	UNTRUE	curated	UNTRUE	0.024	DC_CD207|EC_ACKR1	DC_CD207	EC_ACKR1	0.329	UNTRUE	DC_CD207	EC_ACKR1
IMM	CPI-SS0C28FEC7D	TNFSF13_TNFRSF14	simple:O75888	simple:Q92956	TNFSF13	TNFRSF14	TRUE	UNTRUE	TRUE	I2D,InnateDB-All	UNTRUE	0.028	DC_CD207|EC_ACKR1	DC_CD207	EC_ACKR1	0.195	UNTRUE	DC_CD207	EC_ACKR1
IMM	CPI-SS01158CABF	FFAR2_FAM3C	simple:O15552	simple:Q92520	FFAR2	FAM3C	TRUE	TRUE	UNTRUE	IMEx,IntAct	UNTRUE	0.028	DC_CD207|EC_ACKR1	DC_CD207	EC_ACKR1	0.325	UNTRUE	DC_CD207	EC_ACKR1
IMM	CPI-SS0F9B3B259	TNFSF13_TNFRSF1A	simple:O75888	simple:P19438	TNFSF13	TNFRSF1A	TRUE	UNTRUE	TRUE	I2D,InnateDB-All	UNTRUE	0.029	DC_CD207|EC_ACKR1	DC_CD207	EC_ACKR1	0.507	UNTRUE	DC_CD207	EC_ACKR1
IMM	CPI-SS032E9A219	CX3CR1_CX3CL1	simple:P49238	simple:P78423	CX3CR1	CX3CL1	TRUE	TRUE	TRUE	curated	UNTRUE	0.032	DC_CD207|EC_ACKR1	DC_CD207	EC_ACKR1	0.262	UNTRUE	DC_CD207	EC_ACKR1
IMM	CPI-SS0D57FCA8C	IDE_CCL23	simple:P14735	simple:P55773	IDE	CCL23	TRUE	TRUE	UNTRUE	InnateDB-All	UNTRUE	0.033	DC_CD207|EC_ACKR1	DC_CD207	EC_ACKR1	0.236	UNTRUE	DC_CD207	EC_ACKR1
IMM	CPI-SC0E5218AA4	NRG1_a6b4 complex	simple:Q02297	complex:a6b4 complex	NRG1		TRUE	TRUE	UNTRUE	curated	TRUE	0.039	DC_CD207|EC_ACKR1	DC_CD207	EC_ACKR1	0.25	UNTRUE	DC_CD207	EC_ACKR1
IMM	CPI-SC01195CB48	TNC_a8b1 complex	simple:P24821	complex:a8b1 complex	TNC		TRUE	UNTRUE	UNTRUE	curated	TRUE	0.041	DC_CD207|EC_ACKR1	DC_CD207	EC_ACKR1	0.125	UNTRUE	DC_CD207	EC_ACKR1
IMM	CPI-SS09C917D22	TNF_FLT4	simple:P01375	simple:P35916	TNF	FLT4	TRUE	UNTRUE	TRUE	InnateDB-All	UNTRUE	0.044	DC_CD207|EC_ACKR1	DC_CD207	EC_ACKR1	0.237	UNTRUE	DC_CD207	EC_ACKR1
IMM	CPI-SS0DFA98A14	CSF1R_IL34	simple:P07333	simple:Q6ZMJ4	CSF1R	IL34	TRUE	TRUE	UNTRUE	curated	UNTRUE	0.048	DC_CD207|EC_ACKR1	DC_CD207	EC_ACKR1	0.67	UNTRUE	DC_CD207	EC_ACKR1
IMM	CPI-SS0E61DB5DF	FLT1_PGF	simple:P17948	simple:P49763	FLT1	PGF	TRUE	TRUE	UNTRUE	curated	UNTRUE	0.05	DC_CD207|EC_ACKR1	DC_CD207	EC_ACKR1	0.183	UNTRUE	DC_CD207	EC_ACKR1
IMM	CPI-SS059CC19A3	CCR1_CCL14	simple:P32246	simple:Q16627	CCR1	CCL14	TRUE	TRUE	UNTRUE	curated	UNTRUE	0.055	DC_CD207|EC_ACKR1	DC_CD207	EC_ACKR1	0.566	UNTRUE	DC_CD207	EC_ACKR1
IMM	CPI-SS0BC7CD11B	LGALS9_MET	simple:O00182	simple:P08581	LGALS9	MET	TRUE	UNTRUE	TRUE	InnateDB-All	UNTRUE	0.056	DC_CD207|EC_ACKR1	DC_CD207	EC_ACKR1	0.599	UNTRUE	DC_CD207	EC_ACKR1
IMM	CPI-SS0708FE6FF	NRG1_LSR	simple:Q02297	simple:Q86X29	NRG1	LSR	TRUE	TRUE	TRUE	InnateDB-All	UNTRUE	0.059	DC_CD207|EC_ACKR1	DC_CD207	EC_ACKR1	0.432	UNTRUE	DC_CD207	EC_ACKR1
IMM	CPI-SS083296041	CD40_CD40LG	simple:P25942	simple:P29965	CD40	CD40LG	TRUE	TRUE	UNTRUE	curated	UNTRUE	0.061	DC_CD207|EC_ACKR1	DC_CD207	EC_ACKR1	0.096	UNTRUE	DC_CD207	EC_ACKR1
IMM	CPI-SS05D406038	PTGIR_GHRL	simple:P43119	simple:Q9UBU3	PTGIR	GHRL	TRUE	TRUE	UNTRUE	InnateDB-All	UNTRUE	0.064	DC_CD207|EC_ACKR1	DC_CD207	EC_ACKR1	0.183	UNTRUE	DC_CD207	EC_ACKR1
IMM	CPI-SS034B442CE	TNF_CELSR2	simple:P01375	simple:Q9HCU4	TNF	CELSR2	TRUE	UNTRUE	TRUE	InnateDB-All	UNTRUE	0.066	DC_CD207|EC_ACKR1	DC_CD207	EC_ACKR1	0.151	UNTRUE	DC_CD207	EC_ACKR1
IMM	CPI-SS0EB5AEC83	SELL_CD34	simple:P14151	simple:P28906	SELL	CD34	UNTRUE	UNTRUE	UNTRUE	curated	UNTRUE	0.067	DC_CD207|EC_ACKR1	DC_CD207	EC_ACKR1	0.794	UNTRUE	DC_CD207	EC_ACKR1
IMM	CPI-CS063AE1C91	IL6 receptor_IL6	complex:IL6 receptor	simple:P05231		IL6	TRUE	TRUE	UNTRUE	curated	UNTRUE	0.067	DC_CD207|EC_ACKR1	DC_CD207	EC_ACKR1	0.181	UNTRUE	DC_CD207	EC_ACKR1
IMM	CPI-SS0AFC7BACF	ADGRG5_FAM3C	simple:Q8IZF4	simple:Q92520	ADGRG5	FAM3C	TRUE	TRUE	UNTRUE	InnateDB-All	UNTRUE	0.069	DC_CD207|EC_ACKR1	DC_CD207	EC_ACKR1	0.419	UNTRUE	DC_CD207	EC_ACKR1
IMM	CPI-SS027CDEA08	NOTCH2_DLL4	simple:Q04721	simple:Q9NR61	NOTCH2	DLL4	UNTRUE	TRUE	UNTRUE	curated	UNTRUE	0.072	DC_CD207|EC_ACKR1	DC_CD207	EC_ACKR1	0.263	UNTRUE	DC_CD207	EC_ACKR1
IMM	CPI-SS044C72D0D	SEMA4A_PLXND1	simple:Q9H3S1	simple:Q9Y4D7	SEMA4A	PLXND1	UNTRUE	UNTRUE	TRUE	curated	UNTRUE	0.074	DC_CD207|EC_ACKR1	DC_CD207	EC_ACKR1	0.706	UNTRUE	DC_CD207	EC_ACKR1
IMM	CPI-SS073C1B796	CD52_SIGLEC10	simple:P31358	simple:Q96LC7	CD52	SIGLEC10	TRUE	UNTRUE	UNTRUE	curated	UNTRUE	0.08	DC_CD207|EC_ACKR1	DC_CD207	EC_ACKR1	0.537	UNTRUE	DC_CD207	EC_ACKR1
IMM	CPI-SS06F83AE58	CD44_SELE	simple:P16070	simple:P16581	CD44	SELE	UNTRUE	TRUE	UNTRUE	curated	UNTRUE	0.091	DC_CD207|EC_ACKR1	DC_CD207	EC_ACKR1	0.766	UNTRUE	DC_CD207	EC_ACKR1
IMM	CPI-SS079DDF890	TNFSF12_TNFRSF25	simple:O43508	simple:Q93038	TNFSF12	TNFRSF25	TRUE	UNTRUE	TRUE	I2D	UNTRUE	0.094	DC_CD207|EC_ACKR1	DC_CD207	EC_ACKR1	0.431	UNTRUE	DC_CD207	EC_ACKR1
IMM	CPI-SS079728E8B	ADORA2B_ENTPD1	simple:P29275	simple:P49961	ADORA2B	ENTPD1	UNTRUE	TRUE	UNTRUE	curated	UNTRUE	0.101	DC_CD207|EC_ACKR1	DC_CD207	EC_ACKR1	0.658	UNTRUE	DC_CD207	EC_ACKR1
IMM	CPI-SS0F8EFEECF	TNF_DAG1	simple:P01375	simple:Q14118	TNF	DAG1	TRUE	UNTRUE	TRUE	InnateDB-All	UNTRUE	0.101	DC_CD207|EC_ACKR1	DC_CD207	EC_ACKR1	0.189	UNTRUE	DC_CD207	EC_ACKR1
IMM	CPI-SS0D2539AEB	FPR3_HEBP1	simple:P25089	simple:Q9NRV9	FPR3	HEBP1	UNTRUE	TRUE	UNTRUE	guidetopharmacology.org	UNTRUE	0.102	DC_CD207|EC_ACKR1	DC_CD207	EC_ACKR1	1.037	UNTRUE	DC_CD207	EC_ACKR1
IMM	CPI-SS0AB647854	GPR37_PSAP	simple:O15354	simple:P07602	GPR37	PSAP	TRUE	TRUE	UNTRUE	guidetopharmacology.org	UNTRUE	0.102	DC_CD207|EC_ACKR1	DC_CD207	EC_ACKR1	0.769	UNTRUE	DC_CD207	EC_ACKR1
IMM	CPI-SS0CB863B46	WNT5A_PTPRK	simple:P41221	simple:Q15262	WNT5A	PTPRK	TRUE	UNTRUE	TRUE	InnateDB-All	UNTRUE	0.107	DC_CD207|EC_ACKR1	DC_CD207	EC_ACKR1	0.26	UNTRUE	DC_CD207	EC_ACKR1
IMM	CPI-SS0D0252D87	AXL_IL15RA	simple:P30530	simple:Q13261	AXL	IL15RA	TRUE	TRUE	TRUE	I2D	UNTRUE	0.12	DC_CD207|EC_ACKR1	DC_CD207	EC_ACKR1	0.433	UNTRUE	DC_CD207	EC_ACKR1
IMM	CPI-SS0DBFB8BEA	CCL2_ACKR1	simple:P13500	simple:Q16570	CCL2	ACKR1	TRUE	UNTRUE	TRUE	curated	UNTRUE	0.12	DC_CD207|EC_ACKR1	DC_CD207	EC_ACKR1	1.846	UNTRUE	DC_CD207	EC_ACKR1
IMM	CPI-SS05B7D3407	CCL5_ACKR1	simple:P13501	simple:Q16570	CCL5	ACKR1	TRUE	UNTRUE	TRUE	curated	UNTRUE	0.124	DC_CD207|EC_ACKR1	DC_CD207	EC_ACKR1	1.785	UNTRUE	DC_CD207	EC_ACKR1
IMM	CPI-SS04B4619D0	TNF_TNFRSF1A	simple:P01375	simple:P19438	TNF	TNFRSF1A	TRUE	UNTRUE	TRUE	curated	UNTRUE	0.126	DC_CD207|EC_ACKR1	DC_CD207	EC_ACKR1	0.556	UNTRUE	DC_CD207	EC_ACKR1
IMM	CPI-SS085EE60B1	TGFB1_TGFBR3	simple:P01137	simple:Q03167	TGFB1	TGFBR3	TRUE	UNTRUE	TRUE	curated	UNTRUE	0.127	DC_CD207|EC_ACKR1	DC_CD207	EC_ACKR1	0.758	UNTRUE	DC_CD207	EC_ACKR1
IMM	CPI-SS02EBC1BB0	TNF_NOTCH1	simple:P01375	simple:P46531	TNF	NOTCH1	TRUE	UNTRUE	TRUE	I2D	UNTRUE	0.14	DC_CD207|EC_ACKR1	DC_CD207	EC_ACKR1	0.261	UNTRUE	DC_CD207	EC_ACKR1
IMM	CPI-SS09A3FA737	NAMPT_P2RY6	simple:P43490	simple:Q15077	NAMPT	P2RY6	TRUE	UNTRUE	TRUE	IMEx,IntAct	UNTRUE	0.145	DC_CD207|EC_ACKR1	DC_CD207	EC_ACKR1	0.86	UNTRUE	DC_CD207	EC_ACKR1
IMM	CPI-SS0B81F1BF5	TNF_SEMA4C	simple:P01375	simple:Q9C0C4	TNF	SEMA4C	TRUE	UNTRUE	TRUE	InnateDB-All	UNTRUE	0.149	DC_CD207|EC_ACKR1	DC_CD207	EC_ACKR1	0.227	UNTRUE	DC_CD207	EC_ACKR1
IMM	CPI-SS065F7DA2A	COPA_P2RY6	simple:P53621	simple:Q15077	COPA	P2RY6	TRUE	UNTRUE	TRUE	IMEx,IntAct	UNTRUE	0.155	DC_CD207|EC_ACKR1	DC_CD207	EC_ACKR1	0.596	UNTRUE	DC_CD207	EC_ACKR1
IMM	CPI-SC0984894BC	TGFB1_TGFbeta receptor2	simple:P01137	complex:TGFbeta receptor2	TGFB1		TRUE	UNTRUE	TRUE	curated	UNTRUE	0.164	DC_CD207|EC_ACKR1	DC_CD207	EC_ACKR1	0.532	UNTRUE	DC_CD207	EC_ACKR1
IMM	CPI-SS0302E8E8F	CD74_COPA	simple:P04233	simple:P53621	CD74	COPA	TRUE	TRUE	UNTRUE	IMEx,IntAct	UNTRUE	0.187	DC_CD207|EC_ACKR1	DC_CD207	EC_ACKR1	2.684	UNTRUE	DC_CD207	EC_ACKR1
IMM	CPI-SS0ABC5C1B8	CD74_MIF	simple:P04233	simple:P14174	CD74	MIF	TRUE	TRUE	UNTRUE	I2D,InnateDB-All	UNTRUE	0.206	DC_CD207|EC_ACKR1	DC_CD207	EC_ACKR1	3.194	UNTRUE	DC_CD207	EC_ACKR1
IMM	CPI-SS09808DEAE	CD74_APP	simple:P04233	simple:P05067	CD74	APP	UNTRUE	TRUE	UNTRUE	curated	UNTRUE	0.234	DC_CD207|EC_ACKR1	DC_CD207	EC_ACKR1	3.344	UNTRUE	DC_CD207	EC_ACKR1
IMM	CPI-SS09199F78C	CCR1_CCL23	simple:P32246	simple:P55773	CCR1	CCL23	TRUE	TRUE	UNTRUE	curated	UNTRUE	0.024	DC_CD207|EC_CA4	DC_CD207	EC_CA4	0.271	UNTRUE	DC_CD207	EC_CA4
IMM	CPI-SS0C28FEC7D	TNFSF13_TNFRSF14	simple:O75888	simple:Q92956	TNFSF13	TNFRSF14	TRUE	UNTRUE	TRUE	I2D,InnateDB-All	UNTRUE	0.028	DC_CD207|EC_CA4	DC_CD207	EC_CA4	0.143	UNTRUE	DC_CD207	EC_CA4
IMM	CPI-SS01158CABF	FFAR2_FAM3C	simple:O15552	simple:Q92520	FFAR2	FAM3C	TRUE	TRUE	UNTRUE	IMEx,IntAct	UNTRUE	0.028	DC_CD207|EC_CA4	DC_CD207	EC_CA4	0.316	UNTRUE	DC_CD207	EC_CA4
IMM	CPI-SS0F9B3B259	TNFSF13_TNFRSF1A	simple:O75888	simple:P19438	TNFSF13	TNFRSF1A	TRUE	UNTRUE	TRUE	I2D,InnateDB-All	UNTRUE	0.029	DC_CD207|EC_CA4	DC_CD207	EC_CA4	0.439	UNTRUE	DC_CD207	EC_CA4
IMM	CPI-SS032E9A219	CX3CR1_CX3CL1	simple:P49238	simple:P78423	CX3CR1	CX3CL1	TRUE	TRUE	TRUE	curated	UNTRUE	0.032	DC_CD207|EC_CA4	DC_CD207	EC_CA4	0.342	UNTRUE	DC_CD207	EC_CA4
IMM	CPI-SS0D57FCA8C	IDE_CCL23	simple:P14735	simple:P55773	IDE	CCL23	TRUE	TRUE	UNTRUE	InnateDB-All	UNTRUE	0.033	DC_CD207|EC_CA4	DC_CD207	EC_CA4	0.178	UNTRUE	DC_CD207	EC_CA4
IMM	CPI-SS0E075E5AF	NRG1_NETO2	simple:Q02297	simple:Q8NC67	NRG1	NETO2	TRUE	TRUE	TRUE	InnateDB-All	UNTRUE	0.037	DC_CD207|EC_CA4	DC_CD207	EC_CA4	0.394	UNTRUE	DC_CD207	EC_CA4
IMM	CPI-SC0C907A888	COL8A2_a10b1 complex	simple:P25067	complex:a10b1 complex	COL8A2		TRUE	UNTRUE	UNTRUE	curated	TRUE	0.039	DC_CD207|EC_CA4	DC_CD207	EC_CA4	0.251	UNTRUE	DC_CD207	EC_CA4
IMM	CPI-SC01195CB48	TNC_a8b1 complex	simple:P24821	complex:a8b1 complex	TNC		TRUE	UNTRUE	UNTRUE	curated	TRUE	0.041	DC_CD207|EC_CA4	DC_CD207	EC_CA4	0.251	UNTRUE	DC_CD207	EC_CA4
IMM	CPI-SS09C917D22	TNF_FLT4	simple:P01375	simple:P35916	TNF	FLT4	TRUE	UNTRUE	TRUE	InnateDB-All	UNTRUE	0.044	DC_CD207|EC_CA4	DC_CD207	EC_CA4	0.192	UNTRUE	DC_CD207	EC_CA4
IMM	CPI-SC0FA79E269	COL4A2_a10b1 complex	simple:P08572	complex:a10b1 complex	COL4A2		TRUE	UNTRUE	UNTRUE	curated	TRUE	0.049	DC_CD207|EC_CA4	DC_CD207	EC_CA4	0.404	UNTRUE	DC_CD207	EC_CA4
IMM	CPI-SS0E61DB5DF	FLT1_PGF	simple:P17948	simple:P49763	FLT1	PGF	TRUE	TRUE	UNTRUE	curated	UNTRUE	0.05	DC_CD207|EC_CA4	DC_CD207	EC_CA4	0.547	UNTRUE	DC_CD207	EC_CA4
IMM	CPI-SS059CC19A3	CCR1_CCL14	simple:P32246	simple:Q16627	CCR1	CCL14	TRUE	TRUE	UNTRUE	curated	UNTRUE	0.055	DC_CD207|EC_CA4	DC_CD207	EC_CA4	0.414	UNTRUE	DC_CD207	EC_CA4
IMM	CPI-SC0017F527E	COL18A1_a10b1 complex	simple:P39060	complex:a10b1 complex	COL18A1		TRUE	UNTRUE	UNTRUE	curated	TRUE	0.057	DC_CD207|EC_CA4	DC_CD207	EC_CA4	0.33	UNTRUE	DC_CD207	EC_CA4
IMM	CPI-SS0EB5AEC83	SELL_CD34	simple:P14151	simple:P28906	SELL	CD34	UNTRUE	UNTRUE	UNTRUE	curated	UNTRUE	0.067	DC_CD207|EC_CA4	DC_CD207	EC_CA4	0.937	UNTRUE	DC_CD207	EC_CA4
IMM	CPI-SS0632A027A	CD44_HBEGF	simple:P16070	simple:Q99075	CD44	HBEGF	TRUE	TRUE	TRUE	I2D,InnateDB-All	UNTRUE	0.069	DC_CD207|EC_CA4	DC_CD207	EC_CA4	0.901	UNTRUE	DC_CD207	EC_CA4
IMM	CPI-SS0AFC7BACF	ADGRG5_FAM3C	simple:Q8IZF4	simple:Q92520	ADGRG5	FAM3C	TRUE	TRUE	UNTRUE	InnateDB-All	UNTRUE	0.069	DC_CD207|EC_CA4	DC_CD207	EC_CA4	0.41	UNTRUE	DC_CD207	EC_CA4
IMM	CPI-SS044C72D0D	SEMA4A_PLXND1	simple:Q9H3S1	simple:Q9Y4D7	SEMA4A	PLXND1	UNTRUE	UNTRUE	TRUE	curated	UNTRUE	0.074	DC_CD207|EC_CA4	DC_CD207	EC_CA4	0.787	UNTRUE	DC_CD207	EC_CA4
IMM	CPI-SS073F3FAD5	WNT5A_ROR1	simple:P41221	simple:Q01973	WNT5A	ROR1	TRUE	UNTRUE	TRUE	IMEx	UNTRUE	0.075	DC_CD207|EC_CA4	DC_CD207	EC_CA4	0.153	UNTRUE	DC_CD207	EC_CA4
IMM	CPI-SC092C3E4DF	FN1_a8b1 complex	simple:P02751	complex:a8b1 complex	FN1		TRUE	UNTRUE	UNTRUE	curated	TRUE	0.08	DC_CD207|EC_CA4	DC_CD207	EC_CA4	0.432	UNTRUE	DC_CD207	EC_CA4
IMM	CPI-SC04B354AE3	COL8A2_a2b1 complex	simple:P25067	complex:a2b1 complex	COL8A2		TRUE	UNTRUE	UNTRUE	curated	TRUE	0.081	DC_CD207|EC_CA4	DC_CD207	EC_CA4	0.381	UNTRUE	DC_CD207	EC_CA4
IMM	CPI-SS0822AEF5F	PTPRC_MRC1	simple:P08575	simple:P22897	PTPRC	MRC1	UNTRUE	UNTRUE	TRUE	curated	UNTRUE	0.082	DC_CD207|EC_CA4	DC_CD207	EC_CA4	0.635	UNTRUE	DC_CD207	EC_CA4
IMM	CPI-SS03EF699C7	HLA-E_KLRC1	simple:P13747	simple:P26715	HLA-E	KLRC1	UNTRUE	UNTRUE	TRUE	curated	UNTRUE	0.084	DC_CD207|EC_CA4	DC_CD207	EC_CA4	1.113	UNTRUE	DC_CD207	EC_CA4
IMM	CPI-CS0123BC66C	PlexinA1_complex2_SEMA6D	complex:PlexinA1_complex2	simple:Q8NFY4		SEMA6D	UNTRUE	TRUE	UNTRUE	curated	UNTRUE	0.101	DC_CD207|EC_CA4	DC_CD207	EC_CA4	0.33	UNTRUE	DC_CD207	EC_CA4
IMM	CPI-SS079728E8B	ADORA2B_ENTPD1	simple:P29275	simple:P49961	ADORA2B	ENTPD1	UNTRUE	TRUE	UNTRUE	curated	UNTRUE	0.101	DC_CD207|EC_CA4	DC_CD207	EC_CA4	0.558	UNTRUE	DC_CD207	EC_CA4
IMM	CPI-SS0D2539AEB	FPR3_HEBP1	simple:P25089	simple:Q9NRV9	FPR3	HEBP1	UNTRUE	TRUE	UNTRUE	guidetopharmacology.org	UNTRUE	0.102	DC_CD207|EC_CA4	DC_CD207	EC_CA4	0.839	UNTRUE	DC_CD207	EC_CA4
IMM	CPI-SS0AB647854	GPR37_PSAP	simple:O15354	simple:P07602	GPR37	PSAP	TRUE	TRUE	UNTRUE	guidetopharmacology.org	UNTRUE	0.102	DC_CD207|EC_CA4	DC_CD207	EC_CA4	0.64	UNTRUE	DC_CD207	EC_CA4
IMM	CPI-SS0CB863B46	WNT5A_PTPRK	simple:P41221	simple:Q15262	WNT5A	PTPRK	TRUE	UNTRUE	TRUE	InnateDB-All	UNTRUE	0.107	DC_CD207|EC_CA4	DC_CD207	EC_CA4	0.26	UNTRUE	DC_CD207	EC_CA4
IMM	CPI-SS0E7D5974D	TNF_TNFRSF1B	simple:P01375	simple:P20333	TNF	TNFRSF1B	TRUE	UNTRUE	TRUE	curated	UNTRUE	0.107	DC_CD207|EC_CA4	DC_CD207	EC_CA4	0.249	UNTRUE	DC_CD207	EC_CA4
IMM	CPI-SS00150FB64	HLA-F_LILRB1	simple:P30511	simple:Q8NHL6	HLA-F	LILRB1	TRUE	UNTRUE	TRUE	curated	UNTRUE	0.112	DC_CD207|EC_CA4	DC_CD207	EC_CA4	0.722	UNTRUE	DC_CD207	EC_CA4
IMM	CPI-SC069F95780	COL8A2_a1b1 complex	simple:P25067	complex:a1b1 complex	COL8A2		TRUE	UNTRUE	UNTRUE	curated	TRUE	0.115	DC_CD207|EC_CA4	DC_CD207	EC_CA4	0.724	UNTRUE	DC_CD207	EC_CA4
IMM	CPI-SS0D0252D87	AXL_IL15RA	simple:P30530	simple:Q13261	AXL	IL15RA	TRUE	TRUE	TRUE	I2D	UNTRUE	0.12	DC_CD207|EC_CA4	DC_CD207	EC_CA4	0.474	UNTRUE	DC_CD207	EC_CA4
IMM	CPI-SS0DBFB8BEA	CCL2_ACKR1	simple:P13500	simple:Q16570	CCL2	ACKR1	TRUE	UNTRUE	TRUE	curated	UNTRUE	0.12	DC_CD207|EC_CA4	DC_CD207	EC_CA4	0.602	UNTRUE	DC_CD207	EC_CA4
IMM	CPI-SS0855C0353	NRP1_PGF	simple:O14786	simple:P49763	NRP1	PGF	TRUE	TRUE	UNTRUE	curated	UNTRUE	0.121	DC_CD207|EC_CA4	DC_CD207	EC_CA4	0.509	UNTRUE	DC_CD207	EC_CA4
IMM	CPI-SS0D22A09AD	NRP2_PGF	simple:O60462	simple:P49763	NRP2	PGF	TRUE	TRUE	UNTRUE	curated	UNTRUE	0.124	DC_CD207|EC_CA4	DC_CD207	EC_CA4	0.564	UNTRUE	DC_CD207	EC_CA4
IMM	CPI-SS05B7D3407	CCL5_ACKR1	simple:P13501	simple:Q16570	CCL5	ACKR1	TRUE	UNTRUE	TRUE	curated	UNTRUE	0.124	DC_CD207|EC_CA4	DC_CD207	EC_CA4	0.54	UNTRUE	DC_CD207	EC_CA4
IMM	CPI-SS04B4619D0	TNF_TNFRSF1A	simple:P01375	simple:P19438	TNF	TNFRSF1A	TRUE	UNTRUE	TRUE	curated	UNTRUE	0.126	DC_CD207|EC_CA4	DC_CD207	EC_CA4	0.487	UNTRUE	DC_CD207	EC_CA4
IMM	CPI-SS085EE60B1	TGFB1_TGFBR3	simple:P01137	simple:Q03167	TGFB1	TGFBR3	TRUE	UNTRUE	TRUE	curated	UNTRUE	0.127	DC_CD207|EC_CA4	DC_CD207	EC_CA4	0.687	UNTRUE	DC_CD207	EC_CA4
IMM	CPI-SC07222A428	COL4A2_a2b1 complex	simple:P08572	complex:a2b1 complex	COL4A2		TRUE	UNTRUE	UNTRUE	curated	TRUE	0.131	DC_CD207|EC_CA4	DC_CD207	EC_CA4	0.534	UNTRUE	DC_CD207	EC_CA4
IMM	CPI-SS0F15C1AB3	NRP2_SEMA3F	simple:O60462	simple:Q13275	NRP2	SEMA3F	TRUE	TRUE	UNTRUE	curated	UNTRUE	0.137	DC_CD207|EC_CA4	DC_CD207	EC_CA4	0.428	UNTRUE	DC_CD207	EC_CA4
IMM	CPI-SS02EBC1BB0	TNF_NOTCH1	simple:P01375	simple:P46531	TNF	NOTCH1	TRUE	UNTRUE	TRUE	I2D	UNTRUE	0.14	DC_CD207|EC_CA4	DC_CD207	EC_CA4	0.225	UNTRUE	DC_CD207	EC_CA4
IMM	CPI-SC04B0064C4	COL18A1_a2b1 complex	simple:P39060	complex:a2b1 complex	COL18A1		TRUE	UNTRUE	UNTRUE	curated	TRUE	0.144	DC_CD207|EC_CA4	DC_CD207	EC_CA4	0.46	UNTRUE	DC_CD207	EC_CA4
IMM	CPI-SS09A3FA737	NAMPT_P2RY6	simple:P43490	simple:Q15077	NAMPT	P2RY6	TRUE	UNTRUE	TRUE	IMEx,IntAct	UNTRUE	0.145	DC_CD207|EC_CA4	DC_CD207	EC_CA4	0.715	UNTRUE	DC_CD207	EC_CA4
IMM	CPI-SS0B81F1BF5	TNF_SEMA4C	simple:P01375	simple:Q9C0C4	TNF	SEMA4C	TRUE	UNTRUE	TRUE	InnateDB-All	UNTRUE	0.149	DC_CD207|EC_CA4	DC_CD207	EC_CA4	0.3	UNTRUE	DC_CD207	EC_CA4
IMM	CPI-SC098C06330	TGFB1_TGFbeta receptor1	simple:P01137	complex:TGFbeta receptor1	TGFB1		TRUE	UNTRUE	TRUE	curated	UNTRUE	0.154	DC_CD207|EC_CA4	DC_CD207	EC_CA4	0.579	UNTRUE	DC_CD207	EC_CA4
IMM	CPI-SC0984894BC	TGFB1_TGFbeta receptor2	simple:P01137	complex:TGFbeta receptor2	TGFB1		TRUE	UNTRUE	TRUE	curated	UNTRUE	0.164	DC_CD207|EC_CA4	DC_CD207	EC_CA4	0.612	UNTRUE	DC_CD207	EC_CA4
IMM	CPI-SS02770D68F	NOTCH2_JAG2	simple:Q04721	simple:Q9Y219	NOTCH2	JAG2	UNTRUE	TRUE	UNTRUE	curated	UNTRUE	0.171	DC_CD207|EC_CA4	DC_CD207	EC_CA4	0.255	UNTRUE	DC_CD207	EC_CA4
IMM	CPI-SS0302E8E8F	CD74_COPA	simple:P04233	simple:P53621	CD74	COPA	TRUE	TRUE	UNTRUE	IMEx,IntAct	UNTRUE	0.187	DC_CD207|EC_CA4	DC_CD207	EC_CA4	2.611	UNTRUE	DC_CD207	EC_CA4
IMM	CPI-SS0ABC5C1B8	CD74_MIF	simple:P04233	simple:P14174	CD74	MIF	TRUE	TRUE	UNTRUE	I2D,InnateDB-All	UNTRUE	0.206	DC_CD207|EC_CA4	DC_CD207	EC_CA4	3.26	UNTRUE	DC_CD207	EC_CA4
IMM	CPI-SC0458F68A5	COL4A2_a1b1 complex	simple:P08572	complex:a1b1 complex	COL4A2		TRUE	UNTRUE	UNTRUE	curated	TRUE	0.21	DC_CD207|EC_CA4	DC_CD207	EC_CA4	0.877	UNTRUE	DC_CD207	EC_CA4
IMM	CPI-SC0EA3FC100	COL18A1_a1b1 complex	simple:P39060	complex:a1b1 complex	COL18A1		TRUE	UNTRUE	UNTRUE	curated	TRUE	0.218	DC_CD207|EC_CA4	DC_CD207	EC_CA4	0.804	UNTRUE	DC_CD207	EC_CA4
IMM	CPI-SS09808DEAE	CD74_APP	simple:P04233	simple:P05067	CD74	APP	UNTRUE	TRUE	UNTRUE	curated	UNTRUE	0.234	DC_CD207|EC_CA4	DC_CD207	EC_CA4	3.257	UNTRUE	DC_CD207	EC_CA4
IMM	CPI-SS0AEC33FF1	CCL22_DPP4	simple:O00626	simple:P27487	CCL22	DPP4	TRUE	UNTRUE	TRUE	curated	UNTRUE	0.017	DC_CD207|EC_ESM1	DC_CD207	EC_ESM1	0.21	UNTRUE	DC_CD207	EC_ESM1
IMM	CPI-SS0C28FEC7D	TNFSF13_TNFRSF14	simple:O75888	simple:Q92956	TNFSF13	TNFRSF14	TRUE	UNTRUE	TRUE	I2D,InnateDB-All	UNTRUE	0.028	DC_CD207|EC_ESM1	DC_CD207	EC_ESM1	0.16	UNTRUE	DC_CD207	EC_ESM1
IMM	CPI-SS01158CABF	FFAR2_FAM3C	simple:O15552	simple:Q92520	FFAR2	FAM3C	TRUE	TRUE	UNTRUE	IMEx,IntAct	UNTRUE	0.028	DC_CD207|EC_ESM1	DC_CD207	EC_ESM1	0.258	UNTRUE	DC_CD207	EC_ESM1
IMM	CPI-SS0F9B3B259	TNFSF13_TNFRSF1A	simple:O75888	simple:P19438	TNFSF13	TNFRSF1A	TRUE	UNTRUE	TRUE	I2D,InnateDB-All	UNTRUE	0.029	DC_CD207|EC_ESM1	DC_CD207	EC_ESM1	0.607	UNTRUE	DC_CD207	EC_ESM1
IMM	CPI-SS0EAB03260	CD1D_LILRB2	simple:P15813	simple:Q8N423	CD1D	LILRB2	UNTRUE	UNTRUE	TRUE	curated	UNTRUE	0.037	DC_CD207|EC_ESM1	DC_CD207	EC_ESM1	0.201	UNTRUE	DC_CD207	EC_ESM1
IMM	CPI-SS0E075E5AF	NRG1_NETO2	simple:Q02297	simple:Q8NC67	NRG1	NETO2	TRUE	TRUE	TRUE	InnateDB-All	UNTRUE	0.037	DC_CD207|EC_ESM1	DC_CD207	EC_ESM1	0.266	UNTRUE	DC_CD207	EC_ESM1
IMM	CPI-SS09C917D22	TNF_FLT4	simple:P01375	simple:P35916	TNF	FLT4	TRUE	UNTRUE	TRUE	InnateDB-All	UNTRUE	0.044	DC_CD207|EC_ESM1	DC_CD207	EC_ESM1	0.45	UNTRUE	DC_CD207	EC_ESM1
IMM	CPI-SS02B567BC7	PLXNC1_SEMA7A	simple:O60486	simple:O75326	PLXNC1	SEMA7A	UNTRUE	TRUE	UNTRUE	curated	UNTRUE	0.049	DC_CD207|EC_ESM1	DC_CD207	EC_ESM1	0.484	UNTRUE	DC_CD207	EC_ESM1
IMM	CPI-SS0E61DB5DF	FLT1_PGF	simple:P17948	simple:P49763	FLT1	PGF	TRUE	TRUE	UNTRUE	curated	UNTRUE	0.05	DC_CD207|EC_ESM1	DC_CD207	EC_ESM1	0.488	UNTRUE	DC_CD207	EC_ESM1
IMM	CPI-SC056BF6CBB	TNC_a9b1 complex	simple:P24821	complex:a9b1 complex	TNC		TRUE	UNTRUE	UNTRUE	curated	TRUE	0.053	DC_CD207|EC_ESM1	DC_CD207	EC_ESM1	0.198	UNTRUE	DC_CD207	EC_ESM1
IMM	CPI-SC01AB9BED7	SPP1_a9b1 complex	simple:P10451	complex:a9b1 complex	SPP1		TRUE	UNTRUE	UNTRUE	curated	TRUE	0.056	DC_CD207|EC_ESM1	DC_CD207	EC_ESM1	1.424	UNTRUE	DC_CD207	EC_ESM1
IMM	CPI-SS04641FE5F	CCL3L3_DPP4	simple:P16619	simple:P27487	CCL3L3	DPP4	TRUE	UNTRUE	TRUE	I2D	UNTRUE	0.063	DC_CD207|EC_ESM1	DC_CD207	EC_ESM1	0.21	UNTRUE	DC_CD207	EC_ESM1
IMM	CPI-SS0EB5AEC83	SELL_CD34	simple:P14151	simple:P28906	SELL	CD34	UNTRUE	UNTRUE	UNTRUE	curated	UNTRUE	0.067	DC_CD207|EC_ESM1	DC_CD207	EC_ESM1	0.966	UNTRUE	DC_CD207	EC_ESM1
IMM	CPI-SS0632A027A	CD44_HBEGF	simple:P16070	simple:Q99075	CD44	HBEGF	TRUE	TRUE	TRUE	I2D,InnateDB-All	UNTRUE	0.069	DC_CD207|EC_ESM1	DC_CD207	EC_ESM1	1.052	UNTRUE	DC_CD207	EC_ESM1
IMM	CPI-SS0AFC7BACF	ADGRG5_FAM3C	simple:Q8IZF4	simple:Q92520	ADGRG5	FAM3C	TRUE	TRUE	UNTRUE	InnateDB-All	UNTRUE	0.069	DC_CD207|EC_ESM1	DC_CD207	EC_ESM1	0.352	UNTRUE	DC_CD207	EC_ESM1
IMM	CPI-SS027CDEA08	NOTCH2_DLL4	simple:Q04721	simple:Q9NR61	NOTCH2	DLL4	UNTRUE	TRUE	UNTRUE	curated	UNTRUE	0.072	DC_CD207|EC_ESM1	DC_CD207	EC_ESM1	0.439	UNTRUE	DC_CD207	EC_ESM1
IMM	CPI-SS044C72D0D	SEMA4A_PLXND1	simple:Q9H3S1	simple:Q9Y4D7	SEMA4A	PLXND1	UNTRUE	UNTRUE	TRUE	curated	UNTRUE	0.074	DC_CD207|EC_ESM1	DC_CD207	EC_ESM1	1.028	UNTRUE	DC_CD207	EC_ESM1
IMM	CPI-SS073F3FAD5	WNT5A_ROR1	simple:P41221	simple:Q01973	WNT5A	ROR1	TRUE	UNTRUE	TRUE	IMEx	UNTRUE	0.075	DC_CD207|EC_ESM1	DC_CD207	EC_ESM1	0.154	UNTRUE	DC_CD207	EC_ESM1
IMM	CPI-SS073C1B796	CD52_SIGLEC10	simple:P31358	simple:Q96LC7	CD52	SIGLEC10	TRUE	UNTRUE	UNTRUE	curated	UNTRUE	0.08	DC_CD207|EC_ESM1	DC_CD207	EC_ESM1	0.572	UNTRUE	DC_CD207	EC_ESM1
IMM	CPI-SC04B354AE3	COL8A2_a2b1 complex	simple:P25067	complex:a2b1 complex	COL8A2		TRUE	UNTRUE	UNTRUE	curated	TRUE	0.081	DC_CD207|EC_ESM1	DC_CD207	EC_ESM1	0.185	UNTRUE	DC_CD207	EC_ESM1
IMM	CPI-SS0822AEF5F	PTPRC_MRC1	simple:P08575	simple:P22897	PTPRC	MRC1	UNTRUE	UNTRUE	TRUE	curated	UNTRUE	0.082	DC_CD207|EC_ESM1	DC_CD207	EC_ESM1	0.617	UNTRUE	DC_CD207	EC_ESM1
IMM	CPI-SS0747FCACD	CXCL11_ACKR3	simple:O14625	simple:P25106	CXCL11	ACKR3	TRUE	UNTRUE	TRUE	guidetopharmacology.org	UNTRUE	0.09	DC_CD207|EC_ESM1	DC_CD207	EC_ESM1	0.367	UNTRUE	DC_CD207	EC_ESM1
IMM	CPI-SS06F83AE58	CD44_SELE	simple:P16070	simple:P16581	CD44	SELE	UNTRUE	TRUE	UNTRUE	curated	UNTRUE	0.091	DC_CD207|EC_ESM1	DC_CD207	EC_ESM1	0.68	UNTRUE	DC_CD207	EC_ESM1
IMM	CPI-CS0123BC66C	PlexinA1_complex2_SEMA6D	complex:PlexinA1_complex2	simple:Q8NFY4		SEMA6D	UNTRUE	TRUE	UNTRUE	curated	UNTRUE	0.101	DC_CD207|EC_ESM1	DC_CD207	EC_ESM1	0.211	UNTRUE	DC_CD207	EC_ESM1
IMM	CPI-SS079728E8B	ADORA2B_ENTPD1	simple:P29275	simple:P49961	ADORA2B	ENTPD1	UNTRUE	TRUE	UNTRUE	curated	UNTRUE	0.101	DC_CD207|EC_ESM1	DC_CD207	EC_ESM1	0.723	UNTRUE	DC_CD207	EC_ESM1
IMM	CPI-SS0F8EFEECF	TNF_DAG1	simple:P01375	simple:Q14118	TNF	DAG1	TRUE	UNTRUE	TRUE	InnateDB-All	UNTRUE	0.101	DC_CD207|EC_ESM1	DC_CD207	EC_ESM1	0.262	UNTRUE	DC_CD207	EC_ESM1
IMM	CPI-SS0D2539AEB	FPR3_HEBP1	simple:P25089	simple:Q9NRV9	FPR3	HEBP1	UNTRUE	TRUE	UNTRUE	guidetopharmacology.org	UNTRUE	0.102	DC_CD207|EC_ESM1	DC_CD207	EC_ESM1	0.825	UNTRUE	DC_CD207	EC_ESM1
IMM	CPI-SS0A76A8E97	HLA-F_LILRB2	simple:P30511	simple:Q8N423	HLA-F	LILRB2	UNTRUE	UNTRUE	TRUE	curated	UNTRUE	0.102	DC_CD207|EC_ESM1	DC_CD207	EC_ESM1	0.594	UNTRUE	DC_CD207	EC_ESM1
IMM	CPI-SS0AB647854	GPR37_PSAP	simple:O15354	simple:P07602	GPR37	PSAP	TRUE	TRUE	UNTRUE	guidetopharmacology.org	UNTRUE	0.102	DC_CD207|EC_ESM1	DC_CD207	EC_ESM1	0.981	UNTRUE	DC_CD207	EC_ESM1
IMM	CPI-SS0B01CF3AB	CSF1R_CSF1	simple:P07333	simple:P09603	CSF1R	CSF1	TRUE	TRUE	UNTRUE	curated	UNTRUE	0.106	DC_CD207|EC_ESM1	DC_CD207	EC_ESM1	0.752	UNTRUE	DC_CD207	EC_ESM1
IMM	CPI-SS0CB863B46	WNT5A_PTPRK	simple:P41221	simple:Q15262	WNT5A	PTPRK	TRUE	UNTRUE	TRUE	InnateDB-All	UNTRUE	0.107	DC_CD207|EC_ESM1	DC_CD207	EC_ESM1	0.521	UNTRUE	DC_CD207	EC_ESM1
IMM	CPI-SS07CCAD9BF	GRN_SORT1	simple:P28799	simple:Q99523	GRN	SORT1	TRUE	UNTRUE	TRUE	IMEx,InnateDB-All,MINT	UNTRUE	0.111	DC_CD207|EC_ESM1	DC_CD207	EC_ESM1	1.066	UNTRUE	DC_CD207	EC_ESM1
IMM	CPI-SC069F95780	COL8A2_a1b1 complex	simple:P25067	complex:a1b1 complex	COL8A2		TRUE	UNTRUE	UNTRUE	curated	TRUE	0.115	DC_CD207|EC_ESM1	DC_CD207	EC_ESM1	0.853	UNTRUE	DC_CD207	EC_ESM1
IMM	CPI-SS0A9FB762A	LGALS9_PTPRK	simple:O00182	simple:Q15262	LGALS9	PTPRK	TRUE	UNTRUE	TRUE	InnateDB-All	UNTRUE	0.118	DC_CD207|EC_ESM1	DC_CD207	EC_ESM1	0.935	UNTRUE	DC_CD207	EC_ESM1
IMM	CPI-SS0855C0353	NRP1_PGF	simple:O14786	simple:P49763	NRP1	PGF	TRUE	TRUE	UNTRUE	curated	UNTRUE	0.121	DC_CD207|EC_ESM1	DC_CD207	EC_ESM1	0.45	UNTRUE	DC_CD207	EC_ESM1
IMM	CPI-SS04B4619D0	TNF_TNFRSF1A	simple:P01375	simple:P19438	TNF	TNFRSF1A	TRUE	UNTRUE	TRUE	curated	UNTRUE	0.126	DC_CD207|EC_ESM1	DC_CD207	EC_ESM1	0.656	UNTRUE	DC_CD207	EC_ESM1
IMM	CPI-SS085EE60B1	TGFB1_TGFBR3	simple:P01137	simple:Q03167	TGFB1	TGFBR3	TRUE	UNTRUE	TRUE	curated	UNTRUE	0.127	DC_CD207|EC_ESM1	DC_CD207	EC_ESM1	0.62	UNTRUE	DC_CD207	EC_ESM1
IMM	CPI-SS048A2311A	TNF_RIPK1	simple:P01375	simple:Q13546	TNF	RIPK1	TRUE	UNTRUE	TRUE	I2D,IMEx,InnateDB,InnateDB-All,IntAct,MINT	UNTRUE	0.129	DC_CD207|EC_ESM1	DC_CD207	EC_ESM1	0.172	UNTRUE	DC_CD207	EC_ESM1
IMM	CPI-SC07222A428	COL4A2_a2b1 complex	simple:P08572	complex:a2b1 complex	COL4A2		TRUE	UNTRUE	UNTRUE	curated	TRUE	0.131	DC_CD207|EC_ESM1	DC_CD207	EC_ESM1	0.338	UNTRUE	DC_CD207	EC_ESM1
IMM	CPI-SS0F15C1AB3	NRP2_SEMA3F	simple:O60462	simple:Q13275	NRP2	SEMA3F	TRUE	TRUE	UNTRUE	curated	UNTRUE	0.137	DC_CD207|EC_ESM1	DC_CD207	EC_ESM1	0.652	UNTRUE	DC_CD207	EC_ESM1
IMM	CPI-SS02EBC1BB0	TNF_NOTCH1	simple:P01375	simple:P46531	TNF	NOTCH1	TRUE	UNTRUE	TRUE	I2D	UNTRUE	0.14	DC_CD207|EC_ESM1	DC_CD207	EC_ESM1	0.535	UNTRUE	DC_CD207	EC_ESM1
IMM	CPI-SS09A3FA737	NAMPT_P2RY6	simple:P43490	simple:Q15077	NAMPT	P2RY6	TRUE	UNTRUE	TRUE	IMEx,IntAct	UNTRUE	0.145	DC_CD207|EC_ESM1	DC_CD207	EC_ESM1	0.748	UNTRUE	DC_CD207	EC_ESM1
IMM	CPI-SS0B81F1BF5	TNF_SEMA4C	simple:P01375	simple:Q9C0C4	TNF	SEMA4C	TRUE	UNTRUE	TRUE	InnateDB-All	UNTRUE	0.149	DC_CD207|EC_ESM1	DC_CD207	EC_ESM1	0.287	UNTRUE	DC_CD207	EC_ESM1
IMM	CPI-SC098C06330	TGFB1_TGFbeta receptor1	simple:P01137	complex:TGFbeta receptor1	TGFB1		TRUE	UNTRUE	TRUE	curated	UNTRUE	0.154	DC_CD207|EC_ESM1	DC_CD207	EC_ESM1	0.558	UNTRUE	DC_CD207	EC_ESM1
IMM	CPI-SC0984894BC	TGFB1_TGFbeta receptor2	simple:P01137	complex:TGFbeta receptor2	TGFB1		TRUE	UNTRUE	TRUE	curated	UNTRUE	0.164	DC_CD207|EC_ESM1	DC_CD207	EC_ESM1	0.633	UNTRUE	DC_CD207	EC_ESM1
IMM	CPI-SS02770D68F	NOTCH2_JAG2	simple:Q04721	simple:Q9Y219	NOTCH2	JAG2	UNTRUE	TRUE	UNTRUE	curated	UNTRUE	0.171	DC_CD207|EC_ESM1	DC_CD207	EC_ESM1	0.406	UNTRUE	DC_CD207	EC_ESM1
IMM	CPI-SS0302E8E8F	CD74_COPA	simple:P04233	simple:P53621	CD74	COPA	TRUE	TRUE	UNTRUE	IMEx,IntAct	UNTRUE	0.187	DC_CD207|EC_ESM1	DC_CD207	EC_ESM1	2.863	UNTRUE	DC_CD207	EC_ESM1
IMM	CPI-SS0ABC5C1B8	CD74_MIF	simple:P04233	simple:P14174	CD74	MIF	TRUE	TRUE	UNTRUE	I2D,InnateDB-All	UNTRUE	0.206	DC_CD207|EC_ESM1	DC_CD207	EC_ESM1	3.17	UNTRUE	DC_CD207	EC_ESM1
IMM	CPI-SC0458F68A5	COL4A2_a1b1 complex	simple:P08572	complex:a1b1 complex	COL4A2		TRUE	UNTRUE	UNTRUE	curated	TRUE	0.21	DC_CD207|EC_ESM1	DC_CD207	EC_ESM1	1.006	UNTRUE	DC_CD207	EC_ESM1
IMM	CPI-SC0EA3FC100	COL18A1_a1b1 complex	simple:P39060	complex:a1b1 complex	COL18A1		TRUE	UNTRUE	UNTRUE	curated	TRUE	0.218	DC_CD207|EC_ESM1	DC_CD207	EC_ESM1	0.932	UNTRUE	DC_CD207	EC_ESM1
IMM	CPI-SS09808DEAE	CD74_APP	simple:P04233	simple:P05067	CD74	APP	UNTRUE	TRUE	UNTRUE	curated	UNTRUE	0.234	DC_CD207|EC_ESM1	DC_CD207	EC_ESM1	3.36	UNTRUE	DC_CD207	EC_ESM1
IMM	CPI-SS0C28FEC7D	TNFSF13_TNFRSF14	simple:O75888	simple:Q92956	TNFSF13	TNFRSF14	TRUE	UNTRUE	TRUE	I2D,InnateDB-All	UNTRUE	0.028	DC_CD207|EC_FBLN5	DC_CD207	EC_FBLN5	0.149	UNTRUE	DC_CD207	EC_FBLN5
IMM	CPI-SS01158CABF	FFAR2_FAM3C	simple:O15552	simple:Q92520	FFAR2	FAM3C	TRUE	TRUE	UNTRUE	IMEx,IntAct	UNTRUE	0.028	DC_CD207|EC_FBLN5	DC_CD207	EC_FBLN5	0.423	UNTRUE	DC_CD207	EC_FBLN5
IMM	CPI-SS0F9B3B259	TNFSF13_TNFRSF1A	simple:O75888	simple:P19438	TNFSF13	TNFRSF1A	TRUE	UNTRUE	TRUE	I2D,InnateDB-All	UNTRUE	0.029	DC_CD207|EC_FBLN5	DC_CD207	EC_FBLN5	0.51	UNTRUE	DC_CD207	EC_FBLN5
IMM	CPI-SS032E9A219	CX3CR1_CX3CL1	simple:P49238	simple:P78423	CX3CR1	CX3CL1	TRUE	TRUE	TRUE	curated	UNTRUE	0.032	DC_CD207|EC_FBLN5	DC_CD207	EC_FBLN5	0.315	UNTRUE	DC_CD207	EC_FBLN5
IMM	CPI-SS0E075E5AF	NRG1_NETO2	simple:Q02297	simple:Q8NC67	NRG1	NETO2	TRUE	TRUE	TRUE	InnateDB-All	UNTRUE	0.037	DC_CD207|EC_FBLN5	DC_CD207	EC_FBLN5	0.467	UNTRUE	DC_CD207	EC_FBLN5
IMM	CPI-SC0E5218AA4	NRG1_a6b4 complex	simple:Q02297	complex:a6b4 complex	NRG1		TRUE	TRUE	UNTRUE	curated	TRUE	0.039	DC_CD207|EC_FBLN5	DC_CD207	EC_FBLN5	0.329	UNTRUE	DC_CD207	EC_FBLN5
IMM	CPI-SC01195CB48	TNC_a8b1 complex	simple:P24821	complex:a8b1 complex	TNC		TRUE	UNTRUE	UNTRUE	curated	TRUE	0.041	DC_CD207|EC_FBLN5	DC_CD207	EC_FBLN5	0.413	UNTRUE	DC_CD207	EC_FBLN5
IMM	CPI-SS002673EFE	WNT5A_FZD3	simple:P41221	simple:Q9NPG1	WNT5A	FZD3	TRUE	UNTRUE	TRUE	curated	UNTRUE	0.045	DC_CD207|EC_FBLN5	DC_CD207	EC_FBLN5	0.159	UNTRUE	DC_CD207	EC_FBLN5
IMM	CPI-SS0E61DB5DF	FLT1_PGF	simple:P17948	simple:P49763	FLT1	PGF	TRUE	TRUE	UNTRUE	curated	UNTRUE	0.05	DC_CD207|EC_FBLN5	DC_CD207	EC_FBLN5	0.35	UNTRUE	DC_CD207	EC_FBLN5
IMM	CPI-SC056BF6CBB	TNC_a9b1 complex	simple:P24821	complex:a9b1 complex	TNC		TRUE	UNTRUE	UNTRUE	curated	TRUE	0.053	DC_CD207|EC_FBLN5	DC_CD207	EC_FBLN5	0.37	UNTRUE	DC_CD207	EC_FBLN5
IMM	CPI-SC01AB9BED7	SPP1_a9b1 complex	simple:P10451	complex:a9b1 complex	SPP1		TRUE	UNTRUE	UNTRUE	curated	TRUE	0.056	DC_CD207|EC_FBLN5	DC_CD207	EC_FBLN5	1.596	UNTRUE	DC_CD207	EC_FBLN5
IMM	CPI-SS0708FE6FF	NRG1_LSR	simple:Q02297	simple:Q86X29	NRG1	LSR	TRUE	TRUE	TRUE	InnateDB-All	UNTRUE	0.059	DC_CD207|EC_FBLN5	DC_CD207	EC_FBLN5	0.408	UNTRUE	DC_CD207	EC_FBLN5
IMM	CPI-SC062D34C2A	VCAM1_a9b1 complex	simple:P19320	complex:a9b1 complex	VCAM1		UNTRUE	UNTRUE	UNTRUE	curated	TRUE	0.06	DC_CD207|EC_FBLN5	DC_CD207	EC_FBLN5	0.499	UNTRUE	DC_CD207	EC_FBLN5
IMM	CPI-SS0EB5AEC83	SELL_CD34	simple:P14151	simple:P28906	SELL	CD34	UNTRUE	UNTRUE	UNTRUE	curated	UNTRUE	0.067	DC_CD207|EC_FBLN5	DC_CD207	EC_FBLN5	1.208	UNTRUE	DC_CD207	EC_FBLN5
IMM	CPI-SS0632A027A	CD44_HBEGF	simple:P16070	simple:Q99075	CD44	HBEGF	TRUE	TRUE	TRUE	I2D,InnateDB-All	UNTRUE	0.069	DC_CD207|EC_FBLN5	DC_CD207	EC_FBLN5	0.812	UNTRUE	DC_CD207	EC_FBLN5
IMM	CPI-SS0AFC7BACF	ADGRG5_FAM3C	simple:Q8IZF4	simple:Q92520	ADGRG5	FAM3C	TRUE	TRUE	UNTRUE	InnateDB-All	UNTRUE	0.069	DC_CD207|EC_FBLN5	DC_CD207	EC_FBLN5	0.517	UNTRUE	DC_CD207	EC_FBLN5
IMM	CPI-SS027CDEA08	NOTCH2_DLL4	simple:Q04721	simple:Q9NR61	NOTCH2	DLL4	UNTRUE	TRUE	UNTRUE	curated	UNTRUE	0.072	DC_CD207|EC_FBLN5	DC_CD207	EC_FBLN5	0.402	UNTRUE	DC_CD207	EC_FBLN5
IMM	CPI-SS07F015051	CCR6_CCL20	simple:P51684	simple:P78556	CCR6	CCL20	TRUE	TRUE	UNTRUE	curated	UNTRUE	0.073	DC_CD207|EC_FBLN5	DC_CD207	EC_FBLN5	0.444	UNTRUE	DC_CD207	EC_FBLN5
IMM	CPI-SS044C72D0D	SEMA4A_PLXND1	simple:Q9H3S1	simple:Q9Y4D7	SEMA4A	PLXND1	UNTRUE	UNTRUE	TRUE	curated	UNTRUE	0.074	DC_CD207|EC_FBLN5	DC_CD207	EC_FBLN5	0.7	UNTRUE	DC_CD207	EC_FBLN5
IMM	CPI-SS073F3FAD5	WNT5A_ROR1	simple:P41221	simple:Q01973	WNT5A	ROR1	TRUE	UNTRUE	TRUE	IMEx	UNTRUE	0.075	DC_CD207|EC_FBLN5	DC_CD207	EC_FBLN5	0.332	UNTRUE	DC_CD207	EC_FBLN5
IMM	CPI-SC092C3E4DF	FN1_a8b1 complex	simple:P02751	complex:a8b1 complex	FN1		TRUE	UNTRUE	UNTRUE	curated	TRUE	0.08	DC_CD207|EC_FBLN5	DC_CD207	EC_FBLN5	0.595	UNTRUE	DC_CD207	EC_FBLN5
IMM	CPI-SC04B354AE3	COL8A2_a2b1 complex	simple:P25067	complex:a2b1 complex	COL8A2		TRUE	UNTRUE	UNTRUE	curated	TRUE	0.081	DC_CD207|EC_FBLN5	DC_CD207	EC_FBLN5	0.526	UNTRUE	DC_CD207	EC_FBLN5
IMM	CPI-SS03A4F7DC8	AXL_GAS6	simple:P30530	simple:Q14393	AXL	GAS6	TRUE	TRUE	UNTRUE	guidetopharmacology.org	UNTRUE	0.091	DC_CD207|EC_FBLN5	DC_CD207	EC_FBLN5	0.594	UNTRUE	DC_CD207	EC_FBLN5
IMM	CPI-SS0FBC9234C	TNF_PTPRS	simple:P01375	simple:Q13332	TNF	PTPRS	TRUE	UNTRUE	TRUE	InnateDB-All	UNTRUE	0.097	DC_CD207|EC_FBLN5	DC_CD207	EC_FBLN5	0.198	UNTRUE	DC_CD207	EC_FBLN5
IMM	CPI-SS079728E8B	ADORA2B_ENTPD1	simple:P29275	simple:P49961	ADORA2B	ENTPD1	UNTRUE	TRUE	UNTRUE	curated	UNTRUE	0.101	DC_CD207|EC_FBLN5	DC_CD207	EC_FBLN5	0.797	UNTRUE	DC_CD207	EC_FBLN5
IMM	CPI-SS0F8EFEECF	TNF_DAG1	simple:P01375	simple:Q14118	TNF	DAG1	TRUE	UNTRUE	TRUE	InnateDB-All	UNTRUE	0.101	DC_CD207|EC_FBLN5	DC_CD207	EC_FBLN5	0.371	UNTRUE	DC_CD207	EC_FBLN5
IMM	CPI-SS0D2539AEB	FPR3_HEBP1	simple:P25089	simple:Q9NRV9	FPR3	HEBP1	UNTRUE	TRUE	UNTRUE	guidetopharmacology.org	UNTRUE	0.102	DC_CD207|EC_FBLN5	DC_CD207	EC_FBLN5	1.011	UNTRUE	DC_CD207	EC_FBLN5
IMM	CPI-SS0AB647854	GPR37_PSAP	simple:O15354	simple:P07602	GPR37	PSAP	TRUE	TRUE	UNTRUE	guidetopharmacology.org	UNTRUE	0.102	DC_CD207|EC_FBLN5	DC_CD207	EC_FBLN5	1.052	UNTRUE	DC_CD207	EC_FBLN5
IMM	CPI-SS0E7D5974D	TNF_TNFRSF1B	simple:P01375	simple:P20333	TNF	TNFRSF1B	TRUE	UNTRUE	TRUE	curated	UNTRUE	0.107	DC_CD207|EC_FBLN5	DC_CD207	EC_FBLN5	0.198	UNTRUE	DC_CD207	EC_FBLN5
IMM	CPI-SC069F95780	COL8A2_a1b1 complex	simple:P25067	complex:a1b1 complex	COL8A2		TRUE	UNTRUE	UNTRUE	curated	TRUE	0.115	DC_CD207|EC_FBLN5	DC_CD207	EC_FBLN5	0.479	UNTRUE	DC_CD207	EC_FBLN5
IMM	CPI-SS0DBFB8BEA	CCL2_ACKR1	simple:P13500	simple:Q16570	CCL2	ACKR1	TRUE	UNTRUE	TRUE	curated	UNTRUE	0.12	DC_CD207|EC_FBLN5	DC_CD207	EC_FBLN5	0.397	UNTRUE	DC_CD207	EC_FBLN5
IMM	CPI-SS0855C0353	NRP1_PGF	simple:O14786	simple:P49763	NRP1	PGF	TRUE	TRUE	UNTRUE	curated	UNTRUE	0.121	DC_CD207|EC_FBLN5	DC_CD207	EC_FBLN5	0.313	UNTRUE	DC_CD207	EC_FBLN5
IMM	CPI-SS0D22A09AD	NRP2_PGF	simple:O60462	simple:P49763	NRP2	PGF	TRUE	TRUE	UNTRUE	curated	UNTRUE	0.124	DC_CD207|EC_FBLN5	DC_CD207	EC_FBLN5	0.368	UNTRUE	DC_CD207	EC_FBLN5
IMM	CPI-SS05B7D3407	CCL5_ACKR1	simple:P13501	simple:Q16570	CCL5	ACKR1	TRUE	UNTRUE	TRUE	curated	UNTRUE	0.124	DC_CD207|EC_FBLN5	DC_CD207	EC_FBLN5	0.335	UNTRUE	DC_CD207	EC_FBLN5
IMM	CPI-SS04B4619D0	TNF_TNFRSF1A	simple:P01375	simple:P19438	TNF	TNFRSF1A	TRUE	UNTRUE	TRUE	curated	UNTRUE	0.126	DC_CD207|EC_FBLN5	DC_CD207	EC_FBLN5	0.559	UNTRUE	DC_CD207	EC_FBLN5
IMM	CPI-SS085EE60B1	TGFB1_TGFBR3	simple:P01137	simple:Q03167	TGFB1	TGFBR3	TRUE	UNTRUE	TRUE	curated	UNTRUE	0.127	DC_CD207|EC_FBLN5	DC_CD207	EC_FBLN5	0.585	UNTRUE	DC_CD207	EC_FBLN5
IMM	CPI-SS048A2311A	TNF_RIPK1	simple:P01375	simple:Q13546	TNF	RIPK1	TRUE	UNTRUE	TRUE	I2D,IMEx,InnateDB,InnateDB-All,IntAct,MINT	UNTRUE	0.129	DC_CD207|EC_FBLN5	DC_CD207	EC_FBLN5	0.373	UNTRUE	DC_CD207	EC_FBLN5
IMM	CPI-SC07222A428	COL4A2_a2b1 complex	simple:P08572	complex:a2b1 complex	COL4A2		TRUE	UNTRUE	UNTRUE	curated	TRUE	0.131	DC_CD207|EC_FBLN5	DC_CD207	EC_FBLN5	0.679	UNTRUE	DC_CD207	EC_FBLN5
IMM	CPI-SS0F15C1AB3	NRP2_SEMA3F	simple:O60462	simple:Q13275	NRP2	SEMA3F	TRUE	TRUE	UNTRUE	curated	UNTRUE	0.137	DC_CD207|EC_FBLN5	DC_CD207	EC_FBLN5	0.655	UNTRUE	DC_CD207	EC_FBLN5
IMM	CPI-SS02EBC1BB0	TNF_NOTCH1	simple:P01375	simple:P46531	TNF	NOTCH1	TRUE	UNTRUE	TRUE	I2D	UNTRUE	0.14	DC_CD207|EC_FBLN5	DC_CD207	EC_FBLN5	0.462	UNTRUE	DC_CD207	EC_FBLN5
IMM	CPI-SC04B0064C4	COL18A1_a2b1 complex	simple:P39060	complex:a2b1 complex	COL18A1		TRUE	UNTRUE	UNTRUE	curated	TRUE	0.144	DC_CD207|EC_FBLN5	DC_CD207	EC_FBLN5	0.606	UNTRUE	DC_CD207	EC_FBLN5
IMM	CPI-SS0B81F1BF5	TNF_SEMA4C	simple:P01375	simple:Q9C0C4	TNF	SEMA4C	TRUE	UNTRUE	TRUE	InnateDB-All	UNTRUE	0.149	DC_CD207|EC_FBLN5	DC_CD207	EC_FBLN5	0.312	UNTRUE	DC_CD207	EC_FBLN5
IMM	CPI-SC098C06330	TGFB1_TGFbeta receptor1	simple:P01137	complex:TGFbeta receptor1	TGFB1		TRUE	UNTRUE	TRUE	curated	UNTRUE	0.154	DC_CD207|EC_FBLN5	DC_CD207	EC_FBLN5	0.7	UNTRUE	DC_CD207	EC_FBLN5
IMM	CPI-SS02770D68F	NOTCH2_JAG2	simple:Q04721	simple:Q9Y219	NOTCH2	JAG2	UNTRUE	TRUE	UNTRUE	curated	UNTRUE	0.171	DC_CD207|EC_FBLN5	DC_CD207	EC_FBLN5	0.678	UNTRUE	DC_CD207	EC_FBLN5
IMM	CPI-SS0302E8E8F	CD74_COPA	simple:P04233	simple:P53621	CD74	COPA	TRUE	TRUE	UNTRUE	IMEx,IntAct	UNTRUE	0.187	DC_CD207|EC_FBLN5	DC_CD207	EC_FBLN5	2.546	UNTRUE	DC_CD207	EC_FBLN5
IMM	CPI-SS0ABC5C1B8	CD74_MIF	simple:P04233	simple:P14174	CD74	MIF	TRUE	TRUE	UNTRUE	I2D,InnateDB-All	UNTRUE	0.206	DC_CD207|EC_FBLN5	DC_CD207	EC_FBLN5	3.349	UNTRUE	DC_CD207	EC_FBLN5
IMM	CPI-SS09808DEAE	CD74_APP	simple:P04233	simple:P05067	CD74	APP	UNTRUE	TRUE	UNTRUE	curated	UNTRUE	0.234	DC_CD207|EC_FBLN5	DC_CD207	EC_FBLN5	3.701	UNTRUE	DC_CD207	EC_FBLN5
IMM	CPI-SS01158CABF	FFAR2_FAM3C	simple:O15552	simple:Q92520	FFAR2	FAM3C	TRUE	TRUE	UNTRUE	IMEx,IntAct	UNTRUE	0.028	DC_CD207|EC_PROX1	DC_CD207	EC_PROX1	0.314	UNTRUE	DC_CD207	EC_PROX1
IMM	CPI-SS0F9B3B259	TNFSF13_TNFRSF1A	simple:O75888	simple:P19438	TNFSF13	TNFRSF1A	TRUE	UNTRUE	TRUE	I2D,InnateDB-All	UNTRUE	0.029	DC_CD207|EC_PROX1	DC_CD207	EC_PROX1	0.763	UNTRUE	DC_CD207	EC_PROX1
IMM	CPI-SS09C917D22	TNF_FLT4	simple:P01375	simple:P35916	TNF	FLT4	TRUE	UNTRUE	TRUE	InnateDB-All	UNTRUE	0.044	DC_CD207|EC_PROX1	DC_CD207	EC_PROX1	0.353	UNTRUE	DC_CD207	EC_PROX1
IMM	CPI-SC056BF6CBB	TNC_a9b1 complex	simple:P24821	complex:a9b1 complex	TNC		TRUE	UNTRUE	UNTRUE	curated	TRUE	0.053	DC_CD207|EC_PROX1	DC_CD207	EC_PROX1	0.304	UNTRUE	DC_CD207	EC_PROX1
IMM	CPI-SS059CC19A3	CCR1_CCL14	simple:P32246	simple:Q16627	CCR1	CCL14	TRUE	TRUE	UNTRUE	curated	UNTRUE	0.055	DC_CD207|EC_PROX1	DC_CD207	EC_PROX1	0.433	UNTRUE	DC_CD207	EC_PROX1
IMM	CPI-SC01AB9BED7	SPP1_a9b1 complex	simple:P10451	complex:a9b1 complex	SPP1		TRUE	UNTRUE	UNTRUE	curated	TRUE	0.056	DC_CD207|EC_PROX1	DC_CD207	EC_PROX1	1.53	UNTRUE	DC_CD207	EC_PROX1
IMM	CPI-SS0D954EA1C	PDGFRB_PDGFD	simple:P09619	simple:Q9GZP0	PDGFRB	PDGFD	TRUE	TRUE	UNTRUE	curated	UNTRUE	0.058	DC_CD207|EC_PROX1	DC_CD207	EC_PROX1	0.473	UNTRUE	DC_CD207	EC_PROX1
IMM	CPI-SS0708FE6FF	NRG1_LSR	simple:Q02297	simple:Q86X29	NRG1	LSR	TRUE	TRUE	TRUE	InnateDB-All	UNTRUE	0.059	DC_CD207|EC_PROX1	DC_CD207	EC_PROX1	0.728	UNTRUE	DC_CD207	EC_PROX1
IMM	CPI-SC062D34C2A	VCAM1_a9b1 complex	simple:P19320	complex:a9b1 complex	VCAM1		UNTRUE	UNTRUE	UNTRUE	curated	TRUE	0.06	DC_CD207|EC_PROX1	DC_CD207	EC_PROX1	0.433	UNTRUE	DC_CD207	EC_PROX1
IMM	CPI-SS0EB5AEC83	SELL_CD34	simple:P14151	simple:P28906	SELL	CD34	UNTRUE	UNTRUE	UNTRUE	curated	UNTRUE	0.067	DC_CD207|EC_PROX1	DC_CD207	EC_PROX1	0.867	UNTRUE	DC_CD207	EC_PROX1
IMM	CPI-SS07F015051	CCR6_CCL20	simple:P51684	simple:P78556	CCR6	CCL20	TRUE	TRUE	UNTRUE	curated	UNTRUE	0.073	DC_CD207|EC_PROX1	DC_CD207	EC_PROX1	0.564	UNTRUE	DC_CD207	EC_PROX1
IMM	CPI-SS044C72D0D	SEMA4A_PLXND1	simple:Q9H3S1	simple:Q9Y4D7	SEMA4A	PLXND1	UNTRUE	UNTRUE	TRUE	curated	UNTRUE	0.074	DC_CD207|EC_PROX1	DC_CD207	EC_PROX1	0.578	UNTRUE	DC_CD207	EC_PROX1
IMM	CPI-SS073F3FAD5	WNT5A_ROR1	simple:P41221	simple:Q01973	WNT5A	ROR1	TRUE	UNTRUE	TRUE	IMEx	UNTRUE	0.075	DC_CD207|EC_PROX1	DC_CD207	EC_PROX1	0.314	UNTRUE	DC_CD207	EC_PROX1
IMM	CPI-SC04B354AE3	COL8A2_a2b1 complex	simple:P25067	complex:a2b1 complex	COL8A2		TRUE	UNTRUE	UNTRUE	curated	TRUE	0.081	DC_CD207|EC_PROX1	DC_CD207	EC_PROX1	0.304	UNTRUE	DC_CD207	EC_PROX1
IMM	CPI-SS06F83AE58	CD44_SELE	simple:P16070	simple:P16581	CD44	SELE	UNTRUE	TRUE	UNTRUE	curated	UNTRUE	0.091	DC_CD207|EC_PROX1	DC_CD207	EC_PROX1	0.853	UNTRUE	DC_CD207	EC_PROX1
IMM	CPI-SS079DDF890	TNFSF12_TNFRSF25	simple:O43508	simple:Q93038	TNFSF12	TNFRSF25	TRUE	UNTRUE	TRUE	I2D	UNTRUE	0.094	DC_CD207|EC_PROX1	DC_CD207	EC_PROX1	0.61	UNTRUE	DC_CD207	EC_PROX1
IMM	CPI-SS079728E8B	ADORA2B_ENTPD1	simple:P29275	simple:P49961	ADORA2B	ENTPD1	UNTRUE	TRUE	UNTRUE	curated	UNTRUE	0.101	DC_CD207|EC_PROX1	DC_CD207	EC_PROX1	0.832	UNTRUE	DC_CD207	EC_PROX1
IMM	CPI-SS0D2539AEB	FPR3_HEBP1	simple:P25089	simple:Q9NRV9	FPR3	HEBP1	UNTRUE	TRUE	UNTRUE	guidetopharmacology.org	UNTRUE	0.102	DC_CD207|EC_PROX1	DC_CD207	EC_PROX1	0.996	UNTRUE	DC_CD207	EC_PROX1
IMM	CPI-SS0AB647854	GPR37_PSAP	simple:O15354	simple:P07602	GPR37	PSAP	TRUE	TRUE	UNTRUE	guidetopharmacology.org	UNTRUE	0.102	DC_CD207|EC_PROX1	DC_CD207	EC_PROX1	1.007	UNTRUE	DC_CD207	EC_PROX1
IMM	CPI-SS0CB863B46	WNT5A_PTPRK	simple:P41221	simple:Q15262	WNT5A	PTPRK	TRUE	UNTRUE	TRUE	InnateDB-All	UNTRUE	0.107	DC_CD207|EC_PROX1	DC_CD207	EC_PROX1	0.314	UNTRUE	DC_CD207	EC_PROX1
IMM	CPI-SS0E7D5974D	TNF_TNFRSF1B	simple:P01375	simple:P20333	TNF	TNFRSF1B	TRUE	UNTRUE	TRUE	curated	UNTRUE	0.107	DC_CD207|EC_PROX1	DC_CD207	EC_PROX1	0.353	UNTRUE	DC_CD207	EC_PROX1
IMM	CPI-SS0795802F6	CCL4_SLC7A1	simple:P13236	simple:P30825	CCL4	SLC7A1	TRUE	UNTRUE	TRUE	IMEx,IntAct	UNTRUE	0.112	DC_CD207|EC_PROX1	DC_CD207	EC_PROX1	0.619	UNTRUE	DC_CD207	EC_PROX1
IMM	CPI-SS0947A8549	FLT1_VEGFB	simple:P17948	simple:P49765	FLT1	VEGFB	TRUE	TRUE	UNTRUE	curated	UNTRUE	0.119	DC_CD207|EC_PROX1	DC_CD207	EC_PROX1	0.391	UNTRUE	DC_CD207	EC_PROX1
IMM	CPI-SS0DBFB8BEA	CCL2_ACKR1	simple:P13500	simple:Q16570	CCL2	ACKR1	TRUE	UNTRUE	TRUE	curated	UNTRUE	0.12	DC_CD207|EC_PROX1	DC_CD207	EC_PROX1	1.994	UNTRUE	DC_CD207	EC_PROX1
IMM	CPI-SS05B7D3407	CCL5_ACKR1	simple:P13501	simple:Q16570	CCL5	ACKR1	TRUE	UNTRUE	TRUE	curated	UNTRUE	0.124	DC_CD207|EC_PROX1	DC_CD207	EC_PROX1	1.932	UNTRUE	DC_CD207	EC_PROX1
IMM	CPI-SS04B4619D0	TNF_TNFRSF1A	simple:P01375	simple:P19438	TNF	TNFRSF1A	TRUE	UNTRUE	TRUE	curated	UNTRUE	0.126	DC_CD207|EC_PROX1	DC_CD207	EC_PROX1	0.811	UNTRUE	DC_CD207	EC_PROX1
IMM	CPI-SS085EE60B1	TGFB1_TGFBR3	simple:P01137	simple:Q03167	TGFB1	TGFBR3	TRUE	UNTRUE	TRUE	curated	UNTRUE	0.127	DC_CD207|EC_PROX1	DC_CD207	EC_PROX1	0.74	UNTRUE	DC_CD207	EC_PROX1
IMM	CPI-SC07222A428	COL4A2_a2b1 complex	simple:P08572	complex:a2b1 complex	COL4A2		TRUE	UNTRUE	UNTRUE	curated	TRUE	0.131	DC_CD207|EC_PROX1	DC_CD207	EC_PROX1	0.458	UNTRUE	DC_CD207	EC_PROX1
IMM	CPI-SS0F15C1AB3	NRP2_SEMA3F	simple:O60462	simple:Q13275	NRP2	SEMA3F	TRUE	TRUE	UNTRUE	curated	UNTRUE	0.137	DC_CD207|EC_PROX1	DC_CD207	EC_PROX1	0.866	UNTRUE	DC_CD207	EC_PROX1
IMM	CPI-SS0B81F1BF5	TNF_SEMA4C	simple:P01375	simple:Q9C0C4	TNF	SEMA4C	TRUE	UNTRUE	TRUE	InnateDB-All	UNTRUE	0.149	DC_CD207|EC_PROX1	DC_CD207	EC_PROX1	0.353	UNTRUE	DC_CD207	EC_PROX1
IMM	CPI-SS02770D68F	NOTCH2_JAG2	simple:Q04721	simple:Q9Y219	NOTCH2	JAG2	UNTRUE	TRUE	UNTRUE	curated	UNTRUE	0.171	DC_CD207|EC_PROX1	DC_CD207	EC_PROX1	0.543	UNTRUE	DC_CD207	EC_PROX1
IMM	CPI-SS0302E8E8F	CD74_COPA	simple:P04233	simple:P53621	CD74	COPA	TRUE	TRUE	UNTRUE	IMEx,IntAct	UNTRUE	0.187	DC_CD207|EC_PROX1	DC_CD207	EC_PROX1	2.666	UNTRUE	DC_CD207	EC_PROX1
IMM	CPI-SS0ABC5C1B8	CD74_MIF	simple:P04233	simple:P14174	CD74	MIF	TRUE	TRUE	UNTRUE	I2D,InnateDB-All	UNTRUE	0.206	DC_CD207|EC_PROX1	DC_CD207	EC_PROX1	3.194	UNTRUE	DC_CD207	EC_PROX1
IMM	CPI-SS09808DEAE	CD74_APP	simple:P04233	simple:P05067	CD74	APP	UNTRUE	TRUE	UNTRUE	curated	UNTRUE	0.234	DC_CD207|EC_PROX1	DC_CD207	EC_PROX1	3.31	UNTRUE	DC_CD207	EC_PROX1
IMM	CPI-SS072E1E27A	FFAR2_TNF	simple:O15552	simple:P01375	FFAR2	TNF	TRUE	TRUE	UNTRUE	IMEx,IntAct	UNTRUE	0.011	DC_CD207|FB_CALB2	DC_CD207	FB_CALB2	0.121	UNTRUE	DC_CD207	FB_CALB2
IMM	CPI-SS0AEC33FF1	CCL22_DPP4	simple:O00626	simple:P27487	CCL22	DPP4	TRUE	UNTRUE	TRUE	curated	UNTRUE	0.017	DC_CD207|FB_CALB2	DC_CD207	FB_CALB2	0.38	UNTRUE	DC_CD207	FB_CALB2
IMM	CPI-SS0A83A7E30	TNFSF13_FAS	simple:O75888	simple:P25445	TNFSF13	FAS	TRUE	UNTRUE	TRUE	I2D,InnateDB-All	UNTRUE	0.017	DC_CD207|FB_CALB2	DC_CD207	FB_CALB2	0.197	UNTRUE	DC_CD207	FB_CALB2
IMM	CPI-SS072B19293	HLA-DPA1_GAL	simple:HLADPA1	simple:P22466	HLA-DPA1	GAL	TRUE	TRUE	UNTRUE	InnateDB-All	UNTRUE	0.026	DC_CD207|FB_CALB2	DC_CD207	FB_CALB2	1.845	UNTRUE	DC_CD207	FB_CALB2
IMM	CPI-SS0C28FEC7D	TNFSF13_TNFRSF14	simple:O75888	simple:Q92956	TNFSF13	TNFRSF14	TRUE	UNTRUE	TRUE	I2D,InnateDB-All	UNTRUE	0.028	DC_CD207|FB_CALB2	DC_CD207	FB_CALB2	0.148	UNTRUE	DC_CD207	FB_CALB2
IMM	CPI-SS0EF0750A7	HLA-DRB1_OGN	simple:HLADRB1	simple:P20774	HLA-DRB1	OGN	TRUE	TRUE	UNTRUE	InnateDB-All	UNTRUE	0.028	DC_CD207|FB_CALB2	DC_CD207	FB_CALB2	2.209	UNTRUE	DC_CD207	FB_CALB2
IMM	CPI-SS01158CABF	FFAR2_FAM3C	simple:O15552	simple:Q92520	FFAR2	FAM3C	TRUE	TRUE	UNTRUE	IMEx,IntAct	UNTRUE	0.028	DC_CD207|FB_CALB2	DC_CD207	FB_CALB2	0.544	UNTRUE	DC_CD207	FB_CALB2
IMM	CPI-SS0F9B3B259	TNFSF13_TNFRSF1A	simple:O75888	simple:P19438	TNFSF13	TNFRSF1A	TRUE	UNTRUE	TRUE	I2D,InnateDB-All	UNTRUE	0.029	DC_CD207|FB_CALB2	DC_CD207	FB_CALB2	0.529	UNTRUE	DC_CD207	FB_CALB2
IMM	CPI-SS04EE957D8	CCR1_CCL26	simple:P32246	simple:Q9Y258	CCR1	CCL26	TRUE	TRUE	UNTRUE	curated	UNTRUE	0.034	DC_CD207|FB_CALB2	DC_CD207	FB_CALB2	0.242	UNTRUE	DC_CD207	FB_CALB2
IMM	CPI-SS0BCCDFA7A	NAMPT_IL13RA2	simple:P43490	simple:Q14627	NAMPT	IL13RA2	TRUE	UNTRUE	TRUE	InnateDB-All	UNTRUE	0.035	DC_CD207|FB_CALB2	DC_CD207	FB_CALB2	0.509	UNTRUE	DC_CD207	FB_CALB2
IMM	CPI-SC0E5218AA4	NRG1_a6b4 complex	simple:Q02297	complex:a6b4 complex	NRG1		TRUE	TRUE	UNTRUE	curated	TRUE	0.039	DC_CD207|FB_CALB2	DC_CD207	FB_CALB2	0.285	UNTRUE	DC_CD207	FB_CALB2
IMM	CPI-SS0DFA98A14	CSF1R_IL34	simple:P07333	simple:Q6ZMJ4	CSF1R	IL34	TRUE	TRUE	UNTRUE	curated	UNTRUE	0.048	DC_CD207|FB_CALB2	DC_CD207	FB_CALB2	0.687	UNTRUE	DC_CD207	FB_CALB2
IMM	CPI-SS06B86672A	CD44_FGFR2	simple:P16070	simple:P21802	CD44	FGFR2	TRUE	TRUE	TRUE	InnateDB-All	UNTRUE	0.049	DC_CD207|FB_CALB2	DC_CD207	FB_CALB2	0.662	UNTRUE	DC_CD207	FB_CALB2
IMM	CPI-SS0D954EA1C	PDGFRB_PDGFD	simple:P09619	simple:Q9GZP0	PDGFRB	PDGFD	TRUE	TRUE	UNTRUE	curated	UNTRUE	0.058	DC_CD207|FB_CALB2	DC_CD207	FB_CALB2	0.242	UNTRUE	DC_CD207	FB_CALB2
IMM	CPI-SS0708FE6FF	NRG1_LSR	simple:Q02297	simple:Q86X29	NRG1	LSR	TRUE	TRUE	TRUE	InnateDB-All	UNTRUE	0.059	DC_CD207|FB_CALB2	DC_CD207	FB_CALB2	0.284	UNTRUE	DC_CD207	FB_CALB2
IMM	CPI-SS04641FE5F	CCL3L3_DPP4	simple:P16619	simple:P27487	CCL3L3	DPP4	TRUE	UNTRUE	TRUE	I2D	UNTRUE	0.063	DC_CD207|FB_CALB2	DC_CD207	FB_CALB2	0.38	UNTRUE	DC_CD207	FB_CALB2
IMM	CPI-SC033E22B14	PDGFB_PDGFR complex	simple:P01127	complex:PDGFR complex	PDGFB		TRUE	UNTRUE	TRUE	curated	UNTRUE	0.065	DC_CD207|FB_CALB2	DC_CD207	FB_CALB2	0.673	UNTRUE	DC_CD207	FB_CALB2
IMM	CPI-SS0FEEB187C	PDGFB_PDGFRA	simple:P01127	simple:P16234	PDGFB	PDGFRA	TRUE	UNTRUE	TRUE	curated	UNTRUE	0.065	DC_CD207|FB_CALB2	DC_CD207	FB_CALB2	0.673	UNTRUE	DC_CD207	FB_CALB2
IMM	CPI-SS034B442CE	TNF_CELSR2	simple:P01375	simple:Q9HCU4	TNF	CELSR2	TRUE	UNTRUE	TRUE	InnateDB-All	UNTRUE	0.066	DC_CD207|FB_CALB2	DC_CD207	FB_CALB2	0.151	UNTRUE	DC_CD207	FB_CALB2
IMM	CPI-CS063AE1C91	IL6 receptor_IL6	complex:IL6 receptor	simple:P05231		IL6	TRUE	TRUE	UNTRUE	curated	UNTRUE	0.067	DC_CD207|FB_CALB2	DC_CD207	FB_CALB2	0.171	UNTRUE	DC_CD207	FB_CALB2
IMM	CPI-SC04AED00CE	TNC_aVb6 complex	simple:P24821	complex:aVb6 complex	TNC		TRUE	UNTRUE	UNTRUE	curated	TRUE	0.068	DC_CD207|FB_CALB2	DC_CD207	FB_CALB2	0.094	UNTRUE	DC_CD207	FB_CALB2
IMM	CPI-SS0AFC7BACF	ADGRG5_FAM3C	simple:Q8IZF4	simple:Q92520	ADGRG5	FAM3C	TRUE	TRUE	UNTRUE	InnateDB-All	UNTRUE	0.069	DC_CD207|FB_CALB2	DC_CD207	FB_CALB2	0.638	UNTRUE	DC_CD207	FB_CALB2
IMM	CPI-SS06AA638A8	CD72_SEMA4D	simple:P21854	simple:Q92854	CD72	SEMA4D	UNTRUE	UNTRUE	TRUE	curated	UNTRUE	0.07	DC_CD207|FB_CALB2	DC_CD207	FB_CALB2	0.327	UNTRUE	DC_CD207	FB_CALB2
IMM	CPI-SS0241A1F57	NRP2_SEMA3C	simple:O60462	simple:Q99985	NRP2	SEMA3C	TRUE	TRUE	UNTRUE	curated	UNTRUE	0.075	DC_CD207|FB_CALB2	DC_CD207	FB_CALB2	0.624	UNTRUE	DC_CD207	FB_CALB2
IMM	CPI-SS073F3FAD5	WNT5A_ROR1	simple:P41221	simple:Q01973	WNT5A	ROR1	TRUE	UNTRUE	TRUE	IMEx	UNTRUE	0.075	DC_CD207|FB_CALB2	DC_CD207	FB_CALB2	0.201	UNTRUE	DC_CD207	FB_CALB2
IMM	CPI-SS03A4F7DC8	AXL_GAS6	simple:P30530	simple:Q14393	AXL	GAS6	TRUE	TRUE	UNTRUE	guidetopharmacology.org	UNTRUE	0.091	DC_CD207|FB_CALB2	DC_CD207	FB_CALB2	0.641	UNTRUE	DC_CD207	FB_CALB2
IMM	CPI-SS05A26A1DE	PDGFB_PDGFRB	simple:P01127	simple:P09619	PDGFB	PDGFRB	TRUE	UNTRUE	TRUE	curated	UNTRUE	0.093	DC_CD207|FB_CALB2	DC_CD207	FB_CALB2	0.348	UNTRUE	DC_CD207	FB_CALB2
IMM	CPI-SS0FBC9234C	TNF_PTPRS	simple:P01375	simple:Q13332	TNF	PTPRS	TRUE	UNTRUE	TRUE	InnateDB-All	UNTRUE	0.097	DC_CD207|FB_CALB2	DC_CD207	FB_CALB2	0.286	UNTRUE	DC_CD207	FB_CALB2
IMM	CPI-SS08B7D54A3	TNF_FAS	simple:P01375	simple:P25445	TNF	FAS	TRUE	UNTRUE	TRUE	InnateDB-All	UNTRUE	0.1	DC_CD207|FB_CALB2	DC_CD207	FB_CALB2	0.245	UNTRUE	DC_CD207	FB_CALB2
IMM	CPI-CS0123BC66C	PlexinA1_complex2_SEMA6D	complex:PlexinA1_complex2	simple:Q8NFY4		SEMA6D	UNTRUE	TRUE	UNTRUE	curated	UNTRUE	0.101	DC_CD207|FB_CALB2	DC_CD207	FB_CALB2	0.231	UNTRUE	DC_CD207	FB_CALB2
IMM	CPI-SS0F8EFEECF	TNF_DAG1	simple:P01375	simple:Q14118	TNF	DAG1	TRUE	UNTRUE	TRUE	InnateDB-All	UNTRUE	0.101	DC_CD207|FB_CALB2	DC_CD207	FB_CALB2	0.228	UNTRUE	DC_CD207	FB_CALB2
IMM	CPI-SS0D2539AEB	FPR3_HEBP1	simple:P25089	simple:Q9NRV9	FPR3	HEBP1	UNTRUE	TRUE	UNTRUE	guidetopharmacology.org	UNTRUE	0.102	DC_CD207|FB_CALB2	DC_CD207	FB_CALB2	0.8	UNTRUE	DC_CD207	FB_CALB2
IMM	CPI-SS0AB647854	GPR37_PSAP	simple:O15354	simple:P07602	GPR37	PSAP	TRUE	TRUE	UNTRUE	guidetopharmacology.org	UNTRUE	0.102	DC_CD207|FB_CALB2	DC_CD207	FB_CALB2	0.932	UNTRUE	DC_CD207	FB_CALB2
IMM	CPI-SS02928C71A	PDGFB_LRP1	simple:P01127	simple:Q07954	PDGFB	LRP1	TRUE	UNTRUE	TRUE	I2D,InnateDB-All	UNTRUE	0.106	DC_CD207|FB_CALB2	DC_CD207	FB_CALB2	0.65	UNTRUE	DC_CD207	FB_CALB2
IMM	CPI-SS0B01CF3AB	CSF1R_CSF1	simple:P07333	simple:P09603	CSF1R	CSF1	TRUE	TRUE	UNTRUE	curated	UNTRUE	0.106	DC_CD207|FB_CALB2	DC_CD207	FB_CALB2	0.691	UNTRUE	DC_CD207	FB_CALB2
IMM	CPI-SC0E60FEE99	TGFB1_aVb6 complex	simple:P01137	complex:aVb6 complex	TGFB1		TRUE	UNTRUE	UNTRUE	curated	TRUE	0.114	DC_CD207|FB_CALB2	DC_CD207	FB_CALB2	0.53	UNTRUE	DC_CD207	FB_CALB2
IMM	CPI-SS04B4619D0	TNF_TNFRSF1A	simple:P01375	simple:P19438	TNF	TNFRSF1A	TRUE	UNTRUE	TRUE	curated	UNTRUE	0.126	DC_CD207|FB_CALB2	DC_CD207	FB_CALB2	0.578	UNTRUE	DC_CD207	FB_CALB2
IMM	CPI-SS048A2311A	TNF_RIPK1	simple:P01375	simple:Q13546	TNF	RIPK1	TRUE	UNTRUE	TRUE	I2D,IMEx,InnateDB,InnateDB-All,IntAct,MINT	UNTRUE	0.129	DC_CD207|FB_CALB2	DC_CD207	FB_CALB2	0.161	UNTRUE	DC_CD207	FB_CALB2
IMM	CPI-SS02EF3E1BA	TNFSF12_TNFRSF12A	simple:O43508	simple:Q9NP84	TNFSF12	TNFRSF12A	TRUE	UNTRUE	TRUE	curated	UNTRUE	0.13	DC_CD207|FB_CALB2	DC_CD207	FB_CALB2	0.717	UNTRUE	DC_CD207	FB_CALB2
IMM	CPI-SS0B81F1BF5	TNF_SEMA4C	simple:P01375	simple:Q9C0C4	TNF	SEMA4C	TRUE	UNTRUE	TRUE	InnateDB-All	UNTRUE	0.149	DC_CD207|FB_CALB2	DC_CD207	FB_CALB2	0.175	UNTRUE	DC_CD207	FB_CALB2
IMM	CPI-SS05D23BCE8	HLA-DPB1_TNFSF13B	simple:HLADPB1	simple:Q9Y275	HLA-DPB1	TNFSF13B	TRUE	TRUE	UNTRUE	InnateDB-All	UNTRUE	0.163	DC_CD207|FB_CALB2	DC_CD207	FB_CALB2	1.953	UNTRUE	DC_CD207	FB_CALB2
IMM	CPI-SC0984894BC	TGFB1_TGFbeta receptor2	simple:P01137	complex:TGFbeta receptor2	TGFB1		TRUE	UNTRUE	TRUE	curated	UNTRUE	0.164	DC_CD207|FB_CALB2	DC_CD207	FB_CALB2	0.544	UNTRUE	DC_CD207	FB_CALB2
IMM	CPI-SS0302E8E8F	CD74_COPA	simple:P04233	simple:P53621	CD74	COPA	TRUE	TRUE	UNTRUE	IMEx,IntAct	UNTRUE	0.187	DC_CD207|FB_CALB2	DC_CD207	FB_CALB2	2.55	UNTRUE	DC_CD207	FB_CALB2
IMM	CPI-SS0ABC5C1B8	CD74_MIF	simple:P04233	simple:P14174	CD74	MIF	TRUE	TRUE	UNTRUE	I2D,InnateDB-All	UNTRUE	0.206	DC_CD207|FB_CALB2	DC_CD207	FB_CALB2	3.698	UNTRUE	DC_CD207	FB_CALB2
IMM	CPI-SS09808DEAE	CD74_APP	simple:P04233	simple:P05067	CD74	APP	UNTRUE	TRUE	UNTRUE	curated	UNTRUE	0.234	DC_CD207|FB_CALB2	DC_CD207	FB_CALB2	2.753	UNTRUE	DC_CD207	FB_CALB2
IMM	CPI-SS034D36D2F	HLA-C_FAM3C	simple:HLAC	simple:Q92520	HLA-C	FAM3C	TRUE	TRUE	UNTRUE	InnateDB-All	UNTRUE	0.25	DC_CD207|FB_CALB2	DC_CD207	FB_CALB2	2.091	UNTRUE	DC_CD207	FB_CALB2
IMM	CPI-SS061A7E099	CD55_ADGRE5	simple:P08174	simple:P48960	CD55	ADGRE5	TRUE	TRUE	TRUE	curated	UNTRUE	0.264	DC_CD207|FB_CALB2	DC_CD207	FB_CALB2	0.386	UNTRUE	DC_CD207	FB_CALB2
IMM	CPI-SS0B887F7AC	CCR1_CCL13	simple:P32246	simple:Q99616	CCR1	CCL13	TRUE	TRUE	UNTRUE	guidetopharmacology.org	UNTRUE	0.012	DC_CD207|FB_CFD	DC_CD207	FB_CFD	0.218	UNTRUE	DC_CD207	FB_CFD
IMM	CPI-SS0AEC33FF1	CCL22_DPP4	simple:O00626	simple:P27487	CCL22	DPP4	TRUE	UNTRUE	TRUE	curated	UNTRUE	0.017	DC_CD207|FB_CFD	DC_CD207	FB_CFD	0.186	UNTRUE	DC_CD207	FB_CFD
IMM	CPI-SS00FB3CB09	FFAR2_CCL4L2	simple:O15552	simple:Q8NHW4	FFAR2	CCL4L2	TRUE	TRUE	UNTRUE	IMEx,IntAct	UNTRUE	0.017	DC_CD207|FB_CFD	DC_CD207	FB_CFD	0.102	UNTRUE	DC_CD207	FB_CFD
IMM	CPI-SS0A83A7E30	TNFSF13_FAS	simple:O75888	simple:P25445	TNFSF13	FAS	TRUE	UNTRUE	TRUE	I2D,InnateDB-All	UNTRUE	0.017	DC_CD207|FB_CFD	DC_CD207	FB_CFD	0.239	UNTRUE	DC_CD207	FB_CFD
IMM	CPI-SS0BD5C2A23	NRG1_ERBB4	simple:Q02297	simple:Q15303	NRG1	ERBB4	TRUE	TRUE	TRUE	curated	UNTRUE	0.023	DC_CD207|FB_CFD	DC_CD207	FB_CFD	0.234	UNTRUE	DC_CD207	FB_CFD
IMM	CPI-SS02572E1EF	NRG1_LGR4	simple:Q02297	simple:Q9BXB1	NRG1	LGR4	TRUE	TRUE	TRUE	InnateDB-All	UNTRUE	0.024	DC_CD207|FB_CFD	DC_CD207	FB_CFD	0.252	UNTRUE	DC_CD207	FB_CFD
IMM	CPI-SS0C28FEC7D	TNFSF13_TNFRSF14	simple:O75888	simple:Q92956	TNFSF13	TNFRSF14	TRUE	UNTRUE	TRUE	I2D,InnateDB-All	UNTRUE	0.028	DC_CD207|FB_CFD	DC_CD207	FB_CFD	0.209	UNTRUE	DC_CD207	FB_CFD
IMM	CPI-SS0EF0750A7	HLA-DRB1_OGN	simple:HLADRB1	simple:P20774	HLA-DRB1	OGN	TRUE	TRUE	UNTRUE	InnateDB-All	UNTRUE	0.028	DC_CD207|FB_CFD	DC_CD207	FB_CFD	1.912	UNTRUE	DC_CD207	FB_CFD
IMM	CPI-SS01158CABF	FFAR2_FAM3C	simple:O15552	simple:Q92520	FFAR2	FAM3C	TRUE	TRUE	UNTRUE	IMEx,IntAct	UNTRUE	0.028	DC_CD207|FB_CFD	DC_CD207	FB_CFD	0.623	UNTRUE	DC_CD207	FB_CFD
IMM	CPI-SS0F9B3B259	TNFSF13_TNFRSF1A	simple:O75888	simple:P19438	TNFSF13	TNFRSF1A	TRUE	UNTRUE	TRUE	I2D,InnateDB-All	UNTRUE	0.029	DC_CD207|FB_CFD	DC_CD207	FB_CFD	0.678	UNTRUE	DC_CD207	FB_CFD
IMM	CPI-SS04EE957D8	CCR1_CCL26	simple:P32246	simple:Q9Y258	CCR1	CCL26	TRUE	TRUE	UNTRUE	curated	UNTRUE	0.034	DC_CD207|FB_CFD	DC_CD207	FB_CFD	0.271	UNTRUE	DC_CD207	FB_CFD
IMM	CPI-CS0C9EE65C2	FcRn complex_ALB	complex:FcRn complex	simple:P02768		ALB	TRUE	TRUE	UNTRUE	curated	UNTRUE	0.034	DC_CD207|FB_CFD	DC_CD207	FB_CFD	0.768	UNTRUE	DC_CD207	FB_CFD
IMM	CPI-SS0E075E5AF	NRG1_NETO2	simple:Q02297	simple:Q8NC67	NRG1	NETO2	TRUE	TRUE	TRUE	InnateDB-All	UNTRUE	0.037	DC_CD207|FB_CFD	DC_CD207	FB_CFD	0.237	UNTRUE	DC_CD207	FB_CFD
IMM	CPI-SC0E5218AA4	NRG1_a6b4 complex	simple:Q02297	complex:a6b4 complex	NRG1		TRUE	TRUE	UNTRUE	curated	TRUE	0.039	DC_CD207|FB_CFD	DC_CD207	FB_CFD	0.237	UNTRUE	DC_CD207	FB_CFD
IMM	CPI-SC0C907A888	COL8A2_a10b1 complex	simple:P25067	complex:a10b1 complex	COL8A2		TRUE	UNTRUE	UNTRUE	curated	TRUE	0.039	DC_CD207|FB_CFD	DC_CD207	FB_CFD	0.093	UNTRUE	DC_CD207	FB_CFD
IMM	CPI-SS03B8E2D7A	TNF_ICOS	simple:P01375	simple:Q9Y6W8	TNF	ICOS	TRUE	UNTRUE	TRUE	InnateDB-All	UNTRUE	0.04	DC_CD207|FB_CFD	DC_CD207	FB_CFD	0.169	UNTRUE	DC_CD207	FB_CFD
IMM	CPI-SS0C56C483F	WNT5A_ANTXR1	simple:P41221	simple:Q9H6X2	WNT5A	ANTXR1	TRUE	UNTRUE	TRUE	InnateDB-All	UNTRUE	0.046	DC_CD207|FB_CFD	DC_CD207	FB_CFD	0.487	UNTRUE	DC_CD207	FB_CFD
IMM	CPI-SS0DFA98A14	CSF1R_IL34	simple:P07333	simple:Q6ZMJ4	CSF1R	IL34	TRUE	TRUE	UNTRUE	curated	UNTRUE	0.048	DC_CD207|FB_CFD	DC_CD207	FB_CFD	0.692	UNTRUE	DC_CD207	FB_CFD
IMM	CPI-SS02B567BC7	PLXNC1_SEMA7A	simple:O60486	simple:O75326	PLXNC1	SEMA7A	UNTRUE	TRUE	UNTRUE	curated	UNTRUE	0.049	DC_CD207|FB_CFD	DC_CD207	FB_CFD	0.221	UNTRUE	DC_CD207	FB_CFD
IMM	CPI-SC056BF6CBB	TNC_a9b1 complex	simple:P24821	complex:a9b1 complex	TNC		TRUE	UNTRUE	UNTRUE	curated	TRUE	0.053	DC_CD207|FB_CFD	DC_CD207	FB_CFD	0.09	UNTRUE	DC_CD207	FB_CFD
IMM	CPI-CS0AB9C7139	IL7 receptor_IL7	complex:IL7 receptor	simple:P13232		IL7	TRUE	TRUE	UNTRUE	curated	UNTRUE	0.054	DC_CD207|FB_CFD	DC_CD207	FB_CFD	0.442	UNTRUE	DC_CD207	FB_CFD
IMM	CPI-SC01AB9BED7	SPP1_a9b1 complex	simple:P10451	complex:a9b1 complex	SPP1		TRUE	UNTRUE	UNTRUE	curated	TRUE	0.056	DC_CD207|FB_CFD	DC_CD207	FB_CFD	1.316	UNTRUE	DC_CD207	FB_CFD
IMM	CPI-SS0708FE6FF	NRG1_LSR	simple:Q02297	simple:Q86X29	NRG1	LSR	TRUE	TRUE	TRUE	InnateDB-All	UNTRUE	0.059	DC_CD207|FB_CFD	DC_CD207	FB_CFD	0.318	UNTRUE	DC_CD207	FB_CFD
IMM	CPI-SC062D34C2A	VCAM1_a9b1 complex	simple:P19320	complex:a9b1 complex	VCAM1		UNTRUE	UNTRUE	UNTRUE	curated	TRUE	0.06	DC_CD207|FB_CFD	DC_CD207	FB_CFD	0.218	UNTRUE	DC_CD207	FB_CFD
IMM	CPI-SS04641FE5F	CCL3L3_DPP4	simple:P16619	simple:P27487	CCL3L3	DPP4	TRUE	UNTRUE	TRUE	I2D	UNTRUE	0.063	DC_CD207|FB_CFD	DC_CD207	FB_CFD	0.186	UNTRUE	DC_CD207	FB_CFD
IMM	CPI-SC033E22B14	PDGFB_PDGFR complex	simple:P01127	complex:PDGFR complex	PDGFB		TRUE	UNTRUE	TRUE	curated	UNTRUE	0.065	DC_CD207|FB_CFD	DC_CD207	FB_CFD	0.578	UNTRUE	DC_CD207	FB_CFD
IMM	CPI-SS0FEEB187C	PDGFB_PDGFRA	simple:P01127	simple:P16234	PDGFB	PDGFRA	TRUE	UNTRUE	TRUE	curated	UNTRUE	0.065	DC_CD207|FB_CFD	DC_CD207	FB_CFD	0.578	UNTRUE	DC_CD207	FB_CFD
IMM	CPI-CS063AE1C91	IL6 receptor_IL6	complex:IL6 receptor	simple:P05231		IL6	TRUE	TRUE	UNTRUE	curated	UNTRUE	0.067	DC_CD207|FB_CFD	DC_CD207	FB_CFD	0.169	UNTRUE	DC_CD207	FB_CFD
IMM	CPI-SS0AFC7BACF	ADGRG5_FAM3C	simple:Q8IZF4	simple:Q92520	ADGRG5	FAM3C	TRUE	TRUE	UNTRUE	InnateDB-All	UNTRUE	0.069	DC_CD207|FB_CFD	DC_CD207	FB_CFD	0.717	UNTRUE	DC_CD207	FB_CFD
IMM	CPI-SS06AA638A8	CD72_SEMA4D	simple:P21854	simple:Q92854	CD72	SEMA4D	UNTRUE	UNTRUE	TRUE	curated	UNTRUE	0.07	DC_CD207|FB_CFD	DC_CD207	FB_CFD	0.32	UNTRUE	DC_CD207	FB_CFD
IMM	CPI-SS07F015051	CCR6_CCL20	simple:P51684	simple:P78556	CCR6	CCL20	TRUE	TRUE	UNTRUE	curated	UNTRUE	0.073	DC_CD207|FB_CFD	DC_CD207	FB_CFD	0.352	UNTRUE	DC_CD207	FB_CFD
IMM	CPI-SS073C1B796	CD52_SIGLEC10	simple:P31358	simple:Q96LC7	CD52	SIGLEC10	TRUE	UNTRUE	UNTRUE	curated	UNTRUE	0.08	DC_CD207|FB_CFD	DC_CD207	FB_CFD	0.549	UNTRUE	DC_CD207	FB_CFD
IMM	CPI-SS03A4F7DC8	AXL_GAS6	simple:P30530	simple:Q14393	AXL	GAS6	TRUE	TRUE	UNTRUE	guidetopharmacology.org	UNTRUE	0.091	DC_CD207|FB_CFD	DC_CD207	FB_CFD	0.56	UNTRUE	DC_CD207	FB_CFD
IMM	CPI-SS05A26A1DE	PDGFB_PDGFRB	simple:P01127	simple:P09619	PDGFB	PDGFRB	TRUE	UNTRUE	TRUE	curated	UNTRUE	0.093	DC_CD207|FB_CFD	DC_CD207	FB_CFD	0.572	UNTRUE	DC_CD207	FB_CFD
IMM	CPI-SS079DDF890	TNFSF12_TNFRSF25	simple:O43508	simple:Q93038	TNFSF12	TNFRSF25	TRUE	UNTRUE	TRUE	I2D	UNTRUE	0.094	DC_CD207|FB_CFD	DC_CD207	FB_CFD	0.421	UNTRUE	DC_CD207	FB_CFD
IMM	CPI-SS08B7D54A3	TNF_FAS	simple:P01375	simple:P25445	TNF	FAS	TRUE	UNTRUE	TRUE	InnateDB-All	UNTRUE	0.1	DC_CD207|FB_CFD	DC_CD207	FB_CFD	0.288	UNTRUE	DC_CD207	FB_CFD
IMM	CPI-SS079728E8B	ADORA2B_ENTPD1	simple:P29275	simple:P49961	ADORA2B	ENTPD1	UNTRUE	TRUE	UNTRUE	curated	UNTRUE	0.101	DC_CD207|FB_CFD	DC_CD207	FB_CFD	0.09	UNTRUE	DC_CD207	FB_CFD
IMM	CPI-SS0D2539AEB	FPR3_HEBP1	simple:P25089	simple:Q9NRV9	FPR3	HEBP1	UNTRUE	TRUE	UNTRUE	guidetopharmacology.org	UNTRUE	0.102	DC_CD207|FB_CFD	DC_CD207	FB_CFD	0.907	UNTRUE	DC_CD207	FB_CFD
IMM	CPI-SS0AB647854	GPR37_PSAP	simple:O15354	simple:P07602	GPR37	PSAP	TRUE	TRUE	UNTRUE	guidetopharmacology.org	UNTRUE	0.102	DC_CD207|FB_CFD	DC_CD207	FB_CFD	0.967	UNTRUE	DC_CD207	FB_CFD
IMM	CPI-SS02928C71A	PDGFB_LRP1	simple:P01127	simple:Q07954	PDGFB	LRP1	TRUE	UNTRUE	TRUE	I2D,InnateDB-All	UNTRUE	0.106	DC_CD207|FB_CFD	DC_CD207	FB_CFD	0.617	UNTRUE	DC_CD207	FB_CFD
IMM	CPI-SS0B01CF3AB	CSF1R_CSF1	simple:P07333	simple:P09603	CSF1R	CSF1	TRUE	TRUE	UNTRUE	curated	UNTRUE	0.106	DC_CD207|FB_CFD	DC_CD207	FB_CFD	0.748	UNTRUE	DC_CD207	FB_CFD
IMM	CPI-SS0E7D5974D	TNF_TNFRSF1B	simple:P01375	simple:P20333	TNF	TNFRSF1B	TRUE	UNTRUE	TRUE	curated	UNTRUE	0.107	DC_CD207|FB_CFD	DC_CD207	FB_CFD	0.21	UNTRUE	DC_CD207	FB_CFD
IMM	CPI-SC0E60FEE99	TGFB1_aVb6 complex	simple:P01137	complex:aVb6 complex	TGFB1		TRUE	UNTRUE	UNTRUE	curated	TRUE	0.114	DC_CD207|FB_CFD	DC_CD207	FB_CFD	0.526	UNTRUE	DC_CD207	FB_CFD
IMM	CPI-SC069F95780	COL8A2_a1b1 complex	simple:P25067	complex:a1b1 complex	COL8A2		TRUE	UNTRUE	UNTRUE	curated	TRUE	0.115	DC_CD207|FB_CFD	DC_CD207	FB_CFD	0.273	UNTRUE	DC_CD207	FB_CFD
IMM	CPI-SS04B4619D0	TNF_TNFRSF1A	simple:P01375	simple:P19438	TNF	TNFRSF1A	TRUE	UNTRUE	TRUE	curated	UNTRUE	0.126	DC_CD207|FB_CFD	DC_CD207	FB_CFD	0.727	UNTRUE	DC_CD207	FB_CFD
IMM	CPI-SS02EF3E1BA	TNFSF12_TNFRSF12A	simple:O43508	simple:Q9NP84	TNFSF12	TNFRSF12A	TRUE	UNTRUE	TRUE	curated	UNTRUE	0.13	DC_CD207|FB_CFD	DC_CD207	FB_CFD	1.18	UNTRUE	DC_CD207	FB_CFD
IMM	CPI-SS02EBC1BB0	TNF_NOTCH1	simple:P01375	simple:P46531	TNF	NOTCH1	TRUE	UNTRUE	TRUE	I2D	UNTRUE	0.14	DC_CD207|FB_CFD	DC_CD207	FB_CFD	0.156	UNTRUE	DC_CD207	FB_CFD
IMM	CPI-SS09C4FCB90	ICAM1_SPN	simple:P05362	simple:P16150	ICAM1	SPN	UNTRUE	TRUE	UNTRUE	curated	UNTRUE	0.143	DC_CD207|FB_CFD	DC_CD207	FB_CFD	0.488	UNTRUE	DC_CD207	FB_CFD
IMM	CPI-SS0B81F1BF5	TNF_SEMA4C	simple:P01375	simple:Q9C0C4	TNF	SEMA4C	TRUE	UNTRUE	TRUE	InnateDB-All	UNTRUE	0.149	DC_CD207|FB_CFD	DC_CD207	FB_CFD	0.201	UNTRUE	DC_CD207	FB_CFD
IMM	CPI-SC098C06330	TGFB1_TGFbeta receptor1	simple:P01137	complex:TGFbeta receptor1	TGFB1		TRUE	UNTRUE	TRUE	curated	UNTRUE	0.154	DC_CD207|FB_CFD	DC_CD207	FB_CFD	0.579	UNTRUE	DC_CD207	FB_CFD
IMM	CPI-SS05D23BCE8	HLA-DPB1_TNFSF13B	simple:HLADPB1	simple:Q9Y275	HLA-DPB1	TNFSF13B	TRUE	TRUE	UNTRUE	InnateDB-All	UNTRUE	0.163	DC_CD207|FB_CFD	DC_CD207	FB_CFD	1.916	UNTRUE	DC_CD207	FB_CFD
IMM	CPI-SC0984894BC	TGFB1_TGFbeta receptor2	simple:P01137	complex:TGFbeta receptor2	TGFB1		TRUE	UNTRUE	TRUE	curated	UNTRUE	0.164	DC_CD207|FB_CFD	DC_CD207	FB_CFD	0.624	UNTRUE	DC_CD207	FB_CFD
IMM	CPI-SS0302E8E8F	CD74_COPA	simple:P04233	simple:P53621	CD74	COPA	TRUE	TRUE	UNTRUE	IMEx,IntAct	UNTRUE	0.187	DC_CD207|FB_CFD	DC_CD207	FB_CFD	2.69	UNTRUE	DC_CD207	FB_CFD
IMM	CPI-SS0ABC5C1B8	CD74_MIF	simple:P04233	simple:P14174	CD74	MIF	TRUE	TRUE	UNTRUE	I2D,InnateDB-All	UNTRUE	0.206	DC_CD207|FB_CFD	DC_CD207	FB_CFD	3.378	UNTRUE	DC_CD207	FB_CFD
IMM	CPI-SS09808DEAE	CD74_APP	simple:P04233	simple:P05067	CD74	APP	UNTRUE	TRUE	UNTRUE	curated	UNTRUE	0.234	DC_CD207|FB_CFD	DC_CD207	FB_CFD	2.892	UNTRUE	DC_CD207	FB_CFD
IMM	CPI-SS034D36D2F	HLA-C_FAM3C	simple:HLAC	simple:Q92520	HLA-C	FAM3C	TRUE	TRUE	UNTRUE	InnateDB-All	UNTRUE	0.25	DC_CD207|FB_CFD	DC_CD207	FB_CFD	2.17	UNTRUE	DC_CD207	FB_CFD
IMM	CPI-SS0AEC33FF1	CCL22_DPP4	simple:O00626	simple:P27487	CCL22	DPP4	TRUE	UNTRUE	TRUE	curated	UNTRUE	0.017	DC_CD207|FB_COL27A1	DC_CD207	FB_COL27A1	0.189	UNTRUE	DC_CD207	FB_COL27A1
IMM	CPI-SS00FB3CB09	FFAR2_CCL4L2	simple:O15552	simple:Q8NHW4	FFAR2	CCL4L2	TRUE	TRUE	UNTRUE	IMEx,IntAct	UNTRUE	0.017	DC_CD207|FB_COL27A1	DC_CD207	FB_COL27A1	0.099	UNTRUE	DC_CD207	FB_COL27A1
IMM	CPI-SS0A83A7E30	TNFSF13_FAS	simple:O75888	simple:P25445	TNFSF13	FAS	TRUE	UNTRUE	TRUE	I2D,InnateDB-All	UNTRUE	0.017	DC_CD207|FB_COL27A1	DC_CD207	FB_COL27A1	0.228	UNTRUE	DC_CD207	FB_COL27A1
IMM	CPI-SS02572E1EF	NRG1_LGR4	simple:Q02297	simple:Q9BXB1	NRG1	LGR4	TRUE	TRUE	TRUE	InnateDB-All	UNTRUE	0.024	DC_CD207|FB_COL27A1	DC_CD207	FB_COL27A1	0.237	UNTRUE	DC_CD207	FB_COL27A1
IMM	CPI-SS0B2D5BA95	WNT5A_FZD1	simple:P41221	simple:Q9UP38	WNT5A	FZD1	TRUE	UNTRUE	TRUE	curated	UNTRUE	0.026	DC_CD207|FB_COL27A1	DC_CD207	FB_COL27A1	0.406	UNTRUE	DC_CD207	FB_COL27A1
IMM	CPI-SC08AF9CA91	COL8A2_a11b1 complex	simple:P25067	complex:a11b1 complex	COL8A2		TRUE	UNTRUE	UNTRUE	curated	TRUE	0.026	DC_CD207|FB_COL27A1	DC_CD207	FB_COL27A1	0.322	UNTRUE	DC_CD207	FB_COL27A1
IMM	CPI-SS0C28FEC7D	TNFSF13_TNFRSF14	simple:O75888	simple:Q92956	TNFSF13	TNFRSF14	TRUE	UNTRUE	TRUE	I2D,InnateDB-All	UNTRUE	0.028	DC_CD207|FB_COL27A1	DC_CD207	FB_COL27A1	0.176	UNTRUE	DC_CD207	FB_COL27A1
IMM	CPI-SS01158CABF	FFAR2_FAM3C	simple:O15552	simple:Q92520	FFAR2	FAM3C	TRUE	TRUE	UNTRUE	IMEx,IntAct	UNTRUE	0.028	DC_CD207|FB_COL27A1	DC_CD207	FB_COL27A1	0.568	UNTRUE	DC_CD207	FB_COL27A1
IMM	CPI-SS0F9B3B259	TNFSF13_TNFRSF1A	simple:O75888	simple:P19438	TNFSF13	TNFRSF1A	TRUE	UNTRUE	TRUE	I2D,InnateDB-All	UNTRUE	0.029	DC_CD207|FB_COL27A1	DC_CD207	FB_COL27A1	0.621	UNTRUE	DC_CD207	FB_COL27A1
IMM	CPI-SS0C56C483F	WNT5A_ANTXR1	simple:P41221	simple:Q9H6X2	WNT5A	ANTXR1	TRUE	UNTRUE	TRUE	InnateDB-All	UNTRUE	0.046	DC_CD207|FB_COL27A1	DC_CD207	FB_COL27A1	0.709	UNTRUE	DC_CD207	FB_COL27A1
IMM	CPI-SS0DFA98A14	CSF1R_IL34	simple:P07333	simple:Q6ZMJ4	CSF1R	IL34	TRUE	TRUE	UNTRUE	curated	UNTRUE	0.048	DC_CD207|FB_COL27A1	DC_CD207	FB_COL27A1	0.697	UNTRUE	DC_CD207	FB_COL27A1
IMM	CPI-SS0E7CBFD03	WNT5A_ROR2	simple:P41221	simple:Q01974	WNT5A	ROR2	TRUE	UNTRUE	TRUE	I2D	UNTRUE	0.049	DC_CD207|FB_COL27A1	DC_CD207	FB_COL27A1	0.25	UNTRUE	DC_CD207	FB_COL27A1
IMM	CPI-SS08877A081	LGALS9_COLEC12	simple:O00182	simple:Q5KU26	LGALS9	COLEC12	TRUE	UNTRUE	TRUE	InnateDB-All	UNTRUE	0.059	DC_CD207|FB_COL27A1	DC_CD207	FB_COL27A1	0.852	UNTRUE	DC_CD207	FB_COL27A1
IMM	CPI-SS06A999D25	PLD2_ARF1	simple:O14939	simple:P84077	PLD2	ARF1	UNTRUE	UNTRUE	UNTRUE	guidetopharmacology.org	UNTRUE	0.061	DC_CD207|FB_COL27A1	DC_CD207	FB_COL27A1	0.762	UNTRUE	DC_CD207	FB_COL27A1
IMM	CPI-SC033E22B14	PDGFB_PDGFR complex	simple:P01127	complex:PDGFR complex	PDGFB		TRUE	UNTRUE	TRUE	curated	UNTRUE	0.065	DC_CD207|FB_COL27A1	DC_CD207	FB_COL27A1	0.552	UNTRUE	DC_CD207	FB_COL27A1
IMM	CPI-SS0FEEB187C	PDGFB_PDGFRA	simple:P01127	simple:P16234	PDGFB	PDGFRA	TRUE	UNTRUE	TRUE	curated	UNTRUE	0.065	DC_CD207|FB_COL27A1	DC_CD207	FB_COL27A1	0.552	UNTRUE	DC_CD207	FB_COL27A1
IMM	CPI-SS0AFC7BACF	ADGRG5_FAM3C	simple:Q8IZF4	simple:Q92520	ADGRG5	FAM3C	TRUE	TRUE	UNTRUE	InnateDB-All	UNTRUE	0.069	DC_CD207|FB_COL27A1	DC_CD207	FB_COL27A1	0.662	UNTRUE	DC_CD207	FB_COL27A1
IMM	CPI-SS07F015051	CCR6_CCL20	simple:P51684	simple:P78556	CCR6	CCL20	TRUE	TRUE	UNTRUE	curated	UNTRUE	0.073	DC_CD207|FB_COL27A1	DC_CD207	FB_COL27A1	0.348	UNTRUE	DC_CD207	FB_COL27A1
IMM	CPI-SS073C1B796	CD52_SIGLEC10	simple:P31358	simple:Q96LC7	CD52	SIGLEC10	TRUE	UNTRUE	UNTRUE	curated	UNTRUE	0.08	DC_CD207|FB_COL27A1	DC_CD207	FB_COL27A1	0.533	UNTRUE	DC_CD207	FB_COL27A1
IMM	CPI-SS0419B80C4	LGALS9_LRP1	simple:O00182	simple:Q07954	LGALS9	LRP1	TRUE	UNTRUE	TRUE	InnateDB-All	UNTRUE	0.084	DC_CD207|FB_COL27A1	DC_CD207	FB_COL27A1	1.003	UNTRUE	DC_CD207	FB_COL27A1
IMM	CPI-SS03A4F7DC8	AXL_GAS6	simple:P30530	simple:Q14393	AXL	GAS6	TRUE	TRUE	UNTRUE	guidetopharmacology.org	UNTRUE	0.091	DC_CD207|FB_COL27A1	DC_CD207	FB_COL27A1	0.627	UNTRUE	DC_CD207	FB_COL27A1
IMM	CPI-SS05A26A1DE	PDGFB_PDGFRB	simple:P01127	simple:P09619	PDGFB	PDGFRB	TRUE	UNTRUE	TRUE	curated	UNTRUE	0.093	DC_CD207|FB_COL27A1	DC_CD207	FB_COL27A1	0.762	UNTRUE	DC_CD207	FB_COL27A1
IMM	CPI-SS0FBC9234C	TNF_PTPRS	simple:P01375	simple:Q13332	TNF	PTPRS	TRUE	UNTRUE	TRUE	InnateDB-All	UNTRUE	0.097	DC_CD207|FB_COL27A1	DC_CD207	FB_COL27A1	0.237	UNTRUE	DC_CD207	FB_COL27A1
IMM	CPI-SS048346C2B	LGALS9_MRC2	simple:O00182	simple:Q9UBG0	LGALS9	MRC2	TRUE	UNTRUE	TRUE	InnateDB-All	UNTRUE	0.098	DC_CD207|FB_COL27A1	DC_CD207	FB_COL27A1	0.881	UNTRUE	DC_CD207	FB_COL27A1
IMM	CPI-SS08B7D54A3	TNF_FAS	simple:P01375	simple:P25445	TNF	FAS	TRUE	UNTRUE	TRUE	InnateDB-All	UNTRUE	0.1	DC_CD207|FB_COL27A1	DC_CD207	FB_COL27A1	0.277	UNTRUE	DC_CD207	FB_COL27A1
IMM	CPI-SS079728E8B	ADORA2B_ENTPD1	simple:P29275	simple:P49961	ADORA2B	ENTPD1	UNTRUE	TRUE	UNTRUE	curated	UNTRUE	0.101	DC_CD207|FB_COL27A1	DC_CD207	FB_COL27A1	0.117	UNTRUE	DC_CD207	FB_COL27A1
IMM	CPI-SS0F8EFEECF	TNF_DAG1	simple:P01375	simple:Q14118	TNF	DAG1	TRUE	UNTRUE	TRUE	InnateDB-All	UNTRUE	0.101	DC_CD207|FB_COL27A1	DC_CD207	FB_COL27A1	0.221	UNTRUE	DC_CD207	FB_COL27A1
IMM	CPI-SS0D2539AEB	FPR3_HEBP1	simple:P25089	simple:Q9NRV9	FPR3	HEBP1	UNTRUE	TRUE	UNTRUE	guidetopharmacology.org	UNTRUE	0.102	DC_CD207|FB_COL27A1	DC_CD207	FB_COL27A1	0.788	UNTRUE	DC_CD207	FB_COL27A1
IMM	CPI-SS0AB647854	GPR37_PSAP	simple:O15354	simple:P07602	GPR37	PSAP	TRUE	TRUE	UNTRUE	guidetopharmacology.org	UNTRUE	0.102	DC_CD207|FB_COL27A1	DC_CD207	FB_COL27A1	1.022	UNTRUE	DC_CD207	FB_COL27A1
IMM	CPI-SS02928C71A	PDGFB_LRP1	simple:P01127	simple:Q07954	PDGFB	LRP1	TRUE	UNTRUE	TRUE	I2D,InnateDB-All	UNTRUE	0.106	DC_CD207|FB_COL27A1	DC_CD207	FB_COL27A1	0.788	UNTRUE	DC_CD207	FB_COL27A1
IMM	CPI-SS0B01CF3AB	CSF1R_CSF1	simple:P07333	simple:P09603	CSF1R	CSF1	TRUE	TRUE	UNTRUE	curated	UNTRUE	0.106	DC_CD207|FB_COL27A1	DC_CD207	FB_COL27A1	0.748	UNTRUE	DC_CD207	FB_COL27A1
IMM	CPI-SC069F95780	COL8A2_a1b1 complex	simple:P25067	complex:a1b1 complex	COL8A2		TRUE	UNTRUE	UNTRUE	curated	TRUE	0.115	DC_CD207|FB_COL27A1	DC_CD207	FB_COL27A1	0.284	UNTRUE	DC_CD207	FB_COL27A1
IMM	CPI-SS0D0252D87	AXL_IL15RA	simple:P30530	simple:Q13261	AXL	IL15RA	TRUE	TRUE	TRUE	I2D	UNTRUE	0.12	DC_CD207|FB_COL27A1	DC_CD207	FB_COL27A1	0.459	UNTRUE	DC_CD207	FB_COL27A1
IMM	CPI-SS04B4619D0	TNF_TNFRSF1A	simple:P01375	simple:P19438	TNF	TNFRSF1A	TRUE	UNTRUE	TRUE	curated	UNTRUE	0.126	DC_CD207|FB_COL27A1	DC_CD207	FB_COL27A1	0.67	UNTRUE	DC_CD207	FB_COL27A1
IMM	CPI-SS048A2311A	TNF_RIPK1	simple:P01375	simple:Q13546	TNF	RIPK1	TRUE	UNTRUE	TRUE	I2D,IMEx,InnateDB,InnateDB-All,IntAct,MINT	UNTRUE	0.129	DC_CD207|FB_COL27A1	DC_CD207	FB_COL27A1	0.183	UNTRUE	DC_CD207	FB_COL27A1
IMM	CPI-SS02EF3E1BA	TNFSF12_TNFRSF12A	simple:O43508	simple:Q9NP84	TNFSF12	TNFRSF12A	TRUE	UNTRUE	TRUE	curated	UNTRUE	0.13	DC_CD207|FB_COL27A1	DC_CD207	FB_COL27A1	0.948	UNTRUE	DC_CD207	FB_COL27A1
IMM	CPI-SS02EBC1BB0	TNF_NOTCH1	simple:P01375	simple:P46531	TNF	NOTCH1	TRUE	UNTRUE	TRUE	I2D	UNTRUE	0.14	DC_CD207|FB_COL27A1	DC_CD207	FB_COL27A1	0.211	UNTRUE	DC_CD207	FB_COL27A1
IMM	CPI-SS0B81F1BF5	TNF_SEMA4C	simple:P01375	simple:Q9C0C4	TNF	SEMA4C	TRUE	UNTRUE	TRUE	InnateDB-All	UNTRUE	0.149	DC_CD207|FB_COL27A1	DC_CD207	FB_COL27A1	0.169	UNTRUE	DC_CD207	FB_COL27A1
IMM	CPI-SC098C06330	TGFB1_TGFbeta receptor1	simple:P01137	complex:TGFbeta receptor1	TGFB1		TRUE	UNTRUE	TRUE	curated	UNTRUE	0.154	DC_CD207|FB_COL27A1	DC_CD207	FB_COL27A1	0.582	UNTRUE	DC_CD207	FB_COL27A1
IMM	CPI-SS05D23BCE8	HLA-DPB1_TNFSF13B	simple:HLADPB1	simple:Q9Y275	HLA-DPB1	TNFSF13B	TRUE	TRUE	UNTRUE	InnateDB-All	UNTRUE	0.163	DC_CD207|FB_COL27A1	DC_CD207	FB_COL27A1	1.93	UNTRUE	DC_CD207	FB_COL27A1
IMM	CPI-SC0984894BC	TGFB1_TGFbeta receptor2	simple:P01137	complex:TGFbeta receptor2	TGFB1		TRUE	UNTRUE	TRUE	curated	UNTRUE	0.164	DC_CD207|FB_COL27A1	DC_CD207	FB_COL27A1	0.649	UNTRUE	DC_CD207	FB_COL27A1
IMM	CPI-SS0302E8E8F	CD74_COPA	simple:P04233	simple:P53621	CD74	COPA	TRUE	TRUE	UNTRUE	IMEx,IntAct	UNTRUE	0.187	DC_CD207|FB_COL27A1	DC_CD207	FB_COL27A1	2.745	UNTRUE	DC_CD207	FB_COL27A1
IMM	CPI-SS0ABC5C1B8	CD74_MIF	simple:P04233	simple:P14174	CD74	MIF	TRUE	TRUE	UNTRUE	I2D,InnateDB-All	UNTRUE	0.206	DC_CD207|FB_COL27A1	DC_CD207	FB_COL27A1	3.285	UNTRUE	DC_CD207	FB_COL27A1
IMM	CPI-SS09808DEAE	CD74_APP	simple:P04233	simple:P05067	CD74	APP	UNTRUE	TRUE	UNTRUE	curated	UNTRUE	0.234	DC_CD207|FB_COL27A1	DC_CD207	FB_COL27A1	2.876	UNTRUE	DC_CD207	FB_COL27A1
IMM	CPI-SS034D36D2F	HLA-C_FAM3C	simple:HLAC	simple:Q92520	HLA-C	FAM3C	TRUE	TRUE	UNTRUE	InnateDB-All	UNTRUE	0.25	DC_CD207|FB_COL27A1	DC_CD207	FB_COL27A1	2.115	UNTRUE	DC_CD207	FB_COL27A1
IMM	CPI-SS061A7E099	CD55_ADGRE5	simple:P08174	simple:P48960	CD55	ADGRE5	TRUE	TRUE	TRUE	curated	UNTRUE	0.264	DC_CD207|FB_COL27A1	DC_CD207	FB_COL27A1	0.41	UNTRUE	DC_CD207	FB_COL27A1
IMM	CPI-SS0AEC33FF1	CCL22_DPP4	simple:O00626	simple:P27487	CCL22	DPP4	TRUE	UNTRUE	TRUE	curated	UNTRUE	0.017	DC_CD207|FB_COMP	DC_CD207	FB_COMP	0.227	UNTRUE	DC_CD207	FB_COMP
IMM	CPI-SS00FB3CB09	FFAR2_CCL4L2	simple:O15552	simple:Q8NHW4	FFAR2	CCL4L2	TRUE	TRUE	UNTRUE	IMEx,IntAct	UNTRUE	0.017	DC_CD207|FB_COMP	DC_CD207	FB_COMP	0.101	UNTRUE	DC_CD207	FB_COMP
IMM	CPI-SS0A83A7E30	TNFSF13_FAS	simple:O75888	simple:P25445	TNFSF13	FAS	TRUE	UNTRUE	TRUE	I2D,InnateDB-All	UNTRUE	0.017	DC_CD207|FB_COMP	DC_CD207	FB_COMP	0.251	UNTRUE	DC_CD207	FB_COMP
IMM	CPI-SS0B2D5BA95	WNT5A_FZD1	simple:P41221	simple:Q9UP38	WNT5A	FZD1	TRUE	UNTRUE	TRUE	curated	UNTRUE	0.026	DC_CD207|FB_COMP	DC_CD207	FB_COMP	0.46	UNTRUE	DC_CD207	FB_COMP
IMM	CPI-SC08AF9CA91	COL8A2_a11b1 complex	simple:P25067	complex:a11b1 complex	COL8A2		TRUE	UNTRUE	UNTRUE	curated	TRUE	0.026	DC_CD207|FB_COMP	DC_CD207	FB_COMP	0.381	UNTRUE	DC_CD207	FB_COMP
IMM	CPI-SS0C28FEC7D	TNFSF13_TNFRSF14	simple:O75888	simple:Q92956	TNFSF13	TNFRSF14	TRUE	UNTRUE	TRUE	I2D,InnateDB-All	UNTRUE	0.028	DC_CD207|FB_COMP	DC_CD207	FB_COMP	0.165	UNTRUE	DC_CD207	FB_COMP
IMM	CPI-SS01158CABF	FFAR2_FAM3C	simple:O15552	simple:Q92520	FFAR2	FAM3C	TRUE	TRUE	UNTRUE	IMEx,IntAct	UNTRUE	0.028	DC_CD207|FB_COMP	DC_CD207	FB_COMP	0.571	UNTRUE	DC_CD207	FB_COMP
IMM	CPI-SS0F9B3B259	TNFSF13_TNFRSF1A	simple:O75888	simple:P19438	TNFSF13	TNFRSF1A	TRUE	UNTRUE	TRUE	I2D,InnateDB-All	UNTRUE	0.029	DC_CD207|FB_COMP	DC_CD207	FB_COMP	0.621	UNTRUE	DC_CD207	FB_COMP
IMM	CPI-SC02017BE74	COL4A2_a11b1 complex	simple:P08572	complex:a11b1 complex	COL4A2		TRUE	UNTRUE	UNTRUE	curated	TRUE	0.042	DC_CD207|FB_COMP	DC_CD207	FB_COMP	0.535	UNTRUE	DC_CD207	FB_COMP
IMM	CPI-SS0C56C483F	WNT5A_ANTXR1	simple:P41221	simple:Q9H6X2	WNT5A	ANTXR1	TRUE	UNTRUE	TRUE	InnateDB-All	UNTRUE	0.046	DC_CD207|FB_COMP	DC_CD207	FB_COMP	0.825	UNTRUE	DC_CD207	FB_COMP
IMM	CPI-SS0DFA98A14	CSF1R_IL34	simple:P07333	simple:Q6ZMJ4	CSF1R	IL34	TRUE	TRUE	UNTRUE	curated	UNTRUE	0.048	DC_CD207|FB_COMP	DC_CD207	FB_COMP	0.668	UNTRUE	DC_CD207	FB_COMP
IMM	CPI-SS0E7CBFD03	WNT5A_ROR2	simple:P41221	simple:Q01974	WNT5A	ROR2	TRUE	UNTRUE	TRUE	I2D	UNTRUE	0.049	DC_CD207|FB_COMP	DC_CD207	FB_COMP	0.25	UNTRUE	DC_CD207	FB_COMP
IMM	CPI-SS0708FE6FF	NRG1_LSR	simple:Q02297	simple:Q86X29	NRG1	LSR	TRUE	TRUE	TRUE	InnateDB-All	UNTRUE	0.059	DC_CD207|FB_COMP	DC_CD207	FB_COMP	0.289	UNTRUE	DC_CD207	FB_COMP
IMM	CPI-SS08877A081	LGALS9_COLEC12	simple:O00182	simple:Q5KU26	LGALS9	COLEC12	TRUE	UNTRUE	TRUE	InnateDB-All	UNTRUE	0.059	DC_CD207|FB_COMP	DC_CD207	FB_COMP	1.041	UNTRUE	DC_CD207	FB_COMP
IMM	CPI-SS06A999D25	PLD2_ARF1	simple:O14939	simple:P84077	PLD2	ARF1	UNTRUE	UNTRUE	UNTRUE	guidetopharmacology.org	UNTRUE	0.061	DC_CD207|FB_COMP	DC_CD207	FB_COMP	0.75	UNTRUE	DC_CD207	FB_COMP
IMM	CPI-SC0E9C058EB	PLAUR_a4b1 complex	simple:Q03405	complex:a4b1 complex	PLAUR		TRUE	TRUE	UNTRUE	curated	TRUE	0.062	DC_CD207|FB_COMP	DC_CD207	FB_COMP	1.06	UNTRUE	DC_CD207	FB_COMP
IMM	CPI-SS04641FE5F	CCL3L3_DPP4	simple:P16619	simple:P27487	CCL3L3	DPP4	TRUE	UNTRUE	TRUE	I2D	UNTRUE	0.063	DC_CD207|FB_COMP	DC_CD207	FB_COMP	0.227	UNTRUE	DC_CD207	FB_COMP
IMM	CPI-SC033E22B14	PDGFB_PDGFR complex	simple:P01127	complex:PDGFR complex	PDGFB		TRUE	UNTRUE	TRUE	curated	UNTRUE	0.065	DC_CD207|FB_COMP	DC_CD207	FB_COMP	0.731	UNTRUE	DC_CD207	FB_COMP
IMM	CPI-SS0FEEB187C	PDGFB_PDGFRA	simple:P01127	simple:P16234	PDGFB	PDGFRA	TRUE	UNTRUE	TRUE	curated	UNTRUE	0.065	DC_CD207|FB_COMP	DC_CD207	FB_COMP	0.731	UNTRUE	DC_CD207	FB_COMP
IMM	CPI-CS04CBDE052	IL10 receptor_IL10	complex:IL10 receptor	simple:P22301		IL10	TRUE	TRUE	UNTRUE	curated	UNTRUE	0.067	DC_CD207|FB_COMP	DC_CD207	FB_COMP	0.319	UNTRUE	DC_CD207	FB_COMP
IMM	CPI-SS0AFC7BACF	ADGRG5_FAM3C	simple:Q8IZF4	simple:Q92520	ADGRG5	FAM3C	TRUE	TRUE	UNTRUE	InnateDB-All	UNTRUE	0.069	DC_CD207|FB_COMP	DC_CD207	FB_COMP	0.665	UNTRUE	DC_CD207	FB_COMP
IMM	CPI-SS07F015051	CCR6_CCL20	simple:P51684	simple:P78556	CCR6	CCL20	TRUE	TRUE	UNTRUE	curated	UNTRUE	0.073	DC_CD207|FB_COMP	DC_CD207	FB_COMP	0.354	UNTRUE	DC_CD207	FB_COMP
IMM	CPI-SS0419B80C4	LGALS9_LRP1	simple:O00182	simple:Q07954	LGALS9	LRP1	TRUE	UNTRUE	TRUE	InnateDB-All	UNTRUE	0.084	DC_CD207|FB_COMP	DC_CD207	FB_COMP	1.023	UNTRUE	DC_CD207	FB_COMP
IMM	CPI-SS03A4F7DC8	AXL_GAS6	simple:P30530	simple:Q14393	AXL	GAS6	TRUE	TRUE	UNTRUE	guidetopharmacology.org	UNTRUE	0.091	DC_CD207|FB_COMP	DC_CD207	FB_COMP	0.707	UNTRUE	DC_CD207	FB_COMP
IMM	CPI-SS05A26A1DE	PDGFB_PDGFRB	simple:P01127	simple:P09619	PDGFB	PDGFRB	TRUE	UNTRUE	TRUE	curated	UNTRUE	0.093	DC_CD207|FB_COMP	DC_CD207	FB_COMP	0.639	UNTRUE	DC_CD207	FB_COMP
IMM	CPI-SS0FBC9234C	TNF_PTPRS	simple:P01375	simple:Q13332	TNF	PTPRS	TRUE	UNTRUE	TRUE	InnateDB-All	UNTRUE	0.097	DC_CD207|FB_COMP	DC_CD207	FB_COMP	0.217	UNTRUE	DC_CD207	FB_COMP
IMM	CPI-SS048346C2B	LGALS9_MRC2	simple:O00182	simple:Q9UBG0	LGALS9	MRC2	TRUE	UNTRUE	TRUE	InnateDB-All	UNTRUE	0.098	DC_CD207|FB_COMP	DC_CD207	FB_COMP	0.924	UNTRUE	DC_CD207	FB_COMP
IMM	CPI-SS08B7D54A3	TNF_FAS	simple:P01375	simple:P25445	TNF	FAS	TRUE	UNTRUE	TRUE	InnateDB-All	UNTRUE	0.1	DC_CD207|FB_COMP	DC_CD207	FB_COMP	0.3	UNTRUE	DC_CD207	FB_COMP
IMM	CPI-SS079728E8B	ADORA2B_ENTPD1	simple:P29275	simple:P49961	ADORA2B	ENTPD1	UNTRUE	TRUE	UNTRUE	curated	UNTRUE	0.101	DC_CD207|FB_COMP	DC_CD207	FB_COMP	0.109	UNTRUE	DC_CD207	FB_COMP
IMM	CPI-SS0F8EFEECF	TNF_DAG1	simple:P01375	simple:Q14118	TNF	DAG1	TRUE	UNTRUE	TRUE	InnateDB-All	UNTRUE	0.101	DC_CD207|FB_COMP	DC_CD207	FB_COMP	0.202	UNTRUE	DC_CD207	FB_COMP
IMM	CPI-SS0D2539AEB	FPR3_HEBP1	simple:P25089	simple:Q9NRV9	FPR3	HEBP1	UNTRUE	TRUE	UNTRUE	guidetopharmacology.org	UNTRUE	0.102	DC_CD207|FB_COMP	DC_CD207	FB_COMP	0.836	UNTRUE	DC_CD207	FB_COMP
IMM	CPI-SS0AB647854	GPR37_PSAP	simple:O15354	simple:P07602	GPR37	PSAP	TRUE	TRUE	UNTRUE	guidetopharmacology.org	UNTRUE	0.102	DC_CD207|FB_COMP	DC_CD207	FB_COMP	1.022	UNTRUE	DC_CD207	FB_COMP
IMM	CPI-SS02928C71A	PDGFB_LRP1	simple:P01127	simple:Q07954	PDGFB	LRP1	TRUE	UNTRUE	TRUE	I2D,InnateDB-All	UNTRUE	0.106	DC_CD207|FB_COMP	DC_CD207	FB_COMP	0.809	UNTRUE	DC_CD207	FB_COMP
IMM	CPI-SS0B01CF3AB	CSF1R_CSF1	simple:P07333	simple:P09603	CSF1R	CSF1	TRUE	TRUE	UNTRUE	curated	UNTRUE	0.106	DC_CD207|FB_COMP	DC_CD207	FB_COMP	0.787	UNTRUE	DC_CD207	FB_COMP
IMM	CPI-SS0947A8549	FLT1_VEGFB	simple:P17948	simple:P49765	FLT1	VEGFB	TRUE	TRUE	UNTRUE	curated	UNTRUE	0.119	DC_CD207|FB_COMP	DC_CD207	FB_COMP	0.274	UNTRUE	DC_CD207	FB_COMP
IMM	CPI-SS0D0252D87	AXL_IL15RA	simple:P30530	simple:Q13261	AXL	IL15RA	TRUE	TRUE	TRUE	I2D	UNTRUE	0.12	DC_CD207|FB_COMP	DC_CD207	FB_COMP	0.463	UNTRUE	DC_CD207	FB_COMP
IMM	CPI-SS04B4619D0	TNF_TNFRSF1A	simple:P01375	simple:P19438	TNF	TNFRSF1A	TRUE	UNTRUE	TRUE	curated	UNTRUE	0.126	DC_CD207|FB_COMP	DC_CD207	FB_COMP	0.669	UNTRUE	DC_CD207	FB_COMP
IMM	CPI-SS048A2311A	TNF_RIPK1	simple:P01375	simple:Q13546	TNF	RIPK1	TRUE	UNTRUE	TRUE	I2D,IMEx,InnateDB,InnateDB-All,IntAct,MINT	UNTRUE	0.129	DC_CD207|FB_COMP	DC_CD207	FB_COMP	0.169	UNTRUE	DC_CD207	FB_COMP
IMM	CPI-SS02EF3E1BA	TNFSF12_TNFRSF12A	simple:O43508	simple:Q9NP84	TNFSF12	TNFRSF12A	TRUE	UNTRUE	TRUE	curated	UNTRUE	0.13	DC_CD207|FB_COMP	DC_CD207	FB_COMP	0.913	UNTRUE	DC_CD207	FB_COMP
IMM	CPI-SS02EBC1BB0	TNF_NOTCH1	simple:P01375	simple:P46531	TNF	NOTCH1	TRUE	UNTRUE	TRUE	I2D	UNTRUE	0.14	DC_CD207|FB_COMP	DC_CD207	FB_COMP	0.168	UNTRUE	DC_CD207	FB_COMP
IMM	CPI-SS0B81F1BF5	TNF_SEMA4C	simple:P01375	simple:Q9C0C4	TNF	SEMA4C	TRUE	UNTRUE	TRUE	InnateDB-All	UNTRUE	0.149	DC_CD207|FB_COMP	DC_CD207	FB_COMP	0.158	UNTRUE	DC_CD207	FB_COMP
IMM	CPI-SC098C06330	TGFB1_TGFbeta receptor1	simple:P01137	complex:TGFbeta receptor1	TGFB1		TRUE	UNTRUE	TRUE	curated	UNTRUE	0.154	DC_CD207|FB_COMP	DC_CD207	FB_COMP	0.567	UNTRUE	DC_CD207	FB_COMP
IMM	CPI-SS05D23BCE8	HLA-DPB1_TNFSF13B	simple:HLADPB1	simple:Q9Y275	HLA-DPB1	TNFSF13B	TRUE	TRUE	UNTRUE	InnateDB-All	UNTRUE	0.163	DC_CD207|FB_COMP	DC_CD207	FB_COMP	1.89	UNTRUE	DC_CD207	FB_COMP
IMM	CPI-SC0984894BC	TGFB1_TGFbeta receptor2	simple:P01137	complex:TGFbeta receptor2	TGFB1		TRUE	UNTRUE	TRUE	curated	UNTRUE	0.164	DC_CD207|FB_COMP	DC_CD207	FB_COMP	0.639	UNTRUE	DC_CD207	FB_COMP
IMM	CPI-SS0302E8E8F	CD74_COPA	simple:P04233	simple:P53621	CD74	COPA	TRUE	TRUE	UNTRUE	IMEx,IntAct	UNTRUE	0.187	DC_CD207|FB_COMP	DC_CD207	FB_COMP	2.744	UNTRUE	DC_CD207	FB_COMP
IMM	CPI-SS0ABC5C1B8	CD74_MIF	simple:P04233	simple:P14174	CD74	MIF	TRUE	TRUE	UNTRUE	I2D,InnateDB-All	UNTRUE	0.206	DC_CD207|FB_COMP	DC_CD207	FB_COMP	3.257	UNTRUE	DC_CD207	FB_COMP
IMM	CPI-SS09808DEAE	CD74_APP	simple:P04233	simple:P05067	CD74	APP	UNTRUE	TRUE	UNTRUE	curated	UNTRUE	0.234	DC_CD207|FB_COMP	DC_CD207	FB_COMP	2.928	UNTRUE	DC_CD207	FB_COMP
IMM	CPI-SS034D36D2F	HLA-C_FAM3C	simple:HLAC	simple:Q92520	HLA-C	FAM3C	TRUE	TRUE	UNTRUE	InnateDB-All	UNTRUE	0.25	DC_CD207|FB_COMP	DC_CD207	FB_COMP	2.118	UNTRUE	DC_CD207	FB_COMP
IMM	CPI-SS0AEC33FF1	CCL22_DPP4	simple:O00626	simple:P27487	CCL22	DPP4	TRUE	UNTRUE	TRUE	curated	UNTRUE	0.017	DC_CD207|FB_MYH11	DC_CD207	FB_MYH11	0.175	UNTRUE	DC_CD207	FB_MYH11
IMM	CPI-SS00FB3CB09	FFAR2_CCL4L2	simple:O15552	simple:Q8NHW4	FFAR2	CCL4L2	TRUE	TRUE	UNTRUE	IMEx,IntAct	UNTRUE	0.017	DC_CD207|FB_MYH11	DC_CD207	FB_MYH11	0.132	UNTRUE	DC_CD207	FB_MYH11
IMM	CPI-SS0A83A7E30	TNFSF13_FAS	simple:O75888	simple:P25445	TNFSF13	FAS	TRUE	UNTRUE	TRUE	I2D,InnateDB-All	UNTRUE	0.017	DC_CD207|FB_MYH11	DC_CD207	FB_MYH11	0.266	UNTRUE	DC_CD207	FB_MYH11
IMM	CPI-SS0C28FEC7D	TNFSF13_TNFRSF14	simple:O75888	simple:Q92956	TNFSF13	TNFRSF14	TRUE	UNTRUE	TRUE	I2D,InnateDB-All	UNTRUE	0.028	DC_CD207|FB_MYH11	DC_CD207	FB_MYH11	0.194	UNTRUE	DC_CD207	FB_MYH11
IMM	CPI-SS01158CABF	FFAR2_FAM3C	simple:O15552	simple:Q92520	FFAR2	FAM3C	TRUE	TRUE	UNTRUE	IMEx,IntAct	UNTRUE	0.028	DC_CD207|FB_MYH11	DC_CD207	FB_MYH11	0.346	UNTRUE	DC_CD207	FB_MYH11
IMM	CPI-SS0F9B3B259	TNFSF13_TNFRSF1A	simple:O75888	simple:P19438	TNFSF13	TNFRSF1A	TRUE	UNTRUE	TRUE	I2D,InnateDB-All	UNTRUE	0.029	DC_CD207|FB_MYH11	DC_CD207	FB_MYH11	0.623	UNTRUE	DC_CD207	FB_MYH11
IMM	CPI-SS032E9A219	CX3CR1_CX3CL1	simple:P49238	simple:P78423	CX3CR1	CX3CL1	TRUE	TRUE	TRUE	curated	UNTRUE	0.032	DC_CD207|FB_MYH11	DC_CD207	FB_MYH11	0.328	UNTRUE	DC_CD207	FB_MYH11
IMM	CPI-SS0DFAF1FE2	CCR5_CCL8	simple:P51681	simple:P80075	CCR5	CCL8	TRUE	TRUE	UNTRUE	curated	UNTRUE	0.034	DC_CD207|FB_MYH11	DC_CD207	FB_MYH11	0.358	UNTRUE	DC_CD207	FB_MYH11
IMM	CPI-SS0C56C483F	WNT5A_ANTXR1	simple:P41221	simple:Q9H6X2	WNT5A	ANTXR1	TRUE	UNTRUE	TRUE	InnateDB-All	UNTRUE	0.046	DC_CD207|FB_MYH11	DC_CD207	FB_MYH11	0.455	UNTRUE	DC_CD207	FB_MYH11
IMM	CPI-SS0E61DB5DF	FLT1_PGF	simple:P17948	simple:P49763	FLT1	PGF	TRUE	TRUE	UNTRUE	curated	UNTRUE	0.05	DC_CD207|FB_MYH11	DC_CD207	FB_MYH11	0.857	UNTRUE	DC_CD207	FB_MYH11
IMM	CPI-SS059CC19A3	CCR1_CCL14	simple:P32246	simple:Q16627	CCR1	CCL14	TRUE	TRUE	UNTRUE	curated	UNTRUE	0.055	DC_CD207|FB_MYH11	DC_CD207	FB_MYH11	0.269	UNTRUE	DC_CD207	FB_MYH11
IMM	CPI-SC0E9C058EB	PLAUR_a4b1 complex	simple:Q03405	complex:a4b1 complex	PLAUR		TRUE	TRUE	UNTRUE	curated	TRUE	0.062	DC_CD207|FB_MYH11	DC_CD207	FB_MYH11	1.155	UNTRUE	DC_CD207	FB_MYH11
IMM	CPI-SS0AFC7BACF	ADGRG5_FAM3C	simple:Q8IZF4	simple:Q92520	ADGRG5	FAM3C	TRUE	TRUE	UNTRUE	InnateDB-All	UNTRUE	0.069	DC_CD207|FB_MYH11	DC_CD207	FB_MYH11	0.44	UNTRUE	DC_CD207	FB_MYH11
IMM	CPI-SS073C1B796	CD52_SIGLEC10	simple:P31358	simple:Q96LC7	CD52	SIGLEC10	TRUE	UNTRUE	UNTRUE	curated	UNTRUE	0.08	DC_CD207|FB_MYH11	DC_CD207	FB_MYH11	0.613	UNTRUE	DC_CD207	FB_MYH11
IMM	CPI-SS05A26A1DE	PDGFB_PDGFRB	simple:P01127	simple:P09619	PDGFB	PDGFRB	TRUE	UNTRUE	TRUE	curated	UNTRUE	0.093	DC_CD207|FB_MYH11	DC_CD207	FB_MYH11	0.986	UNTRUE	DC_CD207	FB_MYH11
IMM	CPI-SS08B7D54A3	TNF_FAS	simple:P01375	simple:P25445	TNF	FAS	TRUE	UNTRUE	TRUE	InnateDB-All	UNTRUE	0.1	DC_CD207|FB_MYH11	DC_CD207	FB_MYH11	0.315	UNTRUE	DC_CD207	FB_MYH11
IMM	CPI-CS0123BC66C	PlexinA1_complex2_SEMA6D	complex:PlexinA1_complex2	simple:Q8NFY4		SEMA6D	UNTRUE	TRUE	UNTRUE	curated	UNTRUE	0.101	DC_CD207|FB_MYH11	DC_CD207	FB_MYH11	0.363	UNTRUE	DC_CD207	FB_MYH11
IMM	CPI-SS079728E8B	ADORA2B_ENTPD1	simple:P29275	simple:P49961	ADORA2B	ENTPD1	UNTRUE	TRUE	UNTRUE	curated	UNTRUE	0.101	DC_CD207|FB_MYH11	DC_CD207	FB_MYH11	0.507	UNTRUE	DC_CD207	FB_MYH11
IMM	CPI-SS0F8EFEECF	TNF_DAG1	simple:P01375	simple:Q14118	TNF	DAG1	TRUE	UNTRUE	TRUE	InnateDB-All	UNTRUE	0.101	DC_CD207|FB_MYH11	DC_CD207	FB_MYH11	0.374	UNTRUE	DC_CD207	FB_MYH11
IMM	CPI-SS0D2539AEB	FPR3_HEBP1	simple:P25089	simple:Q9NRV9	FPR3	HEBP1	UNTRUE	TRUE	UNTRUE	guidetopharmacology.org	UNTRUE	0.102	DC_CD207|FB_MYH11	DC_CD207	FB_MYH11	0.816	UNTRUE	DC_CD207	FB_MYH11
IMM	CPI-SS0AB647854	GPR37_PSAP	simple:O15354	simple:P07602	GPR37	PSAP	TRUE	TRUE	UNTRUE	guidetopharmacology.org	UNTRUE	0.102	DC_CD207|FB_MYH11	DC_CD207	FB_MYH11	0.736	UNTRUE	DC_CD207	FB_MYH11
IMM	CPI-SS0B01CF3AB	CSF1R_CSF1	simple:P07333	simple:P09603	CSF1R	CSF1	TRUE	TRUE	UNTRUE	curated	UNTRUE	0.106	DC_CD207|FB_MYH11	DC_CD207	FB_MYH11	0.707	UNTRUE	DC_CD207	FB_MYH11
IMM	CPI-SS0CB863B46	WNT5A_PTPRK	simple:P41221	simple:Q15262	WNT5A	PTPRK	TRUE	UNTRUE	TRUE	InnateDB-All	UNTRUE	0.107	DC_CD207|FB_MYH11	DC_CD207	FB_MYH11	0.332	UNTRUE	DC_CD207	FB_MYH11
IMM	CPI-SS07CCAD9BF	GRN_SORT1	simple:P28799	simple:Q99523	GRN	SORT1	TRUE	UNTRUE	TRUE	IMEx,InnateDB-All,MINT	UNTRUE	0.111	DC_CD207|FB_MYH11	DC_CD207	FB_MYH11	1.361	UNTRUE	DC_CD207	FB_MYH11
IMM	CPI-SC0BC542ACC	TNC_a4b1 complex	simple:P24821	complex:a4b1 complex	TNC		TRUE	UNTRUE	UNTRUE	curated	TRUE	0.114	DC_CD207|FB_MYH11	DC_CD207	FB_MYH11	0.194	UNTRUE	DC_CD207	FB_MYH11
IMM	CPI-SC069F95780	COL8A2_a1b1 complex	simple:P25067	complex:a1b1 complex	COL8A2		TRUE	UNTRUE	UNTRUE	curated	TRUE	0.115	DC_CD207|FB_MYH11	DC_CD207	FB_MYH11	0.918	UNTRUE	DC_CD207	FB_MYH11
IMM	CPI-SS0A9FB762A	LGALS9_PTPRK	simple:O00182	simple:Q15262	LGALS9	PTPRK	TRUE	UNTRUE	TRUE	InnateDB-All	UNTRUE	0.118	DC_CD207|FB_MYH11	DC_CD207	FB_MYH11	0.746	UNTRUE	DC_CD207	FB_MYH11
IMM	CPI-SS0855C0353	NRP1_PGF	simple:O14786	simple:P49763	NRP1	PGF	TRUE	TRUE	UNTRUE	curated	UNTRUE	0.121	DC_CD207|FB_MYH11	DC_CD207	FB_MYH11	0.82	UNTRUE	DC_CD207	FB_MYH11
IMM	CPI-SS0D22A09AD	NRP2_PGF	simple:O60462	simple:P49763	NRP2	PGF	TRUE	TRUE	UNTRUE	curated	UNTRUE	0.124	DC_CD207|FB_MYH11	DC_CD207	FB_MYH11	0.874	UNTRUE	DC_CD207	FB_MYH11
IMM	CPI-SS04B4619D0	TNF_TNFRSF1A	simple:P01375	simple:P19438	TNF	TNFRSF1A	TRUE	UNTRUE	TRUE	curated	UNTRUE	0.126	DC_CD207|FB_MYH11	DC_CD207	FB_MYH11	0.672	UNTRUE	DC_CD207	FB_MYH11
IMM	CPI-SS048A2311A	TNF_RIPK1	simple:P01375	simple:Q13546	TNF	RIPK1	TRUE	UNTRUE	TRUE	I2D,IMEx,InnateDB,InnateDB-All,IntAct,MINT	UNTRUE	0.129	DC_CD207|FB_MYH11	DC_CD207	FB_MYH11	0.171	UNTRUE	DC_CD207	FB_MYH11
IMM	CPI-SS02EF3E1BA	TNFSF12_TNFRSF12A	simple:O43508	simple:Q9NP84	TNFSF12	TNFRSF12A	TRUE	UNTRUE	TRUE	curated	UNTRUE	0.13	DC_CD207|FB_MYH11	DC_CD207	FB_MYH11	1.039	UNTRUE	DC_CD207	FB_MYH11
IMM	CPI-SS04F3A1E5C	COPA_SORT1	simple:P53621	simple:Q99523	COPA	SORT1	TRUE	UNTRUE	TRUE	IMEx,InnateDB-All,IntAct,MatrixDB	UNTRUE	0.131	DC_CD207|FB_MYH11	DC_CD207	FB_MYH11	0.599	UNTRUE	DC_CD207	FB_MYH11
IMM	CPI-SS02EBC1BB0	TNF_NOTCH1	simple:P01375	simple:P46531	TNF	NOTCH1	TRUE	UNTRUE	TRUE	I2D	UNTRUE	0.14	DC_CD207|FB_MYH11	DC_CD207	FB_MYH11	0.243	UNTRUE	DC_CD207	FB_MYH11
IMM	CPI-SS0B81F1BF5	TNF_SEMA4C	simple:P01375	simple:Q9C0C4	TNF	SEMA4C	TRUE	UNTRUE	TRUE	InnateDB-All	UNTRUE	0.149	DC_CD207|FB_MYH11	DC_CD207	FB_MYH11	0.274	UNTRUE	DC_CD207	FB_MYH11
IMM	CPI-SC098C06330	TGFB1_TGFbeta receptor1	simple:P01137	complex:TGFbeta receptor1	TGFB1		TRUE	UNTRUE	TRUE	curated	UNTRUE	0.154	DC_CD207|FB_MYH11	DC_CD207	FB_MYH11	0.558	UNTRUE	DC_CD207	FB_MYH11
IMM	CPI-SS00B1BEE64	CD2_CD58	simple:P06729	simple:P19256	CD2	CD58	UNTRUE	TRUE	UNTRUE	curated	UNTRUE	0.157	DC_CD207|FB_MYH11	DC_CD207	FB_MYH11	0.364	UNTRUE	DC_CD207	FB_MYH11
IMM	CPI-SS0302E8E8F	CD74_COPA	simple:P04233	simple:P53621	CD74	COPA	TRUE	TRUE	UNTRUE	IMEx,IntAct	UNTRUE	0.187	DC_CD207|FB_MYH11	DC_CD207	FB_MYH11	2.59	UNTRUE	DC_CD207	FB_MYH11
IMM	CPI-SS0ABC5C1B8	CD74_MIF	simple:P04233	simple:P14174	CD74	MIF	TRUE	TRUE	UNTRUE	I2D,InnateDB-All	UNTRUE	0.206	DC_CD207|FB_MYH11	DC_CD207	FB_MYH11	3.074	UNTRUE	DC_CD207	FB_MYH11
IMM	CPI-SC0458F68A5	COL4A2_a1b1 complex	simple:P08572	complex:a1b1 complex	COL4A2		TRUE	UNTRUE	UNTRUE	curated	TRUE	0.21	DC_CD207|FB_MYH11	DC_CD207	FB_MYH11	1.071	UNTRUE	DC_CD207	FB_MYH11
IMM	CPI-SC0EA3FC100	COL18A1_a1b1 complex	simple:P39060	complex:a1b1 complex	COL18A1		TRUE	UNTRUE	UNTRUE	curated	TRUE	0.218	DC_CD207|FB_MYH11	DC_CD207	FB_MYH11	0.997	UNTRUE	DC_CD207	FB_MYH11
IMM	CPI-SS09808DEAE	CD74_APP	simple:P04233	simple:P05067	CD74	APP	UNTRUE	TRUE	UNTRUE	curated	UNTRUE	0.234	DC_CD207|FB_MYH11	DC_CD207	FB_MYH11	2.84	UNTRUE	DC_CD207	FB_MYH11
IMM	CPI-SS061A7E099	CD55_ADGRE5	simple:P08174	simple:P48960	CD55	ADGRE5	TRUE	TRUE	TRUE	curated	UNTRUE	0.264	DC_CD207|FB_MYH11	DC_CD207	FB_MYH11	0.543	UNTRUE	DC_CD207	FB_MYH11
IMM	CPI-SS0A83A7E30	TNFSF13_FAS	simple:O75888	simple:P25445	TNFSF13	FAS	TRUE	UNTRUE	TRUE	I2D,InnateDB-All	UNTRUE	0.017	DC_CD207|FB_RGS5	DC_CD207	FB_RGS5	0.222	UNTRUE	DC_CD207	FB_RGS5
IMM	CPI-SS0C28FEC7D	TNFSF13_TNFRSF14	simple:O75888	simple:Q92956	TNFSF13	TNFRSF14	TRUE	UNTRUE	TRUE	I2D,InnateDB-All	UNTRUE	0.028	DC_CD207|FB_RGS5	DC_CD207	FB_RGS5	0.205	UNTRUE	DC_CD207	FB_RGS5
IMM	CPI-SS01158CABF	FFAR2_FAM3C	simple:O15552	simple:Q92520	FFAR2	FAM3C	TRUE	TRUE	UNTRUE	IMEx,IntAct	UNTRUE	0.028	DC_CD207|FB_RGS5	DC_CD207	FB_RGS5	0.37	UNTRUE	DC_CD207	FB_RGS5
IMM	CPI-SS0F9B3B259	TNFSF13_TNFRSF1A	simple:O75888	simple:P19438	TNFSF13	TNFRSF1A	TRUE	UNTRUE	TRUE	I2D,InnateDB-All	UNTRUE	0.029	DC_CD207|FB_RGS5	DC_CD207	FB_RGS5	0.562	UNTRUE	DC_CD207	FB_RGS5
IMM	CPI-SS04EE957D8	CCR1_CCL26	simple:P32246	simple:Q9Y258	CCR1	CCL26	TRUE	TRUE	UNTRUE	curated	UNTRUE	0.034	DC_CD207|FB_RGS5	DC_CD207	FB_RGS5	0.397	UNTRUE	DC_CD207	FB_RGS5
IMM	CPI-SS0DFAF1FE2	CCR5_CCL8	simple:P51681	simple:P80075	CCR5	CCL8	TRUE	TRUE	UNTRUE	curated	UNTRUE	0.034	DC_CD207|FB_RGS5	DC_CD207	FB_RGS5	0.296	UNTRUE	DC_CD207	FB_RGS5
IMM	CPI-SS0C56C483F	WNT5A_ANTXR1	simple:P41221	simple:Q9H6X2	WNT5A	ANTXR1	TRUE	UNTRUE	TRUE	InnateDB-All	UNTRUE	0.046	DC_CD207|FB_RGS5	DC_CD207	FB_RGS5	0.425	UNTRUE	DC_CD207	FB_RGS5
IMM	CPI-SS0DFA98A14	CSF1R_IL34	simple:P07333	simple:Q6ZMJ4	CSF1R	IL34	TRUE	TRUE	UNTRUE	curated	UNTRUE	0.048	DC_CD207|FB_RGS5	DC_CD207	FB_RGS5	0.743	UNTRUE	DC_CD207	FB_RGS5
IMM	CPI-SS0E61DB5DF	FLT1_PGF	simple:P17948	simple:P49763	FLT1	PGF	TRUE	TRUE	UNTRUE	curated	UNTRUE	0.05	DC_CD207|FB_RGS5	DC_CD207	FB_RGS5	0.477	UNTRUE	DC_CD207	FB_RGS5
IMM	CPI-SC0E9C058EB	PLAUR_a4b1 complex	simple:Q03405	complex:a4b1 complex	PLAUR		TRUE	TRUE	UNTRUE	curated	TRUE	0.062	DC_CD207|FB_RGS5	DC_CD207	FB_RGS5	1.132	UNTRUE	DC_CD207	FB_RGS5
IMM	CPI-SS034B442CE	TNF_CELSR2	simple:P01375	simple:Q9HCU4	TNF	CELSR2	TRUE	UNTRUE	TRUE	InnateDB-All	UNTRUE	0.066	DC_CD207|FB_RGS5	DC_CD207	FB_RGS5	0.15	UNTRUE	DC_CD207	FB_RGS5
IMM	CPI-SS0AFC7BACF	ADGRG5_FAM3C	simple:Q8IZF4	simple:Q92520	ADGRG5	FAM3C	TRUE	TRUE	UNTRUE	InnateDB-All	UNTRUE	0.069	DC_CD207|FB_RGS5	DC_CD207	FB_RGS5	0.464	UNTRUE	DC_CD207	FB_RGS5
IMM	CPI-SS07F015051	CCR6_CCL20	simple:P51684	simple:P78556	CCR6	CCL20	TRUE	TRUE	UNTRUE	curated	UNTRUE	0.073	DC_CD207|FB_RGS5	DC_CD207	FB_RGS5	0.366	UNTRUE	DC_CD207	FB_RGS5
IMM	CPI-SS03A4F7DC8	AXL_GAS6	simple:P30530	simple:Q14393	AXL	GAS6	TRUE	TRUE	UNTRUE	guidetopharmacology.org	UNTRUE	0.091	DC_CD207|FB_RGS5	DC_CD207	FB_RGS5	0.629	UNTRUE	DC_CD207	FB_RGS5
IMM	CPI-SS05A26A1DE	PDGFB_PDGFRB	simple:P01127	simple:P09619	PDGFB	PDGFRB	TRUE	UNTRUE	TRUE	curated	UNTRUE	0.093	DC_CD207|FB_RGS5	DC_CD207	FB_RGS5	1.198	UNTRUE	DC_CD207	FB_RGS5
IMM	CPI-SS08B7D54A3	TNF_FAS	simple:P01375	simple:P25445	TNF	FAS	TRUE	UNTRUE	TRUE	InnateDB-All	UNTRUE	0.1	DC_CD207|FB_RGS5	DC_CD207	FB_RGS5	0.271	UNTRUE	DC_CD207	FB_RGS5
IMM	CPI-CS0123BC66C	PlexinA1_complex2_SEMA6D	complex:PlexinA1_complex2	simple:Q8NFY4		SEMA6D	UNTRUE	TRUE	UNTRUE	curated	UNTRUE	0.101	DC_CD207|FB_RGS5	DC_CD207	FB_RGS5	0.3	UNTRUE	DC_CD207	FB_RGS5
IMM	CPI-SS079728E8B	ADORA2B_ENTPD1	simple:P29275	simple:P49961	ADORA2B	ENTPD1	UNTRUE	TRUE	UNTRUE	curated	UNTRUE	0.101	DC_CD207|FB_RGS5	DC_CD207	FB_RGS5	0.354	UNTRUE	DC_CD207	FB_RGS5
IMM	CPI-SS0F8EFEECF	TNF_DAG1	simple:P01375	simple:Q14118	TNF	DAG1	TRUE	UNTRUE	TRUE	InnateDB-All	UNTRUE	0.101	DC_CD207|FB_RGS5	DC_CD207	FB_RGS5	0.242	UNTRUE	DC_CD207	FB_RGS5
IMM	CPI-SS0D2539AEB	FPR3_HEBP1	simple:P25089	simple:Q9NRV9	FPR3	HEBP1	UNTRUE	TRUE	UNTRUE	guidetopharmacology.org	UNTRUE	0.102	DC_CD207|FB_RGS5	DC_CD207	FB_RGS5	0.715	UNTRUE	DC_CD207	FB_RGS5
IMM	CPI-SS0AB647854	GPR37_PSAP	simple:O15354	simple:P07602	GPR37	PSAP	TRUE	TRUE	UNTRUE	guidetopharmacology.org	UNTRUE	0.102	DC_CD207|FB_RGS5	DC_CD207	FB_RGS5	0.914	UNTRUE	DC_CD207	FB_RGS5
IMM	CPI-SS02928C71A	PDGFB_LRP1	simple:P01127	simple:Q07954	PDGFB	LRP1	TRUE	UNTRUE	TRUE	I2D,InnateDB-All	UNTRUE	0.106	DC_CD207|FB_RGS5	DC_CD207	FB_RGS5	0.421	UNTRUE	DC_CD207	FB_RGS5
IMM	CPI-SS0B01CF3AB	CSF1R_CSF1	simple:P07333	simple:P09603	CSF1R	CSF1	TRUE	TRUE	UNTRUE	curated	UNTRUE	0.106	DC_CD207|FB_RGS5	DC_CD207	FB_RGS5	0.725	UNTRUE	DC_CD207	FB_RGS5
IMM	CPI-SS0CB863B46	WNT5A_PTPRK	simple:P41221	simple:Q15262	WNT5A	PTPRK	TRUE	UNTRUE	TRUE	InnateDB-All	UNTRUE	0.107	DC_CD207|FB_RGS5	DC_CD207	FB_RGS5	0.289	UNTRUE	DC_CD207	FB_RGS5
IMM	CPI-SS07CCAD9BF	GRN_SORT1	simple:P28799	simple:Q99523	GRN	SORT1	TRUE	UNTRUE	TRUE	IMEx,InnateDB-All,MINT	UNTRUE	0.111	DC_CD207|FB_RGS5	DC_CD207	FB_RGS5	1.085	UNTRUE	DC_CD207	FB_RGS5
IMM	CPI-SC069F95780	COL8A2_a1b1 complex	simple:P25067	complex:a1b1 complex	COL8A2		TRUE	UNTRUE	UNTRUE	curated	TRUE	0.115	DC_CD207|FB_RGS5	DC_CD207	FB_RGS5	1.011	UNTRUE	DC_CD207	FB_RGS5
IMM	CPI-SS0855C0353	NRP1_PGF	simple:O14786	simple:P49763	NRP1	PGF	TRUE	TRUE	UNTRUE	curated	UNTRUE	0.121	DC_CD207|FB_RGS5	DC_CD207	FB_RGS5	0.439	UNTRUE	DC_CD207	FB_RGS5
IMM	CPI-SS0D22A09AD	NRP2_PGF	simple:O60462	simple:P49763	NRP2	PGF	TRUE	TRUE	UNTRUE	curated	UNTRUE	0.124	DC_CD207|FB_RGS5	DC_CD207	FB_RGS5	0.494	UNTRUE	DC_CD207	FB_RGS5
IMM	CPI-SS04B4619D0	TNF_TNFRSF1A	simple:P01375	simple:P19438	TNF	TNFRSF1A	TRUE	UNTRUE	TRUE	curated	UNTRUE	0.126	DC_CD207|FB_RGS5	DC_CD207	FB_RGS5	0.611	UNTRUE	DC_CD207	FB_RGS5
IMM	CPI-SS048A2311A	TNF_RIPK1	simple:P01375	simple:Q13546	TNF	RIPK1	TRUE	UNTRUE	TRUE	I2D,IMEx,InnateDB,InnateDB-All,IntAct,MINT	UNTRUE	0.129	DC_CD207|FB_RGS5	DC_CD207	FB_RGS5	0.159	UNTRUE	DC_CD207	FB_RGS5
IMM	CPI-SS02EF3E1BA	TNFSF12_TNFRSF12A	simple:O43508	simple:Q9NP84	TNFSF12	TNFRSF12A	TRUE	UNTRUE	TRUE	curated	UNTRUE	0.13	DC_CD207|FB_RGS5	DC_CD207	FB_RGS5	0.582	UNTRUE	DC_CD207	FB_RGS5
IMM	CPI-SC0545E2502	COL5A2_a1b1 complex	simple:P05997	complex:a1b1 complex	COL5A2		TRUE	UNTRUE	UNTRUE	curated	TRUE	0.138	DC_CD207|FB_RGS5	DC_CD207	FB_RGS5	1.021	UNTRUE	DC_CD207	FB_RGS5
IMM	CPI-SS02EBC1BB0	TNF_NOTCH1	simple:P01375	simple:P46531	TNF	NOTCH1	TRUE	UNTRUE	TRUE	I2D	UNTRUE	0.14	DC_CD207|FB_RGS5	DC_CD207	FB_RGS5	0.231	UNTRUE	DC_CD207	FB_RGS5
IMM	CPI-SS0B81F1BF5	TNF_SEMA4C	simple:P01375	simple:Q9C0C4	TNF	SEMA4C	TRUE	UNTRUE	TRUE	InnateDB-All	UNTRUE	0.149	DC_CD207|FB_RGS5	DC_CD207	FB_RGS5	0.202	UNTRUE	DC_CD207	FB_RGS5
IMM	CPI-SC098C06330	TGFB1_TGFbeta receptor1	simple:P01137	complex:TGFbeta receptor1	TGFB1		TRUE	UNTRUE	TRUE	curated	UNTRUE	0.154	DC_CD207|FB_RGS5	DC_CD207	FB_RGS5	0.557	UNTRUE	DC_CD207	FB_RGS5
IMM	CPI-SS00B1BEE64	CD2_CD58	simple:P06729	simple:P19256	CD2	CD58	UNTRUE	TRUE	UNTRUE	curated	UNTRUE	0.157	DC_CD207|FB_RGS5	DC_CD207	FB_RGS5	0.278	UNTRUE	DC_CD207	FB_RGS5
IMM	CPI-SS05D23BCE8	HLA-DPB1_TNFSF13B	simple:HLADPB1	simple:Q9Y275	HLA-DPB1	TNFSF13B	TRUE	TRUE	UNTRUE	InnateDB-All	UNTRUE	0.163	DC_CD207|FB_RGS5	DC_CD207	FB_RGS5	1.865	UNTRUE	DC_CD207	FB_RGS5
IMM	CPI-SC0984894BC	TGFB1_TGFbeta receptor2	simple:P01137	complex:TGFbeta receptor2	TGFB1		TRUE	UNTRUE	TRUE	curated	UNTRUE	0.164	DC_CD207|FB_RGS5	DC_CD207	FB_RGS5	0.618	UNTRUE	DC_CD207	FB_RGS5
IMM	CPI-SS0302E8E8F	CD74_COPA	simple:P04233	simple:P53621	CD74	COPA	TRUE	TRUE	UNTRUE	IMEx,IntAct	UNTRUE	0.187	DC_CD207|FB_RGS5	DC_CD207	FB_RGS5	2.656	UNTRUE	DC_CD207	FB_RGS5
IMM	CPI-SS0ABC5C1B8	CD74_MIF	simple:P04233	simple:P14174	CD74	MIF	TRUE	TRUE	UNTRUE	I2D,InnateDB-All	UNTRUE	0.206	DC_CD207|FB_RGS5	DC_CD207	FB_RGS5	3.27	UNTRUE	DC_CD207	FB_RGS5
IMM	CPI-SC0458F68A5	COL4A2_a1b1 complex	simple:P08572	complex:a1b1 complex	COL4A2		TRUE	UNTRUE	UNTRUE	curated	TRUE	0.21	DC_CD207|FB_RGS5	DC_CD207	FB_RGS5	1.164	UNTRUE	DC_CD207	FB_RGS5
IMM	CPI-SC0EA3FC100	COL18A1_a1b1 complex	simple:P39060	complex:a1b1 complex	COL18A1		TRUE	UNTRUE	UNTRUE	curated	TRUE	0.218	DC_CD207|FB_RGS5	DC_CD207	FB_RGS5	1.091	UNTRUE	DC_CD207	FB_RGS5
IMM	CPI-SS09808DEAE	CD74_APP	simple:P04233	simple:P05067	CD74	APP	UNTRUE	TRUE	UNTRUE	curated	UNTRUE	0.234	DC_CD207|FB_RGS5	DC_CD207	FB_RGS5	2.972	UNTRUE	DC_CD207	FB_RGS5
IMM	CPI-SS061A7E099	CD55_ADGRE5	simple:P08174	simple:P48960	CD55	ADGRE5	TRUE	TRUE	TRUE	curated	UNTRUE	0.264	DC_CD207|FB_RGS5	DC_CD207	FB_RGS5	0.459	UNTRUE	DC_CD207	FB_RGS5
IMM	CPI-SS0AEC33FF1	CCL22_DPP4	simple:O00626	simple:P27487	CCL22	DPP4	TRUE	UNTRUE	TRUE	curated	UNTRUE	0.017	DC_CD207|FB_SERPINE1	DC_CD207	FB_SERPINE1	0.272	UNTRUE	DC_CD207	FB_SERPINE1
IMM	CPI-SS0A83A7E30	TNFSF13_FAS	simple:O75888	simple:P25445	TNFSF13	FAS	TRUE	UNTRUE	TRUE	I2D,InnateDB-All	UNTRUE	0.017	DC_CD207|FB_SERPINE1	DC_CD207	FB_SERPINE1	0.357	UNTRUE	DC_CD207	FB_SERPINE1
IMM	CPI-SS02572E1EF	NRG1_LGR4	simple:Q02297	simple:Q9BXB1	NRG1	LGR4	TRUE	TRUE	TRUE	InnateDB-All	UNTRUE	0.024	DC_CD207|FB_SERPINE1	DC_CD207	FB_SERPINE1	0.245	UNTRUE	DC_CD207	FB_SERPINE1
IMM	CPI-SS0C28FEC7D	TNFSF13_TNFRSF14	simple:O75888	simple:Q92956	TNFSF13	TNFRSF14	TRUE	UNTRUE	TRUE	I2D,InnateDB-All	UNTRUE	0.028	DC_CD207|FB_SERPINE1	DC_CD207	FB_SERPINE1	0.143	UNTRUE	DC_CD207	FB_SERPINE1
IMM	CPI-SS0EF0750A7	HLA-DRB1_OGN	simple:HLADRB1	simple:P20774	HLA-DRB1	OGN	TRUE	TRUE	UNTRUE	InnateDB-All	UNTRUE	0.028	DC_CD207|FB_SERPINE1	DC_CD207	FB_SERPINE1	2.03	UNTRUE	DC_CD207	FB_SERPINE1
IMM	CPI-SS01158CABF	FFAR2_FAM3C	simple:O15552	simple:Q92520	FFAR2	FAM3C	TRUE	TRUE	UNTRUE	IMEx,IntAct	UNTRUE	0.028	DC_CD207|FB_SERPINE1	DC_CD207	FB_SERPINE1	0.588	UNTRUE	DC_CD207	FB_SERPINE1
IMM	CPI-SS0F9B3B259	TNFSF13_TNFRSF1A	simple:O75888	simple:P19438	TNFSF13	TNFRSF1A	TRUE	UNTRUE	TRUE	I2D,InnateDB-All	UNTRUE	0.029	DC_CD207|FB_SERPINE1	DC_CD207	FB_SERPINE1	0.65	UNTRUE	DC_CD207	FB_SERPINE1
IMM	CPI-SS0C56C483F	WNT5A_ANTXR1	simple:P41221	simple:Q9H6X2	WNT5A	ANTXR1	TRUE	UNTRUE	TRUE	InnateDB-All	UNTRUE	0.046	DC_CD207|FB_SERPINE1	DC_CD207	FB_SERPINE1	0.388	UNTRUE	DC_CD207	FB_SERPINE1
IMM	CPI-SS0DFA98A14	CSF1R_IL34	simple:P07333	simple:Q6ZMJ4	CSF1R	IL34	TRUE	TRUE	UNTRUE	curated	UNTRUE	0.048	DC_CD207|FB_SERPINE1	DC_CD207	FB_SERPINE1	0.674	UNTRUE	DC_CD207	FB_SERPINE1
IMM	CPI-SS0E7CBFD03	WNT5A_ROR2	simple:P41221	simple:Q01974	WNT5A	ROR2	TRUE	UNTRUE	TRUE	I2D	UNTRUE	0.049	DC_CD207|FB_SERPINE1	DC_CD207	FB_SERPINE1	0.242	UNTRUE	DC_CD207	FB_SERPINE1
IMM	CPI-CS0E5D1ECCE	PlexinA1_complex3_SEMA3A	complex:PlexinA1_complex3	simple:Q14563		SEMA3A	TRUE	TRUE	UNTRUE	curated	UNTRUE	0.057	DC_CD207|FB_SERPINE1	DC_CD207	FB_SERPINE1	0.268	UNTRUE	DC_CD207	FB_SERPINE1
IMM	CPI-SS0708FE6FF	NRG1_LSR	simple:Q02297	simple:Q86X29	NRG1	LSR	TRUE	TRUE	TRUE	InnateDB-All	UNTRUE	0.059	DC_CD207|FB_SERPINE1	DC_CD207	FB_SERPINE1	0.32	UNTRUE	DC_CD207	FB_SERPINE1
IMM	CPI-SS04641FE5F	CCL3L3_DPP4	simple:P16619	simple:P27487	CCL3L3	DPP4	TRUE	UNTRUE	TRUE	I2D	UNTRUE	0.063	DC_CD207|FB_SERPINE1	DC_CD207	FB_SERPINE1	0.272	UNTRUE	DC_CD207	FB_SERPINE1
IMM	CPI-SC033E22B14	PDGFB_PDGFR complex	simple:P01127	complex:PDGFR complex	PDGFB		TRUE	UNTRUE	TRUE	curated	UNTRUE	0.065	DC_CD207|FB_SERPINE1	DC_CD207	FB_SERPINE1	0.858	UNTRUE	DC_CD207	FB_SERPINE1
IMM	CPI-SS0FEEB187C	PDGFB_PDGFRA	simple:P01127	simple:P16234	PDGFB	PDGFRA	TRUE	UNTRUE	TRUE	curated	UNTRUE	0.065	DC_CD207|FB_SERPINE1	DC_CD207	FB_SERPINE1	0.858	UNTRUE	DC_CD207	FB_SERPINE1
IMM	CPI-CS04CBDE052	IL10 receptor_IL10	complex:IL10 receptor	simple:P22301		IL10	TRUE	TRUE	UNTRUE	curated	UNTRUE	0.067	DC_CD207|FB_SERPINE1	DC_CD207	FB_SERPINE1	0.424	UNTRUE	DC_CD207	FB_SERPINE1
IMM	CPI-CS063AE1C91	IL6 receptor_IL6	complex:IL6 receptor	simple:P05231		IL6	TRUE	TRUE	UNTRUE	curated	UNTRUE	0.067	DC_CD207|FB_SERPINE1	DC_CD207	FB_SERPINE1	0.234	UNTRUE	DC_CD207	FB_SERPINE1
IMM	CPI-SS0AFC7BACF	ADGRG5_FAM3C	simple:Q8IZF4	simple:Q92520	ADGRG5	FAM3C	TRUE	TRUE	UNTRUE	InnateDB-All	UNTRUE	0.069	DC_CD207|FB_SERPINE1	DC_CD207	FB_SERPINE1	0.681	UNTRUE	DC_CD207	FB_SERPINE1
IMM	CPI-SS0241A1F57	NRP2_SEMA3C	simple:O60462	simple:Q99985	NRP2	SEMA3C	TRUE	TRUE	UNTRUE	curated	UNTRUE	0.075	DC_CD207|FB_SERPINE1	DC_CD207	FB_SERPINE1	0.591	UNTRUE	DC_CD207	FB_SERPINE1
IMM	CPI-SS073F3FAD5	WNT5A_ROR1	simple:P41221	simple:Q01973	WNT5A	ROR1	TRUE	UNTRUE	TRUE	IMEx	UNTRUE	0.075	DC_CD207|FB_SERPINE1	DC_CD207	FB_SERPINE1	0.232	UNTRUE	DC_CD207	FB_SERPINE1
IMM	CPI-SS0419B80C4	LGALS9_LRP1	simple:O00182	simple:Q07954	LGALS9	LRP1	TRUE	UNTRUE	TRUE	InnateDB-All	UNTRUE	0.084	DC_CD207|FB_SERPINE1	DC_CD207	FB_SERPINE1	1.054	UNTRUE	DC_CD207	FB_SERPINE1
IMM	CPI-SS02A170A99	SPN_SIGLEC1	simple:P16150	simple:Q9BZZ2	SPN	SIGLEC1	TRUE	UNTRUE	UNTRUE	curated	UNTRUE	0.089	DC_CD207|FB_SERPINE1	DC_CD207	FB_SERPINE1	0.317	UNTRUE	DC_CD207	FB_SERPINE1
IMM	CPI-SS03A4F7DC8	AXL_GAS6	simple:P30530	simple:Q14393	AXL	GAS6	TRUE	TRUE	UNTRUE	guidetopharmacology.org	UNTRUE	0.091	DC_CD207|FB_SERPINE1	DC_CD207	FB_SERPINE1	0.564	UNTRUE	DC_CD207	FB_SERPINE1
IMM	CPI-SS05A26A1DE	PDGFB_PDGFRB	simple:P01127	simple:P09619	PDGFB	PDGFRB	TRUE	UNTRUE	TRUE	curated	UNTRUE	0.093	DC_CD207|FB_SERPINE1	DC_CD207	FB_SERPINE1	0.459	UNTRUE	DC_CD207	FB_SERPINE1
IMM	CPI-SS0FBC9234C	TNF_PTPRS	simple:P01375	simple:Q13332	TNF	PTPRS	TRUE	UNTRUE	TRUE	InnateDB-All	UNTRUE	0.097	DC_CD207|FB_SERPINE1	DC_CD207	FB_SERPINE1	0.231	UNTRUE	DC_CD207	FB_SERPINE1
IMM	CPI-SS08B7D54A3	TNF_FAS	simple:P01375	simple:P25445	TNF	FAS	TRUE	UNTRUE	TRUE	InnateDB-All	UNTRUE	0.1	DC_CD207|FB_SERPINE1	DC_CD207	FB_SERPINE1	0.406	UNTRUE	DC_CD207	FB_SERPINE1
IMM	CPI-SS0F8EFEECF	TNF_DAG1	simple:P01375	simple:Q14118	TNF	DAG1	TRUE	UNTRUE	TRUE	InnateDB-All	UNTRUE	0.101	DC_CD207|FB_SERPINE1	DC_CD207	FB_SERPINE1	0.228	UNTRUE	DC_CD207	FB_SERPINE1
IMM	CPI-SS0D2539AEB	FPR3_HEBP1	simple:P25089	simple:Q9NRV9	FPR3	HEBP1	UNTRUE	TRUE	UNTRUE	guidetopharmacology.org	UNTRUE	0.102	DC_CD207|FB_SERPINE1	DC_CD207	FB_SERPINE1	0.828	UNTRUE	DC_CD207	FB_SERPINE1
IMM	CPI-SS0AB647854	GPR37_PSAP	simple:O15354	simple:P07602	GPR37	PSAP	TRUE	TRUE	UNTRUE	guidetopharmacology.org	UNTRUE	0.102	DC_CD207|FB_SERPINE1	DC_CD207	FB_SERPINE1	1.185	UNTRUE	DC_CD207	FB_SERPINE1
IMM	CPI-SS02928C71A	PDGFB_LRP1	simple:P01127	simple:Q07954	PDGFB	LRP1	TRUE	UNTRUE	TRUE	I2D,InnateDB-All	UNTRUE	0.106	DC_CD207|FB_SERPINE1	DC_CD207	FB_SERPINE1	0.84	UNTRUE	DC_CD207	FB_SERPINE1
IMM	CPI-SS0B01CF3AB	CSF1R_CSF1	simple:P07333	simple:P09603	CSF1R	CSF1	TRUE	TRUE	UNTRUE	curated	UNTRUE	0.106	DC_CD207|FB_SERPINE1	DC_CD207	FB_SERPINE1	0.725	UNTRUE	DC_CD207	FB_SERPINE1
IMM	CPI-SC0E60FEE99	TGFB1_aVb6 complex	simple:P01137	complex:aVb6 complex	TGFB1		TRUE	UNTRUE	UNTRUE	curated	TRUE	0.114	DC_CD207|FB_SERPINE1	DC_CD207	FB_SERPINE1	0.525	UNTRUE	DC_CD207	FB_SERPINE1
IMM	CPI-SS0947A8549	FLT1_VEGFB	simple:P17948	simple:P49765	FLT1	VEGFB	TRUE	TRUE	UNTRUE	curated	UNTRUE	0.119	DC_CD207|FB_SERPINE1	DC_CD207	FB_SERPINE1	0.296	UNTRUE	DC_CD207	FB_SERPINE1
IMM	CPI-SS0D0252D87	AXL_IL15RA	simple:P30530	simple:Q13261	AXL	IL15RA	TRUE	TRUE	TRUE	I2D	UNTRUE	0.12	DC_CD207|FB_SERPINE1	DC_CD207	FB_SERPINE1	0.454	UNTRUE	DC_CD207	FB_SERPINE1
IMM	CPI-SS04B4619D0	TNF_TNFRSF1A	simple:P01375	simple:P19438	TNF	TNFRSF1A	TRUE	UNTRUE	TRUE	curated	UNTRUE	0.126	DC_CD207|FB_SERPINE1	DC_CD207	FB_SERPINE1	0.699	UNTRUE	DC_CD207	FB_SERPINE1
IMM	CPI-SS085EE60B1	TGFB1_TGFBR3	simple:P01137	simple:Q03167	TGFB1	TGFBR3	TRUE	UNTRUE	TRUE	curated	UNTRUE	0.127	DC_CD207|FB_SERPINE1	DC_CD207	FB_SERPINE1	0.541	UNTRUE	DC_CD207	FB_SERPINE1
IMM	CPI-SS048A2311A	TNF_RIPK1	simple:P01375	simple:Q13546	TNF	RIPK1	TRUE	UNTRUE	TRUE	I2D,IMEx,InnateDB,InnateDB-All,IntAct,MINT	UNTRUE	0.129	DC_CD207|FB_SERPINE1	DC_CD207	FB_SERPINE1	0.177	UNTRUE	DC_CD207	FB_SERPINE1
IMM	CPI-SS02EF3E1BA	TNFSF12_TNFRSF12A	simple:O43508	simple:Q9NP84	TNFSF12	TNFRSF12A	TRUE	UNTRUE	TRUE	curated	UNTRUE	0.13	DC_CD207|FB_SERPINE1	DC_CD207	FB_SERPINE1	0.825	UNTRUE	DC_CD207	FB_SERPINE1
IMM	CPI-SS0B81F1BF5	TNF_SEMA4C	simple:P01375	simple:Q9C0C4	TNF	SEMA4C	TRUE	UNTRUE	TRUE	InnateDB-All	UNTRUE	0.149	DC_CD207|FB_SERPINE1	DC_CD207	FB_SERPINE1	0.179	UNTRUE	DC_CD207	FB_SERPINE1
IMM	CPI-SC098C06330	TGFB1_TGFbeta receptor1	simple:P01137	complex:TGFbeta receptor1	TGFB1		TRUE	UNTRUE	TRUE	curated	UNTRUE	0.154	DC_CD207|FB_SERPINE1	DC_CD207	FB_SERPINE1	0.538	UNTRUE	DC_CD207	FB_SERPINE1
IMM	CPI-SS05D23BCE8	HLA-DPB1_TNFSF13B	simple:HLADPB1	simple:Q9Y275	HLA-DPB1	TNFSF13B	TRUE	TRUE	UNTRUE	InnateDB-All	UNTRUE	0.163	DC_CD207|FB_SERPINE1	DC_CD207	FB_SERPINE1	2.004	UNTRUE	DC_CD207	FB_SERPINE1
IMM	CPI-SC0984894BC	TGFB1_TGFbeta receptor2	simple:P01137	complex:TGFbeta receptor2	TGFB1		TRUE	UNTRUE	TRUE	curated	UNTRUE	0.164	DC_CD207|FB_SERPINE1	DC_CD207	FB_SERPINE1	0.625	UNTRUE	DC_CD207	FB_SERPINE1
IMM	CPI-SS0302E8E8F	CD74_COPA	simple:P04233	simple:P53621	CD74	COPA	TRUE	TRUE	UNTRUE	IMEx,IntAct	UNTRUE	0.187	DC_CD207|FB_SERPINE1	DC_CD207	FB_SERPINE1	2.74	UNTRUE	DC_CD207	FB_SERPINE1
IMM	CPI-SS0ABC5C1B8	CD74_MIF	simple:P04233	simple:P14174	CD74	MIF	TRUE	TRUE	UNTRUE	I2D,InnateDB-All	UNTRUE	0.206	DC_CD207|FB_SERPINE1	DC_CD207	FB_SERPINE1	3.44	UNTRUE	DC_CD207	FB_SERPINE1
IMM	CPI-SS09808DEAE	CD74_APP	simple:P04233	simple:P05067	CD74	APP	UNTRUE	TRUE	UNTRUE	curated	UNTRUE	0.234	DC_CD207|FB_SERPINE1	DC_CD207	FB_SERPINE1	2.814	UNTRUE	DC_CD207	FB_SERPINE1
IMM	CPI-SS034D36D2F	HLA-C_FAM3C	simple:HLAC	simple:Q92520	HLA-C	FAM3C	TRUE	TRUE	UNTRUE	InnateDB-All	UNTRUE	0.25	DC_CD207|FB_SERPINE1	DC_CD207	FB_SERPINE1	2.134	UNTRUE	DC_CD207	FB_SERPINE1
IMM	CPI-SS061A7E099	CD55_ADGRE5	simple:P08174	simple:P48960	CD55	ADGRE5	TRUE	TRUE	TRUE	curated	UNTRUE	0.264	DC_CD207|FB_SERPINE1	DC_CD207	FB_SERPINE1	0.415	UNTRUE	DC_CD207	FB_SERPINE1
IMM	CPI-SS0B186A32C	CCR5_CCL7	simple:P51681	simple:P80098	CCR5	CCL7	TRUE	TRUE	UNTRUE	curated	UNTRUE	0.017	DC_CD207|M_CCL18	DC_CD207	M_CCL18	0.299	UNTRUE	DC_CD207	M_CCL18
IMM	CPI-SS00FB3CB09	FFAR2_CCL4L2	simple:O15552	simple:Q8NHW4	FFAR2	CCL4L2	TRUE	TRUE	UNTRUE	IMEx,IntAct	UNTRUE	0.017	DC_CD207|M_CCL18	DC_CD207	M_CCL18	0.293	UNTRUE	DC_CD207	M_CCL18
IMM	CPI-SS08F13AD5C	CD80_CD274	simple:P33681	simple:Q9NZQ7	CD80	CD274	UNTRUE	TRUE	TRUE	curated	UNTRUE	0.017	DC_CD207|M_CCL18	DC_CD207	M_CCL18	0.141	UNTRUE	DC_CD207	M_CCL18
IMM	CPI-SS0A83A7E30	TNFSF13_FAS	simple:O75888	simple:P25445	TNFSF13	FAS	TRUE	UNTRUE	TRUE	I2D,InnateDB-All	UNTRUE	0.017	DC_CD207|M_CCL18	DC_CD207	M_CCL18	0.102	UNTRUE	DC_CD207	M_CCL18
IMM	CPI-SS0978D28AB	NRG1_MS4A4A	simple:Q02297	simple:Q96JQ5	NRG1	MS4A4A	TRUE	TRUE	TRUE	IMEx,IntAct	UNTRUE	0.023	DC_CD207|M_CCL18	DC_CD207	M_CCL18	0.629	UNTRUE	DC_CD207	M_CCL18
IMM	CPI-SS041751A4D	CCR1_CCL18	simple:P32246	simple:P55774	CCR1	CCL18	TRUE	TRUE	UNTRUE	guidetopharmacology.org	UNTRUE	0.025	DC_CD207|M_CCL18	DC_CD207	M_CCL18	0.514	UNTRUE	DC_CD207	M_CCL18
IMM	CPI-SS0C28FEC7D	TNFSF13_TNFRSF14	simple:O75888	simple:Q92956	TNFSF13	TNFRSF14	TRUE	UNTRUE	TRUE	I2D,InnateDB-All	UNTRUE	0.028	DC_CD207|M_CCL18	DC_CD207	M_CCL18	0.33	UNTRUE	DC_CD207	M_CCL18
IMM	CPI-SS01158CABF	FFAR2_FAM3C	simple:O15552	simple:Q92520	FFAR2	FAM3C	TRUE	TRUE	UNTRUE	IMEx,IntAct	UNTRUE	0.028	DC_CD207|M_CCL18	DC_CD207	M_CCL18	0.193	UNTRUE	DC_CD207	M_CCL18
IMM	CPI-SS0F9B3B259	TNFSF13_TNFRSF1A	simple:O75888	simple:P19438	TNFSF13	TNFRSF1A	TRUE	UNTRUE	TRUE	I2D,InnateDB-All	UNTRUE	0.029	DC_CD207|M_CCL18	DC_CD207	M_CCL18	0.436	UNTRUE	DC_CD207	M_CCL18
IMM	CPI-SS0DFAF1FE2	CCR5_CCL8	simple:P51681	simple:P80075	CCR5	CCL8	TRUE	TRUE	UNTRUE	curated	UNTRUE	0.034	DC_CD207|M_CCL18	DC_CD207	M_CCL18	0.437	UNTRUE	DC_CD207	M_CCL18
IMM	CPI-SC0B6D68FD5	ICAM1_aMb2 complex	simple:P05362	complex:aMb2 complex	ICAM1		UNTRUE	TRUE	UNTRUE	curated	TRUE	0.034	DC_CD207|M_CCL18	DC_CD207	M_CCL18	0.683	UNTRUE	DC_CD207	M_CCL18
IMM	CPI-SS0F8C2FA91	CCR1_CCL8	simple:P32246	simple:P80075	CCR1	CCL8	TRUE	TRUE	UNTRUE	curated	UNTRUE	0.035	DC_CD207|M_CCL18	DC_CD207	M_CCL18	0.432	UNTRUE	DC_CD207	M_CCL18
IMM	CPI-SS0EAB03260	CD1D_LILRB2	simple:P15813	simple:Q8N423	CD1D	LILRB2	UNTRUE	UNTRUE	TRUE	curated	UNTRUE	0.037	DC_CD207|M_CCL18	DC_CD207	M_CCL18	0.337	UNTRUE	DC_CD207	M_CCL18
IMM	CPI-SS0817CE2B3	CCL3L3_CCR1	simple:P16619	simple:P32246	CCL3L3	CCR1	TRUE	UNTRUE	TRUE	curated	UNTRUE	0.051	DC_CD207|M_CCL18	DC_CD207	M_CCL18	0.447	UNTRUE	DC_CD207	M_CCL18
IMM	CPI-SS0E9A581F8	ICAM1_ITGAL	simple:P05362	simple:P20701	ICAM1	ITGAL	UNTRUE	TRUE	TRUE	curated	UNTRUE	0.061	DC_CD207|M_CCL18	DC_CD207	M_CCL18	0.528	UNTRUE	DC_CD207	M_CCL18
IMM	CPI-SC0F4AC5AA2	ICAM1_aLb2 complex	simple:P05362	complex:aLb2 complex	ICAM1		UNTRUE	TRUE	UNTRUE	curated	TRUE	0.061	DC_CD207|M_CCL18	DC_CD207	M_CCL18	0.528	UNTRUE	DC_CD207	M_CCL18
IMM	CPI-SC0E9C058EB	PLAUR_a4b1 complex	simple:Q03405	complex:a4b1 complex	PLAUR		TRUE	TRUE	UNTRUE	curated	TRUE	0.062	DC_CD207|M_CCL18	DC_CD207	M_CCL18	1.092	UNTRUE	DC_CD207	M_CCL18
IMM	CPI-SS067BA9202	LAIR1_LILRB4	simple:Q6GTX8	simple:Q8NHJ6	LAIR1	LILRB4	UNTRUE	TRUE	TRUE	curated	UNTRUE	0.062	DC_CD207|M_CCL18	DC_CD207	M_CCL18	1.026	UNTRUE	DC_CD207	M_CCL18
IMM	CPI-SS06AA638A8	CD72_SEMA4D	simple:P21854	simple:Q92854	CD72	SEMA4D	UNTRUE	UNTRUE	TRUE	curated	UNTRUE	0.07	DC_CD207|M_CCL18	DC_CD207	M_CCL18	0.423	UNTRUE	DC_CD207	M_CCL18
IMM	CPI-SC0A9458008	ICAM1_aXb2 complex	simple:P05362	complex:aXb2 complex	ICAM1		UNTRUE	TRUE	UNTRUE	curated	TRUE	0.073	DC_CD207|M_CCL18	DC_CD207	M_CCL18	0.648	UNTRUE	DC_CD207	M_CCL18
IMM	CPI-SS07F015051	CCR6_CCL20	simple:P51684	simple:P78556	CCR6	CCL20	TRUE	TRUE	UNTRUE	curated	UNTRUE	0.073	DC_CD207|M_CCL18	DC_CD207	M_CCL18	0.483	UNTRUE	DC_CD207	M_CCL18
IMM	CPI-SS044C72D0D	SEMA4A_PLXND1	simple:Q9H3S1	simple:Q9Y4D7	SEMA4A	PLXND1	UNTRUE	UNTRUE	TRUE	curated	UNTRUE	0.074	DC_CD207|M_CCL18	DC_CD207	M_CCL18	0.603	UNTRUE	DC_CD207	M_CCL18
IMM	CPI-SS06CCF5A54	ANXA1_FPR3	simple:P04083	simple:P25089	ANXA1	FPR3	TRUE	UNTRUE	TRUE	guidetopharmacology.org	UNTRUE	0.075	DC_CD207|M_CCL18	DC_CD207	M_CCL18	1.317	UNTRUE	DC_CD207	M_CCL18
IMM	CPI-SS073C1B796	CD52_SIGLEC10	simple:P31358	simple:Q96LC7	CD52	SIGLEC10	TRUE	UNTRUE	UNTRUE	curated	UNTRUE	0.08	DC_CD207|M_CCL18	DC_CD207	M_CCL18	0.685	UNTRUE	DC_CD207	M_CCL18
IMM	CPI-SS0822AEF5F	PTPRC_MRC1	simple:P08575	simple:P22897	PTPRC	MRC1	UNTRUE	UNTRUE	TRUE	curated	UNTRUE	0.082	DC_CD207|M_CCL18	DC_CD207	M_CCL18	0.613	UNTRUE	DC_CD207	M_CCL18
IMM	CPI-SS02A170A99	SPN_SIGLEC1	simple:P16150	simple:Q9BZZ2	SPN	SIGLEC1	TRUE	UNTRUE	UNTRUE	curated	UNTRUE	0.089	DC_CD207|M_CCL18	DC_CD207	M_CCL18	0.635	UNTRUE	DC_CD207	M_CCL18
IMM	CPI-SS0703338F5	LGALS9_CD44	simple:O00182	simple:P16070	LGALS9	CD44	TRUE	UNTRUE	TRUE	InnateDB	UNTRUE	0.09	DC_CD207|M_CCL18	DC_CD207	M_CCL18	1.258	UNTRUE	DC_CD207	M_CCL18
IMM	CPI-SS079728E8B	ADORA2B_ENTPD1	simple:P29275	simple:P49961	ADORA2B	ENTPD1	UNTRUE	TRUE	UNTRUE	curated	UNTRUE	0.101	DC_CD207|M_CCL18	DC_CD207	M_CCL18	0.164	UNTRUE	DC_CD207	M_CCL18
IMM	CPI-SS0D2539AEB	FPR3_HEBP1	simple:P25089	simple:Q9NRV9	FPR3	HEBP1	UNTRUE	TRUE	UNTRUE	guidetopharmacology.org	UNTRUE	0.102	DC_CD207|M_CCL18	DC_CD207	M_CCL18	0.799	UNTRUE	DC_CD207	M_CCL18
IMM	CPI-SS0A76A8E97	HLA-F_LILRB2	simple:P30511	simple:Q8N423	HLA-F	LILRB2	UNTRUE	UNTRUE	TRUE	curated	UNTRUE	0.102	DC_CD207|M_CCL18	DC_CD207	M_CCL18	0.729	UNTRUE	DC_CD207	M_CCL18
IMM	CPI-SS0AB647854	GPR37_PSAP	simple:O15354	simple:P07602	GPR37	PSAP	TRUE	TRUE	UNTRUE	guidetopharmacology.org	UNTRUE	0.102	DC_CD207|M_CCL18	DC_CD207	M_CCL18	1.583	UNTRUE	DC_CD207	M_CCL18
IMM	CPI-SS0DA033F03	TNFRSF1A_GRN	simple:P19438	simple:P28799	TNFRSF1A	GRN	TRUE	TRUE	UNTRUE	IMEx,InnateDB-All,MINT	UNTRUE	0.105	DC_CD207|M_CCL18	DC_CD207	M_CCL18	1.473	UNTRUE	DC_CD207	M_CCL18
IMM	CPI-SS02928C71A	PDGFB_LRP1	simple:P01127	simple:Q07954	PDGFB	LRP1	TRUE	UNTRUE	TRUE	I2D,InnateDB-All	UNTRUE	0.106	DC_CD207|M_CCL18	DC_CD207	M_CCL18	0.561	UNTRUE	DC_CD207	M_CCL18
IMM	CPI-SS0B01CF3AB	CSF1R_CSF1	simple:P07333	simple:P09603	CSF1R	CSF1	TRUE	TRUE	UNTRUE	curated	UNTRUE	0.106	DC_CD207|M_CCL18	DC_CD207	M_CCL18	0.676	UNTRUE	DC_CD207	M_CCL18
IMM	CPI-SS0E7D5974D	TNF_TNFRSF1B	simple:P01375	simple:P20333	TNF	TNFRSF1B	TRUE	UNTRUE	TRUE	curated	UNTRUE	0.107	DC_CD207|M_CCL18	DC_CD207	M_CCL18	0.421	UNTRUE	DC_CD207	M_CCL18
IMM	CPI-SS00150FB64	HLA-F_LILRB1	simple:P30511	simple:Q8NHL6	HLA-F	LILRB1	TRUE	UNTRUE	TRUE	curated	UNTRUE	0.112	DC_CD207|M_CCL18	DC_CD207	M_CCL18	0.752	UNTRUE	DC_CD207	M_CCL18
IMM	CPI-SS0C4E86714	TNFRSF1B_GRN	simple:P20333	simple:P28799	TNFRSF1B	GRN	TRUE	TRUE	UNTRUE	IMEx,InnateDB-All,MINT	UNTRUE	0.116	DC_CD207|M_CCL18	DC_CD207	M_CCL18	1.269	UNTRUE	DC_CD207	M_CCL18
IMM	CPI-SS0947A8549	FLT1_VEGFB	simple:P17948	simple:P49765	FLT1	VEGFB	TRUE	TRUE	UNTRUE	curated	UNTRUE	0.119	DC_CD207|M_CCL18	DC_CD207	M_CCL18	0.297	UNTRUE	DC_CD207	M_CCL18
IMM	CPI-SS0D0252D87	AXL_IL15RA	simple:P30530	simple:Q13261	AXL	IL15RA	TRUE	TRUE	TRUE	I2D	UNTRUE	0.12	DC_CD207|M_CCL18	DC_CD207	M_CCL18	0.493	UNTRUE	DC_CD207	M_CCL18
IMM	CPI-SS04B4619D0	TNF_TNFRSF1A	simple:P01375	simple:P19438	TNF	TNFRSF1A	TRUE	UNTRUE	TRUE	curated	UNTRUE	0.126	DC_CD207|M_CCL18	DC_CD207	M_CCL18	0.485	UNTRUE	DC_CD207	M_CCL18
IMM	CPI-SS048A2311A	TNF_RIPK1	simple:P01375	simple:Q13546	TNF	RIPK1	TRUE	UNTRUE	TRUE	I2D,IMEx,InnateDB,InnateDB-All,IntAct,MINT	UNTRUE	0.129	DC_CD207|M_CCL18	DC_CD207	M_CCL18	0.151	UNTRUE	DC_CD207	M_CCL18
IMM	CPI-SS080611C5B	ALOX5_ALOX5AP	simple:P09917	simple:P20292	ALOX5	ALOX5AP	UNTRUE	UNTRUE	UNTRUE	guidetopharmacology.org	UNTRUE	0.14	DC_CD207|M_CCL18	DC_CD207	M_CCL18	1.012	UNTRUE	DC_CD207	M_CCL18
IMM	CPI-SS09A3FA737	NAMPT_P2RY6	simple:P43490	simple:Q15077	NAMPT	P2RY6	TRUE	UNTRUE	TRUE	IMEx,IntAct	UNTRUE	0.145	DC_CD207|M_CCL18	DC_CD207	M_CCL18	0.621	UNTRUE	DC_CD207	M_CCL18
IMM	CPI-SC098C06330	TGFB1_TGFbeta receptor1	simple:P01137	complex:TGFbeta receptor1	TGFB1		TRUE	UNTRUE	TRUE	curated	UNTRUE	0.154	DC_CD207|M_CCL18	DC_CD207	M_CCL18	0.633	UNTRUE	DC_CD207	M_CCL18
IMM	CPI-SS00B1BEE64	CD2_CD58	simple:P06729	simple:P19256	CD2	CD58	UNTRUE	TRUE	UNTRUE	curated	UNTRUE	0.157	DC_CD207|M_CCL18	DC_CD207	M_CCL18	0.384	UNTRUE	DC_CD207	M_CCL18
IMM	CPI-SS05D23BCE8	HLA-DPB1_TNFSF13B	simple:HLADPB1	simple:Q9Y275	HLA-DPB1	TNFSF13B	TRUE	TRUE	UNTRUE	InnateDB-All	UNTRUE	0.163	DC_CD207|M_CCL18	DC_CD207	M_CCL18	2.453	UNTRUE	DC_CD207	M_CCL18
IMM	CPI-SC0984894BC	TGFB1_TGFbeta receptor2	simple:P01137	complex:TGFbeta receptor2	TGFB1		TRUE	UNTRUE	TRUE	curated	UNTRUE	0.164	DC_CD207|M_CCL18	DC_CD207	M_CCL18	0.56	UNTRUE	DC_CD207	M_CCL18
IMM	CPI-SS0F00D756A	CD40_TNFSF13B	simple:P25942	simple:Q9Y275	CD40	TNFSF13B	TRUE	TRUE	UNTRUE	I2D,InnateDB	UNTRUE	0.17	DC_CD207|M_CCL18	DC_CD207	M_CCL18	0.725	UNTRUE	DC_CD207	M_CCL18
IMM	CPI-SS0302E8E8F	CD74_COPA	simple:P04233	simple:P53621	CD74	COPA	TRUE	TRUE	UNTRUE	IMEx,IntAct	UNTRUE	0.187	DC_CD207|M_CCL18	DC_CD207	M_CCL18	2.617	UNTRUE	DC_CD207	M_CCL18
IMM	CPI-SS0ABC5C1B8	CD74_MIF	simple:P04233	simple:P14174	CD74	MIF	TRUE	TRUE	UNTRUE	I2D,InnateDB-All	UNTRUE	0.206	DC_CD207|M_CCL18	DC_CD207	M_CCL18	3.337	UNTRUE	DC_CD207	M_CCL18
IMM	CPI-SS09808DEAE	CD74_APP	simple:P04233	simple:P05067	CD74	APP	UNTRUE	TRUE	UNTRUE	curated	UNTRUE	0.234	DC_CD207|M_CCL18	DC_CD207	M_CCL18	2.663	UNTRUE	DC_CD207	M_CCL18
IMM	CPI-SS061A7E099	CD55_ADGRE5	simple:P08174	simple:P48960	CD55	ADGRE5	TRUE	TRUE	TRUE	curated	UNTRUE	0.264	DC_CD207|M_CCL18	DC_CD207	M_CCL18	0.493	UNTRUE	DC_CD207	M_CCL18
IMM	CPI-SS0B186A32C	CCR5_CCL7	simple:P51681	simple:P80098	CCR5	CCL7	TRUE	TRUE	UNTRUE	curated	UNTRUE	0.017	DC_CD207|M_CCR2	DC_CD207	M_CCR2	0.274	UNTRUE	DC_CD207	M_CCR2
IMM	CPI-SS00FB3CB09	FFAR2_CCL4L2	simple:O15552	simple:Q8NHW4	FFAR2	CCL4L2	TRUE	TRUE	UNTRUE	IMEx,IntAct	UNTRUE	0.017	DC_CD207|M_CCR2	DC_CD207	M_CCR2	0.283	UNTRUE	DC_CD207	M_CCR2
IMM	CPI-SS0978D28AB	NRG1_MS4A4A	simple:Q02297	simple:Q96JQ5	NRG1	MS4A4A	TRUE	TRUE	TRUE	IMEx,IntAct	UNTRUE	0.023	DC_CD207|M_CCR2	DC_CD207	M_CCR2	0.438	UNTRUE	DC_CD207	M_CCR2
IMM	CPI-SS0C28FEC7D	TNFSF13_TNFRSF14	simple:O75888	simple:Q92956	TNFSF13	TNFRSF14	TRUE	UNTRUE	TRUE	I2D,InnateDB-All	UNTRUE	0.028	DC_CD207|M_CCR2	DC_CD207	M_CCR2	0.276	UNTRUE	DC_CD207	M_CCR2
IMM	CPI-SS01158CABF	FFAR2_FAM3C	simple:O15552	simple:Q92520	FFAR2	FAM3C	TRUE	TRUE	UNTRUE	IMEx,IntAct	UNTRUE	0.028	DC_CD207|M_CCR2	DC_CD207	M_CCR2	0.194	UNTRUE	DC_CD207	M_CCR2
IMM	CPI-SS0F9B3B259	TNFSF13_TNFRSF1A	simple:O75888	simple:P19438	TNFSF13	TNFRSF1A	TRUE	UNTRUE	TRUE	I2D,InnateDB-All	UNTRUE	0.029	DC_CD207|M_CCR2	DC_CD207	M_CCR2	0.398	UNTRUE	DC_CD207	M_CCR2
IMM	CPI-SS0DFAF1FE2	CCR5_CCL8	simple:P51681	simple:P80075	CCR5	CCL8	TRUE	TRUE	UNTRUE	curated	UNTRUE	0.034	DC_CD207|M_CCR2	DC_CD207	M_CCR2	0.352	UNTRUE	DC_CD207	M_CCR2
IMM	CPI-SC0B6D68FD5	ICAM1_aMb2 complex	simple:P05362	complex:aMb2 complex	ICAM1		UNTRUE	TRUE	UNTRUE	curated	TRUE	0.034	DC_CD207|M_CCR2	DC_CD207	M_CCR2	0.729	UNTRUE	DC_CD207	M_CCR2
IMM	CPI-SS0EAB03260	CD1D_LILRB2	simple:P15813	simple:Q8N423	CD1D	LILRB2	UNTRUE	UNTRUE	TRUE	curated	UNTRUE	0.037	DC_CD207|M_CCR2	DC_CD207	M_CCR2	0.37	UNTRUE	DC_CD207	M_CCR2
IMM	CPI-SS0E075E5AF	NRG1_NETO2	simple:Q02297	simple:Q8NC67	NRG1	NETO2	TRUE	TRUE	TRUE	InnateDB-All	UNTRUE	0.037	DC_CD207|M_CCR2	DC_CD207	M_CCR2	0.288	UNTRUE	DC_CD207	M_CCR2
IMM	CPI-SS0817CE2B3	CCL3L3_CCR1	simple:P16619	simple:P32246	CCL3L3	CCR1	TRUE	UNTRUE	TRUE	curated	UNTRUE	0.051	DC_CD207|M_CCR2	DC_CD207	M_CCR2	0.475	UNTRUE	DC_CD207	M_CCR2
IMM	CPI-SS0708FE6FF	NRG1_LSR	simple:Q02297	simple:Q86X29	NRG1	LSR	TRUE	TRUE	TRUE	InnateDB-All	UNTRUE	0.059	DC_CD207|M_CCR2	DC_CD207	M_CCR2	0.261	UNTRUE	DC_CD207	M_CCR2
IMM	CPI-SS0E9A581F8	ICAM1_ITGAL	simple:P05362	simple:P20701	ICAM1	ITGAL	UNTRUE	TRUE	TRUE	curated	UNTRUE	0.061	DC_CD207|M_CCR2	DC_CD207	M_CCR2	0.528	UNTRUE	DC_CD207	M_CCR2
IMM	CPI-SC0F4AC5AA2	ICAM1_aLb2 complex	simple:P05362	complex:aLb2 complex	ICAM1		UNTRUE	TRUE	UNTRUE	curated	TRUE	0.061	DC_CD207|M_CCR2	DC_CD207	M_CCR2	0.528	UNTRUE	DC_CD207	M_CCR2
IMM	CPI-SC0E9C058EB	PLAUR_a4b1 complex	simple:Q03405	complex:a4b1 complex	PLAUR		TRUE	TRUE	UNTRUE	curated	TRUE	0.062	DC_CD207|M_CCR2	DC_CD207	M_CCR2	1.091	UNTRUE	DC_CD207	M_CCR2
IMM	CPI-SS067BA9202	LAIR1_LILRB4	simple:Q6GTX8	simple:Q8NHJ6	LAIR1	LILRB4	UNTRUE	TRUE	TRUE	curated	UNTRUE	0.062	DC_CD207|M_CCR2	DC_CD207	M_CCR2	0.892	UNTRUE	DC_CD207	M_CCR2
IMM	CPI-SS06AA638A8	CD72_SEMA4D	simple:P21854	simple:Q92854	CD72	SEMA4D	UNTRUE	UNTRUE	TRUE	curated	UNTRUE	0.07	DC_CD207|M_CCR2	DC_CD207	M_CCR2	0.465	UNTRUE	DC_CD207	M_CCR2
IMM	CPI-SC0A9458008	ICAM1_aXb2 complex	simple:P05362	complex:aXb2 complex	ICAM1		UNTRUE	TRUE	UNTRUE	curated	TRUE	0.073	DC_CD207|M_CCR2	DC_CD207	M_CCR2	0.632	UNTRUE	DC_CD207	M_CCR2
IMM	CPI-SS07F015051	CCR6_CCL20	simple:P51684	simple:P78556	CCR6	CCL20	TRUE	TRUE	UNTRUE	curated	UNTRUE	0.073	DC_CD207|M_CCR2	DC_CD207	M_CCR2	0.599	UNTRUE	DC_CD207	M_CCR2
IMM	CPI-SS044C72D0D	SEMA4A_PLXND1	simple:Q9H3S1	simple:Q9Y4D7	SEMA4A	PLXND1	UNTRUE	UNTRUE	TRUE	curated	UNTRUE	0.074	DC_CD207|M_CCR2	DC_CD207	M_CCR2	0.662	UNTRUE	DC_CD207	M_CCR2
IMM	CPI-SS06CCF5A54	ANXA1_FPR3	simple:P04083	simple:P25089	ANXA1	FPR3	TRUE	UNTRUE	TRUE	guidetopharmacology.org	UNTRUE	0.075	DC_CD207|M_CCR2	DC_CD207	M_CCR2	1.485	UNTRUE	DC_CD207	M_CCR2
IMM	CPI-SS073C1B796	CD52_SIGLEC10	simple:P31358	simple:Q96LC7	CD52	SIGLEC10	TRUE	UNTRUE	UNTRUE	curated	UNTRUE	0.08	DC_CD207|M_CCR2	DC_CD207	M_CCR2	0.637	UNTRUE	DC_CD207	M_CCR2
IMM	CPI-SS0822AEF5F	PTPRC_MRC1	simple:P08575	simple:P22897	PTPRC	MRC1	UNTRUE	UNTRUE	TRUE	curated	UNTRUE	0.082	DC_CD207|M_CCR2	DC_CD207	M_CCR2	0.59	UNTRUE	DC_CD207	M_CCR2
IMM	CPI-SS02A170A99	SPN_SIGLEC1	simple:P16150	simple:Q9BZZ2	SPN	SIGLEC1	TRUE	UNTRUE	UNTRUE	curated	UNTRUE	0.089	DC_CD207|M_CCR2	DC_CD207	M_CCR2	0.563	UNTRUE	DC_CD207	M_CCR2
IMM	CPI-SS0703338F5	LGALS9_CD44	simple:O00182	simple:P16070	LGALS9	CD44	TRUE	UNTRUE	TRUE	InnateDB	UNTRUE	0.09	DC_CD207|M_CCR2	DC_CD207	M_CCR2	1.341	UNTRUE	DC_CD207	M_CCR2
IMM	CPI-SS0D2539AEB	FPR3_HEBP1	simple:P25089	simple:Q9NRV9	FPR3	HEBP1	UNTRUE	TRUE	UNTRUE	guidetopharmacology.org	UNTRUE	0.102	DC_CD207|M_CCR2	DC_CD207	M_CCR2	0.768	UNTRUE	DC_CD207	M_CCR2
IMM	CPI-SS0A76A8E97	HLA-F_LILRB2	simple:P30511	simple:Q8N423	HLA-F	LILRB2	UNTRUE	UNTRUE	TRUE	curated	UNTRUE	0.102	DC_CD207|M_CCR2	DC_CD207	M_CCR2	0.763	UNTRUE	DC_CD207	M_CCR2
IMM	CPI-SS0AB647854	GPR37_PSAP	simple:O15354	simple:P07602	GPR37	PSAP	TRUE	TRUE	UNTRUE	guidetopharmacology.org	UNTRUE	0.102	DC_CD207|M_CCR2	DC_CD207	M_CCR2	1.523	UNTRUE	DC_CD207	M_CCR2
IMM	CPI-SS02928C71A	PDGFB_LRP1	simple:P01127	simple:Q07954	PDGFB	LRP1	TRUE	UNTRUE	TRUE	I2D,InnateDB-All	UNTRUE	0.106	DC_CD207|M_CCR2	DC_CD207	M_CCR2	0.515	UNTRUE	DC_CD207	M_CCR2
IMM	CPI-SS0E7D5974D	TNF_TNFRSF1B	simple:P01375	simple:P20333	TNF	TNFRSF1B	TRUE	UNTRUE	TRUE	curated	UNTRUE	0.107	DC_CD207|M_CCR2	DC_CD207	M_CCR2	0.351	UNTRUE	DC_CD207	M_CCR2
IMM	CPI-SS00150FB64	HLA-F_LILRB1	simple:P30511	simple:Q8NHL6	HLA-F	LILRB1	TRUE	UNTRUE	TRUE	curated	UNTRUE	0.112	DC_CD207|M_CCR2	DC_CD207	M_CCR2	0.783	UNTRUE	DC_CD207	M_CCR2
IMM	CPI-SS0C4E86714	TNFRSF1B_GRN	simple:P20333	simple:P28799	TNFRSF1B	GRN	TRUE	TRUE	UNTRUE	IMEx,InnateDB-All,MINT	UNTRUE	0.116	DC_CD207|M_CCR2	DC_CD207	M_CCR2	1.201	UNTRUE	DC_CD207	M_CCR2
IMM	CPI-SS0D0252D87	AXL_IL15RA	simple:P30530	simple:Q13261	AXL	IL15RA	TRUE	TRUE	TRUE	I2D	UNTRUE	0.12	DC_CD207|M_CCR2	DC_CD207	M_CCR2	0.488	UNTRUE	DC_CD207	M_CCR2
IMM	CPI-SS048A2311A	TNF_RIPK1	simple:P01375	simple:Q13546	TNF	RIPK1	TRUE	UNTRUE	TRUE	I2D,IMEx,InnateDB,InnateDB-All,IntAct,MINT	UNTRUE	0.129	DC_CD207|M_CCR2	DC_CD207	M_CCR2	0.148	UNTRUE	DC_CD207	M_CCR2
IMM	CPI-SS02EF3E1BA	TNFSF12_TNFRSF12A	simple:O43508	simple:Q9NP84	TNFSF12	TNFRSF12A	TRUE	UNTRUE	TRUE	curated	UNTRUE	0.13	DC_CD207|M_CCR2	DC_CD207	M_CCR2	0.496	UNTRUE	DC_CD207	M_CCR2
IMM	CPI-SS02EBC1BB0	TNF_NOTCH1	simple:P01375	simple:P46531	TNF	NOTCH1	TRUE	UNTRUE	TRUE	I2D	UNTRUE	0.14	DC_CD207|M_CCR2	DC_CD207	M_CCR2	0.149	UNTRUE	DC_CD207	M_CCR2
IMM	CPI-SS080611C5B	ALOX5_ALOX5AP	simple:P09917	simple:P20292	ALOX5	ALOX5AP	UNTRUE	UNTRUE	UNTRUE	guidetopharmacology.org	UNTRUE	0.14	DC_CD207|M_CCR2	DC_CD207	M_CCR2	1.163	UNTRUE	DC_CD207	M_CCR2
IMM	CPI-SS09C4FCB90	ICAM1_SPN	simple:P05362	simple:P16150	ICAM1	SPN	UNTRUE	TRUE	UNTRUE	curated	UNTRUE	0.143	DC_CD207|M_CCR2	DC_CD207	M_CCR2	0.523	UNTRUE	DC_CD207	M_CCR2
IMM	CPI-SS09A3FA737	NAMPT_P2RY6	simple:P43490	simple:Q15077	NAMPT	P2RY6	TRUE	UNTRUE	TRUE	IMEx,IntAct	UNTRUE	0.145	DC_CD207|M_CCR2	DC_CD207	M_CCR2	0.653	UNTRUE	DC_CD207	M_CCR2
IMM	CPI-SC098C06330	TGFB1_TGFbeta receptor1	simple:P01137	complex:TGFbeta receptor1	TGFB1		TRUE	UNTRUE	TRUE	curated	UNTRUE	0.154	DC_CD207|M_CCR2	DC_CD207	M_CCR2	0.665	UNTRUE	DC_CD207	M_CCR2
IMM	CPI-SS00B1BEE64	CD2_CD58	simple:P06729	simple:P19256	CD2	CD58	UNTRUE	TRUE	UNTRUE	curated	UNTRUE	0.157	DC_CD207|M_CCR2	DC_CD207	M_CCR2	0.431	UNTRUE	DC_CD207	M_CCR2
IMM	CPI-SS05D23BCE8	HLA-DPB1_TNFSF13B	simple:HLADPB1	simple:Q9Y275	HLA-DPB1	TNFSF13B	TRUE	TRUE	UNTRUE	InnateDB-All	UNTRUE	0.163	DC_CD207|M_CCR2	DC_CD207	M_CCR2	2.344	UNTRUE	DC_CD207	M_CCR2
IMM	CPI-SC0984894BC	TGFB1_TGFbeta receptor2	simple:P01137	complex:TGFbeta receptor2	TGFB1		TRUE	UNTRUE	TRUE	curated	UNTRUE	0.164	DC_CD207|M_CCR2	DC_CD207	M_CCR2	0.543	UNTRUE	DC_CD207	M_CCR2
IMM	CPI-SS0F00D756A	CD40_TNFSF13B	simple:P25942	simple:Q9Y275	CD40	TNFSF13B	TRUE	TRUE	UNTRUE	I2D,InnateDB	UNTRUE	0.17	DC_CD207|M_CCR2	DC_CD207	M_CCR2	0.616	UNTRUE	DC_CD207	M_CCR2
IMM	CPI-SS0302E8E8F	CD74_COPA	simple:P04233	simple:P53621	CD74	COPA	TRUE	TRUE	UNTRUE	IMEx,IntAct	UNTRUE	0.187	DC_CD207|M_CCR2	DC_CD207	M_CCR2	2.672	UNTRUE	DC_CD207	M_CCR2
IMM	CPI-SS0ABC5C1B8	CD74_MIF	simple:P04233	simple:P14174	CD74	MIF	TRUE	TRUE	UNTRUE	I2D,InnateDB-All	UNTRUE	0.206	DC_CD207|M_CCR2	DC_CD207	M_CCR2	3.502	UNTRUE	DC_CD207	M_CCR2
IMM	CPI-SS09808DEAE	CD74_APP	simple:P04233	simple:P05067	CD74	APP	UNTRUE	TRUE	UNTRUE	curated	UNTRUE	0.234	DC_CD207|M_CCR2	DC_CD207	M_CCR2	2.657	UNTRUE	DC_CD207	M_CCR2
IMM	CPI-SS061A7E099	CD55_ADGRE5	simple:P08174	simple:P48960	CD55	ADGRE5	TRUE	TRUE	TRUE	curated	UNTRUE	0.264	DC_CD207|M_CCR2	DC_CD207	M_CCR2	0.516	UNTRUE	DC_CD207	M_CCR2
IMM	CPI-SS0C6448B94	IL1B_ADRB2	simple:P01584	simple:P07550	IL1B	ADRB2	TRUE	UNTRUE	TRUE	I2D	UNTRUE	0.016	DC_CD207|M_CD14	DC_CD207	M_CD14	1.022	UNTRUE	DC_CD207	M_CD14
IMM	CPI-SS00FB3CB09	FFAR2_CCL4L2	simple:O15552	simple:Q8NHW4	FFAR2	CCL4L2	TRUE	TRUE	UNTRUE	IMEx,IntAct	UNTRUE	0.017	DC_CD207|M_CD14	DC_CD207	M_CD14	0.229	UNTRUE	DC_CD207	M_CD14
IMM	CPI-SS08F13AD5C	CD80_CD274	simple:P33681	simple:Q9NZQ7	CD80	CD274	UNTRUE	TRUE	TRUE	curated	UNTRUE	0.017	DC_CD207|M_CD14	DC_CD207	M_CD14	0.116	UNTRUE	DC_CD207	M_CD14
IMM	CPI-SS0A83A7E30	TNFSF13_FAS	simple:O75888	simple:P25445	TNFSF13	FAS	TRUE	UNTRUE	TRUE	I2D,InnateDB-All	UNTRUE	0.017	DC_CD207|M_CD14	DC_CD207	M_CD14	0.099	UNTRUE	DC_CD207	M_CD14
IMM	CPI-SS0978D28AB	NRG1_MS4A4A	simple:Q02297	simple:Q96JQ5	NRG1	MS4A4A	TRUE	TRUE	TRUE	IMEx,IntAct	UNTRUE	0.023	DC_CD207|M_CD14	DC_CD207	M_CD14	0.478	UNTRUE	DC_CD207	M_CD14
IMM	CPI-SS0C28FEC7D	TNFSF13_TNFRSF14	simple:O75888	simple:Q92956	TNFSF13	TNFRSF14	TRUE	UNTRUE	TRUE	I2D,InnateDB-All	UNTRUE	0.028	DC_CD207|M_CD14	DC_CD207	M_CD14	0.246	UNTRUE	DC_CD207	M_CD14
IMM	CPI-SS01158CABF	FFAR2_FAM3C	simple:O15552	simple:Q92520	FFAR2	FAM3C	TRUE	TRUE	UNTRUE	IMEx,IntAct	UNTRUE	0.028	DC_CD207|M_CD14	DC_CD207	M_CD14	0.176	UNTRUE	DC_CD207	M_CD14
IMM	CPI-SS0F9B3B259	TNFSF13_TNFRSF1A	simple:O75888	simple:P19438	TNFSF13	TNFRSF1A	TRUE	UNTRUE	TRUE	I2D,InnateDB-All	UNTRUE	0.029	DC_CD207|M_CD14	DC_CD207	M_CD14	0.44	UNTRUE	DC_CD207	M_CD14
IMM	CPI-SS0DFAF1FE2	CCR5_CCL8	simple:P51681	simple:P80075	CCR5	CCL8	TRUE	TRUE	UNTRUE	curated	UNTRUE	0.034	DC_CD207|M_CD14	DC_CD207	M_CD14	0.273	UNTRUE	DC_CD207	M_CD14
IMM	CPI-SC0B6D68FD5	ICAM1_aMb2 complex	simple:P05362	complex:aMb2 complex	ICAM1		UNTRUE	TRUE	UNTRUE	curated	TRUE	0.034	DC_CD207|M_CD14	DC_CD207	M_CD14	0.655	UNTRUE	DC_CD207	M_CD14
IMM	CPI-SS0EAB03260	CD1D_LILRB2	simple:P15813	simple:Q8N423	CD1D	LILRB2	UNTRUE	UNTRUE	TRUE	curated	UNTRUE	0.037	DC_CD207|M_CD14	DC_CD207	M_CD14	0.33	UNTRUE	DC_CD207	M_CD14
IMM	CPI-SS0E075E5AF	NRG1_NETO2	simple:Q02297	simple:Q8NC67	NRG1	NETO2	TRUE	TRUE	TRUE	InnateDB-All	UNTRUE	0.037	DC_CD207|M_CD14	DC_CD207	M_CD14	0.269	UNTRUE	DC_CD207	M_CD14
IMM	CPI-SS0817CE2B3	CCL3L3_CCR1	simple:P16619	simple:P32246	CCL3L3	CCR1	TRUE	UNTRUE	TRUE	curated	UNTRUE	0.051	DC_CD207|M_CD14	DC_CD207	M_CD14	0.43	UNTRUE	DC_CD207	M_CD14
IMM	CPI-SS076BC3BA6	HLA-DPB1_NRG1	simple:HLADPB1	simple:Q02297	HLA-DPB1	NRG1	TRUE	TRUE	TRUE	InnateDB-All	UNTRUE	0.053	DC_CD207|M_CD14	DC_CD207	M_CD14	1.872	UNTRUE	DC_CD207	M_CD14
IMM	CPI-CS0AB9C7139	IL7 receptor_IL7	complex:IL7 receptor	simple:P13232		IL7	TRUE	TRUE	UNTRUE	curated	UNTRUE	0.054	DC_CD207|M_CD14	DC_CD207	M_CD14	0.438	UNTRUE	DC_CD207	M_CD14
IMM	CPI-SS0E9A581F8	ICAM1_ITGAL	simple:P05362	simple:P20701	ICAM1	ITGAL	UNTRUE	TRUE	TRUE	curated	UNTRUE	0.061	DC_CD207|M_CD14	DC_CD207	M_CD14	0.525	UNTRUE	DC_CD207	M_CD14
IMM	CPI-SC0F4AC5AA2	ICAM1_aLb2 complex	simple:P05362	complex:aLb2 complex	ICAM1		UNTRUE	TRUE	UNTRUE	curated	TRUE	0.061	DC_CD207|M_CD14	DC_CD207	M_CD14	0.525	UNTRUE	DC_CD207	M_CD14
IMM	CPI-SC0E9C058EB	PLAUR_a4b1 complex	simple:Q03405	complex:a4b1 complex	PLAUR		TRUE	TRUE	UNTRUE	curated	TRUE	0.062	DC_CD207|M_CD14	DC_CD207	M_CD14	1.118	UNTRUE	DC_CD207	M_CD14
IMM	CPI-SS067BA9202	LAIR1_LILRB4	simple:Q6GTX8	simple:Q8NHJ6	LAIR1	LILRB4	UNTRUE	TRUE	TRUE	curated	UNTRUE	0.062	DC_CD207|M_CD14	DC_CD207	M_CD14	0.888	UNTRUE	DC_CD207	M_CD14
IMM	CPI-SS0D4C221B8	ICAM1_AREG	simple:P05362	simple:P15514	ICAM1	AREG	TRUE	TRUE	UNTRUE	InnateDB-All	UNTRUE	0.064	DC_CD207|M_CD14	DC_CD207	M_CD14	0.493	UNTRUE	DC_CD207	M_CD14
IMM	CPI-SS05D406038	PTGIR_GHRL	simple:P43119	simple:Q9UBU3	PTGIR	GHRL	TRUE	TRUE	UNTRUE	InnateDB-All	UNTRUE	0.064	DC_CD207|M_CD14	DC_CD207	M_CD14	0.186	UNTRUE	DC_CD207	M_CD14
IMM	CPI-SS06AA638A8	CD72_SEMA4D	simple:P21854	simple:Q92854	CD72	SEMA4D	UNTRUE	UNTRUE	TRUE	curated	UNTRUE	0.07	DC_CD207|M_CD14	DC_CD207	M_CD14	0.349	UNTRUE	DC_CD207	M_CD14
IMM	CPI-SC0A9458008	ICAM1_aXb2 complex	simple:P05362	complex:aXb2 complex	ICAM1		UNTRUE	TRUE	UNTRUE	curated	TRUE	0.073	DC_CD207|M_CD14	DC_CD207	M_CD14	0.558	UNTRUE	DC_CD207	M_CD14
IMM	CPI-SS07F015051	CCR6_CCL20	simple:P51684	simple:P78556	CCR6	CCL20	TRUE	TRUE	UNTRUE	curated	UNTRUE	0.073	DC_CD207|M_CD14	DC_CD207	M_CD14	0.419	UNTRUE	DC_CD207	M_CD14
IMM	CPI-SS073C1B796	CD52_SIGLEC10	simple:P31358	simple:Q96LC7	CD52	SIGLEC10	TRUE	UNTRUE	UNTRUE	curated	UNTRUE	0.08	DC_CD207|M_CD14	DC_CD207	M_CD14	0.632	UNTRUE	DC_CD207	M_CD14
IMM	CPI-SS0822AEF5F	PTPRC_MRC1	simple:P08575	simple:P22897	PTPRC	MRC1	UNTRUE	UNTRUE	TRUE	curated	UNTRUE	0.082	DC_CD207|M_CD14	DC_CD207	M_CD14	0.583	UNTRUE	DC_CD207	M_CD14
IMM	CPI-SS02A170A99	SPN_SIGLEC1	simple:P16150	simple:Q9BZZ2	SPN	SIGLEC1	TRUE	UNTRUE	UNTRUE	curated	UNTRUE	0.089	DC_CD207|M_CD14	DC_CD207	M_CD14	0.444	UNTRUE	DC_CD207	M_CD14
IMM	CPI-SS0703338F5	LGALS9_CD44	simple:O00182	simple:P16070	LGALS9	CD44	TRUE	UNTRUE	TRUE	InnateDB	UNTRUE	0.09	DC_CD207|M_CD14	DC_CD207	M_CD14	1.203	UNTRUE	DC_CD207	M_CD14
IMM	CPI-SS079728E8B	ADORA2B_ENTPD1	simple:P29275	simple:P49961	ADORA2B	ENTPD1	UNTRUE	TRUE	UNTRUE	curated	UNTRUE	0.101	DC_CD207|M_CD14	DC_CD207	M_CD14	0.151	UNTRUE	DC_CD207	M_CD14
IMM	CPI-SS0D2539AEB	FPR3_HEBP1	simple:P25089	simple:Q9NRV9	FPR3	HEBP1	UNTRUE	TRUE	UNTRUE	guidetopharmacology.org	UNTRUE	0.102	DC_CD207|M_CD14	DC_CD207	M_CD14	0.755	UNTRUE	DC_CD207	M_CD14
IMM	CPI-SS0A76A8E97	HLA-F_LILRB2	simple:P30511	simple:Q8N423	HLA-F	LILRB2	UNTRUE	UNTRUE	TRUE	curated	UNTRUE	0.102	DC_CD207|M_CD14	DC_CD207	M_CD14	0.722	UNTRUE	DC_CD207	M_CD14
IMM	CPI-SS0AB647854	GPR37_PSAP	simple:O15354	simple:P07602	GPR37	PSAP	TRUE	TRUE	UNTRUE	guidetopharmacology.org	UNTRUE	0.102	DC_CD207|M_CD14	DC_CD207	M_CD14	1.317	UNTRUE	DC_CD207	M_CD14
IMM	CPI-SS02928C71A	PDGFB_LRP1	simple:P01127	simple:Q07954	PDGFB	LRP1	TRUE	UNTRUE	TRUE	I2D,InnateDB-All	UNTRUE	0.106	DC_CD207|M_CD14	DC_CD207	M_CD14	0.446	UNTRUE	DC_CD207	M_CD14
IMM	CPI-SS0E7D5974D	TNF_TNFRSF1B	simple:P01375	simple:P20333	TNF	TNFRSF1B	TRUE	UNTRUE	TRUE	curated	UNTRUE	0.107	DC_CD207|M_CD14	DC_CD207	M_CD14	0.304	UNTRUE	DC_CD207	M_CD14
IMM	CPI-SS00150FB64	HLA-F_LILRB1	simple:P30511	simple:Q8NHL6	HLA-F	LILRB1	TRUE	UNTRUE	TRUE	curated	UNTRUE	0.112	DC_CD207|M_CD14	DC_CD207	M_CD14	0.749	UNTRUE	DC_CD207	M_CD14
IMM	CPI-SS0C4E86714	TNFRSF1B_GRN	simple:P20333	simple:P28799	TNFRSF1B	GRN	TRUE	TRUE	UNTRUE	IMEx,InnateDB-All,MINT	UNTRUE	0.116	DC_CD207|M_CD14	DC_CD207	M_CD14	1.167	UNTRUE	DC_CD207	M_CD14
IMM	CPI-SS0D0252D87	AXL_IL15RA	simple:P30530	simple:Q13261	AXL	IL15RA	TRUE	TRUE	TRUE	I2D	UNTRUE	0.12	DC_CD207|M_CD14	DC_CD207	M_CD14	0.447	UNTRUE	DC_CD207	M_CD14
IMM	CPI-SS04B4619D0	TNF_TNFRSF1A	simple:P01375	simple:P19438	TNF	TNFRSF1A	TRUE	UNTRUE	TRUE	curated	UNTRUE	0.126	DC_CD207|M_CD14	DC_CD207	M_CD14	0.489	UNTRUE	DC_CD207	M_CD14
IMM	CPI-SS080611C5B	ALOX5_ALOX5AP	simple:P09917	simple:P20292	ALOX5	ALOX5AP	UNTRUE	UNTRUE	UNTRUE	guidetopharmacology.org	UNTRUE	0.14	DC_CD207|M_CD14	DC_CD207	M_CD14	1.341	UNTRUE	DC_CD207	M_CD14
IMM	CPI-SS09C4FCB90	ICAM1_SPN	simple:P05362	simple:P16150	ICAM1	SPN	UNTRUE	TRUE	UNTRUE	curated	UNTRUE	0.143	DC_CD207|M_CD14	DC_CD207	M_CD14	0.573	UNTRUE	DC_CD207	M_CD14
IMM	CPI-SS09A3FA737	NAMPT_P2RY6	simple:P43490	simple:Q15077	NAMPT	P2RY6	TRUE	UNTRUE	TRUE	IMEx,IntAct	UNTRUE	0.145	DC_CD207|M_CD14	DC_CD207	M_CD14	0.688	UNTRUE	DC_CD207	M_CD14
IMM	CPI-SS0B81F1BF5	TNF_SEMA4C	simple:P01375	simple:Q9C0C4	TNF	SEMA4C	TRUE	UNTRUE	TRUE	InnateDB-All	UNTRUE	0.149	DC_CD207|M_CD14	DC_CD207	M_CD14	0.14	UNTRUE	DC_CD207	M_CD14
IMM	CPI-SC098C06330	TGFB1_TGFbeta receptor1	simple:P01137	complex:TGFbeta receptor1	TGFB1		TRUE	UNTRUE	TRUE	curated	UNTRUE	0.154	DC_CD207|M_CD14	DC_CD207	M_CD14	0.635	UNTRUE	DC_CD207	M_CD14
IMM	CPI-SS00B1BEE64	CD2_CD58	simple:P06729	simple:P19256	CD2	CD58	UNTRUE	TRUE	UNTRUE	curated	UNTRUE	0.157	DC_CD207|M_CD14	DC_CD207	M_CD14	0.375	UNTRUE	DC_CD207	M_CD14
IMM	CPI-SS05D23BCE8	HLA-DPB1_TNFSF13B	simple:HLADPB1	simple:Q9Y275	HLA-DPB1	TNFSF13B	TRUE	TRUE	UNTRUE	InnateDB-All	UNTRUE	0.163	DC_CD207|M_CD14	DC_CD207	M_CD14	2.36	UNTRUE	DC_CD207	M_CD14
IMM	CPI-SC0984894BC	TGFB1_TGFbeta receptor2	simple:P01137	complex:TGFbeta receptor2	TGFB1		TRUE	UNTRUE	TRUE	curated	UNTRUE	0.164	DC_CD207|M_CD14	DC_CD207	M_CD14	0.538	UNTRUE	DC_CD207	M_CD14
IMM	CPI-SS0F00D756A	CD40_TNFSF13B	simple:P25942	simple:Q9Y275	CD40	TNFSF13B	TRUE	TRUE	UNTRUE	I2D,InnateDB	UNTRUE	0.17	DC_CD207|M_CD14	DC_CD207	M_CD14	0.631	UNTRUE	DC_CD207	M_CD14
IMM	CPI-SS0302E8E8F	CD74_COPA	simple:P04233	simple:P53621	CD74	COPA	TRUE	TRUE	UNTRUE	IMEx,IntAct	UNTRUE	0.187	DC_CD207|M_CD14	DC_CD207	M_CD14	2.647	UNTRUE	DC_CD207	M_CD14
IMM	CPI-SS0ABC5C1B8	CD74_MIF	simple:P04233	simple:P14174	CD74	MIF	TRUE	TRUE	UNTRUE	I2D,InnateDB-All	UNTRUE	0.206	DC_CD207|M_CD14	DC_CD207	M_CD14	3.39	UNTRUE	DC_CD207	M_CD14
IMM	CPI-SS09808DEAE	CD74_APP	simple:P04233	simple:P05067	CD74	APP	UNTRUE	TRUE	UNTRUE	curated	UNTRUE	0.234	DC_CD207|M_CD14	DC_CD207	M_CD14	2.651	UNTRUE	DC_CD207	M_CD14
IMM	CPI-SS061A7E099	CD55_ADGRE5	simple:P08174	simple:P48960	CD55	ADGRE5	TRUE	TRUE	TRUE	curated	UNTRUE	0.264	DC_CD207|M_CD14	DC_CD207	M_CD14	0.483	UNTRUE	DC_CD207	M_CD14
IMM	CPI-SS0AEC33FF1	CCL22_DPP4	simple:O00626	simple:P27487	CCL22	DPP4	TRUE	UNTRUE	TRUE	curated	UNTRUE	0.017	DC_CD207|M_CPA3	DC_CD207	M_CPA3	0.26	UNTRUE	DC_CD207	M_CPA3
IMM	CPI-SS00FB3CB09	FFAR2_CCL4L2	simple:O15552	simple:Q8NHW4	FFAR2	CCL4L2	TRUE	TRUE	UNTRUE	IMEx,IntAct	UNTRUE	0.017	DC_CD207|M_CPA3	DC_CD207	M_CPA3	0.531	UNTRUE	DC_CD207	M_CPA3
IMM	CPI-SS0C28FEC7D	TNFSF13_TNFRSF14	simple:O75888	simple:Q92956	TNFSF13	TNFRSF14	TRUE	UNTRUE	TRUE	I2D,InnateDB-All	UNTRUE	0.028	DC_CD207|M_CPA3	DC_CD207	M_CPA3	0.521	UNTRUE	DC_CD207	M_CPA3
IMM	CPI-SS0F9B3B259	TNFSF13_TNFRSF1A	simple:O75888	simple:P19438	TNFSF13	TNFRSF1A	TRUE	UNTRUE	TRUE	I2D,InnateDB-All	UNTRUE	0.029	DC_CD207|M_CPA3	DC_CD207	M_CPA3	0.521	UNTRUE	DC_CD207	M_CPA3
IMM	CPI-SS076BC3BA6	HLA-DPB1_NRG1	simple:HLADPB1	simple:Q02297	HLA-DPB1	NRG1	TRUE	TRUE	TRUE	InnateDB-All	UNTRUE	0.053	DC_CD207|M_CPA3	DC_CD207	M_CPA3	1.954	UNTRUE	DC_CD207	M_CPA3
IMM	CPI-SC07BE7830D	SPP1_a4b1 complex	simple:P10451	complex:a4b1 complex	SPP1		TRUE	UNTRUE	UNTRUE	curated	TRUE	0.056	DC_CD207|M_CPA3	DC_CD207	M_CPA3	1.451	UNTRUE	DC_CD207	M_CPA3
IMM	CPI-SC0E9C058EB	PLAUR_a4b1 complex	simple:Q03405	complex:a4b1 complex	PLAUR		TRUE	TRUE	UNTRUE	curated	TRUE	0.062	DC_CD207|M_CPA3	DC_CD207	M_CPA3	1.187	UNTRUE	DC_CD207	M_CPA3
IMM	CPI-SS04641FE5F	CCL3L3_DPP4	simple:P16619	simple:P27487	CCL3L3	DPP4	TRUE	UNTRUE	TRUE	I2D	UNTRUE	0.063	DC_CD207|M_CPA3	DC_CD207	M_CPA3	0.26	UNTRUE	DC_CD207	M_CPA3
IMM	CPI-SC033E22B14	PDGFB_PDGFR complex	simple:P01127	complex:PDGFR complex	PDGFB		TRUE	UNTRUE	TRUE	curated	UNTRUE	0.065	DC_CD207|M_CPA3	DC_CD207	M_CPA3	0.435	UNTRUE	DC_CD207	M_CPA3
IMM	CPI-SS0FEEB187C	PDGFB_PDGFRA	simple:P01127	simple:P16234	PDGFB	PDGFRA	TRUE	UNTRUE	TRUE	curated	UNTRUE	0.065	DC_CD207|M_CPA3	DC_CD207	M_CPA3	0.435	UNTRUE	DC_CD207	M_CPA3
IMM	CPI-SS0632A027A	CD44_HBEGF	simple:P16070	simple:Q99075	CD44	HBEGF	TRUE	TRUE	TRUE	I2D,InnateDB-All	UNTRUE	0.069	DC_CD207|M_CPA3	DC_CD207	M_CPA3	0.774	UNTRUE	DC_CD207	M_CPA3
IMM	CPI-SS09C52F54E	LGALS9_SORL1	simple:O00182	simple:Q92673	LGALS9	SORL1	TRUE	UNTRUE	TRUE	InnateDB-All	UNTRUE	0.07	DC_CD207|M_CPA3	DC_CD207	M_CPA3	0.865	UNTRUE	DC_CD207	M_CPA3
IMM	CPI-SC0A9458008	ICAM1_aXb2 complex	simple:P05362	complex:aXb2 complex	ICAM1		UNTRUE	TRUE	UNTRUE	curated	TRUE	0.073	DC_CD207|M_CPA3	DC_CD207	M_CPA3	0.74	UNTRUE	DC_CD207	M_CPA3
IMM	CPI-SS073C1B796	CD52_SIGLEC10	simple:P31358	simple:Q96LC7	CD52	SIGLEC10	TRUE	UNTRUE	UNTRUE	curated	UNTRUE	0.08	DC_CD207|M_CPA3	DC_CD207	M_CPA3	0.666	UNTRUE	DC_CD207	M_CPA3
IMM	CPI-SS0822AEF5F	PTPRC_MRC1	simple:P08575	simple:P22897	PTPRC	MRC1	UNTRUE	UNTRUE	TRUE	curated	UNTRUE	0.082	DC_CD207|M_CPA3	DC_CD207	M_CPA3	0.684	UNTRUE	DC_CD207	M_CPA3
IMM	CPI-SS0F8EFEECF	TNF_DAG1	simple:P01375	simple:Q14118	TNF	DAG1	TRUE	UNTRUE	TRUE	InnateDB-All	UNTRUE	0.101	DC_CD207|M_CPA3	DC_CD207	M_CPA3	0.275	UNTRUE	DC_CD207	M_CPA3
IMM	CPI-SS0D2539AEB	FPR3_HEBP1	simple:P25089	simple:Q9NRV9	FPR3	HEBP1	UNTRUE	TRUE	UNTRUE	guidetopharmacology.org	UNTRUE	0.102	DC_CD207|M_CPA3	DC_CD207	M_CPA3	1.053	UNTRUE	DC_CD207	M_CPA3
IMM	CPI-SS0AB647854	GPR37_PSAP	simple:O15354	simple:P07602	GPR37	PSAP	TRUE	TRUE	UNTRUE	guidetopharmacology.org	UNTRUE	0.102	DC_CD207|M_CPA3	DC_CD207	M_CPA3	1.351	UNTRUE	DC_CD207	M_CPA3
IMM	CPI-SS02928C71A	PDGFB_LRP1	simple:P01127	simple:Q07954	PDGFB	LRP1	TRUE	UNTRUE	TRUE	I2D,InnateDB-All	UNTRUE	0.106	DC_CD207|M_CPA3	DC_CD207	M_CPA3	0.554	UNTRUE	DC_CD207	M_CPA3
IMM	CPI-SC08E97F7CA	VCAM1_a4b7 complex	simple:P19320	complex:a4b7 complex	VCAM1		UNTRUE	UNTRUE	UNTRUE	curated	TRUE	0.107	DC_CD207|M_CPA3	DC_CD207	M_CPA3	0.354	UNTRUE	DC_CD207	M_CPA3
IMM	CPI-SC0A9EB628A	VCAM1_a4b1 complex	simple:P19320	complex:a4b1 complex	VCAM1		UNTRUE	UNTRUE	UNTRUE	curated	TRUE	0.107	DC_CD207|M_CPA3	DC_CD207	M_CPA3	0.354	UNTRUE	DC_CD207	M_CPA3
IMM	CPI-SS0E7D5974D	TNF_TNFRSF1B	simple:P01375	simple:P20333	TNF	TNFRSF1B	TRUE	UNTRUE	TRUE	curated	UNTRUE	0.107	DC_CD207|M_CPA3	DC_CD207	M_CPA3	0.639	UNTRUE	DC_CD207	M_CPA3
IMM	CPI-SC0BC542ACC	TNC_a4b1 complex	simple:P24821	complex:a4b1 complex	TNC		TRUE	UNTRUE	UNTRUE	curated	TRUE	0.114	DC_CD207|M_CPA3	DC_CD207	M_CPA3	0.226	UNTRUE	DC_CD207	M_CPA3
IMM	CPI-SS0DBFB8BEA	CCL2_ACKR1	simple:P13500	simple:Q16570	CCL2	ACKR1	TRUE	UNTRUE	TRUE	curated	UNTRUE	0.12	DC_CD207|M_CPA3	DC_CD207	M_CPA3	0.473	UNTRUE	DC_CD207	M_CPA3
IMM	CPI-SS05D23BCE8	HLA-DPB1_TNFSF13B	simple:HLADPB1	simple:Q9Y275	HLA-DPB1	TNFSF13B	TRUE	TRUE	UNTRUE	InnateDB-All	UNTRUE	0.163	DC_CD207|M_CPA3	DC_CD207	M_CPA3	2.319	UNTRUE	DC_CD207	M_CPA3
IMM	CPI-SS0302E8E8F	CD74_COPA	simple:P04233	simple:P53621	CD74	COPA	TRUE	TRUE	UNTRUE	IMEx,IntAct	UNTRUE	0.187	DC_CD207|M_CPA3	DC_CD207	M_CPA3	2.883	UNTRUE	DC_CD207	M_CPA3
IMM	CPI-SS0ABC5C1B8	CD74_MIF	simple:P04233	simple:P14174	CD74	MIF	TRUE	TRUE	UNTRUE	I2D,InnateDB-All	UNTRUE	0.206	DC_CD207|M_CPA3	DC_CD207	M_CPA3	3.307	UNTRUE	DC_CD207	M_CPA3
IMM	CPI-SS09808DEAE	CD74_APP	simple:P04233	simple:P05067	CD74	APP	UNTRUE	TRUE	UNTRUE	curated	UNTRUE	0.234	DC_CD207|M_CPA3	DC_CD207	M_CPA3	2.802	UNTRUE	DC_CD207	M_CPA3
IMM	CPI-SS061A7E099	CD55_ADGRE5	simple:P08174	simple:P48960	CD55	ADGRE5	TRUE	TRUE	TRUE	curated	UNTRUE	0.264	DC_CD207|M_CPA3	DC_CD207	M_CPA3	0.503	UNTRUE	DC_CD207	M_CPA3
IMM	CPI-SS0CBC7840D	PTPRC_CD22	simple:P08575	simple:P20273	PTPRC	CD22	UNTRUE	UNTRUE	TRUE	curated	UNTRUE	0.012	DC_CD207|M_MMP9	DC_CD207	M_MMP9	0.551	UNTRUE	DC_CD207	M_MMP9
IMM	CPI-SS0E32BEF02	WNT5A_FZD5	simple:P41221	simple:Q13467	WNT5A	FZD5	TRUE	UNTRUE	TRUE	curated	UNTRUE	0.014	DC_CD207|M_MMP9	DC_CD207	M_MMP9	0.104	UNTRUE	DC_CD207	M_MMP9
IMM	CPI-SS0AEC33FF1	CCL22_DPP4	simple:O00626	simple:P27487	CCL22	DPP4	TRUE	UNTRUE	TRUE	curated	UNTRUE	0.017	DC_CD207|M_MMP9	DC_CD207	M_MMP9	0.456	UNTRUE	DC_CD207	M_MMP9
IMM	CPI-SS08F13AD5C	CD80_CD274	simple:P33681	simple:Q9NZQ7	CD80	CD274	UNTRUE	TRUE	TRUE	curated	UNTRUE	0.017	DC_CD207|M_MMP9	DC_CD207	M_MMP9	0.161	UNTRUE	DC_CD207	M_MMP9
IMM	CPI-SS0A83A7E30	TNFSF13_FAS	simple:O75888	simple:P25445	TNFSF13	FAS	TRUE	UNTRUE	TRUE	I2D,InnateDB-All	UNTRUE	0.017	DC_CD207|M_MMP9	DC_CD207	M_MMP9	0.095	UNTRUE	DC_CD207	M_MMP9
IMM	CPI-SC095A2C115	PLAUR_aVb3 complex	simple:Q03405	complex:aVb3 complex	PLAUR		TRUE	TRUE	UNTRUE	curated	TRUE	0.021	DC_CD207|M_MMP9	DC_CD207	M_MMP9	1.154	UNTRUE	DC_CD207	M_MMP9
IMM	CPI-SS0A2949959	ICAM3_CD209	simple:P32942	simple:Q9NNX6	ICAM3	CD209	TRUE	UNTRUE	TRUE	curated	UNTRUE	0.022	DC_CD207|M_MMP9	DC_CD207	M_MMP9	0.296	UNTRUE	DC_CD207	M_MMP9
IMM	CPI-SS056FF4363	CD48_CD244	simple:P09326	simple:Q9BZW8	CD48	CD244	UNTRUE	UNTRUE	TRUE	curated	UNTRUE	0.023	DC_CD207|M_MMP9	DC_CD207	M_MMP9	0.486	UNTRUE	DC_CD207	M_MMP9
IMM	CPI-SS0978D28AB	NRG1_MS4A4A	simple:Q02297	simple:Q96JQ5	NRG1	MS4A4A	TRUE	TRUE	TRUE	IMEx,IntAct	UNTRUE	0.023	DC_CD207|M_MMP9	DC_CD207	M_MMP9	0.23	UNTRUE	DC_CD207	M_MMP9
IMM	CPI-SS0BD5C2A23	NRG1_ERBB4	simple:Q02297	simple:Q15303	NRG1	ERBB4	TRUE	TRUE	TRUE	curated	UNTRUE	0.023	DC_CD207|M_MMP9	DC_CD207	M_MMP9	0.239	UNTRUE	DC_CD207	M_MMP9
IMM	CPI-SS0C28FEC7D	TNFSF13_TNFRSF14	simple:O75888	simple:Q92956	TNFSF13	TNFRSF14	TRUE	UNTRUE	TRUE	I2D,InnateDB-All	UNTRUE	0.028	DC_CD207|M_MMP9	DC_CD207	M_MMP9	0.451	UNTRUE	DC_CD207	M_MMP9
IMM	CPI-SS01158CABF	FFAR2_FAM3C	simple:O15552	simple:Q92520	FFAR2	FAM3C	TRUE	TRUE	UNTRUE	IMEx,IntAct	UNTRUE	0.028	DC_CD207|M_MMP9	DC_CD207	M_MMP9	0.13	UNTRUE	DC_CD207	M_MMP9
IMM	CPI-SS0F9B3B259	TNFSF13_TNFRSF1A	simple:O75888	simple:P19438	TNFSF13	TNFRSF1A	TRUE	UNTRUE	TRUE	I2D,InnateDB-All	UNTRUE	0.029	DC_CD207|M_MMP9	DC_CD207	M_MMP9	0.201	UNTRUE	DC_CD207	M_MMP9
IMM	CPI-SS0DFAF1FE2	CCR5_CCL8	simple:P51681	simple:P80075	CCR5	CCL8	TRUE	TRUE	UNTRUE	curated	UNTRUE	0.034	DC_CD207|M_MMP9	DC_CD207	M_MMP9	0.257	UNTRUE	DC_CD207	M_MMP9
IMM	CPI-SS0EAB03260	CD1D_LILRB2	simple:P15813	simple:Q8N423	CD1D	LILRB2	UNTRUE	UNTRUE	TRUE	curated	UNTRUE	0.037	DC_CD207|M_MMP9	DC_CD207	M_MMP9	0.183	UNTRUE	DC_CD207	M_MMP9
IMM	CPI-SS0E075E5AF	NRG1_NETO2	simple:Q02297	simple:Q8NC67	NRG1	NETO2	TRUE	TRUE	TRUE	InnateDB-All	UNTRUE	0.037	DC_CD207|M_MMP9	DC_CD207	M_MMP9	0.244	UNTRUE	DC_CD207	M_MMP9
IMM	CPI-SC0E5218AA4	NRG1_a6b4 complex	simple:Q02297	complex:a6b4 complex	NRG1		TRUE	TRUE	UNTRUE	curated	TRUE	0.039	DC_CD207|M_MMP9	DC_CD207	M_MMP9	0.23	UNTRUE	DC_CD207	M_MMP9
IMM	CPI-SC0A58E6695	TNC_aVb3 complex	simple:P24821	complex:aVb3 complex	TNC		TRUE	UNTRUE	UNTRUE	curated	TRUE	0.042	DC_CD207|M_MMP9	DC_CD207	M_MMP9	0.193	UNTRUE	DC_CD207	M_MMP9
IMM	CPI-SC0E1037D03	VWF_aVb3 complex	simple:P04275	complex:aVb3 complex	VWF		TRUE	UNTRUE	UNTRUE	curated	TRUE	0.047	DC_CD207|M_MMP9	DC_CD207	M_MMP9	0.193	UNTRUE	DC_CD207	M_MMP9
IMM	CPI-SS02B567BC7	PLXNC1_SEMA7A	simple:O60486	simple:O75326	PLXNC1	SEMA7A	UNTRUE	TRUE	UNTRUE	curated	UNTRUE	0.049	DC_CD207|M_MMP9	DC_CD207	M_MMP9	0.256	UNTRUE	DC_CD207	M_MMP9
IMM	CPI-SC0FA79E269	COL4A2_a10b1 complex	simple:P08572	complex:a10b1 complex	COL4A2		TRUE	UNTRUE	UNTRUE	curated	TRUE	0.049	DC_CD207|M_MMP9	DC_CD207	M_MMP9	0.239	UNTRUE	DC_CD207	M_MMP9
IMM	CPI-SS0817CE2B3	CCL3L3_CCR1	simple:P16619	simple:P32246	CCL3L3	CCR1	TRUE	UNTRUE	TRUE	curated	UNTRUE	0.051	DC_CD207|M_MMP9	DC_CD207	M_MMP9	0.608	UNTRUE	DC_CD207	M_MMP9
IMM	CPI-SS076BC3BA6	HLA-DPB1_NRG1	simple:HLADPB1	simple:Q02297	HLA-DPB1	NRG1	TRUE	TRUE	TRUE	InnateDB-All	UNTRUE	0.053	DC_CD207|M_MMP9	DC_CD207	M_MMP9	1.832	UNTRUE	DC_CD207	M_MMP9
IMM	CPI-CS0AB9C7139	IL7 receptor_IL7	complex:IL7 receptor	simple:P13232		IL7	TRUE	TRUE	UNTRUE	curated	UNTRUE	0.054	DC_CD207|M_MMP9	DC_CD207	M_MMP9	0.445	UNTRUE	DC_CD207	M_MMP9
IMM	CPI-SC0017F527E	COL18A1_a10b1 complex	simple:P39060	complex:a10b1 complex	COL18A1		TRUE	UNTRUE	UNTRUE	curated	TRUE	0.057	DC_CD207|M_MMP9	DC_CD207	M_MMP9	0.165	UNTRUE	DC_CD207	M_MMP9
IMM	CPI-SS067BA9202	LAIR1_LILRB4	simple:Q6GTX8	simple:Q8NHJ6	LAIR1	LILRB4	UNTRUE	TRUE	TRUE	curated	UNTRUE	0.062	DC_CD207|M_MMP9	DC_CD207	M_MMP9	1.056	UNTRUE	DC_CD207	M_MMP9
IMM	CPI-SS04641FE5F	CCL3L3_DPP4	simple:P16619	simple:P27487	CCL3L3	DPP4	TRUE	UNTRUE	TRUE	I2D	UNTRUE	0.063	DC_CD207|M_MMP9	DC_CD207	M_MMP9	0.456	UNTRUE	DC_CD207	M_MMP9
IMM	CPI-SC033E22B14	PDGFB_PDGFR complex	simple:P01127	complex:PDGFR complex	PDGFB		TRUE	UNTRUE	TRUE	curated	UNTRUE	0.065	DC_CD207|M_MMP9	DC_CD207	M_MMP9	0.376	UNTRUE	DC_CD207	M_MMP9
IMM	CPI-SS0FEEB187C	PDGFB_PDGFRA	simple:P01127	simple:P16234	PDGFB	PDGFRA	TRUE	UNTRUE	TRUE	curated	UNTRUE	0.065	DC_CD207|M_MMP9	DC_CD207	M_MMP9	0.376	UNTRUE	DC_CD207	M_MMP9
IMM	CPI-SS06AA638A8	CD72_SEMA4D	simple:P21854	simple:Q92854	CD72	SEMA4D	UNTRUE	UNTRUE	TRUE	curated	UNTRUE	0.07	DC_CD207|M_MMP9	DC_CD207	M_MMP9	0.473	UNTRUE	DC_CD207	M_MMP9
IMM	CPI-SC0A9458008	ICAM1_aXb2 complex	simple:P05362	complex:aXb2 complex	ICAM1		UNTRUE	TRUE	UNTRUE	curated	TRUE	0.073	DC_CD207|M_MMP9	DC_CD207	M_MMP9	0.595	UNTRUE	DC_CD207	M_MMP9
IMM	CPI-SS07F015051	CCR6_CCL20	simple:P51684	simple:P78556	CCR6	CCL20	TRUE	TRUE	UNTRUE	curated	UNTRUE	0.073	DC_CD207|M_MMP9	DC_CD207	M_MMP9	0.345	UNTRUE	DC_CD207	M_MMP9
IMM	CPI-SC04B354AE3	COL8A2_a2b1 complex	simple:P25067	complex:a2b1 complex	COL8A2		TRUE	UNTRUE	UNTRUE	curated	TRUE	0.081	DC_CD207|M_MMP9	DC_CD207	M_MMP9	0.349	UNTRUE	DC_CD207	M_MMP9
IMM	CPI-SS02A170A99	SPN_SIGLEC1	simple:P16150	simple:Q9BZZ2	SPN	SIGLEC1	TRUE	UNTRUE	UNTRUE	curated	UNTRUE	0.089	DC_CD207|M_MMP9	DC_CD207	M_MMP9	0.591	UNTRUE	DC_CD207	M_MMP9
IMM	CPI-SS06F83AE58	CD44_SELE	simple:P16070	simple:P16581	CD44	SELE	UNTRUE	TRUE	UNTRUE	curated	UNTRUE	0.091	DC_CD207|M_MMP9	DC_CD207	M_MMP9	0.634	UNTRUE	DC_CD207	M_MMP9
IMM	CPI-SS05A26A1DE	PDGFB_PDGFRB	simple:P01127	simple:P09619	PDGFB	PDGFRB	TRUE	UNTRUE	TRUE	curated	UNTRUE	0.093	DC_CD207|M_MMP9	DC_CD207	M_MMP9	0.318	UNTRUE	DC_CD207	M_MMP9
IMM	CPI-SS0D2539AEB	FPR3_HEBP1	simple:P25089	simple:Q9NRV9	FPR3	HEBP1	UNTRUE	TRUE	UNTRUE	guidetopharmacology.org	UNTRUE	0.102	DC_CD207|M_MMP9	DC_CD207	M_MMP9	0.783	UNTRUE	DC_CD207	M_MMP9
IMM	CPI-SS0A76A8E97	HLA-F_LILRB2	simple:P30511	simple:Q8N423	HLA-F	LILRB2	UNTRUE	UNTRUE	TRUE	curated	UNTRUE	0.102	DC_CD207|M_MMP9	DC_CD207	M_MMP9	0.575	UNTRUE	DC_CD207	M_MMP9
IMM	CPI-SS0AB647854	GPR37_PSAP	simple:O15354	simple:P07602	GPR37	PSAP	TRUE	TRUE	UNTRUE	guidetopharmacology.org	UNTRUE	0.102	DC_CD207|M_MMP9	DC_CD207	M_MMP9	1.379	UNTRUE	DC_CD207	M_MMP9
IMM	CPI-SS0DA033F03	TNFRSF1A_GRN	simple:P19438	simple:P28799	TNFRSF1A	GRN	TRUE	TRUE	UNTRUE	IMEx,InnateDB-All,MINT	UNTRUE	0.105	DC_CD207|M_MMP9	DC_CD207	M_MMP9	1.585	UNTRUE	DC_CD207	M_MMP9
IMM	CPI-SS02928C71A	PDGFB_LRP1	simple:P01127	simple:Q07954	PDGFB	LRP1	TRUE	UNTRUE	TRUE	I2D,InnateDB-All	UNTRUE	0.106	DC_CD207|M_MMP9	DC_CD207	M_MMP9	0.573	UNTRUE	DC_CD207	M_MMP9
IMM	CPI-SS0B01CF3AB	CSF1R_CSF1	simple:P07333	simple:P09603	CSF1R	CSF1	TRUE	TRUE	UNTRUE	curated	UNTRUE	0.106	DC_CD207|M_MMP9	DC_CD207	M_MMP9	0.711	UNTRUE	DC_CD207	M_MMP9
IMM	CPI-SS00150FB64	HLA-F_LILRB1	simple:P30511	simple:Q8NHL6	HLA-F	LILRB1	TRUE	UNTRUE	TRUE	curated	UNTRUE	0.112	DC_CD207|M_MMP9	DC_CD207	M_MMP9	0.677	UNTRUE	DC_CD207	M_MMP9
IMM	CPI-SC0E60FEE99	TGFB1_aVb6 complex	simple:P01137	complex:aVb6 complex	TGFB1		TRUE	UNTRUE	UNTRUE	curated	TRUE	0.114	DC_CD207|M_MMP9	DC_CD207	M_MMP9	0.522	UNTRUE	DC_CD207	M_MMP9
IMM	CPI-SS0C4E86714	TNFRSF1B_GRN	simple:P20333	simple:P28799	TNFRSF1B	GRN	TRUE	TRUE	UNTRUE	IMEx,InnateDB-All,MINT	UNTRUE	0.116	DC_CD207|M_MMP9	DC_CD207	M_MMP9	1.38	UNTRUE	DC_CD207	M_MMP9
IMM	CPI-SS048A2311A	TNF_RIPK1	simple:P01375	simple:Q13546	TNF	RIPK1	TRUE	UNTRUE	TRUE	I2D,IMEx,InnateDB,InnateDB-All,IntAct,MINT	UNTRUE	0.129	DC_CD207|M_MMP9	DC_CD207	M_MMP9	0.131	UNTRUE	DC_CD207	M_MMP9
IMM	CPI-SS02EF3E1BA	TNFSF12_TNFRSF12A	simple:O43508	simple:Q9NP84	TNFSF12	TNFRSF12A	TRUE	UNTRUE	TRUE	curated	UNTRUE	0.13	DC_CD207|M_MMP9	DC_CD207	M_MMP9	0.671	UNTRUE	DC_CD207	M_MMP9
IMM	CPI-SC07222A428	COL4A2_a2b1 complex	simple:P08572	complex:a2b1 complex	COL4A2		TRUE	UNTRUE	UNTRUE	curated	TRUE	0.131	DC_CD207|M_MMP9	DC_CD207	M_MMP9	0.502	UNTRUE	DC_CD207	M_MMP9
IMM	CPI-SS02EBC1BB0	TNF_NOTCH1	simple:P01375	simple:P46531	TNF	NOTCH1	TRUE	UNTRUE	TRUE	I2D	UNTRUE	0.14	DC_CD207|M_MMP9	DC_CD207	M_MMP9	0.201	UNTRUE	DC_CD207	M_MMP9
IMM	CPI-SS080611C5B	ALOX5_ALOX5AP	simple:P09917	simple:P20292	ALOX5	ALOX5AP	UNTRUE	UNTRUE	UNTRUE	guidetopharmacology.org	UNTRUE	0.14	DC_CD207|M_MMP9	DC_CD207	M_MMP9	0.816	UNTRUE	DC_CD207	M_MMP9
IMM	CPI-SS09C4FCB90	ICAM1_SPN	simple:P05362	simple:P16150	ICAM1	SPN	UNTRUE	TRUE	UNTRUE	curated	UNTRUE	0.143	DC_CD207|M_MMP9	DC_CD207	M_MMP9	0.658	UNTRUE	DC_CD207	M_MMP9
IMM	CPI-SC098C06330	TGFB1_TGFbeta receptor1	simple:P01137	complex:TGFbeta receptor1	TGFB1		TRUE	UNTRUE	TRUE	curated	UNTRUE	0.154	DC_CD207|M_MMP9	DC_CD207	M_MMP9	0.529	UNTRUE	DC_CD207	M_MMP9
IMM	CPI-SS00B1BEE64	CD2_CD58	simple:P06729	simple:P19256	CD2	CD58	UNTRUE	TRUE	UNTRUE	curated	UNTRUE	0.157	DC_CD207|M_MMP9	DC_CD207	M_MMP9	0.404	UNTRUE	DC_CD207	M_MMP9
IMM	CPI-SS05D23BCE8	HLA-DPB1_TNFSF13B	simple:HLADPB1	simple:Q9Y275	HLA-DPB1	TNFSF13B	TRUE	TRUE	UNTRUE	InnateDB-All	UNTRUE	0.163	DC_CD207|M_MMP9	DC_CD207	M_MMP9	2.346	UNTRUE	DC_CD207	M_MMP9
IMM	CPI-SC0984894BC	TGFB1_TGFbeta receptor2	simple:P01137	complex:TGFbeta receptor2	TGFB1		TRUE	UNTRUE	TRUE	curated	UNTRUE	0.164	DC_CD207|M_MMP9	DC_CD207	M_MMP9	0.55	UNTRUE	DC_CD207	M_MMP9
IMM	CPI-SS0302E8E8F	CD74_COPA	simple:P04233	simple:P53621	CD74	COPA	TRUE	TRUE	UNTRUE	IMEx,IntAct	UNTRUE	0.187	DC_CD207|M_MMP9	DC_CD207	M_MMP9	2.705	UNTRUE	DC_CD207	M_MMP9
IMM	CPI-SS0ABC5C1B8	CD74_MIF	simple:P04233	simple:P14174	CD74	MIF	TRUE	TRUE	UNTRUE	I2D,InnateDB-All	UNTRUE	0.206	DC_CD207|M_MMP9	DC_CD207	M_MMP9	3.448	UNTRUE	DC_CD207	M_MMP9
IMM	CPI-SS09808DEAE	CD74_APP	simple:P04233	simple:P05067	CD74	APP	UNTRUE	TRUE	UNTRUE	curated	UNTRUE	0.234	DC_CD207|M_MMP9	DC_CD207	M_MMP9	2.689	UNTRUE	DC_CD207	M_MMP9
IMM	CPI-SS061A7E099	CD55_ADGRE5	simple:P08174	simple:P48960	CD55	ADGRE5	TRUE	TRUE	TRUE	curated	UNTRUE	0.264	DC_CD207|M_MMP9	DC_CD207	M_MMP9	0.666	UNTRUE	DC_CD207	M_MMP9
IMM	CPI-SS072E1E27A	FFAR2_TNF	simple:O15552	simple:P01375	FFAR2	TNF	TRUE	TRUE	UNTRUE	IMEx,IntAct	UNTRUE	0.011	DC_CD207|NK_XCL1	DC_CD207	NK_XCL1	0.192	UNTRUE	DC_CD207	NK_XCL1
IMM	CPI-CS0210859AB	GMCSFR_CSF2	complex:GMCSFR	simple:P04141		CSF2	TRUE	TRUE	UNTRUE	curated	UNTRUE	0.012	DC_CD207|NK_XCL1	DC_CD207	NK_XCL1	0.229	UNTRUE	DC_CD207	NK_XCL1
IMM	CPI-SS0AEC33FF1	CCL22_DPP4	simple:O00626	simple:P27487	CCL22	DPP4	TRUE	UNTRUE	TRUE	curated	UNTRUE	0.017	DC_CD207|NK_XCL1	DC_CD207	NK_XCL1	0.137	UNTRUE	DC_CD207	NK_XCL1
IMM	CPI-SS00FB3CB09	FFAR2_CCL4L2	simple:O15552	simple:Q8NHW4	FFAR2	CCL4L2	TRUE	TRUE	UNTRUE	IMEx,IntAct	UNTRUE	0.017	DC_CD207|NK_XCL1	DC_CD207	NK_XCL1	0.236	UNTRUE	DC_CD207	NK_XCL1
IMM	CPI-SS0A83A7E30	TNFSF13_FAS	simple:O75888	simple:P25445	TNFSF13	FAS	TRUE	UNTRUE	TRUE	I2D,InnateDB-All	UNTRUE	0.017	DC_CD207|NK_XCL1	DC_CD207	NK_XCL1	0.127	UNTRUE	DC_CD207	NK_XCL1
IMM	CPI-SS03339363E	HLA-E_KLRK1	simple:P13747	simple:P26718	HLA-E	KLRK1	UNTRUE	UNTRUE	TRUE	curated	UNTRUE	0.021	DC_CD207|NK_XCL1	DC_CD207	NK_XCL1	1.103	UNTRUE	DC_CD207	NK_XCL1
IMM	CPI-SS056FF4363	CD48_CD244	simple:P09326	simple:Q9BZW8	CD48	CD244	UNTRUE	UNTRUE	TRUE	curated	UNTRUE	0.023	DC_CD207|NK_XCL1	DC_CD207	NK_XCL1	0.521	UNTRUE	DC_CD207	NK_XCL1
IMM	CPI-SS0C28FEC7D	TNFSF13_TNFRSF14	simple:O75888	simple:Q92956	TNFSF13	TNFRSF14	TRUE	UNTRUE	TRUE	I2D,InnateDB-All	UNTRUE	0.028	DC_CD207|NK_XCL1	DC_CD207	NK_XCL1	0.123	UNTRUE	DC_CD207	NK_XCL1
IMM	CPI-SS01158CABF	FFAR2_FAM3C	simple:O15552	simple:Q92520	FFAR2	FAM3C	TRUE	TRUE	UNTRUE	IMEx,IntAct	UNTRUE	0.028	DC_CD207|NK_XCL1	DC_CD207	NK_XCL1	0.268	UNTRUE	DC_CD207	NK_XCL1
IMM	CPI-SS0F9B3B259	TNFSF13_TNFRSF1A	simple:O75888	simple:P19438	TNFSF13	TNFRSF1A	TRUE	UNTRUE	TRUE	I2D,InnateDB-All	UNTRUE	0.029	DC_CD207|NK_XCL1	DC_CD207	NK_XCL1	0.256	UNTRUE	DC_CD207	NK_XCL1
IMM	CPI-SS0EAB03260	CD1D_LILRB2	simple:P15813	simple:Q8N423	CD1D	LILRB2	UNTRUE	UNTRUE	TRUE	curated	UNTRUE	0.037	DC_CD207|NK_XCL1	DC_CD207	NK_XCL1	0.178	UNTRUE	DC_CD207	NK_XCL1
IMM	CPI-SS0C4FA643F	HLA-E_KLRC2	simple:P13747	simple:P26717	HLA-E	KLRC2	UNTRUE	UNTRUE	TRUE	curated	UNTRUE	0.046	DC_CD207|NK_XCL1	DC_CD207	NK_XCL1	1.271	UNTRUE	DC_CD207	NK_XCL1
IMM	CPI-SS0708FE6FF	NRG1_LSR	simple:Q02297	simple:Q86X29	NRG1	LSR	TRUE	TRUE	TRUE	InnateDB-All	UNTRUE	0.059	DC_CD207|NK_XCL1	DC_CD207	NK_XCL1	0.369	UNTRUE	DC_CD207	NK_XCL1
IMM	CPI-SS0E9A581F8	ICAM1_ITGAL	simple:P05362	simple:P20701	ICAM1	ITGAL	UNTRUE	TRUE	TRUE	curated	UNTRUE	0.061	DC_CD207|NK_XCL1	DC_CD207	NK_XCL1	0.596	UNTRUE	DC_CD207	NK_XCL1
IMM	CPI-SC0F4AC5AA2	ICAM1_aLb2 complex	simple:P05362	complex:aLb2 complex	ICAM1		UNTRUE	TRUE	UNTRUE	curated	TRUE	0.061	DC_CD207|NK_XCL1	DC_CD207	NK_XCL1	0.596	UNTRUE	DC_CD207	NK_XCL1
IMM	CPI-SS0D4C221B8	ICAM1_AREG	simple:P05362	simple:P15514	ICAM1	AREG	TRUE	TRUE	UNTRUE	InnateDB-All	UNTRUE	0.064	DC_CD207|NK_XCL1	DC_CD207	NK_XCL1	0.854	UNTRUE	DC_CD207	NK_XCL1
IMM	CPI-SS05D406038	PTGIR_GHRL	simple:P43119	simple:Q9UBU3	PTGIR	GHRL	TRUE	TRUE	UNTRUE	InnateDB-All	UNTRUE	0.064	DC_CD207|NK_XCL1	DC_CD207	NK_XCL1	0.199	UNTRUE	DC_CD207	NK_XCL1
IMM	CPI-SS0AFC7BACF	ADGRG5_FAM3C	simple:Q8IZF4	simple:Q92520	ADGRG5	FAM3C	TRUE	TRUE	UNTRUE	InnateDB-All	UNTRUE	0.069	DC_CD207|NK_XCL1	DC_CD207	NK_XCL1	0.362	UNTRUE	DC_CD207	NK_XCL1
IMM	CPI-SS06AA638A8	CD72_SEMA4D	simple:P21854	simple:Q92854	CD72	SEMA4D	UNTRUE	UNTRUE	TRUE	curated	UNTRUE	0.07	DC_CD207|NK_XCL1	DC_CD207	NK_XCL1	0.588	UNTRUE	DC_CD207	NK_XCL1
IMM	CPI-SS0E9015902	CD47_SIRPG	simple:Q08722	simple:Q9P1W8	CD47	SIRPG	UNTRUE	TRUE	UNTRUE	curated	UNTRUE	0.079	DC_CD207|NK_XCL1	DC_CD207	NK_XCL1	0.634	UNTRUE	DC_CD207	NK_XCL1
IMM	CPI-SS03EF699C7	HLA-E_KLRC1	simple:P13747	simple:P26715	HLA-E	KLRC1	UNTRUE	UNTRUE	TRUE	curated	UNTRUE	0.084	DC_CD207|NK_XCL1	DC_CD207	NK_XCL1	2.024	UNTRUE	DC_CD207	NK_XCL1
IMM	CPI-SS0A4F27388	TNFRSF1A_FASLG	simple:P19438	simple:P48023	TNFRSF1A	FASLG	TRUE	TRUE	UNTRUE	I2D,InnateDB-All	UNTRUE	0.087	DC_CD207|NK_XCL1	DC_CD207	NK_XCL1	0.784	UNTRUE	DC_CD207	NK_XCL1
IMM	CPI-SS079728E8B	ADORA2B_ENTPD1	simple:P29275	simple:P49961	ADORA2B	ENTPD1	UNTRUE	TRUE	UNTRUE	curated	UNTRUE	0.101	DC_CD207|NK_XCL1	DC_CD207	NK_XCL1	0.259	UNTRUE	DC_CD207	NK_XCL1
IMM	CPI-SS0D2539AEB	FPR3_HEBP1	simple:P25089	simple:Q9NRV9	FPR3	HEBP1	UNTRUE	TRUE	UNTRUE	guidetopharmacology.org	UNTRUE	0.102	DC_CD207|NK_XCL1	DC_CD207	NK_XCL1	0.694	UNTRUE	DC_CD207	NK_XCL1
IMM	CPI-SS0AB647854	GPR37_PSAP	simple:O15354	simple:P07602	GPR37	PSAP	TRUE	TRUE	UNTRUE	guidetopharmacology.org	UNTRUE	0.102	DC_CD207|NK_XCL1	DC_CD207	NK_XCL1	0.473	UNTRUE	DC_CD207	NK_XCL1
IMM	CPI-SS0E23CEB91	LGALS9_HAVCR2	simple:O00182	simple:Q8TDQ0	LGALS9	HAVCR2	TRUE	UNTRUE	TRUE	curated	UNTRUE	0.104	DC_CD207|NK_XCL1	DC_CD207	NK_XCL1	0.874	UNTRUE	DC_CD207	NK_XCL1
IMM	CPI-SS0B01CF3AB	CSF1R_CSF1	simple:P07333	simple:P09603	CSF1R	CSF1	TRUE	TRUE	UNTRUE	curated	UNTRUE	0.106	DC_CD207|NK_XCL1	DC_CD207	NK_XCL1	0.96	UNTRUE	DC_CD207	NK_XCL1
IMM	CPI-SS0E7D5974D	TNF_TNFRSF1B	simple:P01375	simple:P20333	TNF	TNFRSF1B	TRUE	UNTRUE	TRUE	curated	UNTRUE	0.107	DC_CD207|NK_XCL1	DC_CD207	NK_XCL1	0.449	UNTRUE	DC_CD207	NK_XCL1
IMM	CPI-SC069F95780	COL8A2_a1b1 complex	simple:P25067	complex:a1b1 complex	COL8A2		TRUE	UNTRUE	UNTRUE	curated	TRUE	0.115	DC_CD207|NK_XCL1	DC_CD207	NK_XCL1	0.347	UNTRUE	DC_CD207	NK_XCL1
IMM	CPI-SC08923F7F7	F11R_aLb2 complex	simple:Q9Y624	complex:aLb2 complex	F11R		UNTRUE	TRUE	UNTRUE	curated	TRUE	0.117	DC_CD207|NK_XCL1	DC_CD207	NK_XCL1	0.28	UNTRUE	DC_CD207	NK_XCL1
IMM	CPI-SS0947A8549	FLT1_VEGFB	simple:P17948	simple:P49765	FLT1	VEGFB	TRUE	TRUE	UNTRUE	curated	UNTRUE	0.119	DC_CD207|NK_XCL1	DC_CD207	NK_XCL1	0.256	UNTRUE	DC_CD207	NK_XCL1
IMM	CPI-SS0D0252D87	AXL_IL15RA	simple:P30530	simple:Q13261	AXL	IL15RA	TRUE	TRUE	TRUE	I2D	UNTRUE	0.12	DC_CD207|NK_XCL1	DC_CD207	NK_XCL1	0.511	UNTRUE	DC_CD207	NK_XCL1
IMM	CPI-SS048A2311A	TNF_RIPK1	simple:P01375	simple:Q13546	TNF	RIPK1	TRUE	UNTRUE	TRUE	I2D,IMEx,InnateDB,InnateDB-All,IntAct,MINT	UNTRUE	0.129	DC_CD207|NK_XCL1	DC_CD207	NK_XCL1	0.2	UNTRUE	DC_CD207	NK_XCL1
IMM	CPI-SS02EF3E1BA	TNFSF12_TNFRSF12A	simple:O43508	simple:Q9NP84	TNFSF12	TNFRSF12A	TRUE	UNTRUE	TRUE	curated	UNTRUE	0.13	DC_CD207|NK_XCL1	DC_CD207	NK_XCL1	0.514	UNTRUE	DC_CD207	NK_XCL1
IMM	CPI-SS02EBC1BB0	TNF_NOTCH1	simple:P01375	simple:P46531	TNF	NOTCH1	TRUE	UNTRUE	TRUE	I2D	UNTRUE	0.14	DC_CD207|NK_XCL1	DC_CD207	NK_XCL1	0.21	UNTRUE	DC_CD207	NK_XCL1
IMM	CPI-SS080611C5B	ALOX5_ALOX5AP	simple:P09917	simple:P20292	ALOX5	ALOX5AP	UNTRUE	UNTRUE	UNTRUE	guidetopharmacology.org	UNTRUE	0.14	DC_CD207|NK_XCL1	DC_CD207	NK_XCL1	1.286	UNTRUE	DC_CD207	NK_XCL1
IMM	CPI-SS09C4FCB90	ICAM1_SPN	simple:P05362	simple:P16150	ICAM1	SPN	UNTRUE	TRUE	UNTRUE	curated	UNTRUE	0.143	DC_CD207|NK_XCL1	DC_CD207	NK_XCL1	0.816	UNTRUE	DC_CD207	NK_XCL1
IMM	CPI-SS06CBC985C	LTBR_LTB	simple:P36941	simple:Q06643	LTBR	LTB	UNTRUE	TRUE	UNTRUE	curated	UNTRUE	0.151	DC_CD207|NK_XCL1	DC_CD207	NK_XCL1	0.929	UNTRUE	DC_CD207	NK_XCL1
IMM	CPI-SS00B1BEE64	CD2_CD58	simple:P06729	simple:P19256	CD2	CD58	UNTRUE	TRUE	UNTRUE	curated	UNTRUE	0.157	DC_CD207|NK_XCL1	DC_CD207	NK_XCL1	0.404	UNTRUE	DC_CD207	NK_XCL1
IMM	CPI-SS05D23BCE8	HLA-DPB1_TNFSF13B	simple:HLADPB1	simple:Q9Y275	HLA-DPB1	TNFSF13B	TRUE	TRUE	UNTRUE	InnateDB-All	UNTRUE	0.163	DC_CD207|NK_XCL1	DC_CD207	NK_XCL1	2.067	UNTRUE	DC_CD207	NK_XCL1
IMM	CPI-SS0302E8E8F	CD74_COPA	simple:P04233	simple:P53621	CD74	COPA	TRUE	TRUE	UNTRUE	IMEx,IntAct	UNTRUE	0.187	DC_CD207|NK_XCL1	DC_CD207	NK_XCL1	2.542	UNTRUE	DC_CD207	NK_XCL1
IMM	CPI-SS0ABC5C1B8	CD74_MIF	simple:P04233	simple:P14174	CD74	MIF	TRUE	TRUE	UNTRUE	I2D,InnateDB-All	UNTRUE	0.206	DC_CD207|NK_XCL1	DC_CD207	NK_XCL1	3.421	UNTRUE	DC_CD207	NK_XCL1
IMM	CPI-SS0E0DEA7D5	PECAM1_CD38	simple:P16284	simple:P28907	PECAM1	CD38	UNTRUE	TRUE	TRUE	curated	UNTRUE	0.222	DC_CD207|NK_XCL1	DC_CD207	NK_XCL1	0.521	UNTRUE	DC_CD207	NK_XCL1
IMM	CPI-SS09808DEAE	CD74_APP	simple:P04233	simple:P05067	CD74	APP	UNTRUE	TRUE	UNTRUE	curated	UNTRUE	0.234	DC_CD207|NK_XCL1	DC_CD207	NK_XCL1	2.524	UNTRUE	DC_CD207	NK_XCL1
IMM	CPI-SS061A7E099	CD55_ADGRE5	simple:P08174	simple:P48960	CD55	ADGRE5	TRUE	TRUE	TRUE	curated	UNTRUE	0.264	DC_CD207|NK_XCL1	DC_CD207	NK_XCL1	0.681	UNTRUE	DC_CD207	NK_XCL1
IMM	CPI-SS072E1E27A	FFAR2_TNF	simple:O15552	simple:P01375	FFAR2	TNF	TRUE	TRUE	UNTRUE	IMEx,IntAct	UNTRUE	0.011	DC_CD207|TC_CD4_FOXP3	DC_CD207	TC_CD4_FOXP3	0.159	UNTRUE	DC_CD207	TC_CD4_FOXP3
IMM	CPI-SS0AEC33FF1	CCL22_DPP4	simple:O00626	simple:P27487	CCL22	DPP4	TRUE	UNTRUE	TRUE	curated	UNTRUE	0.017	DC_CD207|TC_CD4_FOXP3	DC_CD207	TC_CD4_FOXP3	0.145	UNTRUE	DC_CD207	TC_CD4_FOXP3
IMM	CPI-SS0A83A7E30	TNFSF13_FAS	simple:O75888	simple:P25445	TNFSF13	FAS	TRUE	UNTRUE	TRUE	I2D,InnateDB-All	UNTRUE	0.017	DC_CD207|TC_CD4_FOXP3	DC_CD207	TC_CD4_FOXP3	0.381	UNTRUE	DC_CD207	TC_CD4_FOXP3
IMM	CPI-SS081AD39D7	PECAM1_CD177	simple:P16284	simple:Q8N6Q3	PECAM1	CD177	UNTRUE	TRUE	UNTRUE	curated	UNTRUE	0.026	DC_CD207|TC_CD4_FOXP3	DC_CD207	TC_CD4_FOXP3	0.125	UNTRUE	DC_CD207	TC_CD4_FOXP3
IMM	CPI-SS0C28FEC7D	TNFSF13_TNFRSF14	simple:O75888	simple:Q92956	TNFSF13	TNFRSF14	TRUE	UNTRUE	TRUE	I2D,InnateDB-All	UNTRUE	0.028	DC_CD207|TC_CD4_FOXP3	DC_CD207	TC_CD4_FOXP3	0.337	UNTRUE	DC_CD207	TC_CD4_FOXP3
IMM	CPI-SS01158CABF	FFAR2_FAM3C	simple:O15552	simple:Q92520	FFAR2	FAM3C	TRUE	TRUE	UNTRUE	IMEx,IntAct	UNTRUE	0.028	DC_CD207|TC_CD4_FOXP3	DC_CD207	TC_CD4_FOXP3	0.153	UNTRUE	DC_CD207	TC_CD4_FOXP3
IMM	CPI-SS0F9B3B259	TNFSF13_TNFRSF1A	simple:O75888	simple:P19438	TNFSF13	TNFRSF1A	TRUE	UNTRUE	TRUE	I2D,InnateDB-All	UNTRUE	0.029	DC_CD207|TC_CD4_FOXP3	DC_CD207	TC_CD4_FOXP3	0.226	UNTRUE	DC_CD207	TC_CD4_FOXP3
IMM	CPI-SS03B8E2D7A	TNF_ICOS	simple:P01375	simple:Q9Y6W8	TNF	ICOS	TRUE	UNTRUE	TRUE	InnateDB-All	UNTRUE	0.04	DC_CD207|TC_CD4_FOXP3	DC_CD207	TC_CD4_FOXP3	0.783	UNTRUE	DC_CD207	TC_CD4_FOXP3
IMM	CPI-SS0817CE2B3	CCL3L3_CCR1	simple:P16619	simple:P32246	CCL3L3	CCR1	TRUE	UNTRUE	TRUE	curated	UNTRUE	0.051	DC_CD207|TC_CD4_FOXP3	DC_CD207	TC_CD4_FOXP3	0.517	UNTRUE	DC_CD207	TC_CD4_FOXP3
IMM	CPI-CS0AB9C7139	IL7 receptor_IL7	complex:IL7 receptor	simple:P13232		IL7	TRUE	TRUE	UNTRUE	curated	UNTRUE	0.054	DC_CD207|TC_CD4_FOXP3	DC_CD207	TC_CD4_FOXP3	0.486	UNTRUE	DC_CD207	TC_CD4_FOXP3
IMM	CPI-SS0708FE6FF	NRG1_LSR	simple:Q02297	simple:Q86X29	NRG1	LSR	TRUE	TRUE	TRUE	InnateDB-All	UNTRUE	0.059	DC_CD207|TC_CD4_FOXP3	DC_CD207	TC_CD4_FOXP3	0.319	UNTRUE	DC_CD207	TC_CD4_FOXP3
IMM	CPI-SS0E9A581F8	ICAM1_ITGAL	simple:P05362	simple:P20701	ICAM1	ITGAL	UNTRUE	TRUE	TRUE	curated	UNTRUE	0.061	DC_CD207|TC_CD4_FOXP3	DC_CD207	TC_CD4_FOXP3	0.63	UNTRUE	DC_CD207	TC_CD4_FOXP3
IMM	CPI-SC0F4AC5AA2	ICAM1_aLb2 complex	simple:P05362	complex:aLb2 complex	ICAM1		UNTRUE	TRUE	UNTRUE	curated	TRUE	0.061	DC_CD207|TC_CD4_FOXP3	DC_CD207	TC_CD4_FOXP3	0.63	UNTRUE	DC_CD207	TC_CD4_FOXP3
IMM	CPI-SC0E9C058EB	PLAUR_a4b1 complex	simple:Q03405	complex:a4b1 complex	PLAUR		TRUE	TRUE	UNTRUE	curated	TRUE	0.062	DC_CD207|TC_CD4_FOXP3	DC_CD207	TC_CD4_FOXP3	1.301	UNTRUE	DC_CD207	TC_CD4_FOXP3
IMM	CPI-CS04CBDE052	IL10 receptor_IL10	complex:IL10 receptor	simple:P22301		IL10	TRUE	TRUE	UNTRUE	curated	UNTRUE	0.067	DC_CD207|TC_CD4_FOXP3	DC_CD207	TC_CD4_FOXP3	0.446	UNTRUE	DC_CD207	TC_CD4_FOXP3
IMM	CPI-SS06AA638A8	CD72_SEMA4D	simple:P21854	simple:Q92854	CD72	SEMA4D	UNTRUE	UNTRUE	TRUE	curated	UNTRUE	0.07	DC_CD207|TC_CD4_FOXP3	DC_CD207	TC_CD4_FOXP3	0.398	UNTRUE	DC_CD207	TC_CD4_FOXP3
IMM	CPI-SS07F015051	CCR6_CCL20	simple:P51684	simple:P78556	CCR6	CCL20	TRUE	TRUE	UNTRUE	curated	UNTRUE	0.073	DC_CD207|TC_CD4_FOXP3	DC_CD207	TC_CD4_FOXP3	0.434	UNTRUE	DC_CD207	TC_CD4_FOXP3
IMM	CPI-SS0E9015902	CD47_SIRPG	simple:Q08722	simple:Q9P1W8	CD47	SIRPG	UNTRUE	TRUE	UNTRUE	curated	UNTRUE	0.079	DC_CD207|TC_CD4_FOXP3	DC_CD207	TC_CD4_FOXP3	0.703	UNTRUE	DC_CD207	TC_CD4_FOXP3
IMM	CPI-SS079DDF890	TNFSF12_TNFRSF25	simple:O43508	simple:Q93038	TNFSF12	TNFRSF25	TRUE	UNTRUE	TRUE	I2D	UNTRUE	0.094	DC_CD207|TC_CD4_FOXP3	DC_CD207	TC_CD4_FOXP3	0.577	UNTRUE	DC_CD207	TC_CD4_FOXP3
IMM	CPI-SS080683E15	CXCL10_CXCR3	simple:P02778	simple:P49682	CXCL10	CXCR3	TRUE	UNTRUE	TRUE	curated	UNTRUE	0.098	DC_CD207|TC_CD4_FOXP3	DC_CD207	TC_CD4_FOXP3	0.714	UNTRUE	DC_CD207	TC_CD4_FOXP3
IMM	CPI-SS08B7D54A3	TNF_FAS	simple:P01375	simple:P25445	TNF	FAS	TRUE	UNTRUE	TRUE	InnateDB-All	UNTRUE	0.1	DC_CD207|TC_CD4_FOXP3	DC_CD207	TC_CD4_FOXP3	0.429	UNTRUE	DC_CD207	TC_CD4_FOXP3
IMM	CPI-SS079728E8B	ADORA2B_ENTPD1	simple:P29275	simple:P49961	ADORA2B	ENTPD1	UNTRUE	TRUE	UNTRUE	curated	UNTRUE	0.101	DC_CD207|TC_CD4_FOXP3	DC_CD207	TC_CD4_FOXP3	0.31	UNTRUE	DC_CD207	TC_CD4_FOXP3
IMM	CPI-SS0AB647854	GPR37_PSAP	simple:O15354	simple:P07602	GPR37	PSAP	TRUE	TRUE	UNTRUE	guidetopharmacology.org	UNTRUE	0.102	DC_CD207|TC_CD4_FOXP3	DC_CD207	TC_CD4_FOXP3	0.633	UNTRUE	DC_CD207	TC_CD4_FOXP3
IMM	CPI-SS0B01CF3AB	CSF1R_CSF1	simple:P07333	simple:P09603	CSF1R	CSF1	TRUE	TRUE	UNTRUE	curated	UNTRUE	0.106	DC_CD207|TC_CD4_FOXP3	DC_CD207	TC_CD4_FOXP3	0.843	UNTRUE	DC_CD207	TC_CD4_FOXP3
IMM	CPI-SS087321EB5	SELL_SELPLG	simple:P14151	simple:Q14242	SELL	SELPLG	UNTRUE	UNTRUE	TRUE	curated	UNTRUE	0.106	DC_CD207|TC_CD4_FOXP3	DC_CD207	TC_CD4_FOXP3	0.604	UNTRUE	DC_CD207	TC_CD4_FOXP3
IMM	CPI-SC08E97F7CA	VCAM1_a4b7 complex	simple:P19320	complex:a4b7 complex	VCAM1		UNTRUE	UNTRUE	UNTRUE	curated	TRUE	0.107	DC_CD207|TC_CD4_FOXP3	DC_CD207	TC_CD4_FOXP3	0.468	UNTRUE	DC_CD207	TC_CD4_FOXP3
IMM	CPI-SC0A9EB628A	VCAM1_a4b1 complex	simple:P19320	complex:a4b1 complex	VCAM1		UNTRUE	UNTRUE	UNTRUE	curated	TRUE	0.107	DC_CD207|TC_CD4_FOXP3	DC_CD207	TC_CD4_FOXP3	0.468	UNTRUE	DC_CD207	TC_CD4_FOXP3
IMM	CPI-SS0E7D5974D	TNF_TNFRSF1B	simple:P01375	simple:P20333	TNF	TNFRSF1B	TRUE	UNTRUE	TRUE	curated	UNTRUE	0.107	DC_CD207|TC_CD4_FOXP3	DC_CD207	TC_CD4_FOXP3	0.958	UNTRUE	DC_CD207	TC_CD4_FOXP3
IMM	CPI-SC0BC542ACC	TNC_a4b1 complex	simple:P24821	complex:a4b1 complex	TNC		TRUE	UNTRUE	UNTRUE	curated	TRUE	0.114	DC_CD207|TC_CD4_FOXP3	DC_CD207	TC_CD4_FOXP3	0.34	UNTRUE	DC_CD207	TC_CD4_FOXP3
IMM	CPI-SS0D0252D87	AXL_IL15RA	simple:P30530	simple:Q13261	AXL	IL15RA	TRUE	TRUE	TRUE	I2D	UNTRUE	0.12	DC_CD207|TC_CD4_FOXP3	DC_CD207	TC_CD4_FOXP3	0.464	UNTRUE	DC_CD207	TC_CD4_FOXP3
IMM	CPI-SC0329D5397	ICAM3_aLb2 complex	simple:P32942	complex:aLb2 complex	ICAM3		UNTRUE	UNTRUE	UNTRUE	curated	TRUE	0.121	DC_CD207|TC_CD4_FOXP3	DC_CD207	TC_CD4_FOXP3	0.402	UNTRUE	DC_CD207	TC_CD4_FOXP3
IMM	CPI-SS080611C5B	ALOX5_ALOX5AP	simple:P09917	simple:P20292	ALOX5	ALOX5AP	UNTRUE	UNTRUE	UNTRUE	guidetopharmacology.org	UNTRUE	0.14	DC_CD207|TC_CD4_FOXP3	DC_CD207	TC_CD4_FOXP3	0.784	UNTRUE	DC_CD207	TC_CD4_FOXP3
IMM	CPI-SS09C4FCB90	ICAM1_SPN	simple:P05362	simple:P16150	ICAM1	SPN	UNTRUE	TRUE	UNTRUE	curated	UNTRUE	0.143	DC_CD207|TC_CD4_FOXP3	DC_CD207	TC_CD4_FOXP3	0.751	UNTRUE	DC_CD207	TC_CD4_FOXP3
IMM	CPI-SS06CBC985C	LTBR_LTB	simple:P36941	simple:Q06643	LTBR	LTB	UNTRUE	TRUE	UNTRUE	curated	UNTRUE	0.151	DC_CD207|TC_CD4_FOXP3	DC_CD207	TC_CD4_FOXP3	1.512	UNTRUE	DC_CD207	TC_CD4_FOXP3
IMM	CPI-SC098C06330	TGFB1_TGFbeta receptor1	simple:P01137	complex:TGFbeta receptor1	TGFB1		TRUE	UNTRUE	TRUE	curated	UNTRUE	0.154	DC_CD207|TC_CD4_FOXP3	DC_CD207	TC_CD4_FOXP3	0.58	UNTRUE	DC_CD207	TC_CD4_FOXP3
IMM	CPI-SS00B1BEE64	CD2_CD58	simple:P06729	simple:P19256	CD2	CD58	UNTRUE	TRUE	UNTRUE	curated	UNTRUE	0.157	DC_CD207|TC_CD4_FOXP3	DC_CD207	TC_CD4_FOXP3	0.568	UNTRUE	DC_CD207	TC_CD4_FOXP3
IMM	CPI-SS05D23BCE8	HLA-DPB1_TNFSF13B	simple:HLADPB1	simple:Q9Y275	HLA-DPB1	TNFSF13B	TRUE	TRUE	UNTRUE	InnateDB-All	UNTRUE	0.163	DC_CD207|TC_CD4_FOXP3	DC_CD207	TC_CD4_FOXP3	2.037	UNTRUE	DC_CD207	TC_CD4_FOXP3
IMM	CPI-SS0302E8E8F	CD74_COPA	simple:P04233	simple:P53621	CD74	COPA	TRUE	TRUE	UNTRUE	IMEx,IntAct	UNTRUE	0.187	DC_CD207|TC_CD4_FOXP3	DC_CD207	TC_CD4_FOXP3	2.559	UNTRUE	DC_CD207	TC_CD4_FOXP3
IMM	CPI-SS0ABC5C1B8	CD74_MIF	simple:P04233	simple:P14174	CD74	MIF	TRUE	TRUE	UNTRUE	I2D,InnateDB-All	UNTRUE	0.206	DC_CD207|TC_CD4_FOXP3	DC_CD207	TC_CD4_FOXP3	3.119	UNTRUE	DC_CD207	TC_CD4_FOXP3
IMM	CPI-SS072E1E27A	FFAR2_TNF	simple:O15552	simple:P01375	FFAR2	TNF	TRUE	TRUE	UNTRUE	IMEx,IntAct	UNTRUE	0.011	DC_CD207|TC_CD4_GZMA	DC_CD207	TC_CD4_GZMA	0.169	UNTRUE	DC_CD207	TC_CD4_GZMA
IMM	CPI-SS0C6448B94	IL1B_ADRB2	simple:P01584	simple:P07550	IL1B	ADRB2	TRUE	UNTRUE	TRUE	I2D	UNTRUE	0.016	DC_CD207|TC_CD4_GZMA	DC_CD207	TC_CD4_GZMA	1.097	UNTRUE	DC_CD207	TC_CD4_GZMA
IMM	CPI-SS0AEC33FF1	CCL22_DPP4	simple:O00626	simple:P27487	CCL22	DPP4	TRUE	UNTRUE	TRUE	curated	UNTRUE	0.017	DC_CD207|TC_CD4_GZMA	DC_CD207	TC_CD4_GZMA	0.461	UNTRUE	DC_CD207	TC_CD4_GZMA
IMM	CPI-SS00FB3CB09	FFAR2_CCL4L2	simple:O15552	simple:Q8NHW4	FFAR2	CCL4L2	TRUE	TRUE	UNTRUE	IMEx,IntAct	UNTRUE	0.017	DC_CD207|TC_CD4_GZMA	DC_CD207	TC_CD4_GZMA	0.181	UNTRUE	DC_CD207	TC_CD4_GZMA
IMM	CPI-SS0A83A7E30	TNFSF13_FAS	simple:O75888	simple:P25445	TNFSF13	FAS	TRUE	UNTRUE	TRUE	I2D,InnateDB-All	UNTRUE	0.017	DC_CD207|TC_CD4_GZMA	DC_CD207	TC_CD4_GZMA	0.253	UNTRUE	DC_CD207	TC_CD4_GZMA
IMM	CPI-SS0C28FEC7D	TNFSF13_TNFRSF14	simple:O75888	simple:Q92956	TNFSF13	TNFRSF14	TRUE	UNTRUE	TRUE	I2D,InnateDB-All	UNTRUE	0.028	DC_CD207|TC_CD4_GZMA	DC_CD207	TC_CD4_GZMA	0.324	UNTRUE	DC_CD207	TC_CD4_GZMA
IMM	CPI-SS01158CABF	FFAR2_FAM3C	simple:O15552	simple:Q92520	FFAR2	FAM3C	TRUE	TRUE	UNTRUE	IMEx,IntAct	UNTRUE	0.028	DC_CD207|TC_CD4_GZMA	DC_CD207	TC_CD4_GZMA	0.173	UNTRUE	DC_CD207	TC_CD4_GZMA
IMM	CPI-SS0F9B3B259	TNFSF13_TNFRSF1A	simple:O75888	simple:P19438	TNFSF13	TNFRSF1A	TRUE	UNTRUE	TRUE	I2D,InnateDB-All	UNTRUE	0.029	DC_CD207|TC_CD4_GZMA	DC_CD207	TC_CD4_GZMA	0.163	UNTRUE	DC_CD207	TC_CD4_GZMA
IMM	CPI-SS0E075E5AF	NRG1_NETO2	simple:Q02297	simple:Q8NC67	NRG1	NETO2	TRUE	TRUE	TRUE	InnateDB-All	UNTRUE	0.037	DC_CD207|TC_CD4_GZMA	DC_CD207	TC_CD4_GZMA	0.361	UNTRUE	DC_CD207	TC_CD4_GZMA
IMM	CPI-SS03B8E2D7A	TNF_ICOS	simple:P01375	simple:Q9Y6W8	TNF	ICOS	TRUE	UNTRUE	TRUE	InnateDB-All	UNTRUE	0.04	DC_CD207|TC_CD4_GZMA	DC_CD207	TC_CD4_GZMA	0.212	UNTRUE	DC_CD207	TC_CD4_GZMA
IMM	CPI-SS02B567BC7	PLXNC1_SEMA7A	simple:O60486	simple:O75326	PLXNC1	SEMA7A	UNTRUE	TRUE	UNTRUE	curated	UNTRUE	0.049	DC_CD207|TC_CD4_GZMA	DC_CD207	TC_CD4_GZMA	0.34	UNTRUE	DC_CD207	TC_CD4_GZMA
IMM	CPI-SS0817CE2B3	CCL3L3_CCR1	simple:P16619	simple:P32246	CCL3L3	CCR1	TRUE	UNTRUE	TRUE	curated	UNTRUE	0.051	DC_CD207|TC_CD4_GZMA	DC_CD207	TC_CD4_GZMA	0.389	UNTRUE	DC_CD207	TC_CD4_GZMA
IMM	CPI-SC07BE7830D	SPP1_a4b1 complex	simple:P10451	complex:a4b1 complex	SPP1		TRUE	UNTRUE	UNTRUE	curated	TRUE	0.056	DC_CD207|TC_CD4_GZMA	DC_CD207	TC_CD4_GZMA	1.701	UNTRUE	DC_CD207	TC_CD4_GZMA
IMM	CPI-SS0E9A581F8	ICAM1_ITGAL	simple:P05362	simple:P20701	ICAM1	ITGAL	UNTRUE	TRUE	TRUE	curated	UNTRUE	0.061	DC_CD207|TC_CD4_GZMA	DC_CD207	TC_CD4_GZMA	0.674	UNTRUE	DC_CD207	TC_CD4_GZMA
IMM	CPI-SC0F4AC5AA2	ICAM1_aLb2 complex	simple:P05362	complex:aLb2 complex	ICAM1		UNTRUE	TRUE	UNTRUE	curated	TRUE	0.061	DC_CD207|TC_CD4_GZMA	DC_CD207	TC_CD4_GZMA	0.674	UNTRUE	DC_CD207	TC_CD4_GZMA
IMM	CPI-SS083296041	CD40_CD40LG	simple:P25942	simple:P29965	CD40	CD40LG	TRUE	TRUE	UNTRUE	curated	UNTRUE	0.061	DC_CD207|TC_CD4_GZMA	DC_CD207	TC_CD4_GZMA	0.319	UNTRUE	DC_CD207	TC_CD4_GZMA
IMM	CPI-SC0E9C058EB	PLAUR_a4b1 complex	simple:Q03405	complex:a4b1 complex	PLAUR		TRUE	TRUE	UNTRUE	curated	TRUE	0.062	DC_CD207|TC_CD4_GZMA	DC_CD207	TC_CD4_GZMA	1.436	UNTRUE	DC_CD207	TC_CD4_GZMA
IMM	CPI-SS04641FE5F	CCL3L3_DPP4	simple:P16619	simple:P27487	CCL3L3	DPP4	TRUE	UNTRUE	TRUE	I2D	UNTRUE	0.063	DC_CD207|TC_CD4_GZMA	DC_CD207	TC_CD4_GZMA	0.461	UNTRUE	DC_CD207	TC_CD4_GZMA
IMM	CPI-CS063AE1C91	IL6 receptor_IL6	complex:IL6 receptor	simple:P05231		IL6	TRUE	TRUE	UNTRUE	curated	UNTRUE	0.067	DC_CD207|TC_CD4_GZMA	DC_CD207	TC_CD4_GZMA	0.358	UNTRUE	DC_CD207	TC_CD4_GZMA
IMM	CPI-SS0AFC7BACF	ADGRG5_FAM3C	simple:Q8IZF4	simple:Q92520	ADGRG5	FAM3C	TRUE	TRUE	UNTRUE	InnateDB-All	UNTRUE	0.069	DC_CD207|TC_CD4_GZMA	DC_CD207	TC_CD4_GZMA	0.267	UNTRUE	DC_CD207	TC_CD4_GZMA
IMM	CPI-SS06AA638A8	CD72_SEMA4D	simple:P21854	simple:Q92854	CD72	SEMA4D	UNTRUE	UNTRUE	TRUE	curated	UNTRUE	0.07	DC_CD207|TC_CD4_GZMA	DC_CD207	TC_CD4_GZMA	0.35	UNTRUE	DC_CD207	TC_CD4_GZMA
IMM	CPI-SC0A9458008	ICAM1_aXb2 complex	simple:P05362	complex:aXb2 complex	ICAM1		UNTRUE	TRUE	UNTRUE	curated	TRUE	0.073	DC_CD207|TC_CD4_GZMA	DC_CD207	TC_CD4_GZMA	0.555	UNTRUE	DC_CD207	TC_CD4_GZMA
IMM	CPI-SS07F015051	CCR6_CCL20	simple:P51684	simple:P78556	CCR6	CCL20	TRUE	TRUE	UNTRUE	curated	UNTRUE	0.073	DC_CD207|TC_CD4_GZMA	DC_CD207	TC_CD4_GZMA	0.482	UNTRUE	DC_CD207	TC_CD4_GZMA
IMM	CPI-SS0FDAB7BA8	CXCL10_DPP4	simple:P02778	simple:P27487	CXCL10	DPP4	TRUE	UNTRUE	TRUE	curated	UNTRUE	0.084	DC_CD207|TC_CD4_GZMA	DC_CD207	TC_CD4_GZMA	0.436	UNTRUE	DC_CD207	TC_CD4_GZMA
IMM	CPI-SS0A4F27388	TNFRSF1A_FASLG	simple:P19438	simple:P48023	TNFRSF1A	FASLG	TRUE	TRUE	UNTRUE	I2D,InnateDB-All	UNTRUE	0.087	DC_CD207|TC_CD4_GZMA	DC_CD207	TC_CD4_GZMA	0.813	UNTRUE	DC_CD207	TC_CD4_GZMA
IMM	CPI-SS079DDF890	TNFSF12_TNFRSF25	simple:O43508	simple:Q93038	TNFSF12	TNFRSF25	TRUE	UNTRUE	TRUE	I2D	UNTRUE	0.094	DC_CD207|TC_CD4_GZMA	DC_CD207	TC_CD4_GZMA	0.464	UNTRUE	DC_CD207	TC_CD4_GZMA
IMM	CPI-SS080683E15	CXCL10_CXCR3	simple:P02778	simple:P49682	CXCL10	CXCR3	TRUE	UNTRUE	TRUE	curated	UNTRUE	0.098	DC_CD207|TC_CD4_GZMA	DC_CD207	TC_CD4_GZMA	0.391	UNTRUE	DC_CD207	TC_CD4_GZMA
IMM	CPI-SS08B7D54A3	TNF_FAS	simple:P01375	simple:P25445	TNF	FAS	TRUE	UNTRUE	TRUE	InnateDB-All	UNTRUE	0.1	DC_CD207|TC_CD4_GZMA	DC_CD207	TC_CD4_GZMA	0.301	UNTRUE	DC_CD207	TC_CD4_GZMA
IMM	CPI-SS079728E8B	ADORA2B_ENTPD1	simple:P29275	simple:P49961	ADORA2B	ENTPD1	UNTRUE	TRUE	UNTRUE	curated	UNTRUE	0.101	DC_CD207|TC_CD4_GZMA	DC_CD207	TC_CD4_GZMA	0.163	UNTRUE	DC_CD207	TC_CD4_GZMA
IMM	CPI-SS0D2539AEB	FPR3_HEBP1	simple:P25089	simple:Q9NRV9	FPR3	HEBP1	UNTRUE	TRUE	UNTRUE	guidetopharmacology.org	UNTRUE	0.102	DC_CD207|TC_CD4_GZMA	DC_CD207	TC_CD4_GZMA	0.792	UNTRUE	DC_CD207	TC_CD4_GZMA
IMM	CPI-SS0AB647854	GPR37_PSAP	simple:O15354	simple:P07602	GPR37	PSAP	TRUE	TRUE	UNTRUE	guidetopharmacology.org	UNTRUE	0.102	DC_CD207|TC_CD4_GZMA	DC_CD207	TC_CD4_GZMA	0.38	UNTRUE	DC_CD207	TC_CD4_GZMA
IMM	CPI-SS0E23CEB91	LGALS9_HAVCR2	simple:O00182	simple:Q8TDQ0	LGALS9	HAVCR2	TRUE	UNTRUE	TRUE	curated	UNTRUE	0.104	DC_CD207|TC_CD4_GZMA	DC_CD207	TC_CD4_GZMA	0.677	UNTRUE	DC_CD207	TC_CD4_GZMA
IMM	CPI-SS0B01CF3AB	CSF1R_CSF1	simple:P07333	simple:P09603	CSF1R	CSF1	TRUE	TRUE	UNTRUE	curated	UNTRUE	0.106	DC_CD207|TC_CD4_GZMA	DC_CD207	TC_CD4_GZMA	0.726	UNTRUE	DC_CD207	TC_CD4_GZMA
IMM	CPI-SC08E97F7CA	VCAM1_a4b7 complex	simple:P19320	complex:a4b7 complex	VCAM1		UNTRUE	UNTRUE	UNTRUE	curated	TRUE	0.107	DC_CD207|TC_CD4_GZMA	DC_CD207	TC_CD4_GZMA	0.604	UNTRUE	DC_CD207	TC_CD4_GZMA
IMM	CPI-SC0A9EB628A	VCAM1_a4b1 complex	simple:P19320	complex:a4b1 complex	VCAM1		UNTRUE	UNTRUE	UNTRUE	curated	TRUE	0.107	DC_CD207|TC_CD4_GZMA	DC_CD207	TC_CD4_GZMA	0.604	UNTRUE	DC_CD207	TC_CD4_GZMA
IMM	CPI-SS0E7D5974D	TNF_TNFRSF1B	simple:P01375	simple:P20333	TNF	TNFRSF1B	TRUE	UNTRUE	TRUE	curated	UNTRUE	0.107	DC_CD207|TC_CD4_GZMA	DC_CD207	TC_CD4_GZMA	0.559	UNTRUE	DC_CD207	TC_CD4_GZMA
IMM	CPI-SC0BC542ACC	TNC_a4b1 complex	simple:P24821	complex:a4b1 complex	TNC		TRUE	UNTRUE	UNTRUE	curated	TRUE	0.114	DC_CD207|TC_CD4_GZMA	DC_CD207	TC_CD4_GZMA	0.475	UNTRUE	DC_CD207	TC_CD4_GZMA
IMM	CPI-SC08923F7F7	F11R_aLb2 complex	simple:Q9Y624	complex:aLb2 complex	F11R		UNTRUE	TRUE	UNTRUE	curated	TRUE	0.117	DC_CD207|TC_CD4_GZMA	DC_CD207	TC_CD4_GZMA	0.358	UNTRUE	DC_CD207	TC_CD4_GZMA
IMM	CPI-SS09FAC4977	CXCL11_CXCR3	simple:O14625	simple:P49682	CXCL11	CXCR3	TRUE	UNTRUE	TRUE	curated	UNTRUE	0.118	DC_CD207|TC_CD4_GZMA	DC_CD207	TC_CD4_GZMA	0.381	UNTRUE	DC_CD207	TC_CD4_GZMA
IMM	CPI-SS0D0252D87	AXL_IL15RA	simple:P30530	simple:Q13261	AXL	IL15RA	TRUE	TRUE	TRUE	I2D	UNTRUE	0.12	DC_CD207|TC_CD4_GZMA	DC_CD207	TC_CD4_GZMA	0.733	UNTRUE	DC_CD207	TC_CD4_GZMA
IMM	CPI-SC0329D5397	ICAM3_aLb2 complex	simple:P32942	complex:aLb2 complex	ICAM3		UNTRUE	UNTRUE	UNTRUE	curated	TRUE	0.121	DC_CD207|TC_CD4_GZMA	DC_CD207	TC_CD4_GZMA	0.446	UNTRUE	DC_CD207	TC_CD4_GZMA
IMM	CPI-SS080611C5B	ALOX5_ALOX5AP	simple:P09917	simple:P20292	ALOX5	ALOX5AP	UNTRUE	UNTRUE	UNTRUE	guidetopharmacology.org	UNTRUE	0.14	DC_CD207|TC_CD4_GZMA	DC_CD207	TC_CD4_GZMA	1.747	UNTRUE	DC_CD207	TC_CD4_GZMA
IMM	CPI-SS09C4FCB90	ICAM1_SPN	simple:P05362	simple:P16150	ICAM1	SPN	UNTRUE	TRUE	UNTRUE	curated	UNTRUE	0.143	DC_CD207|TC_CD4_GZMA	DC_CD207	TC_CD4_GZMA	0.629	UNTRUE	DC_CD207	TC_CD4_GZMA
IMM	CPI-SS00B1BEE64	CD2_CD58	simple:P06729	simple:P19256	CD2	CD58	UNTRUE	TRUE	UNTRUE	curated	UNTRUE	0.157	DC_CD207|TC_CD4_GZMA	DC_CD207	TC_CD4_GZMA	0.661	UNTRUE	DC_CD207	TC_CD4_GZMA
IMM	CPI-SS05D23BCE8	HLA-DPB1_TNFSF13B	simple:HLADPB1	simple:Q9Y275	HLA-DPB1	TNFSF13B	TRUE	TRUE	UNTRUE	InnateDB-All	UNTRUE	0.163	DC_CD207|TC_CD4_GZMA	DC_CD207	TC_CD4_GZMA	2.104	UNTRUE	DC_CD207	TC_CD4_GZMA
IMM	CPI-SS02770D68F	NOTCH2_JAG2	simple:Q04721	simple:Q9Y219	NOTCH2	JAG2	UNTRUE	TRUE	UNTRUE	curated	UNTRUE	0.171	DC_CD207|TC_CD4_GZMA	DC_CD207	TC_CD4_GZMA	0.242	UNTRUE	DC_CD207	TC_CD4_GZMA
IMM	CPI-SS0ABC5C1B8	CD74_MIF	simple:P04233	simple:P14174	CD74	MIF	TRUE	TRUE	UNTRUE	I2D,InnateDB-All	UNTRUE	0.206	DC_CD207|TC_CD4_GZMA	DC_CD207	TC_CD4_GZMA	3.19	UNTRUE	DC_CD207	TC_CD4_GZMA
IMM	CPI-SS0E0DEA7D5	PECAM1_CD38	simple:P16284	simple:P28907	PECAM1	CD38	UNTRUE	TRUE	TRUE	curated	UNTRUE	0.222	DC_CD207|TC_CD4_GZMA	DC_CD207	TC_CD4_GZMA	0.475	UNTRUE	DC_CD207	TC_CD4_GZMA
IMM	CPI-SS061A7E099	CD55_ADGRE5	simple:P08174	simple:P48960	CD55	ADGRE5	TRUE	TRUE	TRUE	curated	UNTRUE	0.264	DC_CD207|TC_CD4_GZMA	DC_CD207	TC_CD4_GZMA	0.836	UNTRUE	DC_CD207	TC_CD4_GZMA
IMM	CPI-SS072E1E27A	FFAR2_TNF	simple:O15552	simple:P01375	FFAR2	TNF	TRUE	TRUE	UNTRUE	IMEx,IntAct	UNTRUE	0.011	DC_CD207|TC_CD8_GZMK	DC_CD207	TC_CD8_GZMK	0.288	UNTRUE	DC_CD207	TC_CD8_GZMK
IMM	CPI-SS0AEC33FF1	CCL22_DPP4	simple:O00626	simple:P27487	CCL22	DPP4	TRUE	UNTRUE	TRUE	curated	UNTRUE	0.017	DC_CD207|TC_CD8_GZMK	DC_CD207	TC_CD8_GZMK	0.196	UNTRUE	DC_CD207	TC_CD8_GZMK
IMM	CPI-SS00FB3CB09	FFAR2_CCL4L2	simple:O15552	simple:Q8NHW4	FFAR2	CCL4L2	TRUE	TRUE	UNTRUE	IMEx,IntAct	UNTRUE	0.017	DC_CD207|TC_CD8_GZMK	DC_CD207	TC_CD8_GZMK	0.907	UNTRUE	DC_CD207	TC_CD8_GZMK
IMM	CPI-SS0A83A7E30	TNFSF13_FAS	simple:O75888	simple:P25445	TNFSF13	FAS	TRUE	UNTRUE	TRUE	I2D,InnateDB-All	UNTRUE	0.017	DC_CD207|TC_CD8_GZMK	DC_CD207	TC_CD8_GZMK	0.263	UNTRUE	DC_CD207	TC_CD8_GZMK
IMM	CPI-SS0C28FEC7D	TNFSF13_TNFRSF14	simple:O75888	simple:Q92956	TNFSF13	TNFRSF14	TRUE	UNTRUE	TRUE	I2D,InnateDB-All	UNTRUE	0.028	DC_CD207|TC_CD8_GZMK	DC_CD207	TC_CD8_GZMK	0.256	UNTRUE	DC_CD207	TC_CD8_GZMK
IMM	CPI-SS01158CABF	FFAR2_FAM3C	simple:O15552	simple:Q92520	FFAR2	FAM3C	TRUE	TRUE	UNTRUE	IMEx,IntAct	UNTRUE	0.028	DC_CD207|TC_CD8_GZMK	DC_CD207	TC_CD8_GZMK	0.8	UNTRUE	DC_CD207	TC_CD8_GZMK
IMM	CPI-SS0F9B3B259	TNFSF13_TNFRSF1A	simple:O75888	simple:P19438	TNFSF13	TNFRSF1A	TRUE	UNTRUE	TRUE	I2D,InnateDB-All	UNTRUE	0.029	DC_CD207|TC_CD8_GZMK	DC_CD207	TC_CD8_GZMK	0.357	UNTRUE	DC_CD207	TC_CD8_GZMK
IMM	CPI-SS0D57FCA8C	IDE_CCL23	simple:P14735	simple:P55773	IDE	CCL23	TRUE	TRUE	UNTRUE	InnateDB-All	UNTRUE	0.033	DC_CD207|TC_CD8_GZMK	DC_CD207	TC_CD8_GZMK	0.151	UNTRUE	DC_CD207	TC_CD8_GZMK
IMM	CPI-SS0E075E5AF	NRG1_NETO2	simple:Q02297	simple:Q8NC67	NRG1	NETO2	TRUE	TRUE	TRUE	InnateDB-All	UNTRUE	0.037	DC_CD207|TC_CD8_GZMK	DC_CD207	TC_CD8_GZMK	0.273	UNTRUE	DC_CD207	TC_CD8_GZMK
IMM	CPI-SC0E5218AA4	NRG1_a6b4 complex	simple:Q02297	complex:a6b4 complex	NRG1		TRUE	TRUE	UNTRUE	curated	TRUE	0.039	DC_CD207|TC_CD8_GZMK	DC_CD207	TC_CD8_GZMK	0.273	UNTRUE	DC_CD207	TC_CD8_GZMK
IMM	CPI-SS03B8E2D7A	TNF_ICOS	simple:P01375	simple:Q9Y6W8	TNF	ICOS	TRUE	UNTRUE	TRUE	InnateDB-All	UNTRUE	0.04	DC_CD207|TC_CD8_GZMK	DC_CD207	TC_CD8_GZMK	0.35	UNTRUE	DC_CD207	TC_CD8_GZMK
IMM	CPI-SS0C4FA643F	HLA-E_KLRC2	simple:P13747	simple:P26717	HLA-E	KLRC2	UNTRUE	UNTRUE	TRUE	curated	UNTRUE	0.046	DC_CD207|TC_CD8_GZMK	DC_CD207	TC_CD8_GZMK	1.08	UNTRUE	DC_CD207	TC_CD8_GZMK
IMM	CPI-SS02B567BC7	PLXNC1_SEMA7A	simple:O60486	simple:O75326	PLXNC1	SEMA7A	UNTRUE	TRUE	UNTRUE	curated	UNTRUE	0.049	DC_CD207|TC_CD8_GZMK	DC_CD207	TC_CD8_GZMK	0.239	UNTRUE	DC_CD207	TC_CD8_GZMK
IMM	CPI-SS0708FE6FF	NRG1_LSR	simple:Q02297	simple:Q86X29	NRG1	LSR	TRUE	TRUE	TRUE	InnateDB-All	UNTRUE	0.059	DC_CD207|TC_CD8_GZMK	DC_CD207	TC_CD8_GZMK	0.466	UNTRUE	DC_CD207	TC_CD8_GZMK
IMM	CPI-SS0E9A581F8	ICAM1_ITGAL	simple:P05362	simple:P20701	ICAM1	ITGAL	UNTRUE	TRUE	TRUE	curated	UNTRUE	0.061	DC_CD207|TC_CD8_GZMK	DC_CD207	TC_CD8_GZMK	0.708	UNTRUE	DC_CD207	TC_CD8_GZMK
IMM	CPI-SC0F4AC5AA2	ICAM1_aLb2 complex	simple:P05362	complex:aLb2 complex	ICAM1		UNTRUE	TRUE	UNTRUE	curated	TRUE	0.061	DC_CD207|TC_CD8_GZMK	DC_CD207	TC_CD8_GZMK	0.708	UNTRUE	DC_CD207	TC_CD8_GZMK
IMM	CPI-SS083296041	CD40_CD40LG	simple:P25942	simple:P29965	CD40	CD40LG	TRUE	TRUE	UNTRUE	curated	UNTRUE	0.061	DC_CD207|TC_CD8_GZMK	DC_CD207	TC_CD8_GZMK	0.279	UNTRUE	DC_CD207	TC_CD8_GZMK
IMM	CPI-SC0E9C058EB	PLAUR_a4b1 complex	simple:Q03405	complex:a4b1 complex	PLAUR		TRUE	TRUE	UNTRUE	curated	TRUE	0.062	DC_CD207|TC_CD8_GZMK	DC_CD207	TC_CD8_GZMK	1.263	UNTRUE	DC_CD207	TC_CD8_GZMK
IMM	CPI-SS04641FE5F	CCL3L3_DPP4	simple:P16619	simple:P27487	CCL3L3	DPP4	TRUE	UNTRUE	TRUE	I2D	UNTRUE	0.063	DC_CD207|TC_CD8_GZMK	DC_CD207	TC_CD8_GZMK	0.196	UNTRUE	DC_CD207	TC_CD8_GZMK
IMM	CPI-SS0AFC7BACF	ADGRG5_FAM3C	simple:Q8IZF4	simple:Q92520	ADGRG5	FAM3C	TRUE	TRUE	UNTRUE	InnateDB-All	UNTRUE	0.069	DC_CD207|TC_CD8_GZMK	DC_CD207	TC_CD8_GZMK	0.894	UNTRUE	DC_CD207	TC_CD8_GZMK
IMM	CPI-SS06AA638A8	CD72_SEMA4D	simple:P21854	simple:Q92854	CD72	SEMA4D	UNTRUE	UNTRUE	TRUE	curated	UNTRUE	0.07	DC_CD207|TC_CD8_GZMK	DC_CD207	TC_CD8_GZMK	0.619	UNTRUE	DC_CD207	TC_CD8_GZMK
IMM	CPI-SC04B354AE3	COL8A2_a2b1 complex	simple:P25067	complex:a2b1 complex	COL8A2		TRUE	UNTRUE	UNTRUE	curated	TRUE	0.081	DC_CD207|TC_CD8_GZMK	DC_CD207	TC_CD8_GZMK	0.14	UNTRUE	DC_CD207	TC_CD8_GZMK
IMM	CPI-SS03EF699C7	HLA-E_KLRC1	simple:P13747	simple:P26715	HLA-E	KLRC1	UNTRUE	UNTRUE	TRUE	curated	UNTRUE	0.084	DC_CD207|TC_CD8_GZMK	DC_CD207	TC_CD8_GZMK	1.191	UNTRUE	DC_CD207	TC_CD8_GZMK
IMM	CPI-SS0A4F27388	TNFRSF1A_FASLG	simple:P19438	simple:P48023	TNFRSF1A	FASLG	TRUE	TRUE	UNTRUE	I2D,InnateDB-All	UNTRUE	0.087	DC_CD207|TC_CD8_GZMK	DC_CD207	TC_CD8_GZMK	0.952	UNTRUE	DC_CD207	TC_CD8_GZMK
IMM	CPI-SS079DDF890	TNFSF12_TNFRSF25	simple:O43508	simple:Q93038	TNFSF12	TNFRSF25	TRUE	UNTRUE	TRUE	I2D	UNTRUE	0.094	DC_CD207|TC_CD8_GZMK	DC_CD207	TC_CD8_GZMK	0.683	UNTRUE	DC_CD207	TC_CD8_GZMK
IMM	CPI-SS080683E15	CXCL10_CXCR3	simple:P02778	simple:P49682	CXCL10	CXCR3	TRUE	UNTRUE	TRUE	curated	UNTRUE	0.098	DC_CD207|TC_CD8_GZMK	DC_CD207	TC_CD8_GZMK	0.372	UNTRUE	DC_CD207	TC_CD8_GZMK
IMM	CPI-SS08B7D54A3	TNF_FAS	simple:P01375	simple:P25445	TNF	FAS	TRUE	UNTRUE	TRUE	InnateDB-All	UNTRUE	0.1	DC_CD207|TC_CD8_GZMK	DC_CD207	TC_CD8_GZMK	0.312	UNTRUE	DC_CD207	TC_CD8_GZMK
IMM	CPI-SS079728E8B	ADORA2B_ENTPD1	simple:P29275	simple:P49961	ADORA2B	ENTPD1	UNTRUE	TRUE	UNTRUE	curated	UNTRUE	0.101	DC_CD207|TC_CD8_GZMK	DC_CD207	TC_CD8_GZMK	0.298	UNTRUE	DC_CD207	TC_CD8_GZMK
IMM	CPI-SS0F8EFEECF	TNF_DAG1	simple:P01375	simple:Q14118	TNF	DAG1	TRUE	UNTRUE	TRUE	InnateDB-All	UNTRUE	0.101	DC_CD207|TC_CD8_GZMK	DC_CD207	TC_CD8_GZMK	0.16	UNTRUE	DC_CD207	TC_CD8_GZMK
IMM	CPI-SS0D2539AEB	FPR3_HEBP1	simple:P25089	simple:Q9NRV9	FPR3	HEBP1	UNTRUE	TRUE	UNTRUE	guidetopharmacology.org	UNTRUE	0.102	DC_CD207|TC_CD8_GZMK	DC_CD207	TC_CD8_GZMK	0.658	UNTRUE	DC_CD207	TC_CD8_GZMK
IMM	CPI-SS0AB647854	GPR37_PSAP	simple:O15354	simple:P07602	GPR37	PSAP	TRUE	TRUE	UNTRUE	guidetopharmacology.org	UNTRUE	0.102	DC_CD207|TC_CD8_GZMK	DC_CD207	TC_CD8_GZMK	0.326	UNTRUE	DC_CD207	TC_CD8_GZMK
IMM	CPI-SS0E23CEB91	LGALS9_HAVCR2	simple:O00182	simple:Q8TDQ0	LGALS9	HAVCR2	TRUE	UNTRUE	TRUE	curated	UNTRUE	0.104	DC_CD207|TC_CD8_GZMK	DC_CD207	TC_CD8_GZMK	0.966	UNTRUE	DC_CD207	TC_CD8_GZMK
IMM	CPI-SS0B01CF3AB	CSF1R_CSF1	simple:P07333	simple:P09603	CSF1R	CSF1	TRUE	TRUE	UNTRUE	curated	UNTRUE	0.106	DC_CD207|TC_CD8_GZMK	DC_CD207	TC_CD8_GZMK	0.87	UNTRUE	DC_CD207	TC_CD8_GZMK
IMM	CPI-SS0CB863B46	WNT5A_PTPRK	simple:P41221	simple:Q15262	WNT5A	PTPRK	TRUE	UNTRUE	TRUE	InnateDB-All	UNTRUE	0.107	DC_CD207|TC_CD8_GZMK	DC_CD207	TC_CD8_GZMK	0.173	UNTRUE	DC_CD207	TC_CD8_GZMK
IMM	CPI-SC08E97F7CA	VCAM1_a4b7 complex	simple:P19320	complex:a4b7 complex	VCAM1		UNTRUE	UNTRUE	UNTRUE	curated	TRUE	0.107	DC_CD207|TC_CD8_GZMK	DC_CD207	TC_CD8_GZMK	0.43	UNTRUE	DC_CD207	TC_CD8_GZMK
IMM	CPI-SC0A9EB628A	VCAM1_a4b1 complex	simple:P19320	complex:a4b1 complex	VCAM1		UNTRUE	UNTRUE	UNTRUE	curated	TRUE	0.107	DC_CD207|TC_CD8_GZMK	DC_CD207	TC_CD8_GZMK	0.43	UNTRUE	DC_CD207	TC_CD8_GZMK
IMM	CPI-SS0E7D5974D	TNF_TNFRSF1B	simple:P01375	simple:P20333	TNF	TNFRSF1B	TRUE	UNTRUE	TRUE	curated	UNTRUE	0.107	DC_CD207|TC_CD8_GZMK	DC_CD207	TC_CD8_GZMK	0.624	UNTRUE	DC_CD207	TC_CD8_GZMK
IMM	CPI-SC0BC542ACC	TNC_a4b1 complex	simple:P24821	complex:a4b1 complex	TNC		TRUE	UNTRUE	UNTRUE	curated	TRUE	0.114	DC_CD207|TC_CD8_GZMK	DC_CD207	TC_CD8_GZMK	0.302	UNTRUE	DC_CD207	TC_CD8_GZMK
IMM	CPI-SC069F95780	COL8A2_a1b1 complex	simple:P25067	complex:a1b1 complex	COL8A2		TRUE	UNTRUE	UNTRUE	curated	TRUE	0.115	DC_CD207|TC_CD8_GZMK	DC_CD207	TC_CD8_GZMK	0.401	UNTRUE	DC_CD207	TC_CD8_GZMK
IMM	CPI-SC08923F7F7	F11R_aLb2 complex	simple:Q9Y624	complex:aLb2 complex	F11R		UNTRUE	TRUE	UNTRUE	curated	TRUE	0.117	DC_CD207|TC_CD8_GZMK	DC_CD207	TC_CD8_GZMK	0.392	UNTRUE	DC_CD207	TC_CD8_GZMK
IMM	CPI-SS0339AE950	SIRPA_CD47	simple:P78324	simple:Q08722	SIRPA	CD47	UNTRUE	TRUE	TRUE	curated	UNTRUE	0.118	DC_CD207|TC_CD8_GZMK	DC_CD207	TC_CD8_GZMK	0.928	UNTRUE	DC_CD207	TC_CD8_GZMK
IMM	CPI-SC0329D5397	ICAM3_aLb2 complex	simple:P32942	complex:aLb2 complex	ICAM3		UNTRUE	UNTRUE	UNTRUE	curated	TRUE	0.121	DC_CD207|TC_CD8_GZMK	DC_CD207	TC_CD8_GZMK	0.48	UNTRUE	DC_CD207	TC_CD8_GZMK
IMM	CPI-SS055E061C9	LAMP1_FAM3C	simple:P11279	simple:Q92520	LAMP1	FAM3C	TRUE	TRUE	UNTRUE	InnateDB-All	UNTRUE	0.125	DC_CD207|TC_CD8_GZMK	DC_CD207	TC_CD8_GZMK	0.8	UNTRUE	DC_CD207	TC_CD8_GZMK
IMM	CPI-SS080611C5B	ALOX5_ALOX5AP	simple:P09917	simple:P20292	ALOX5	ALOX5AP	UNTRUE	UNTRUE	UNTRUE	guidetopharmacology.org	UNTRUE	0.14	DC_CD207|TC_CD8_GZMK	DC_CD207	TC_CD8_GZMK	1.426	UNTRUE	DC_CD207	TC_CD8_GZMK
IMM	CPI-SS09C4FCB90	ICAM1_SPN	simple:P05362	simple:P16150	ICAM1	SPN	UNTRUE	TRUE	UNTRUE	curated	UNTRUE	0.143	DC_CD207|TC_CD8_GZMK	DC_CD207	TC_CD8_GZMK	0.857	UNTRUE	DC_CD207	TC_CD8_GZMK
IMM	CPI-SS06CBC985C	LTBR_LTB	simple:P36941	simple:Q06643	LTBR	LTB	UNTRUE	TRUE	UNTRUE	curated	UNTRUE	0.151	DC_CD207|TC_CD8_GZMK	DC_CD207	TC_CD8_GZMK	0.754	UNTRUE	DC_CD207	TC_CD8_GZMK
IMM	CPI-SS002DF6C31	LGALS9_SLC1A5	simple:O00182	simple:Q15758	LGALS9	SLC1A5	TRUE	UNTRUE	TRUE	I2D,InnateDB-All	UNTRUE	0.154	DC_CD207|TC_CD8_GZMK	DC_CD207	TC_CD8_GZMK	0.838	UNTRUE	DC_CD207	TC_CD8_GZMK
IMM	CPI-SS05D23BCE8	HLA-DPB1_TNFSF13B	simple:HLADPB1	simple:Q9Y275	HLA-DPB1	TNFSF13B	TRUE	TRUE	UNTRUE	InnateDB-All	UNTRUE	0.163	DC_CD207|TC_CD8_GZMK	DC_CD207	TC_CD8_GZMK	1.895	UNTRUE	DC_CD207	TC_CD8_GZMK
IMM	CPI-SS0302E8E8F	CD74_COPA	simple:P04233	simple:P53621	CD74	COPA	TRUE	TRUE	UNTRUE	IMEx,IntAct	UNTRUE	0.187	DC_CD207|TC_CD8_GZMK	DC_CD207	TC_CD8_GZMK	2.58	UNTRUE	DC_CD207	TC_CD8_GZMK
IMM	CPI-SS0ABC5C1B8	CD74_MIF	simple:P04233	simple:P14174	CD74	MIF	TRUE	TRUE	UNTRUE	I2D,InnateDB-All	UNTRUE	0.206	DC_CD207|TC_CD8_GZMK	DC_CD207	TC_CD8_GZMK	3.23	UNTRUE	DC_CD207	TC_CD8_GZMK
IMM	CPI-SS0E0DEA7D5	PECAM1_CD38	simple:P16284	simple:P28907	PECAM1	CD38	UNTRUE	TRUE	TRUE	curated	UNTRUE	0.222	DC_CD207|TC_CD8_GZMK	DC_CD207	TC_CD8_GZMK	0.481	UNTRUE	DC_CD207	TC_CD8_GZMK
IMM	CPI-SS09808DEAE	CD74_APP	simple:P04233	simple:P05067	CD74	APP	UNTRUE	TRUE	UNTRUE	curated	UNTRUE	0.234	DC_CD207|TC_CD8_GZMK	DC_CD207	TC_CD8_GZMK	2.53	UNTRUE	DC_CD207	TC_CD8_GZMK
IMM	CPI-SS034D36D2F	HLA-C_FAM3C	simple:HLAC	simple:Q92520	HLA-C	FAM3C	TRUE	TRUE	UNTRUE	InnateDB-All	UNTRUE	0.25	DC_CD207|TC_CD8_GZMK	DC_CD207	TC_CD8_GZMK	2.346	UNTRUE	DC_CD207	TC_CD8_GZMK
IMM	CPI-SS061A7E099	CD55_ADGRE5	simple:P08174	simple:P48960	CD55	ADGRE5	TRUE	TRUE	TRUE	curated	UNTRUE	0.264	DC_CD207|TC_CD8_GZMK	DC_CD207	TC_CD8_GZMK	0.726	UNTRUE	DC_CD207	TC_CD8_GZMK
IMM	CPI-SS0A83A7E30	TNFSF13_FAS	simple:O75888	simple:P25445	TNFSF13	FAS	TRUE	UNTRUE	TRUE	I2D,InnateDB-All	UNTRUE	0.017	DC_CD207|Tum_ARNT2	DC_CD207	Tum_ARNT2	0.26	UNTRUE	DC_CD207	Tum_ARNT2
IMM	CPI-SS0C28FEC7D	TNFSF13_TNFRSF14	simple:O75888	simple:Q92956	TNFSF13	TNFRSF14	TRUE	UNTRUE	TRUE	I2D,InnateDB-All	UNTRUE	0.028	DC_CD207|Tum_ARNT2	DC_CD207	Tum_ARNT2	0.26	UNTRUE	DC_CD207	Tum_ARNT2
IMM	CPI-SC0E5218AA4	NRG1_a6b4 complex	simple:Q02297	complex:a6b4 complex	NRG1		TRUE	TRUE	UNTRUE	curated	TRUE	0.039	DC_CD207|Tum_ARNT2	DC_CD207	Tum_ARNT2	0.404	UNTRUE	DC_CD207	Tum_ARNT2
IMM	CPI-SS0708FE6FF	NRG1_LSR	simple:Q02297	simple:Q86X29	NRG1	LSR	TRUE	TRUE	TRUE	InnateDB-All	UNTRUE	0.059	DC_CD207|Tum_ARNT2	DC_CD207	Tum_ARNT2	1.22	UNTRUE	DC_CD207	Tum_ARNT2
IMM	CPI-SS0D4C221B8	ICAM1_AREG	simple:P05362	simple:P15514	ICAM1	AREG	TRUE	TRUE	UNTRUE	InnateDB-All	UNTRUE	0.064	DC_CD207|Tum_ARNT2	DC_CD207	Tum_ARNT2	0.655	UNTRUE	DC_CD207	Tum_ARNT2
IMM	CPI-SS034B442CE	TNF_CELSR2	simple:P01375	simple:Q9HCU4	TNF	CELSR2	TRUE	UNTRUE	TRUE	InnateDB-All	UNTRUE	0.066	DC_CD207|Tum_ARNT2	DC_CD207	Tum_ARNT2	0.446	UNTRUE	DC_CD207	Tum_ARNT2
IMM	CPI-SS02A170A99	SPN_SIGLEC1	simple:P16150	simple:Q9BZZ2	SPN	SIGLEC1	TRUE	UNTRUE	UNTRUE	curated	UNTRUE	0.089	DC_CD207|Tum_ARNT2	DC_CD207	Tum_ARNT2	0.479	UNTRUE	DC_CD207	Tum_ARNT2
IMM	CPI-SS0FBC9234C	TNF_PTPRS	simple:P01375	simple:Q13332	TNF	PTPRS	TRUE	UNTRUE	TRUE	InnateDB-All	UNTRUE	0.097	DC_CD207|Tum_ARNT2	DC_CD207	Tum_ARNT2	0.309	UNTRUE	DC_CD207	Tum_ARNT2
IMM	CPI-SS0F8EFEECF	TNF_DAG1	simple:P01375	simple:Q14118	TNF	DAG1	TRUE	UNTRUE	TRUE	InnateDB-All	UNTRUE	0.101	DC_CD207|Tum_ARNT2	DC_CD207	Tum_ARNT2	0.309	UNTRUE	DC_CD207	Tum_ARNT2
IMM	CPI-SS0AB647854	GPR37_PSAP	simple:O15354	simple:P07602	GPR37	PSAP	TRUE	TRUE	UNTRUE	guidetopharmacology.org	UNTRUE	0.102	DC_CD207|Tum_ARNT2	DC_CD207	Tum_ARNT2	0.603	UNTRUE	DC_CD207	Tum_ARNT2
IMM	CPI-SS0B01CF3AB	CSF1R_CSF1	simple:P07333	simple:P09603	CSF1R	CSF1	TRUE	TRUE	UNTRUE	curated	UNTRUE	0.106	DC_CD207|Tum_ARNT2	DC_CD207	Tum_ARNT2	0.826	UNTRUE	DC_CD207	Tum_ARNT2
IMM	CPI-SS0339AE950	SIRPA_CD47	simple:P78324	simple:Q08722	SIRPA	CD47	UNTRUE	TRUE	TRUE	curated	UNTRUE	0.118	DC_CD207|Tum_ARNT2	DC_CD207	Tum_ARNT2	1.625	UNTRUE	DC_CD207	Tum_ARNT2
IMM	CPI-SS0D0252D87	AXL_IL15RA	simple:P30530	simple:Q13261	AXL	IL15RA	TRUE	TRUE	TRUE	I2D	UNTRUE	0.12	DC_CD207|Tum_ARNT2	DC_CD207	Tum_ARNT2	0.728	UNTRUE	DC_CD207	Tum_ARNT2
IMM	CPI-SS0FF55B42C	EPHB3_EFNB1	simple:P54753	simple:P98172	EPHB3	EFNB1	UNTRUE	TRUE	UNTRUE	curated	UNTRUE	0.121	DC_CD207|Tum_ARNT2	DC_CD207	Tum_ARNT2	0.593	UNTRUE	DC_CD207	Tum_ARNT2
IMM	CPI-SS06CBC985C	LTBR_LTB	simple:P36941	simple:Q06643	LTBR	LTB	UNTRUE	TRUE	UNTRUE	curated	UNTRUE	0.151	DC_CD207|Tum_ARNT2	DC_CD207	Tum_ARNT2	0.407	UNTRUE	DC_CD207	Tum_ARNT2
IMM	CPI-SS002DF6C31	LGALS9_SLC1A5	simple:O00182	simple:Q15758	LGALS9	SLC1A5	TRUE	UNTRUE	TRUE	I2D,InnateDB-All	UNTRUE	0.154	DC_CD207|Tum_ARNT2	DC_CD207	Tum_ARNT2	0.929	UNTRUE	DC_CD207	Tum_ARNT2
IMM	CPI-SS05D23BCE8	HLA-DPB1_TNFSF13B	simple:HLADPB1	simple:Q9Y275	HLA-DPB1	TNFSF13B	TRUE	TRUE	UNTRUE	InnateDB-All	UNTRUE	0.163	DC_CD207|Tum_ARNT2	DC_CD207	Tum_ARNT2	2.804	UNTRUE	DC_CD207	Tum_ARNT2
IMM	CPI-SS014958F32	LGALS9_CD47	simple:O00182	simple:Q08722	LGALS9	CD47	TRUE	UNTRUE	TRUE	InnateDB-All	UNTRUE	0.179	DC_CD207|Tum_ARNT2	DC_CD207	Tum_ARNT2	1.795	UNTRUE	DC_CD207	Tum_ARNT2
IMM	CPI-SS0ABC5C1B8	CD74_MIF	simple:P04233	simple:P14174	CD74	MIF	TRUE	TRUE	UNTRUE	I2D,InnateDB-All	UNTRUE	0.206	DC_CD207|Tum_ARNT2	DC_CD207	Tum_ARNT2	2.955	UNTRUE	DC_CD207	Tum_ARNT2
IMM	CPI-SS0E0DEA7D5	PECAM1_CD38	simple:P16284	simple:P28907	PECAM1	CD38	UNTRUE	TRUE	TRUE	curated	UNTRUE	0.222	DC_CD207|Tum_ARNT2	DC_CD207	Tum_ARNT2	1.16	UNTRUE	DC_CD207	Tum_ARNT2
IMM	CPI-SS09808DEAE	CD74_APP	simple:P04233	simple:P05067	CD74	APP	UNTRUE	TRUE	UNTRUE	curated	UNTRUE	0.234	DC_CD207|Tum_ARNT2	DC_CD207	Tum_ARNT2	2.621	UNTRUE	DC_CD207	Tum_ARNT2
IMM	CPI-SS061A7E099	CD55_ADGRE5	simple:P08174	simple:P48960	CD55	ADGRE5	TRUE	TRUE	TRUE	curated	UNTRUE	0.264	DC_CD207|Tum_ARNT2	DC_CD207	Tum_ARNT2	0.871	UNTRUE	DC_CD207	Tum_ARNT2
IMM	CPI-SS00FB3CB09	FFAR2_CCL4L2	simple:O15552	simple:Q8NHW4	FFAR2	CCL4L2	TRUE	TRUE	UNTRUE	IMEx,IntAct	UNTRUE	0.017	DC_CD207|Tum_GJA5	DC_CD207	Tum_GJA5	0.354	UNTRUE	DC_CD207	Tum_GJA5
IMM	CPI-SS0BD5C2A23	NRG1_ERBB4	simple:Q02297	simple:Q15303	NRG1	ERBB4	TRUE	TRUE	TRUE	curated	UNTRUE	0.023	DC_CD207|Tum_GJA5	DC_CD207	Tum_GJA5	0.488	UNTRUE	DC_CD207	Tum_GJA5
IMM	CPI-SS01158CABF	FFAR2_FAM3C	simple:O15552	simple:Q92520	FFAR2	FAM3C	TRUE	TRUE	UNTRUE	IMEx,IntAct	UNTRUE	0.028	DC_CD207|Tum_GJA5	DC_CD207	Tum_GJA5	0.53	UNTRUE	DC_CD207	Tum_GJA5
IMM	CPI-SS0F9B3B259	TNFSF13_TNFRSF1A	simple:O75888	simple:P19438	TNFSF13	TNFRSF1A	TRUE	UNTRUE	TRUE	I2D,InnateDB-All	UNTRUE	0.029	DC_CD207|Tum_GJA5	DC_CD207	Tum_GJA5	0.753	UNTRUE	DC_CD207	Tum_GJA5
IMM	CPI-SS0708FE6FF	NRG1_LSR	simple:Q02297	simple:Q86X29	NRG1	LSR	TRUE	TRUE	TRUE	InnateDB-All	UNTRUE	0.059	DC_CD207|Tum_GJA5	DC_CD207	Tum_GJA5	0.794	UNTRUE	DC_CD207	Tum_GJA5
IMM	CPI-SS034B442CE	TNF_CELSR2	simple:P01375	simple:Q9HCU4	TNF	CELSR2	TRUE	UNTRUE	TRUE	InnateDB-All	UNTRUE	0.066	DC_CD207|Tum_GJA5	DC_CD207	Tum_GJA5	0.393	UNTRUE	DC_CD207	Tum_GJA5
IMM	CPI-SC04AED00CE	TNC_aVb6 complex	simple:P24821	complex:aVb6 complex	TNC		TRUE	UNTRUE	UNTRUE	curated	TRUE	0.068	DC_CD207|Tum_GJA5	DC_CD207	Tum_GJA5	0.344	UNTRUE	DC_CD207	Tum_GJA5
IMM	CPI-SS0AFC7BACF	ADGRG5_FAM3C	simple:Q8IZF4	simple:Q92520	ADGRG5	FAM3C	TRUE	TRUE	UNTRUE	InnateDB-All	UNTRUE	0.069	DC_CD207|Tum_GJA5	DC_CD207	Tum_GJA5	0.624	UNTRUE	DC_CD207	Tum_GJA5
IMM	CPI-SC0A9458008	ICAM1_aXb2 complex	simple:P05362	complex:aXb2 complex	ICAM1		UNTRUE	TRUE	UNTRUE	curated	TRUE	0.073	DC_CD207|Tum_GJA5	DC_CD207	Tum_GJA5	0.739	UNTRUE	DC_CD207	Tum_GJA5
IMM	CPI-SS05A26A1DE	PDGFB_PDGFRB	simple:P01127	simple:P09619	PDGFB	PDGFRB	TRUE	UNTRUE	TRUE	curated	UNTRUE	0.093	DC_CD207|Tum_GJA5	DC_CD207	Tum_GJA5	0.554	UNTRUE	DC_CD207	Tum_GJA5
IMM	CPI-SS0F8EFEECF	TNF_DAG1	simple:P01375	simple:Q14118	TNF	DAG1	TRUE	UNTRUE	TRUE	InnateDB-All	UNTRUE	0.101	DC_CD207|Tum_GJA5	DC_CD207	Tum_GJA5	0.569	UNTRUE	DC_CD207	Tum_GJA5
IMM	CPI-SS0D2539AEB	FPR3_HEBP1	simple:P25089	simple:Q9NRV9	FPR3	HEBP1	UNTRUE	TRUE	UNTRUE	guidetopharmacology.org	UNTRUE	0.102	DC_CD207|Tum_GJA5	DC_CD207	Tum_GJA5	0.876	UNTRUE	DC_CD207	Tum_GJA5
IMM	CPI-SS0AB647854	GPR37_PSAP	simple:O15354	simple:P07602	GPR37	PSAP	TRUE	TRUE	UNTRUE	guidetopharmacology.org	UNTRUE	0.102	DC_CD207|Tum_GJA5	DC_CD207	Tum_GJA5	0.763	UNTRUE	DC_CD207	Tum_GJA5
IMM	CPI-SS02928C71A	PDGFB_LRP1	simple:P01127	simple:Q07954	PDGFB	LRP1	TRUE	UNTRUE	TRUE	I2D,InnateDB-All	UNTRUE	0.106	DC_CD207|Tum_GJA5	DC_CD207	Tum_GJA5	0.554	UNTRUE	DC_CD207	Tum_GJA5
IMM	CPI-SS07CCAD9BF	GRN_SORT1	simple:P28799	simple:Q99523	GRN	SORT1	TRUE	UNTRUE	TRUE	IMEx,InnateDB-All,MINT	UNTRUE	0.111	DC_CD207|Tum_GJA5	DC_CD207	Tum_GJA5	1.425	UNTRUE	DC_CD207	Tum_GJA5
IMM	CPI-SC0E60FEE99	TGFB1_aVb6 complex	simple:P01137	complex:aVb6 complex	TGFB1		TRUE	UNTRUE	UNTRUE	curated	TRUE	0.114	DC_CD207|Tum_GJA5	DC_CD207	Tum_GJA5	0.78	UNTRUE	DC_CD207	Tum_GJA5
IMM	CPI-SS04B4619D0	TNF_TNFRSF1A	simple:P01375	simple:P19438	TNF	TNFRSF1A	TRUE	UNTRUE	TRUE	curated	UNTRUE	0.126	DC_CD207|Tum_GJA5	DC_CD207	Tum_GJA5	0.802	UNTRUE	DC_CD207	Tum_GJA5
IMM	CPI-SS0BD9F32BA	LGALS9_DAG1	simple:O00182	simple:Q14118	LGALS9	DAG1	TRUE	UNTRUE	TRUE	InnateDB-All	UNTRUE	0.128	DC_CD207|Tum_GJA5	DC_CD207	Tum_GJA5	0.944	UNTRUE	DC_CD207	Tum_GJA5
IMM	CPI-SS04F3A1E5C	COPA_SORT1	simple:P53621	simple:Q99523	COPA	SORT1	TRUE	UNTRUE	TRUE	IMEx,InnateDB-All,IntAct,MatrixDB	UNTRUE	0.131	DC_CD207|Tum_GJA5	DC_CD207	Tum_GJA5	0.664	UNTRUE	DC_CD207	Tum_GJA5
IMM	CPI-SS080611C5B	ALOX5_ALOX5AP	simple:P09917	simple:P20292	ALOX5	ALOX5AP	UNTRUE	UNTRUE	UNTRUE	guidetopharmacology.org	UNTRUE	0.14	DC_CD207|Tum_GJA5	DC_CD207	Tum_GJA5	0.84	UNTRUE	DC_CD207	Tum_GJA5
IMM	CPI-SS05D23BCE8	HLA-DPB1_TNFSF13B	simple:HLADPB1	simple:Q9Y275	HLA-DPB1	TNFSF13B	TRUE	TRUE	UNTRUE	InnateDB-All	UNTRUE	0.163	DC_CD207|Tum_GJA5	DC_CD207	Tum_GJA5	2.072	UNTRUE	DC_CD207	Tum_GJA5
IMM	CPI-SC0984894BC	TGFB1_TGFbeta receptor2	simple:P01137	complex:TGFbeta receptor2	TGFB1		TRUE	UNTRUE	TRUE	curated	UNTRUE	0.164	DC_CD207|Tum_GJA5	DC_CD207	Tum_GJA5	0.78	UNTRUE	DC_CD207	Tum_GJA5
IMM	CPI-SS014958F32	LGALS9_CD47	simple:O00182	simple:Q08722	LGALS9	CD47	TRUE	UNTRUE	TRUE	InnateDB-All	UNTRUE	0.179	DC_CD207|Tum_GJA5	DC_CD207	Tum_GJA5	1.507	UNTRUE	DC_CD207	Tum_GJA5
IMM	CPI-SS0ABC5C1B8	CD74_MIF	simple:P04233	simple:P14174	CD74	MIF	TRUE	TRUE	UNTRUE	I2D,InnateDB-All	UNTRUE	0.206	DC_CD207|Tum_GJA5	DC_CD207	Tum_GJA5	3.782	UNTRUE	DC_CD207	Tum_GJA5
IMM	CPI-SS09808DEAE	CD74_APP	simple:P04233	simple:P05067	CD74	APP	UNTRUE	TRUE	UNTRUE	curated	UNTRUE	0.234	DC_CD207|Tum_GJA5	DC_CD207	Tum_GJA5	2.706	UNTRUE	DC_CD207	Tum_GJA5
IMM	CPI-SS061A7E099	CD55_ADGRE5	simple:P08174	simple:P48960	CD55	ADGRE5	TRUE	TRUE	TRUE	curated	UNTRUE	0.264	DC_CD207|Tum_GJA5	DC_CD207	Tum_GJA5	0.928	UNTRUE	DC_CD207	Tum_GJA5
IMM	CPI-SS0D4F593F1	WNT5A_EPHA7	simple:P41221	simple:Q15375	WNT5A	EPHA7	TRUE	UNTRUE	TRUE	InnateDB-All	UNTRUE	0.01	DC_CD207|Tum_KRT17	DC_CD207	Tum_KRT17	0.162	UNTRUE	DC_CD207	Tum_KRT17
IMM	CPI-SS0A83A7E30	TNFSF13_FAS	simple:O75888	simple:P25445	TNFSF13	FAS	TRUE	UNTRUE	TRUE	I2D,InnateDB-All	UNTRUE	0.017	DC_CD207|Tum_KRT17	DC_CD207	Tum_KRT17	0.205	UNTRUE	DC_CD207	Tum_KRT17
IMM	CPI-SC095A2C115	PLAUR_aVb3 complex	simple:Q03405	complex:aVb3 complex	PLAUR		TRUE	TRUE	UNTRUE	curated	TRUE	0.021	DC_CD207|Tum_KRT17	DC_CD207	Tum_KRT17	1.165	UNTRUE	DC_CD207	Tum_KRT17
IMM	CPI-SS0BD5C2A23	NRG1_ERBB4	simple:Q02297	simple:Q15303	NRG1	ERBB4	TRUE	TRUE	TRUE	curated	UNTRUE	0.023	DC_CD207|Tum_KRT17	DC_CD207	Tum_KRT17	0.267	UNTRUE	DC_CD207	Tum_KRT17
IMM	CPI-SS02572E1EF	NRG1_LGR4	simple:Q02297	simple:Q9BXB1	NRG1	LGR4	TRUE	TRUE	TRUE	InnateDB-All	UNTRUE	0.024	DC_CD207|Tum_KRT17	DC_CD207	Tum_KRT17	0.349	UNTRUE	DC_CD207	Tum_KRT17
IMM	CPI-SS003C9A532	NOTCH2_DLL3	simple:Q04721	simple:Q9NYJ7	NOTCH2	DLL3	UNTRUE	TRUE	UNTRUE	curated	UNTRUE	0.024	DC_CD207|Tum_KRT17	DC_CD207	Tum_KRT17	0.231	UNTRUE	DC_CD207	Tum_KRT17
IMM	CPI-SS0C28FEC7D	TNFSF13_TNFRSF14	simple:O75888	simple:Q92956	TNFSF13	TNFRSF14	TRUE	UNTRUE	TRUE	I2D,InnateDB-All	UNTRUE	0.028	DC_CD207|Tum_KRT17	DC_CD207	Tum_KRT17	0.438	UNTRUE	DC_CD207	Tum_KRT17
IMM	CPI-SS01158CABF	FFAR2_FAM3C	simple:O15552	simple:Q92520	FFAR2	FAM3C	TRUE	TRUE	UNTRUE	IMEx,IntAct	UNTRUE	0.028	DC_CD207|Tum_KRT17	DC_CD207	Tum_KRT17	0.411	UNTRUE	DC_CD207	Tum_KRT17
IMM	CPI-SS0F9B3B259	TNFSF13_TNFRSF1A	simple:O75888	simple:P19438	TNFSF13	TNFRSF1A	TRUE	UNTRUE	TRUE	I2D,InnateDB-All	UNTRUE	0.029	DC_CD207|Tum_KRT17	DC_CD207	Tum_KRT17	0.765	UNTRUE	DC_CD207	Tum_KRT17
IMM	CPI-SS012AFC842	MDK_ALK	simple:P21741	simple:Q9UM73	MDK	ALK	TRUE	UNTRUE	TRUE	curated	UNTRUE	0.03	DC_CD207|Tum_KRT17	DC_CD207	Tum_KRT17	0.389	UNTRUE	DC_CD207	Tum_KRT17
IMM	CPI-SS032E9A219	CX3CR1_CX3CL1	simple:P49238	simple:P78423	CX3CR1	CX3CL1	TRUE	TRUE	TRUE	curated	UNTRUE	0.032	DC_CD207|Tum_KRT17	DC_CD207	Tum_KRT17	0.59	UNTRUE	DC_CD207	Tum_KRT17
IMM	CPI-SC0E5218AA4	NRG1_a6b4 complex	simple:Q02297	complex:a6b4 complex	NRG1		TRUE	TRUE	UNTRUE	curated	TRUE	0.039	DC_CD207|Tum_KRT17	DC_CD207	Tum_KRT17	0.349	UNTRUE	DC_CD207	Tum_KRT17
IMM	CPI-SC0A58E6695	TNC_aVb3 complex	simple:P24821	complex:aVb3 complex	TNC		TRUE	UNTRUE	UNTRUE	curated	TRUE	0.042	DC_CD207|Tum_KRT17	DC_CD207	Tum_KRT17	0.204	UNTRUE	DC_CD207	Tum_KRT17
IMM	CPI-SC0E1037D03	VWF_aVb3 complex	simple:P04275	complex:aVb3 complex	VWF		TRUE	UNTRUE	UNTRUE	curated	TRUE	0.047	DC_CD207|Tum_KRT17	DC_CD207	Tum_KRT17	0.204	UNTRUE	DC_CD207	Tum_KRT17
IMM	CPI-SS06B86672A	CD44_FGFR2	simple:P16070	simple:P21802	CD44	FGFR2	TRUE	TRUE	TRUE	InnateDB-All	UNTRUE	0.049	DC_CD207|Tum_KRT17	DC_CD207	Tum_KRT17	0.671	UNTRUE	DC_CD207	Tum_KRT17
IMM	CPI-SS0E7CBFD03	WNT5A_ROR2	simple:P41221	simple:Q01974	WNT5A	ROR2	TRUE	UNTRUE	TRUE	I2D	UNTRUE	0.049	DC_CD207|Tum_KRT17	DC_CD207	Tum_KRT17	0.223	UNTRUE	DC_CD207	Tum_KRT17
IMM	CPI-SS0E61DB5DF	FLT1_PGF	simple:P17948	simple:P49763	FLT1	PGF	TRUE	TRUE	UNTRUE	curated	UNTRUE	0.05	DC_CD207|Tum_KRT17	DC_CD207	Tum_KRT17	0.238	UNTRUE	DC_CD207	Tum_KRT17
IMM	CPI-SS0BC7CD11B	LGALS9_MET	simple:O00182	simple:P08581	LGALS9	MET	TRUE	UNTRUE	TRUE	InnateDB-All	UNTRUE	0.056	DC_CD207|Tum_KRT17	DC_CD207	Tum_KRT17	0.576	UNTRUE	DC_CD207	Tum_KRT17
IMM	CPI-CS0E5D1ECCE	PlexinA1_complex3_SEMA3A	complex:PlexinA1_complex3	simple:Q14563		SEMA3A	TRUE	TRUE	UNTRUE	curated	UNTRUE	0.057	DC_CD207|Tum_KRT17	DC_CD207	Tum_KRT17	0.231	UNTRUE	DC_CD207	Tum_KRT17
IMM	CPI-SS0708FE6FF	NRG1_LSR	simple:Q02297	simple:Q86X29	NRG1	LSR	TRUE	TRUE	TRUE	InnateDB-All	UNTRUE	0.059	DC_CD207|Tum_KRT17	DC_CD207	Tum_KRT17	1.126	UNTRUE	DC_CD207	Tum_KRT17
IMM	CPI-SS05D406038	PTGIR_GHRL	simple:P43119	simple:Q9UBU3	PTGIR	GHRL	TRUE	TRUE	UNTRUE	InnateDB-All	UNTRUE	0.064	DC_CD207|Tum_KRT17	DC_CD207	Tum_KRT17	0.21	UNTRUE	DC_CD207	Tum_KRT17
IMM	CPI-SS034B442CE	TNF_CELSR2	simple:P01375	simple:Q9HCU4	TNF	CELSR2	TRUE	UNTRUE	TRUE	InnateDB-All	UNTRUE	0.066	DC_CD207|Tum_KRT17	DC_CD207	Tum_KRT17	0.298	UNTRUE	DC_CD207	Tum_KRT17
IMM	CPI-CS063AE1C91	IL6 receptor_IL6	complex:IL6 receptor	simple:P05231		IL6	TRUE	TRUE	UNTRUE	curated	UNTRUE	0.067	DC_CD207|Tum_KRT17	DC_CD207	Tum_KRT17	0.6	UNTRUE	DC_CD207	Tum_KRT17
IMM	CPI-SC04AED00CE	TNC_aVb6 complex	simple:P24821	complex:aVb6 complex	TNC		TRUE	UNTRUE	UNTRUE	curated	TRUE	0.068	DC_CD207|Tum_KRT17	DC_CD207	Tum_KRT17	0.123	UNTRUE	DC_CD207	Tum_KRT17
IMM	CPI-SS0AFC7BACF	ADGRG5_FAM3C	simple:Q8IZF4	simple:Q92520	ADGRG5	FAM3C	TRUE	TRUE	UNTRUE	InnateDB-All	UNTRUE	0.069	DC_CD207|Tum_KRT17	DC_CD207	Tum_KRT17	0.505	UNTRUE	DC_CD207	Tum_KRT17
IMM	CPI-SS07F015051	CCR6_CCL20	simple:P51684	simple:P78556	CCR6	CCL20	TRUE	TRUE	UNTRUE	curated	UNTRUE	0.073	DC_CD207|Tum_KRT17	DC_CD207	Tum_KRT17	0.383	UNTRUE	DC_CD207	Tum_KRT17
IMM	CPI-SC04B354AE3	COL8A2_a2b1 complex	simple:P25067	complex:a2b1 complex	COL8A2		TRUE	UNTRUE	UNTRUE	curated	TRUE	0.081	DC_CD207|Tum_KRT17	DC_CD207	Tum_KRT17	0.316	UNTRUE	DC_CD207	Tum_KRT17
IMM	CPI-SS03A4F7DC8	AXL_GAS6	simple:P30530	simple:Q14393	AXL	GAS6	TRUE	TRUE	UNTRUE	guidetopharmacology.org	UNTRUE	0.091	DC_CD207|Tum_KRT17	DC_CD207	Tum_KRT17	0.545	UNTRUE	DC_CD207	Tum_KRT17
IMM	CPI-SS079DDF890	TNFSF12_TNFRSF25	simple:O43508	simple:Q93038	TNFSF12	TNFRSF25	TRUE	UNTRUE	TRUE	I2D	UNTRUE	0.094	DC_CD207|Tum_KRT17	DC_CD207	Tum_KRT17	0.51	UNTRUE	DC_CD207	Tum_KRT17
IMM	CPI-SS0FBC9234C	TNF_PTPRS	simple:P01375	simple:Q13332	TNF	PTPRS	TRUE	UNTRUE	TRUE	InnateDB-All	UNTRUE	0.097	DC_CD207|Tum_KRT17	DC_CD207	Tum_KRT17	0.286	UNTRUE	DC_CD207	Tum_KRT17
IMM	CPI-SS0735F5C3A	TIMP1_FGFR2	simple:P01033	simple:P21802	TIMP1	FGFR2	TRUE	UNTRUE	TRUE	InnateDB-All	UNTRUE	0.1	DC_CD207|Tum_KRT17	DC_CD207	Tum_KRT17	1.214	UNTRUE	DC_CD207	Tum_KRT17
IMM	CPI-SS0BFB29A42	PLXNB2_PTN	simple:O15031	simple:P21246	PLXNB2	PTN	TRUE	TRUE	UNTRUE	I2D,IMEx,InnateDB-All,IntAct	UNTRUE	0.1	DC_CD207|Tum_KRT17	DC_CD207	Tum_KRT17	0.783	UNTRUE	DC_CD207	Tum_KRT17
IMM	CPI-SS0F8EFEECF	TNF_DAG1	simple:P01375	simple:Q14118	TNF	DAG1	TRUE	UNTRUE	TRUE	InnateDB-All	UNTRUE	0.101	DC_CD207|Tum_KRT17	DC_CD207	Tum_KRT17	0.263	UNTRUE	DC_CD207	Tum_KRT17
IMM	CPI-SS0D2539AEB	FPR3_HEBP1	simple:P25089	simple:Q9NRV9	FPR3	HEBP1	UNTRUE	TRUE	UNTRUE	guidetopharmacology.org	UNTRUE	0.102	DC_CD207|Tum_KRT17	DC_CD207	Tum_KRT17	0.795	UNTRUE	DC_CD207	Tum_KRT17
IMM	CPI-SS0AB647854	GPR37_PSAP	simple:O15354	simple:P07602	GPR37	PSAP	TRUE	TRUE	UNTRUE	guidetopharmacology.org	UNTRUE	0.102	DC_CD207|Tum_KRT17	DC_CD207	Tum_KRT17	0.916	UNTRUE	DC_CD207	Tum_KRT17
IMM	CPI-SS0B01CF3AB	CSF1R_CSF1	simple:P07333	simple:P09603	CSF1R	CSF1	TRUE	TRUE	UNTRUE	curated	UNTRUE	0.106	DC_CD207|Tum_KRT17	DC_CD207	Tum_KRT17	0.718	UNTRUE	DC_CD207	Tum_KRT17
IMM	CPI-SS0CB863B46	WNT5A_PTPRK	simple:P41221	simple:Q15262	WNT5A	PTPRK	TRUE	UNTRUE	TRUE	InnateDB-All	UNTRUE	0.107	DC_CD207|Tum_KRT17	DC_CD207	Tum_KRT17	0.259	UNTRUE	DC_CD207	Tum_KRT17
IMM	CPI-SS07CCAD9BF	GRN_SORT1	simple:P28799	simple:Q99523	GRN	SORT1	TRUE	UNTRUE	TRUE	IMEx,InnateDB-All,MINT	UNTRUE	0.111	DC_CD207|Tum_KRT17	DC_CD207	Tum_KRT17	1.057	UNTRUE	DC_CD207	Tum_KRT17
IMM	CPI-SC0E60FEE99	TGFB1_aVb6 complex	simple:P01137	complex:aVb6 complex	TGFB1		TRUE	UNTRUE	UNTRUE	curated	TRUE	0.114	DC_CD207|Tum_KRT17	DC_CD207	Tum_KRT17	0.559	UNTRUE	DC_CD207	Tum_KRT17
IMM	CPI-SS0339AE950	SIRPA_CD47	simple:P78324	simple:Q08722	SIRPA	CD47	UNTRUE	TRUE	TRUE	curated	UNTRUE	0.118	DC_CD207|Tum_KRT17	DC_CD207	Tum_KRT17	1.545	UNTRUE	DC_CD207	Tum_KRT17
IMM	CPI-SS0A9FB762A	LGALS9_PTPRK	simple:O00182	simple:Q15262	LGALS9	PTPRK	TRUE	UNTRUE	TRUE	InnateDB-All	UNTRUE	0.118	DC_CD207|Tum_KRT17	DC_CD207	Tum_KRT17	0.673	UNTRUE	DC_CD207	Tum_KRT17
IMM	CPI-SS0D0252D87	AXL_IL15RA	simple:P30530	simple:Q13261	AXL	IL15RA	TRUE	TRUE	TRUE	I2D	UNTRUE	0.12	DC_CD207|Tum_KRT17	DC_CD207	Tum_KRT17	0.838	UNTRUE	DC_CD207	Tum_KRT17
IMM	CPI-SS0855C0353	NRP1_PGF	simple:O14786	simple:P49763	NRP1	PGF	TRUE	TRUE	UNTRUE	curated	UNTRUE	0.121	DC_CD207|Tum_KRT17	DC_CD207	Tum_KRT17	0.201	UNTRUE	DC_CD207	Tum_KRT17
IMM	CPI-SS0D22A09AD	NRP2_PGF	simple:O60462	simple:P49763	NRP2	PGF	TRUE	TRUE	UNTRUE	curated	UNTRUE	0.124	DC_CD207|Tum_KRT17	DC_CD207	Tum_KRT17	0.256	UNTRUE	DC_CD207	Tum_KRT17
IMM	CPI-SS04B4619D0	TNF_TNFRSF1A	simple:P01375	simple:P19438	TNF	TNFRSF1A	TRUE	UNTRUE	TRUE	curated	UNTRUE	0.126	DC_CD207|Tum_KRT17	DC_CD207	Tum_KRT17	0.814	UNTRUE	DC_CD207	Tum_KRT17
IMM	CPI-SS048A2311A	TNF_RIPK1	simple:P01375	simple:Q13546	TNF	RIPK1	TRUE	UNTRUE	TRUE	I2D,IMEx,InnateDB,InnateDB-All,IntAct,MINT	UNTRUE	0.129	DC_CD207|Tum_KRT17	DC_CD207	Tum_KRT17	0.316	UNTRUE	DC_CD207	Tum_KRT17
IMM	CPI-SC07222A428	COL4A2_a2b1 complex	simple:P08572	complex:a2b1 complex	COL4A2		TRUE	UNTRUE	UNTRUE	curated	TRUE	0.131	DC_CD207|Tum_KRT17	DC_CD207	Tum_KRT17	0.47	UNTRUE	DC_CD207	Tum_KRT17
IMM	CPI-SS02EBC1BB0	TNF_NOTCH1	simple:P01375	simple:P46531	TNF	NOTCH1	TRUE	UNTRUE	TRUE	I2D	UNTRUE	0.14	DC_CD207|Tum_KRT17	DC_CD207	Tum_KRT17	0.254	UNTRUE	DC_CD207	Tum_KRT17
IMM	CPI-SS0B81F1BF5	TNF_SEMA4C	simple:P01375	simple:Q9C0C4	TNF	SEMA4C	TRUE	UNTRUE	TRUE	InnateDB-All	UNTRUE	0.149	DC_CD207|Tum_KRT17	DC_CD207	Tum_KRT17	0.172	UNTRUE	DC_CD207	Tum_KRT17
IMM	CPI-SS06CBC985C	LTBR_LTB	simple:P36941	simple:Q06643	LTBR	LTB	UNTRUE	TRUE	UNTRUE	curated	UNTRUE	0.151	DC_CD207|Tum_KRT17	DC_CD207	Tum_KRT17	1.003	UNTRUE	DC_CD207	Tum_KRT17
IMM	CPI-SS05D23BCE8	HLA-DPB1_TNFSF13B	simple:HLADPB1	simple:Q9Y275	HLA-DPB1	TNFSF13B	TRUE	TRUE	UNTRUE	InnateDB-All	UNTRUE	0.163	DC_CD207|Tum_KRT17	DC_CD207	Tum_KRT17	2.598	UNTRUE	DC_CD207	Tum_KRT17
IMM	CPI-SS0F00D756A	CD40_TNFSF13B	simple:P25942	simple:Q9Y275	CD40	TNFSF13B	TRUE	TRUE	UNTRUE	I2D,InnateDB	UNTRUE	0.17	DC_CD207|Tum_KRT17	DC_CD207	Tum_KRT17	0.87	UNTRUE	DC_CD207	Tum_KRT17
IMM	CPI-SS014958F32	LGALS9_CD47	simple:O00182	simple:Q08722	LGALS9	CD47	TRUE	UNTRUE	TRUE	InnateDB-All	UNTRUE	0.179	DC_CD207|Tum_KRT17	DC_CD207	Tum_KRT17	1.715	UNTRUE	DC_CD207	Tum_KRT17
IMM	CPI-SS0302E8E8F	CD74_COPA	simple:P04233	simple:P53621	CD74	COPA	TRUE	TRUE	UNTRUE	IMEx,IntAct	UNTRUE	0.187	DC_CD207|Tum_KRT17	DC_CD207	Tum_KRT17	2.513	UNTRUE	DC_CD207	Tum_KRT17
IMM	CPI-SS0ABC5C1B8	CD74_MIF	simple:P04233	simple:P14174	CD74	MIF	TRUE	TRUE	UNTRUE	I2D,InnateDB-All	UNTRUE	0.206	DC_CD207|Tum_KRT17	DC_CD207	Tum_KRT17	3.149	UNTRUE	DC_CD207	Tum_KRT17
IMM	CPI-SS0E0DEA7D5	PECAM1_CD38	simple:P16284	simple:P28907	PECAM1	CD38	UNTRUE	TRUE	TRUE	curated	UNTRUE	0.222	DC_CD207|Tum_KRT17	DC_CD207	Tum_KRT17	0.794	UNTRUE	DC_CD207	Tum_KRT17
IMM	CPI-SS09808DEAE	CD74_APP	simple:P04233	simple:P05067	CD74	APP	UNTRUE	TRUE	UNTRUE	curated	UNTRUE	0.234	DC_CD207|Tum_KRT17	DC_CD207	Tum_KRT17	2.801	UNTRUE	DC_CD207	Tum_KRT17
IMM	CPI-SS061A7E099	CD55_ADGRE5	simple:P08174	simple:P48960	CD55	ADGRE5	TRUE	TRUE	TRUE	curated	UNTRUE	0.264	DC_CD207|Tum_KRT17	DC_CD207	Tum_KRT17	0.783	UNTRUE	DC_CD207	Tum_KRT17
IMM	CPI-SS072E1E27A	FFAR2_TNF	simple:O15552	simple:P01375	FFAR2	TNF	TRUE	TRUE	UNTRUE	IMEx,IntAct	UNTRUE	0.011	DC_CD207|Tum_KRT6A	DC_CD207	Tum_KRT6A	0.146	UNTRUE	DC_CD207	Tum_KRT6A
IMM	CPI-SS0AEC33FF1	CCL22_DPP4	simple:O00626	simple:P27487	CCL22	DPP4	TRUE	UNTRUE	TRUE	curated	UNTRUE	0.017	DC_CD207|Tum_KRT6A	DC_CD207	Tum_KRT6A	0.202	UNTRUE	DC_CD207	Tum_KRT6A
IMM	CPI-SS00FB3CB09	FFAR2_CCL4L2	simple:O15552	simple:Q8NHW4	FFAR2	CCL4L2	TRUE	TRUE	UNTRUE	IMEx,IntAct	UNTRUE	0.017	DC_CD207|Tum_KRT6A	DC_CD207	Tum_KRT6A	0.119	UNTRUE	DC_CD207	Tum_KRT6A
IMM	CPI-SS0BD5C2A23	NRG1_ERBB4	simple:Q02297	simple:Q15303	NRG1	ERBB4	TRUE	TRUE	TRUE	curated	UNTRUE	0.023	DC_CD207|Tum_KRT6A	DC_CD207	Tum_KRT6A	0.275	UNTRUE	DC_CD207	Tum_KRT6A
IMM	CPI-SS02572E1EF	NRG1_LGR4	simple:Q02297	simple:Q9BXB1	NRG1	LGR4	TRUE	TRUE	TRUE	InnateDB-All	UNTRUE	0.024	DC_CD207|Tum_KRT6A	DC_CD207	Tum_KRT6A	0.305	UNTRUE	DC_CD207	Tum_KRT6A
IMM	CPI-SS072B19293	HLA-DPA1_GAL	simple:HLADPA1	simple:P22466	HLA-DPA1	GAL	TRUE	TRUE	UNTRUE	InnateDB-All	UNTRUE	0.026	DC_CD207|Tum_KRT6A	DC_CD207	Tum_KRT6A	1.869	UNTRUE	DC_CD207	Tum_KRT6A
IMM	CPI-SS0C28FEC7D	TNFSF13_TNFRSF14	simple:O75888	simple:Q92956	TNFSF13	TNFRSF14	TRUE	UNTRUE	TRUE	I2D,InnateDB-All	UNTRUE	0.028	DC_CD207|Tum_KRT6A	DC_CD207	Tum_KRT6A	0.239	UNTRUE	DC_CD207	Tum_KRT6A
IMM	CPI-SS01158CABF	FFAR2_FAM3C	simple:O15552	simple:Q92520	FFAR2	FAM3C	TRUE	TRUE	UNTRUE	IMEx,IntAct	UNTRUE	0.028	DC_CD207|Tum_KRT6A	DC_CD207	Tum_KRT6A	0.463	UNTRUE	DC_CD207	Tum_KRT6A
IMM	CPI-SS0F9B3B259	TNFSF13_TNFRSF1A	simple:O75888	simple:P19438	TNFSF13	TNFRSF1A	TRUE	UNTRUE	TRUE	I2D,InnateDB-All	UNTRUE	0.029	DC_CD207|Tum_KRT6A	DC_CD207	Tum_KRT6A	0.522	UNTRUE	DC_CD207	Tum_KRT6A
IMM	CPI-SS032E9A219	CX3CR1_CX3CL1	simple:P49238	simple:P78423	CX3CR1	CX3CL1	TRUE	TRUE	TRUE	curated	UNTRUE	0.032	DC_CD207|Tum_KRT6A	DC_CD207	Tum_KRT6A	0.316	UNTRUE	DC_CD207	Tum_KRT6A
IMM	CPI-SS0DFAF1FE2	CCR5_CCL8	simple:P51681	simple:P80075	CCR5	CCL8	TRUE	TRUE	UNTRUE	curated	UNTRUE	0.034	DC_CD207|Tum_KRT6A	DC_CD207	Tum_KRT6A	0.227	UNTRUE	DC_CD207	Tum_KRT6A
IMM	CPI-SS0E075E5AF	NRG1_NETO2	simple:Q02297	simple:Q8NC67	NRG1	NETO2	TRUE	TRUE	TRUE	InnateDB-All	UNTRUE	0.037	DC_CD207|Tum_KRT6A	DC_CD207	Tum_KRT6A	0.231	UNTRUE	DC_CD207	Tum_KRT6A
IMM	CPI-SC0E5218AA4	NRG1_a6b4 complex	simple:Q02297	complex:a6b4 complex	NRG1		TRUE	TRUE	UNTRUE	curated	TRUE	0.039	DC_CD207|Tum_KRT6A	DC_CD207	Tum_KRT6A	0.448	UNTRUE	DC_CD207	Tum_KRT6A
IMM	CPI-SS0DFA98A14	CSF1R_IL34	simple:P07333	simple:Q6ZMJ4	CSF1R	IL34	TRUE	TRUE	UNTRUE	curated	UNTRUE	0.048	DC_CD207|Tum_KRT6A	DC_CD207	Tum_KRT6A	0.681	UNTRUE	DC_CD207	Tum_KRT6A
IMM	CPI-SS0708FE6FF	NRG1_LSR	simple:Q02297	simple:Q86X29	NRG1	LSR	TRUE	TRUE	TRUE	InnateDB-All	UNTRUE	0.059	DC_CD207|Tum_KRT6A	DC_CD207	Tum_KRT6A	1.037	UNTRUE	DC_CD207	Tum_KRT6A
IMM	CPI-SS06A999D25	PLD2_ARF1	simple:O14939	simple:P84077	PLD2	ARF1	UNTRUE	UNTRUE	UNTRUE	guidetopharmacology.org	UNTRUE	0.061	DC_CD207|Tum_KRT6A	DC_CD207	Tum_KRT6A	0.885	UNTRUE	DC_CD207	Tum_KRT6A
IMM	CPI-SS0D4C221B8	ICAM1_AREG	simple:P05362	simple:P15514	ICAM1	AREG	TRUE	TRUE	UNTRUE	InnateDB-All	UNTRUE	0.064	DC_CD207|Tum_KRT6A	DC_CD207	Tum_KRT6A	0.55	UNTRUE	DC_CD207	Tum_KRT6A
IMM	CPI-SC033E22B14	PDGFB_PDGFR complex	simple:P01127	complex:PDGFR complex	PDGFB		TRUE	UNTRUE	TRUE	curated	UNTRUE	0.065	DC_CD207|Tum_KRT6A	DC_CD207	Tum_KRT6A	0.292	UNTRUE	DC_CD207	Tum_KRT6A
IMM	CPI-SS0FEEB187C	PDGFB_PDGFRA	simple:P01127	simple:P16234	PDGFB	PDGFRA	TRUE	UNTRUE	TRUE	curated	UNTRUE	0.065	DC_CD207|Tum_KRT6A	DC_CD207	Tum_KRT6A	0.292	UNTRUE	DC_CD207	Tum_KRT6A
IMM	CPI-SS034B442CE	TNF_CELSR2	simple:P01375	simple:Q9HCU4	TNF	CELSR2	TRUE	UNTRUE	TRUE	InnateDB-All	UNTRUE	0.066	DC_CD207|Tum_KRT6A	DC_CD207	Tum_KRT6A	0.316	UNTRUE	DC_CD207	Tum_KRT6A
IMM	CPI-SC04AED00CE	TNC_aVb6 complex	simple:P24821	complex:aVb6 complex	TNC		TRUE	UNTRUE	UNTRUE	curated	TRUE	0.068	DC_CD207|Tum_KRT6A	DC_CD207	Tum_KRT6A	0.211	UNTRUE	DC_CD207	Tum_KRT6A
IMM	CPI-SS0AFC7BACF	ADGRG5_FAM3C	simple:Q8IZF4	simple:Q92520	ADGRG5	FAM3C	TRUE	TRUE	UNTRUE	InnateDB-All	UNTRUE	0.069	DC_CD207|Tum_KRT6A	DC_CD207	Tum_KRT6A	0.557	UNTRUE	DC_CD207	Tum_KRT6A
IMM	CPI-SS06AA638A8	CD72_SEMA4D	simple:P21854	simple:Q92854	CD72	SEMA4D	UNTRUE	UNTRUE	TRUE	curated	UNTRUE	0.07	DC_CD207|Tum_KRT6A	DC_CD207	Tum_KRT6A	0.284	UNTRUE	DC_CD207	Tum_KRT6A
IMM	CPI-SS07F015051	CCR6_CCL20	simple:P51684	simple:P78556	CCR6	CCL20	TRUE	TRUE	UNTRUE	curated	UNTRUE	0.073	DC_CD207|Tum_KRT6A	DC_CD207	Tum_KRT6A	0.666	UNTRUE	DC_CD207	Tum_KRT6A
IMM	CPI-SC04B354AE3	COL8A2_a2b1 complex	simple:P25067	complex:a2b1 complex	COL8A2		TRUE	UNTRUE	UNTRUE	curated	TRUE	0.081	DC_CD207|Tum_KRT6A	DC_CD207	Tum_KRT6A	0.276	UNTRUE	DC_CD207	Tum_KRT6A
IMM	CPI-SS03A4F7DC8	AXL_GAS6	simple:P30530	simple:Q14393	AXL	GAS6	TRUE	TRUE	UNTRUE	guidetopharmacology.org	UNTRUE	0.091	DC_CD207|Tum_KRT6A	DC_CD207	Tum_KRT6A	0.558	UNTRUE	DC_CD207	Tum_KRT6A
IMM	CPI-SS05A26A1DE	PDGFB_PDGFRB	simple:P01127	simple:P09619	PDGFB	PDGFRB	TRUE	UNTRUE	TRUE	curated	UNTRUE	0.093	DC_CD207|Tum_KRT6A	DC_CD207	Tum_KRT6A	0.291	UNTRUE	DC_CD207	Tum_KRT6A
IMM	CPI-SS079DDF890	TNFSF12_TNFRSF25	simple:O43508	simple:Q93038	TNFSF12	TNFRSF25	TRUE	UNTRUE	TRUE	I2D	UNTRUE	0.094	DC_CD207|Tum_KRT6A	DC_CD207	Tum_KRT6A	0.416	UNTRUE	DC_CD207	Tum_KRT6A
IMM	CPI-SS0FBC9234C	TNF_PTPRS	simple:P01375	simple:Q13332	TNF	PTPRS	TRUE	UNTRUE	TRUE	InnateDB-All	UNTRUE	0.097	DC_CD207|Tum_KRT6A	DC_CD207	Tum_KRT6A	0.246	UNTRUE	DC_CD207	Tum_KRT6A
IMM	CPI-SS0DE0A486F	NRP1_VEGFA	simple:O14786	simple:P15692	NRP1	VEGFA	TRUE	TRUE	UNTRUE	curated	UNTRUE	0.098	DC_CD207|Tum_KRT6A	DC_CD207	Tum_KRT6A	0.425	UNTRUE	DC_CD207	Tum_KRT6A
IMM	CPI-SS0F8EFEECF	TNF_DAG1	simple:P01375	simple:Q14118	TNF	DAG1	TRUE	UNTRUE	TRUE	InnateDB-All	UNTRUE	0.101	DC_CD207|Tum_KRT6A	DC_CD207	Tum_KRT6A	0.418	UNTRUE	DC_CD207	Tum_KRT6A
IMM	CPI-SS0D2539AEB	FPR3_HEBP1	simple:P25089	simple:Q9NRV9	FPR3	HEBP1	UNTRUE	TRUE	UNTRUE	guidetopharmacology.org	UNTRUE	0.102	DC_CD207|Tum_KRT6A	DC_CD207	Tum_KRT6A	0.782	UNTRUE	DC_CD207	Tum_KRT6A
IMM	CPI-SS0AB647854	GPR37_PSAP	simple:O15354	simple:P07602	GPR37	PSAP	TRUE	TRUE	UNTRUE	guidetopharmacology.org	UNTRUE	0.102	DC_CD207|Tum_KRT6A	DC_CD207	Tum_KRT6A	0.74	UNTRUE	DC_CD207	Tum_KRT6A
IMM	CPI-SS0B01CF3AB	CSF1R_CSF1	simple:P07333	simple:P09603	CSF1R	CSF1	TRUE	TRUE	UNTRUE	curated	UNTRUE	0.106	DC_CD207|Tum_KRT6A	DC_CD207	Tum_KRT6A	0.724	UNTRUE	DC_CD207	Tum_KRT6A
IMM	CPI-SS0CB863B46	WNT5A_PTPRK	simple:P41221	simple:Q15262	WNT5A	PTPRK	TRUE	UNTRUE	TRUE	InnateDB-All	UNTRUE	0.107	DC_CD207|Tum_KRT6A	DC_CD207	Tum_KRT6A	0.255	UNTRUE	DC_CD207	Tum_KRT6A
IMM	CPI-SS07CCAD9BF	GRN_SORT1	simple:P28799	simple:Q99523	GRN	SORT1	TRUE	UNTRUE	TRUE	IMEx,InnateDB-All,MINT	UNTRUE	0.111	DC_CD207|Tum_KRT6A	DC_CD207	Tum_KRT6A	1.111	UNTRUE	DC_CD207	Tum_KRT6A
IMM	CPI-SC0E60FEE99	TGFB1_aVb6 complex	simple:P01137	complex:aVb6 complex	TGFB1		TRUE	UNTRUE	UNTRUE	curated	TRUE	0.114	DC_CD207|Tum_KRT6A	DC_CD207	Tum_KRT6A	0.647	UNTRUE	DC_CD207	Tum_KRT6A
IMM	CPI-SS0339AE950	SIRPA_CD47	simple:P78324	simple:Q08722	SIRPA	CD47	UNTRUE	TRUE	TRUE	curated	UNTRUE	0.118	DC_CD207|Tum_KRT6A	DC_CD207	Tum_KRT6A	1.256	UNTRUE	DC_CD207	Tum_KRT6A
IMM	CPI-SS0A9FB762A	LGALS9_PTPRK	simple:O00182	simple:Q15262	LGALS9	PTPRK	TRUE	UNTRUE	TRUE	InnateDB-All	UNTRUE	0.118	DC_CD207|Tum_KRT6A	DC_CD207	Tum_KRT6A	0.67	UNTRUE	DC_CD207	Tum_KRT6A
IMM	CPI-SS0947A8549	FLT1_VEGFB	simple:P17948	simple:P49765	FLT1	VEGFB	TRUE	TRUE	UNTRUE	curated	UNTRUE	0.119	DC_CD207|Tum_KRT6A	DC_CD207	Tum_KRT6A	0.26	UNTRUE	DC_CD207	Tum_KRT6A
IMM	CPI-SS0D0252D87	AXL_IL15RA	simple:P30530	simple:Q13261	AXL	IL15RA	TRUE	TRUE	TRUE	I2D	UNTRUE	0.12	DC_CD207|Tum_KRT6A	DC_CD207	Tum_KRT6A	0.636	UNTRUE	DC_CD207	Tum_KRT6A
IMM	CPI-SS0FF55B42C	EPHB3_EFNB1	simple:P54753	simple:P98172	EPHB3	EFNB1	UNTRUE	TRUE	UNTRUE	curated	UNTRUE	0.121	DC_CD207|Tum_KRT6A	DC_CD207	Tum_KRT6A	0.265	UNTRUE	DC_CD207	Tum_KRT6A
IMM	CPI-SS04B4619D0	TNF_TNFRSF1A	simple:P01375	simple:P19438	TNF	TNFRSF1A	TRUE	UNTRUE	TRUE	curated	UNTRUE	0.126	DC_CD207|Tum_KRT6A	DC_CD207	Tum_KRT6A	0.571	UNTRUE	DC_CD207	Tum_KRT6A
IMM	CPI-SS0BD9F32BA	LGALS9_DAG1	simple:O00182	simple:Q14118	LGALS9	DAG1	TRUE	UNTRUE	TRUE	InnateDB-All	UNTRUE	0.128	DC_CD207|Tum_KRT6A	DC_CD207	Tum_KRT6A	0.793	UNTRUE	DC_CD207	Tum_KRT6A
IMM	CPI-SS02EF3E1BA	TNFSF12_TNFRSF12A	simple:O43508	simple:Q9NP84	TNFSF12	TNFRSF12A	TRUE	UNTRUE	TRUE	curated	UNTRUE	0.13	DC_CD207|Tum_KRT6A	DC_CD207	Tum_KRT6A	0.794	UNTRUE	DC_CD207	Tum_KRT6A
IMM	CPI-SC07222A428	COL4A2_a2b1 complex	simple:P08572	complex:a2b1 complex	COL4A2		TRUE	UNTRUE	UNTRUE	curated	TRUE	0.131	DC_CD207|Tum_KRT6A	DC_CD207	Tum_KRT6A	0.429	UNTRUE	DC_CD207	Tum_KRT6A
IMM	CPI-SS02EBC1BB0	TNF_NOTCH1	simple:P01375	simple:P46531	TNF	NOTCH1	TRUE	UNTRUE	TRUE	I2D	UNTRUE	0.14	DC_CD207|Tum_KRT6A	DC_CD207	Tum_KRT6A	0.237	UNTRUE	DC_CD207	Tum_KRT6A
IMM	CPI-SS0B81F1BF5	TNF_SEMA4C	simple:P01375	simple:Q9C0C4	TNF	SEMA4C	TRUE	UNTRUE	TRUE	InnateDB-All	UNTRUE	0.149	DC_CD207|Tum_KRT6A	DC_CD207	Tum_KRT6A	0.164	UNTRUE	DC_CD207	Tum_KRT6A
IMM	CPI-SC098C06330	TGFB1_TGFbeta receptor1	simple:P01137	complex:TGFbeta receptor1	TGFB1		TRUE	UNTRUE	TRUE	curated	UNTRUE	0.154	DC_CD207|Tum_KRT6A	DC_CD207	Tum_KRT6A	0.606	UNTRUE	DC_CD207	Tum_KRT6A
IMM	CPI-SS05D23BCE8	HLA-DPB1_TNFSF13B	simple:HLADPB1	simple:Q9Y275	HLA-DPB1	TNFSF13B	TRUE	TRUE	UNTRUE	InnateDB-All	UNTRUE	0.163	DC_CD207|Tum_KRT6A	DC_CD207	Tum_KRT6A	1.907	UNTRUE	DC_CD207	Tum_KRT6A
IMM	CPI-SC0984894BC	TGFB1_TGFbeta receptor2	simple:P01137	complex:TGFbeta receptor2	TGFB1		TRUE	UNTRUE	TRUE	curated	UNTRUE	0.164	DC_CD207|Tum_KRT6A	DC_CD207	Tum_KRT6A	0.539	UNTRUE	DC_CD207	Tum_KRT6A
IMM	CPI-SS014958F32	LGALS9_CD47	simple:O00182	simple:Q08722	LGALS9	CD47	TRUE	UNTRUE	TRUE	InnateDB-All	UNTRUE	0.179	DC_CD207|Tum_KRT6A	DC_CD207	Tum_KRT6A	1.426	UNTRUE	DC_CD207	Tum_KRT6A
IMM	CPI-SS0302E8E8F	CD74_COPA	simple:P04233	simple:P53621	CD74	COPA	TRUE	TRUE	UNTRUE	IMEx,IntAct	UNTRUE	0.187	DC_CD207|Tum_KRT6A	DC_CD207	Tum_KRT6A	2.648	UNTRUE	DC_CD207	Tum_KRT6A
IMM	CPI-SS0ABC5C1B8	CD74_MIF	simple:P04233	simple:P14174	CD74	MIF	TRUE	TRUE	UNTRUE	I2D,InnateDB-All	UNTRUE	0.206	DC_CD207|Tum_KRT6A	DC_CD207	Tum_KRT6A	3.449	UNTRUE	DC_CD207	Tum_KRT6A
IMM	CPI-SS09808DEAE	CD74_APP	simple:P04233	simple:P05067	CD74	APP	UNTRUE	TRUE	UNTRUE	curated	UNTRUE	0.234	DC_CD207|Tum_KRT6A	DC_CD207	Tum_KRT6A	2.738	UNTRUE	DC_CD207	Tum_KRT6A
IMM	CPI-SS034D36D2F	HLA-C_FAM3C	simple:HLAC	simple:Q92520	HLA-C	FAM3C	TRUE	TRUE	UNTRUE	InnateDB-All	UNTRUE	0.25	DC_CD207|Tum_KRT6A	DC_CD207	Tum_KRT6A	2.01	UNTRUE	DC_CD207	Tum_KRT6A
IMM	CPI-SS061A7E099	CD55_ADGRE5	simple:P08174	simple:P48960	CD55	ADGRE5	TRUE	TRUE	TRUE	curated	UNTRUE	0.264	DC_CD207|Tum_KRT6A	DC_CD207	Tum_KRT6A	0.619	UNTRUE	DC_CD207	Tum_KRT6A
IMM	CPI-SS072E1E27A	FFAR2_TNF	simple:O15552	simple:P01375	FFAR2	TNF	TRUE	TRUE	UNTRUE	IMEx,IntAct	UNTRUE	0.011	DC_CD207|Tum_MAGEC2	DC_CD207	Tum_MAGEC2	0.109	UNTRUE	DC_CD207	Tum_MAGEC2
IMM	CPI-SC095A2C115	PLAUR_aVb3 complex	simple:Q03405	complex:aVb3 complex	PLAUR		TRUE	TRUE	UNTRUE	curated	TRUE	0.021	DC_CD207|Tum_MAGEC2	DC_CD207	Tum_MAGEC2	1.055	UNTRUE	DC_CD207	Tum_MAGEC2
IMM	CPI-SS0BD5C2A23	NRG1_ERBB4	simple:Q02297	simple:Q15303	NRG1	ERBB4	TRUE	TRUE	TRUE	curated	UNTRUE	0.023	DC_CD207|Tum_MAGEC2	DC_CD207	Tum_MAGEC2	0.3	UNTRUE	DC_CD207	Tum_MAGEC2
IMM	CPI-SS02572E1EF	NRG1_LGR4	simple:Q02297	simple:Q9BXB1	NRG1	LGR4	TRUE	TRUE	TRUE	InnateDB-All	UNTRUE	0.024	DC_CD207|Tum_MAGEC2	DC_CD207	Tum_MAGEC2	0.36	UNTRUE	DC_CD207	Tum_MAGEC2
IMM	CPI-SS0C28FEC7D	TNFSF13_TNFRSF14	simple:O75888	simple:Q92956	TNFSF13	TNFRSF14	TRUE	UNTRUE	TRUE	I2D,InnateDB-All	UNTRUE	0.028	DC_CD207|Tum_MAGEC2	DC_CD207	Tum_MAGEC2	0.149	UNTRUE	DC_CD207	Tum_MAGEC2
IMM	CPI-SS01158CABF	FFAR2_FAM3C	simple:O15552	simple:Q92520	FFAR2	FAM3C	TRUE	TRUE	UNTRUE	IMEx,IntAct	UNTRUE	0.028	DC_CD207|Tum_MAGEC2	DC_CD207	Tum_MAGEC2	0.306	UNTRUE	DC_CD207	Tum_MAGEC2
IMM	CPI-SS0F9B3B259	TNFSF13_TNFRSF1A	simple:O75888	simple:P19438	TNFSF13	TNFRSF1A	TRUE	UNTRUE	TRUE	I2D,InnateDB-All	UNTRUE	0.029	DC_CD207|Tum_MAGEC2	DC_CD207	Tum_MAGEC2	0.506	UNTRUE	DC_CD207	Tum_MAGEC2
IMM	CPI-SS032E9A219	CX3CR1_CX3CL1	simple:P49238	simple:P78423	CX3CR1	CX3CL1	TRUE	TRUE	TRUE	curated	UNTRUE	0.032	DC_CD207|Tum_MAGEC2	DC_CD207	Tum_MAGEC2	0.262	UNTRUE	DC_CD207	Tum_MAGEC2
IMM	CPI-SC0E5218AA4	NRG1_a6b4 complex	simple:Q02297	complex:a6b4 complex	NRG1		TRUE	TRUE	UNTRUE	curated	TRUE	0.039	DC_CD207|Tum_MAGEC2	DC_CD207	Tum_MAGEC2	0.339	UNTRUE	DC_CD207	Tum_MAGEC2
IMM	CPI-SS002673EFE	WNT5A_FZD3	simple:P41221	simple:Q9NPG1	WNT5A	FZD3	TRUE	UNTRUE	TRUE	curated	UNTRUE	0.045	DC_CD207|Tum_MAGEC2	DC_CD207	Tum_MAGEC2	0.195	UNTRUE	DC_CD207	Tum_MAGEC2
IMM	CPI-SS0DFA98A14	CSF1R_IL34	simple:P07333	simple:Q6ZMJ4	CSF1R	IL34	TRUE	TRUE	UNTRUE	curated	UNTRUE	0.048	DC_CD207|Tum_MAGEC2	DC_CD207	Tum_MAGEC2	0.661	UNTRUE	DC_CD207	Tum_MAGEC2
IMM	CPI-SS0708FE6FF	NRG1_LSR	simple:Q02297	simple:Q86X29	NRG1	LSR	TRUE	TRUE	TRUE	InnateDB-All	UNTRUE	0.059	DC_CD207|Tum_MAGEC2	DC_CD207	Tum_MAGEC2	0.833	UNTRUE	DC_CD207	Tum_MAGEC2
IMM	CPI-SS05D406038	PTGIR_GHRL	simple:P43119	simple:Q9UBU3	PTGIR	GHRL	TRUE	TRUE	UNTRUE	InnateDB-All	UNTRUE	0.064	DC_CD207|Tum_MAGEC2	DC_CD207	Tum_MAGEC2	0.177	UNTRUE	DC_CD207	Tum_MAGEC2
IMM	CPI-SS034B442CE	TNF_CELSR2	simple:P01375	simple:Q9HCU4	TNF	CELSR2	TRUE	UNTRUE	TRUE	InnateDB-All	UNTRUE	0.066	DC_CD207|Tum_MAGEC2	DC_CD207	Tum_MAGEC2	0.284	UNTRUE	DC_CD207	Tum_MAGEC2
IMM	CPI-SS0AFC7BACF	ADGRG5_FAM3C	simple:Q8IZF4	simple:Q92520	ADGRG5	FAM3C	TRUE	TRUE	UNTRUE	InnateDB-All	UNTRUE	0.069	DC_CD207|Tum_MAGEC2	DC_CD207	Tum_MAGEC2	0.4	UNTRUE	DC_CD207	Tum_MAGEC2
IMM	CPI-SS06AA638A8	CD72_SEMA4D	simple:P21854	simple:Q92854	CD72	SEMA4D	UNTRUE	UNTRUE	TRUE	curated	UNTRUE	0.07	DC_CD207|Tum_MAGEC2	DC_CD207	Tum_MAGEC2	0.289	UNTRUE	DC_CD207	Tum_MAGEC2
IMM	CPI-SS07F015051	CCR6_CCL20	simple:P51684	simple:P78556	CCR6	CCL20	TRUE	TRUE	UNTRUE	curated	UNTRUE	0.073	DC_CD207|Tum_MAGEC2	DC_CD207	Tum_MAGEC2	0.346	UNTRUE	DC_CD207	Tum_MAGEC2
IMM	CPI-SS03A4F7DC8	AXL_GAS6	simple:P30530	simple:Q14393	AXL	GAS6	TRUE	TRUE	UNTRUE	guidetopharmacology.org	UNTRUE	0.091	DC_CD207|Tum_MAGEC2	DC_CD207	Tum_MAGEC2	0.58	UNTRUE	DC_CD207	Tum_MAGEC2
IMM	CPI-SS05A26A1DE	PDGFB_PDGFRB	simple:P01127	simple:P09619	PDGFB	PDGFRB	TRUE	UNTRUE	TRUE	curated	UNTRUE	0.093	DC_CD207|Tum_MAGEC2	DC_CD207	Tum_MAGEC2	0.294	UNTRUE	DC_CD207	Tum_MAGEC2
IMM	CPI-SS079DDF890	TNFSF12_TNFRSF25	simple:O43508	simple:Q93038	TNFSF12	TNFRSF25	TRUE	UNTRUE	TRUE	I2D	UNTRUE	0.094	DC_CD207|Tum_MAGEC2	DC_CD207	Tum_MAGEC2	0.4	UNTRUE	DC_CD207	Tum_MAGEC2
IMM	CPI-SS0FBC9234C	TNF_PTPRS	simple:P01375	simple:Q13332	TNF	PTPRS	TRUE	UNTRUE	TRUE	InnateDB-All	UNTRUE	0.097	DC_CD207|Tum_MAGEC2	DC_CD207	Tum_MAGEC2	0.334	UNTRUE	DC_CD207	Tum_MAGEC2
IMM	CPI-SS0F8EFEECF	TNF_DAG1	simple:P01375	simple:Q14118	TNF	DAG1	TRUE	UNTRUE	TRUE	InnateDB-All	UNTRUE	0.101	DC_CD207|Tum_MAGEC2	DC_CD207	Tum_MAGEC2	0.419	UNTRUE	DC_CD207	Tum_MAGEC2
IMM	CPI-SS0D2539AEB	FPR3_HEBP1	simple:P25089	simple:Q9NRV9	FPR3	HEBP1	UNTRUE	TRUE	UNTRUE	guidetopharmacology.org	UNTRUE	0.102	DC_CD207|Tum_MAGEC2	DC_CD207	Tum_MAGEC2	0.741	UNTRUE	DC_CD207	Tum_MAGEC2
IMM	CPI-SS0AB647854	GPR37_PSAP	simple:O15354	simple:P07602	GPR37	PSAP	TRUE	TRUE	UNTRUE	guidetopharmacology.org	UNTRUE	0.102	DC_CD207|Tum_MAGEC2	DC_CD207	Tum_MAGEC2	0.667	UNTRUE	DC_CD207	Tum_MAGEC2
IMM	CPI-SS0B01CF3AB	CSF1R_CSF1	simple:P07333	simple:P09603	CSF1R	CSF1	TRUE	TRUE	UNTRUE	curated	UNTRUE	0.106	DC_CD207|Tum_MAGEC2	DC_CD207	Tum_MAGEC2	0.687	UNTRUE	DC_CD207	Tum_MAGEC2
IMM	CPI-SS07CCAD9BF	GRN_SORT1	simple:P28799	simple:Q99523	GRN	SORT1	TRUE	UNTRUE	TRUE	IMEx,InnateDB-All,MINT	UNTRUE	0.111	DC_CD207|Tum_MAGEC2	DC_CD207	Tum_MAGEC2	1.164	UNTRUE	DC_CD207	Tum_MAGEC2
IMM	CPI-SC0E60FEE99	TGFB1_aVb6 complex	simple:P01137	complex:aVb6 complex	TGFB1		TRUE	UNTRUE	UNTRUE	curated	TRUE	0.114	DC_CD207|Tum_MAGEC2	DC_CD207	Tum_MAGEC2	0.572	UNTRUE	DC_CD207	Tum_MAGEC2
IMM	CPI-SS0339AE950	SIRPA_CD47	simple:P78324	simple:Q08722	SIRPA	CD47	UNTRUE	TRUE	TRUE	curated	UNTRUE	0.118	DC_CD207|Tum_MAGEC2	DC_CD207	Tum_MAGEC2	1.133	UNTRUE	DC_CD207	Tum_MAGEC2
IMM	CPI-SS04B4619D0	TNF_TNFRSF1A	simple:P01375	simple:P19438	TNF	TNFRSF1A	TRUE	UNTRUE	TRUE	curated	UNTRUE	0.126	DC_CD207|Tum_MAGEC2	DC_CD207	Tum_MAGEC2	0.554	UNTRUE	DC_CD207	Tum_MAGEC2
IMM	CPI-SS085EE60B1	TGFB1_TGFBR3	simple:P01137	simple:Q03167	TGFB1	TGFBR3	TRUE	UNTRUE	TRUE	curated	UNTRUE	0.127	DC_CD207|Tum_MAGEC2	DC_CD207	Tum_MAGEC2	0.527	UNTRUE	DC_CD207	Tum_MAGEC2
IMM	CPI-SS0BD9F32BA	LGALS9_DAG1	simple:O00182	simple:Q14118	LGALS9	DAG1	TRUE	UNTRUE	TRUE	InnateDB-All	UNTRUE	0.128	DC_CD207|Tum_MAGEC2	DC_CD207	Tum_MAGEC2	0.794	UNTRUE	DC_CD207	Tum_MAGEC2
IMM	CPI-SS048A2311A	TNF_RIPK1	simple:P01375	simple:Q13546	TNF	RIPK1	TRUE	UNTRUE	TRUE	I2D,IMEx,InnateDB,InnateDB-All,IntAct,MINT	UNTRUE	0.129	DC_CD207|Tum_MAGEC2	DC_CD207	Tum_MAGEC2	0.144	UNTRUE	DC_CD207	Tum_MAGEC2
IMM	CPI-SS02EF3E1BA	TNFSF12_TNFRSF12A	simple:O43508	simple:Q9NP84	TNFSF12	TNFRSF12A	TRUE	UNTRUE	TRUE	curated	UNTRUE	0.13	DC_CD207|Tum_MAGEC2	DC_CD207	Tum_MAGEC2	0.534	UNTRUE	DC_CD207	Tum_MAGEC2
IMM	CPI-SS0B81F1BF5	TNF_SEMA4C	simple:P01375	simple:Q9C0C4	TNF	SEMA4C	TRUE	UNTRUE	TRUE	InnateDB-All	UNTRUE	0.149	DC_CD207|Tum_MAGEC2	DC_CD207	Tum_MAGEC2	0.169	UNTRUE	DC_CD207	Tum_MAGEC2
IMM	CPI-SC098C06330	TGFB1_TGFbeta receptor1	simple:P01137	complex:TGFbeta receptor1	TGFB1		TRUE	UNTRUE	TRUE	curated	UNTRUE	0.154	DC_CD207|Tum_MAGEC2	DC_CD207	Tum_MAGEC2	0.541	UNTRUE	DC_CD207	Tum_MAGEC2
IMM	CPI-SS002DF6C31	LGALS9_SLC1A5	simple:O00182	simple:Q15758	LGALS9	SLC1A5	TRUE	UNTRUE	TRUE	I2D,InnateDB-All	UNTRUE	0.154	DC_CD207|Tum_MAGEC2	DC_CD207	Tum_MAGEC2	0.881	UNTRUE	DC_CD207	Tum_MAGEC2
IMM	CPI-SS05D23BCE8	HLA-DPB1_TNFSF13B	simple:HLADPB1	simple:Q9Y275	HLA-DPB1	TNFSF13B	TRUE	TRUE	UNTRUE	InnateDB-All	UNTRUE	0.163	DC_CD207|Tum_MAGEC2	DC_CD207	Tum_MAGEC2	1.901	UNTRUE	DC_CD207	Tum_MAGEC2
IMM	CPI-SC0984894BC	TGFB1_TGFbeta receptor2	simple:P01137	complex:TGFbeta receptor2	TGFB1		TRUE	UNTRUE	TRUE	curated	UNTRUE	0.164	DC_CD207|Tum_MAGEC2	DC_CD207	Tum_MAGEC2	0.54	UNTRUE	DC_CD207	Tum_MAGEC2
IMM	CPI-SS014958F32	LGALS9_CD47	simple:O00182	simple:Q08722	LGALS9	CD47	TRUE	UNTRUE	TRUE	InnateDB-All	UNTRUE	0.179	DC_CD207|Tum_MAGEC2	DC_CD207	Tum_MAGEC2	1.303	UNTRUE	DC_CD207	Tum_MAGEC2
IMM	CPI-SS0302E8E8F	CD74_COPA	simple:P04233	simple:P53621	CD74	COPA	TRUE	TRUE	UNTRUE	IMEx,IntAct	UNTRUE	0.187	DC_CD207|Tum_MAGEC2	DC_CD207	Tum_MAGEC2	2.649	UNTRUE	DC_CD207	Tum_MAGEC2
IMM	CPI-SS0ABC5C1B8	CD74_MIF	simple:P04233	simple:P14174	CD74	MIF	TRUE	TRUE	UNTRUE	I2D,InnateDB-All	UNTRUE	0.206	DC_CD207|Tum_MAGEC2	DC_CD207	Tum_MAGEC2	3.365	UNTRUE	DC_CD207	Tum_MAGEC2
IMM	CPI-SS09808DEAE	CD74_APP	simple:P04233	simple:P05067	CD74	APP	UNTRUE	TRUE	UNTRUE	curated	UNTRUE	0.234	DC_CD207|Tum_MAGEC2	DC_CD207	Tum_MAGEC2	2.674	UNTRUE	DC_CD207	Tum_MAGEC2
IMM	CPI-SS061A7E099	CD55_ADGRE5	simple:P08174	simple:P48960	CD55	ADGRE5	TRUE	TRUE	TRUE	curated	UNTRUE	0.264	DC_CD207|Tum_MAGEC2	DC_CD207	Tum_MAGEC2	0.5	UNTRUE	DC_CD207	Tum_MAGEC2
IMM	CPI-SS072E1E27A	FFAR2_TNF	simple:O15552	simple:P01375	FFAR2	TNF	TRUE	TRUE	UNTRUE	IMEx,IntAct	UNTRUE	0.011	DC_CD207|Tum_ST6GALNAC1	DC_CD207	Tum_ST6GALNAC1	1.057	UNTRUE	DC_CD207	Tum_ST6GALNAC1
IMM	CPI-SS0A83A7E30	TNFSF13_FAS	simple:O75888	simple:P25445	TNFSF13	FAS	TRUE	UNTRUE	TRUE	I2D,InnateDB-All	UNTRUE	0.017	DC_CD207|Tum_ST6GALNAC1	DC_CD207	Tum_ST6GALNAC1	0.327	UNTRUE	DC_CD207	Tum_ST6GALNAC1
IMM	CPI-SS01158CABF	FFAR2_FAM3C	simple:O15552	simple:Q92520	FFAR2	FAM3C	TRUE	TRUE	UNTRUE	IMEx,IntAct	UNTRUE	0.028	DC_CD207|Tum_ST6GALNAC1	DC_CD207	Tum_ST6GALNAC1	0.506	UNTRUE	DC_CD207	Tum_ST6GALNAC1
IMM	CPI-SS0F9B3B259	TNFSF13_TNFRSF1A	simple:O75888	simple:P19438	TNFSF13	TNFRSF1A	TRUE	UNTRUE	TRUE	I2D,InnateDB-All	UNTRUE	0.029	DC_CD207|Tum_ST6GALNAC1	DC_CD207	Tum_ST6GALNAC1	0.623	UNTRUE	DC_CD207	Tum_ST6GALNAC1
IMM	CPI-SS06B86672A	CD44_FGFR2	simple:P16070	simple:P21802	CD44	FGFR2	TRUE	TRUE	TRUE	InnateDB-All	UNTRUE	0.049	DC_CD207|Tum_ST6GALNAC1	DC_CD207	Tum_ST6GALNAC1	0.876	UNTRUE	DC_CD207	Tum_ST6GALNAC1
IMM	CPI-SS0708FE6FF	NRG1_LSR	simple:Q02297	simple:Q86X29	NRG1	LSR	TRUE	TRUE	TRUE	InnateDB-All	UNTRUE	0.059	DC_CD207|Tum_ST6GALNAC1	DC_CD207	Tum_ST6GALNAC1	0.641	UNTRUE	DC_CD207	Tum_ST6GALNAC1
IMM	CPI-CS063AE1C91	IL6 receptor_IL6	complex:IL6 receptor	simple:P05231		IL6	TRUE	TRUE	UNTRUE	curated	UNTRUE	0.067	DC_CD207|Tum_ST6GALNAC1	DC_CD207	Tum_ST6GALNAC1	0.702	UNTRUE	DC_CD207	Tum_ST6GALNAC1
IMM	CPI-SS0AFC7BACF	ADGRG5_FAM3C	simple:Q8IZF4	simple:Q92520	ADGRG5	FAM3C	TRUE	TRUE	UNTRUE	InnateDB-All	UNTRUE	0.069	DC_CD207|Tum_ST6GALNAC1	DC_CD207	Tum_ST6GALNAC1	0.6	UNTRUE	DC_CD207	Tum_ST6GALNAC1
IMM	CPI-SS07F015051	CCR6_CCL20	simple:P51684	simple:P78556	CCR6	CCL20	TRUE	TRUE	UNTRUE	curated	UNTRUE	0.073	DC_CD207|Tum_ST6GALNAC1	DC_CD207	Tum_ST6GALNAC1	2.498	UNTRUE	DC_CD207	Tum_ST6GALNAC1
IMM	CPI-SS0747FCACD	CXCL11_ACKR3	simple:O14625	simple:P25106	CXCL11	ACKR3	TRUE	UNTRUE	TRUE	guidetopharmacology.org	UNTRUE	0.09	DC_CD207|Tum_ST6GALNAC1	DC_CD207	Tum_ST6GALNAC1	0.327	UNTRUE	DC_CD207	Tum_ST6GALNAC1
IMM	CPI-SS08B7D54A3	TNF_FAS	simple:P01375	simple:P25445	TNF	FAS	TRUE	UNTRUE	TRUE	InnateDB-All	UNTRUE	0.1	DC_CD207|Tum_ST6GALNAC1	DC_CD207	Tum_ST6GALNAC1	0.376	UNTRUE	DC_CD207	Tum_ST6GALNAC1
IMM	CPI-SS0735F5C3A	TIMP1_FGFR2	simple:P01033	simple:P21802	TIMP1	FGFR2	TRUE	UNTRUE	TRUE	InnateDB-All	UNTRUE	0.1	DC_CD207|Tum_ST6GALNAC1	DC_CD207	Tum_ST6GALNAC1	1.418	UNTRUE	DC_CD207	Tum_ST6GALNAC1
IMM	CPI-SS0AB647854	GPR37_PSAP	simple:O15354	simple:P07602	GPR37	PSAP	TRUE	TRUE	UNTRUE	guidetopharmacology.org	UNTRUE	0.102	DC_CD207|Tum_ST6GALNAC1	DC_CD207	Tum_ST6GALNAC1	0.337	UNTRUE	DC_CD207	Tum_ST6GALNAC1
IMM	CPI-SS0B01CF3AB	CSF1R_CSF1	simple:P07333	simple:P09603	CSF1R	CSF1	TRUE	TRUE	UNTRUE	curated	UNTRUE	0.106	DC_CD207|Tum_ST6GALNAC1	DC_CD207	Tum_ST6GALNAC1	1.063	UNTRUE	DC_CD207	Tum_ST6GALNAC1
IMM	CPI-SS0D0252D87	AXL_IL15RA	simple:P30530	simple:Q13261	AXL	IL15RA	TRUE	TRUE	TRUE	I2D	UNTRUE	0.12	DC_CD207|Tum_ST6GALNAC1	DC_CD207	Tum_ST6GALNAC1	0.658	UNTRUE	DC_CD207	Tum_ST6GALNAC1
IMM	CPI-SS04B4619D0	TNF_TNFRSF1A	simple:P01375	simple:P19438	TNF	TNFRSF1A	TRUE	UNTRUE	TRUE	curated	UNTRUE	0.126	DC_CD207|Tum_ST6GALNAC1	DC_CD207	Tum_ST6GALNAC1	0.672	UNTRUE	DC_CD207	Tum_ST6GALNAC1
IMM	CPI-SS02EF3E1BA	TNFSF12_TNFRSF12A	simple:O43508	simple:Q9NP84	TNFSF12	TNFRSF12A	TRUE	UNTRUE	TRUE	curated	UNTRUE	0.13	DC_CD207|Tum_ST6GALNAC1	DC_CD207	Tum_ST6GALNAC1	0.802	UNTRUE	DC_CD207	Tum_ST6GALNAC1
IMM	CPI-SS0ABC5C1B8	CD74_MIF	simple:P04233	simple:P14174	CD74	MIF	TRUE	TRUE	UNTRUE	I2D,InnateDB-All	UNTRUE	0.206	DC_CD207|Tum_ST6GALNAC1	DC_CD207	Tum_ST6GALNAC1	2.984	UNTRUE	DC_CD207	Tum_ST6GALNAC1
IMM	CPI-SS034D36D2F	HLA-C_FAM3C	simple:HLAC	simple:Q92520	HLA-C	FAM3C	TRUE	TRUE	UNTRUE	InnateDB-All	UNTRUE	0.25	DC_CD207|Tum_ST6GALNAC1	DC_CD207	Tum_ST6GALNAC1	2.053	UNTRUE	DC_CD207	Tum_ST6GALNAC1
IMM	CPI-SS072E1E27A	FFAR2_TNF	simple:O15552	simple:P01375	FFAR2	TNF	TRUE	TRUE	UNTRUE	IMEx,IntAct	UNTRUE	0.011	DC_CD207|Tum_TNNT2	DC_CD207	Tum_TNNT2	0.137	UNTRUE	DC_CD207	Tum_TNNT2
IMM	CPI-SC095A2C115	PLAUR_aVb3 complex	simple:Q03405	complex:aVb3 complex	PLAUR		TRUE	TRUE	UNTRUE	curated	TRUE	0.021	DC_CD207|Tum_TNNT2	DC_CD207	Tum_TNNT2	1.055	UNTRUE	DC_CD207	Tum_TNNT2
IMM	CPI-SS0BD5C2A23	NRG1_ERBB4	simple:Q02297	simple:Q15303	NRG1	ERBB4	TRUE	TRUE	TRUE	curated	UNTRUE	0.023	DC_CD207|Tum_TNNT2	DC_CD207	Tum_TNNT2	0.268	UNTRUE	DC_CD207	Tum_TNNT2
IMM	CPI-SS02572E1EF	NRG1_LGR4	simple:Q02297	simple:Q9BXB1	NRG1	LGR4	TRUE	TRUE	TRUE	InnateDB-All	UNTRUE	0.024	DC_CD207|Tum_TNNT2	DC_CD207	Tum_TNNT2	0.298	UNTRUE	DC_CD207	Tum_TNNT2
IMM	CPI-SS072B19293	HLA-DPA1_GAL	simple:HLADPA1	simple:P22466	HLA-DPA1	GAL	TRUE	TRUE	UNTRUE	InnateDB-All	UNTRUE	0.026	DC_CD207|Tum_TNNT2	DC_CD207	Tum_TNNT2	1.832	UNTRUE	DC_CD207	Tum_TNNT2
IMM	CPI-SS0C28FEC7D	TNFSF13_TNFRSF14	simple:O75888	simple:Q92956	TNFSF13	TNFRSF14	TRUE	UNTRUE	TRUE	I2D,InnateDB-All	UNTRUE	0.028	DC_CD207|Tum_TNNT2	DC_CD207	Tum_TNNT2	0.174	UNTRUE	DC_CD207	Tum_TNNT2
IMM	CPI-SS01158CABF	FFAR2_FAM3C	simple:O15552	simple:Q92520	FFAR2	FAM3C	TRUE	TRUE	UNTRUE	IMEx,IntAct	UNTRUE	0.028	DC_CD207|Tum_TNNT2	DC_CD207	Tum_TNNT2	0.322	UNTRUE	DC_CD207	Tum_TNNT2
IMM	CPI-SS0F9B3B259	TNFSF13_TNFRSF1A	simple:O75888	simple:P19438	TNFSF13	TNFRSF1A	TRUE	UNTRUE	TRUE	I2D,InnateDB-All	UNTRUE	0.029	DC_CD207|Tum_TNNT2	DC_CD207	Tum_TNNT2	0.495	UNTRUE	DC_CD207	Tum_TNNT2
IMM	CPI-SS032E9A219	CX3CR1_CX3CL1	simple:P49238	simple:P78423	CX3CR1	CX3CL1	TRUE	TRUE	TRUE	curated	UNTRUE	0.032	DC_CD207|Tum_TNNT2	DC_CD207	Tum_TNNT2	0.268	UNTRUE	DC_CD207	Tum_TNNT2
IMM	CPI-SS0DFAF1FE2	CCR5_CCL8	simple:P51681	simple:P80075	CCR5	CCL8	TRUE	TRUE	UNTRUE	curated	UNTRUE	0.034	DC_CD207|Tum_TNNT2	DC_CD207	Tum_TNNT2	0.225	UNTRUE	DC_CD207	Tum_TNNT2
IMM	CPI-SS0E075E5AF	NRG1_NETO2	simple:Q02297	simple:Q8NC67	NRG1	NETO2	TRUE	TRUE	TRUE	InnateDB-All	UNTRUE	0.037	DC_CD207|Tum_TNNT2	DC_CD207	Tum_TNNT2	0.23	UNTRUE	DC_CD207	Tum_TNNT2
IMM	CPI-SC0E5218AA4	NRG1_a6b4 complex	simple:Q02297	complex:a6b4 complex	NRG1		TRUE	TRUE	UNTRUE	curated	TRUE	0.039	DC_CD207|Tum_TNNT2	DC_CD207	Tum_TNNT2	0.328	UNTRUE	DC_CD207	Tum_TNNT2
IMM	CPI-SC0A58E6695	TNC_aVb3 complex	simple:P24821	complex:aVb3 complex	TNC		TRUE	UNTRUE	UNTRUE	curated	TRUE	0.042	DC_CD207|Tum_TNNT2	DC_CD207	Tum_TNNT2	0.094	UNTRUE	DC_CD207	Tum_TNNT2
IMM	CPI-SS0DFA98A14	CSF1R_IL34	simple:P07333	simple:Q6ZMJ4	CSF1R	IL34	TRUE	TRUE	UNTRUE	curated	UNTRUE	0.048	DC_CD207|Tum_TNNT2	DC_CD207	Tum_TNNT2	0.672	UNTRUE	DC_CD207	Tum_TNNT2
IMM	CPI-CS0AB9C7139	IL7 receptor_IL7	complex:IL7 receptor	simple:P13232		IL7	TRUE	TRUE	UNTRUE	curated	UNTRUE	0.054	DC_CD207|Tum_TNNT2	DC_CD207	Tum_TNNT2	0.438	UNTRUE	DC_CD207	Tum_TNNT2
IMM	CPI-SS0708FE6FF	NRG1_LSR	simple:Q02297	simple:Q86X29	NRG1	LSR	TRUE	TRUE	TRUE	InnateDB-All	UNTRUE	0.059	DC_CD207|Tum_TNNT2	DC_CD207	Tum_TNNT2	0.861	UNTRUE	DC_CD207	Tum_TNNT2
IMM	CPI-SS06A999D25	PLD2_ARF1	simple:O14939	simple:P84077	PLD2	ARF1	UNTRUE	UNTRUE	UNTRUE	guidetopharmacology.org	UNTRUE	0.061	DC_CD207|Tum_TNNT2	DC_CD207	Tum_TNNT2	0.817	UNTRUE	DC_CD207	Tum_TNNT2
IMM	CPI-SS0D4C221B8	ICAM1_AREG	simple:P05362	simple:P15514	ICAM1	AREG	TRUE	TRUE	UNTRUE	InnateDB-All	UNTRUE	0.064	DC_CD207|Tum_TNNT2	DC_CD207	Tum_TNNT2	0.49	UNTRUE	DC_CD207	Tum_TNNT2
IMM	CPI-SS034B442CE	TNF_CELSR2	simple:P01375	simple:Q9HCU4	TNF	CELSR2	TRUE	UNTRUE	TRUE	InnateDB-All	UNTRUE	0.066	DC_CD207|Tum_TNNT2	DC_CD207	Tum_TNNT2	0.266	UNTRUE	DC_CD207	Tum_TNNT2
IMM	CPI-SS0AFC7BACF	ADGRG5_FAM3C	simple:Q8IZF4	simple:Q92520	ADGRG5	FAM3C	TRUE	TRUE	UNTRUE	InnateDB-All	UNTRUE	0.069	DC_CD207|Tum_TNNT2	DC_CD207	Tum_TNNT2	0.416	UNTRUE	DC_CD207	Tum_TNNT2
IMM	CPI-SS06AA638A8	CD72_SEMA4D	simple:P21854	simple:Q92854	CD72	SEMA4D	UNTRUE	UNTRUE	TRUE	curated	UNTRUE	0.07	DC_CD207|Tum_TNNT2	DC_CD207	Tum_TNNT2	0.29	UNTRUE	DC_CD207	Tum_TNNT2
IMM	CPI-SS07F015051	CCR6_CCL20	simple:P51684	simple:P78556	CCR6	CCL20	TRUE	TRUE	UNTRUE	curated	UNTRUE	0.073	DC_CD207|Tum_TNNT2	DC_CD207	Tum_TNNT2	0.415	UNTRUE	DC_CD207	Tum_TNNT2
IMM	CPI-SS0FBC9234C	TNF_PTPRS	simple:P01375	simple:Q13332	TNF	PTPRS	TRUE	UNTRUE	TRUE	InnateDB-All	UNTRUE	0.097	DC_CD207|Tum_TNNT2	DC_CD207	Tum_TNNT2	0.267	UNTRUE	DC_CD207	Tum_TNNT2
IMM	CPI-SS0F8EFEECF	TNF_DAG1	simple:P01375	simple:Q14118	TNF	DAG1	TRUE	UNTRUE	TRUE	InnateDB-All	UNTRUE	0.101	DC_CD207|Tum_TNNT2	DC_CD207	Tum_TNNT2	0.374	UNTRUE	DC_CD207	Tum_TNNT2
IMM	CPI-SS0D2539AEB	FPR3_HEBP1	simple:P25089	simple:Q9NRV9	FPR3	HEBP1	UNTRUE	TRUE	UNTRUE	guidetopharmacology.org	UNTRUE	0.102	DC_CD207|Tum_TNNT2	DC_CD207	Tum_TNNT2	0.727	UNTRUE	DC_CD207	Tum_TNNT2
IMM	CPI-SS0AB647854	GPR37_PSAP	simple:O15354	simple:P07602	GPR37	PSAP	TRUE	TRUE	UNTRUE	guidetopharmacology.org	UNTRUE	0.102	DC_CD207|Tum_TNNT2	DC_CD207	Tum_TNNT2	0.618	UNTRUE	DC_CD207	Tum_TNNT2
IMM	CPI-SS0B01CF3AB	CSF1R_CSF1	simple:P07333	simple:P09603	CSF1R	CSF1	TRUE	TRUE	UNTRUE	curated	UNTRUE	0.106	DC_CD207|Tum_TNNT2	DC_CD207	Tum_TNNT2	0.687	UNTRUE	DC_CD207	Tum_TNNT2
IMM	CPI-SS0CB863B46	WNT5A_PTPRK	simple:P41221	simple:Q15262	WNT5A	PTPRK	TRUE	UNTRUE	TRUE	InnateDB-All	UNTRUE	0.107	DC_CD207|Tum_TNNT2	DC_CD207	Tum_TNNT2	0.224	UNTRUE	DC_CD207	Tum_TNNT2
IMM	CPI-SS07CCAD9BF	GRN_SORT1	simple:P28799	simple:Q99523	GRN	SORT1	TRUE	UNTRUE	TRUE	IMEx,InnateDB-All,MINT	UNTRUE	0.111	DC_CD207|Tum_TNNT2	DC_CD207	Tum_TNNT2	1.109	UNTRUE	DC_CD207	Tum_TNNT2
IMM	CPI-SC0E60FEE99	TGFB1_aVb6 complex	simple:P01137	complex:aVb6 complex	TGFB1		TRUE	UNTRUE	UNTRUE	curated	TRUE	0.114	DC_CD207|Tum_TNNT2	DC_CD207	Tum_TNNT2	0.569	UNTRUE	DC_CD207	Tum_TNNT2
IMM	CPI-SS0339AE950	SIRPA_CD47	simple:P78324	simple:Q08722	SIRPA	CD47	UNTRUE	TRUE	TRUE	curated	UNTRUE	0.118	DC_CD207|Tum_TNNT2	DC_CD207	Tum_TNNT2	1.256	UNTRUE	DC_CD207	Tum_TNNT2
IMM	CPI-SS0D0252D87	AXL_IL15RA	simple:P30530	simple:Q13261	AXL	IL15RA	TRUE	TRUE	TRUE	I2D	UNTRUE	0.12	DC_CD207|Tum_TNNT2	DC_CD207	Tum_TNNT2	0.551	UNTRUE	DC_CD207	Tum_TNNT2
IMM	CPI-SS0FF55B42C	EPHB3_EFNB1	simple:P54753	simple:P98172	EPHB3	EFNB1	UNTRUE	TRUE	UNTRUE	curated	UNTRUE	0.121	DC_CD207|Tum_TNNT2	DC_CD207	Tum_TNNT2	0.257	UNTRUE	DC_CD207	Tum_TNNT2
[truncated: 140,679 more rows]

## Sheet: Legend
id_cp_interaction	Unique CellPhoneDB identier for each interaction stored in the database
interacting_pair	Name of the interacting pairs separated by ‘_’
partner_a or partner_b	Identifier for the first interacting partner (a) or the second (b). It could be: Uniprot (prefix 'simplex') or complex (prefix 'complex')
gene_a or gene_b	Gene identifier for the first interacting partner (a) or the second (b)
secreted	True if one of the partners is secreted
receptor_a or receptor_b	True if the first interacting partner (a) or the second (b) is annotated as a receptor in our database
annotation_strategy	Curated if the interaction was annotated by the CellPhoneDB developers. Otherwise, the name of the database where the interaction has been downloaded from.
is_integrin	True if one of the partners is an integrin
rank	Total number of significant p-values for each interaction divided by the number of cell type-cell type comparisons
pair	Name of the interacting cluster (cell lineage) pair separated by ‘|’
cluster_a or cluster_b	Name of the first (a) of second (b) interacting cluster (cell lineage)
value	CellPhoneDB significant mean value for ligand-receptor interaction
