# Supplementary material for: High-grade serous tubo-ovarian cancer refined with single-cell RNA sequencing: specific cell subtypes influence survival and determine molecular subtype classification
Source: Genome Med. 2021 Jul 9;13:111. doi: 10.1186/s13073-021-00922-x (PMC8268616; doi:10.1186/s13073-021-00922-x)
Supplement: Supplementary file 15 — Additional file 15: Table S13. Effect of molecular subtypes on survival with or without correction for 6 prognostic phenotypes: meta-analysis. [file 13073_2021_922_MOESM15_ESM.xlsx]

## Sheet: Without SSZs prognostic subtype
Supplementary Table S13: Effect of molecular subtypes on survival with or without correction for 6 prognostic phenotypes: meta-analysis
A) Meta-analysis of the effect of the molecular subtypes on survival corrected for age, residual disease and FIGO stage but WITHOUT the PROGNOSTIC CELL SUBTYPES as covariate
subtype	HR	se	ci.lb	ci.ub	p_value	BH
MESENCHYMAL SUBTYPE	1.80607	0.170752	1.29238	2.52394	0.000536054	0.00160816
DIFFERENTIATED SUBTYPE	1.29226	0.0985041	1.06537	1.56746	0.00924589	0.00997247
PROLIFERATIVE SUBTPYPE	1.64325	0.19275	1.12625	2.39758	0.00997247	0.00997247

## Sheet: With SSZs prognostic subtype
B) Meta-analysis of the effect of the molecular subtypes on survival corrected for age, residual disease and FIGO stage but WITH the PROGNOSTIC CELL SUBTYPES as covariate
subtype	HR	se	ci.lb	ci.ub	p_value	BH
MESENCHYMAL SUBTYPE	1.42749	0.186599	-0.00980845	0.721645	0.0564689	0.159624
DIFFERENTIATED SUBTYPE	1.27377	0.190698	-0.131783	0.615741	0.204473	0.204473
PROLIFERATIVE SUBTPYPE	1.37994	0.199467	-0.0689061	0.71299	0.106416	0.159624

## Sheet: Legend
We tested a Cox proportional hazards model with as covariates age at diagnosis, stage, debulking status, the consensusOV molecular subtype labels without (Sheet 1) or with (Sheet2) the SSZ- scores of the 6 cell phenotypes as an extra co-variate. Meta-analysis was then applied to the molecular subtype hazard ratios, comparing each molecular subtype to the immunoreactive subtype, i.e. the subtype w…
The meta-analysis hazard ratios for overall survival , and the Benjamini-Hochberg (BH) p-values are included
subtype= ConsensusOV label
HR= Hazard Ratio
BH= Benjamini-Hochberg false discovery rate adjusting method
se = Standard error
ci.lb = Lower confidence interval bounds
ci.ub = Upper confidence interval bounds
