# Supplementary material for: High-grade serous tubo-ovarian cancer refined with single-cell RNA sequencing: specific cell subtypes influence survival and determine molecular subtype classification
Source: Genome Med. 2021 Jul 9;13:111. doi: 10.1186/s13073-021-00922-x (PMC8268616; doi:10.1186/s13073-021-00922-x)
Supplement: Supplementary file 16 — Additional file 16: Table S14. Effect of 6 prognostic phenotypes on survival with or without correction for molecular subtypes: meta-analysis. [file 13073_2021_922_MOESM16_ESM.xlsx]

## Sheet: Without Molecular subtypes
Supplementary Table S13: Effect of 6 prognostic phenotypes on survival with or without correction for the molecular subtypes: meta-analysis
A) Meta-analysis of the effect of the 6 prognostic cell phenotypes (SSZ-scores) on survival, corrected for age, FIGO stage, residual disease
Cell phenotype	HR	se	ci.lb	ci.ub	p_value	BH
FB_CALB2	1.47219	0.104107	0.182707	0.590801	0.000203242	0.00668542
Tum_BAMBI	1.47247	0.154403	0.0843181	0.689567	0.0122087	0.0994501
FB_COMP	1.22662	0.0571271	0.0922939	0.316228	0.000349489	0.00668542
BC_IGHG1_PRDM1	0.826662	0.0544964	-0.29717	-0.0835479	0.00047753	0.00668542
EC_PROX1	1.28764	0.128439	0.00107193	0.504544	0.0490324	0.228818
FB_MYH11	1.25213	0.0916998	0.045118	0.404575	0.0142072	0.0994501

## Sheet: With molecular subtypes
B) Meta-analysis of the effect of the 6 prognostic cell phenotypes (SSZ-scores) on survival, corrected for age, FIGO stage, residual disease AND the molecular subtypes (ConsensusOV)
Cell phenotype	HR	se	ci.lb	ci.ub	p_value	BH
FB_CALB2	1.34019	0.145852	0.00694743	0.578676	0.0446861	0.268116
Tum_BAMBI	1.18179	0.152	-0.130884	0.464947	0.271817	0.533247
FB_COMP	1.08745	0.0834456	-0.0797161	0.247385	0.315062	0.533247
BC_IGHG1_PRDM1	0.920573	0.090762	-0.260649	0.0951313	0.361862	0.533247
EC_PROX1	0.753392	0.370238	-1.00882	0.442483	0.444372	0.533247
FB_MYH11	1.03533	0.216565	-0.389742	0.459176	0.872639	0.872639

## Sheet: Legend
We tested a Cox proportional hazards model with as covariates age at diagnosis, stage, debulking status, the SSZ- scores of the 6 cell phenotypes without (Sheet 1) or with (Sheet 2) the consensusOV molecular subtype labels as an extra co-variate. Meta-analysis was then applied to the molecular subtype hazard ratios, comparing each molecular subtype to the immunoreactive subtype, i.e. the subtype …
The meta-analysis hazard ratios for overall survival , and the Benjamini-Hochberg (BH) p-values are included
HR= Hazard Ratio
BH= Benjamini-Hochberg false discovery rate adjusting method
se = Standard error
ci.lb = Lower confidence interval bounds
ci.ub = Upper confidence interval bounds
